# Supplementary material for: RNA sequencing-based exploration of the effects of far-red light on lncRNAs involved in the shade-avoidance response of D. officinale
Source: PeerJ. 2021 Feb 12;9:e10769. doi: 10.7717/peerj.10769 (PMC7883695; doi:10.7717/peerj.10769)
Supplement: Supplemental Information 1 [file peerj-09-10769-s001.zip]

Archive with 31 entries (30 files):
- Supplemental Information/
- Supplemental Information/Figure S1.docx
- Supplemental Information/Figure S2.docx
- Supplemental Information/Figure S3.docx
- Supplemental Information/Table S1.docx
- Supplemental Information/Table S10.xlsx
- Supplemental Information/Table S11.xlsx
- Supplemental Information/Table S12.xlsx
- Supplemental Information/Table S13.xlsx
- Supplemental Information/Table S14.docx
- Supplemental Information/Table S15.docx
- Supplemental Information/Table S16.docx
- Supplemental Information/Table S17.docx
- Supplemental Information/Table S18.docx
- Supplemental Information/Table S19.docx
- Supplemental Information/Table S2.docx
- Supplemental Information/Table S20.docx
- Supplemental Information/Table S21.docx
- Supplemental Information/Table S22.docx
- Supplemental Information/Table S23.docx
- Supplemental Information/Table S24.docx
- Supplemental Information/Table S25.xlsx
- Supplemental Information/Table S26.xlsx
- Supplemental Information/Table S27.xlsx
- Supplemental Information/Table S3.docx
- Supplemental Information/Table S4.xlsx
- Supplemental Information/Table S5.xlsx
- Supplemental Information/Table S6.xlsx
- Supplemental Information/Table S7.xlsx
- Supplemental Information/Table S8.xlsx
- Supplemental Information/Table S9.xlsx
