# Supplementary material for: RNA sequencing-based exploration of the effects of far-red light on lncRNAs involved in the shade-avoidance response of D. officinale
Source: PeerJ. 2021 Feb 12;9:e10769. doi: 10.7717/peerj.10769 (PMC7883695; doi:10.7717/peerj.10769)
Supplement: Supplemental Information 1 [file peerj-09-10769-s001.zip › Supplemental Information/Table S10.xlsx]

## Sheet: CK1_CK2_CK3_vs_FR8-1_FR8-2_FR8-
Table S10 The related information of differentially expressed lncRNAs in the FR4-CK
#Gene	ID	CK1_Count	CK2_Count	CK3_Count	FR4-1_Count	FR4-2_Count	FR4-3_Count	CK1_FPKM	CK2_FPKM	CK3_FPKM	FR4-1_FPKM	FR4-2_FPKM	FR4-3_FPKM	Pvalue	log2FC	regulated	COG_class	COG_class_annotation	GO_annotation	KEGG_annotation	KEGG_pathway_annotation	KOG_class	KOG_class_annotation	Pfam_annotation	Swiss-Prot_annotation	eggNOG_class	eggNOG_class_annotation	NR_annotation
gene-MA16_Dca007906	MSTRG.19522.1	0	0	0	79	55	72	0	0	0	1.89738	1.2908	1.69657	9.64322e-16	5.03419	up	[R]	General function prediction only	Molecular Function: O-methyltransferase activity (GO:0008171);; Biological Process: methylation (GO:0032259);;	K21311|1.33012e-104|egu:105032438|K21311 norbelladine O-methyltransferase [EC:2.1.1.336] | (RefSeq) caffeoyl-CoA O-methyltransferase-like	Phenylalanine metabolism (ko00360);; Phenylpropanoid biosynthesis (ko00940);; Flavonoid biosynthesis (ko00941);; Stilbenoid, diarylheptanoid and gingerol biosynthesis (ko00945)	[Q]	Secondary metabolites biosynthesis, transport and catabolism	O-methyltransferase;; Methyltransferase domain	Norbelladine 4&apos;-O-methyltransferase OS=Narcissus aff. pseudonarcissus MK-2014 OX=1540222 GN=N4OMT PE=1 SV=1	S	Function unknown	Caffeoyl-CoA O-methyltransferase [Dendrobium catenatum]
gene-MA16_Dca007901	MSTRG.19522.1	0	0	0	79	55	72	0	0	0	1.89738	1.2908	1.69657	9.64322e-16	5.03419	up	--	--	Molecular Function: zinc ion binding (GO:0008270);;	--	--	[R]	General function prediction only	DYW family of nucleic acid deaminases	Pentatricopeptide repeat-containing protein At1g11290, chloroplastic OS=Arabidopsis thaliana OX=3702 GN=PCMP-H40 PE=2 SV=1	S	Function unknown	Pentatricopeptide repeat-containing protein [Dendrobium catenatum]
gene-MA16_Dca007908	MSTRG.19522.1	0	0	0	79	55	72	0	0	0	1.89738	1.2908	1.69657	9.64322e-16	5.03419	up	[R]	General function prediction only	Molecular Function: O-methyltransferase activity (GO:0008171);; Biological Process: methylation (GO:0032259);;	K21311|1.3071e-87|egu:105032438|K21311 norbelladine O-methyltransferase [EC:2.1.1.336] | (RefSeq) caffeoyl-CoA O-methyltransferase-like	Phenylalanine metabolism (ko00360);; Phenylpropanoid biosynthesis (ko00940);; Flavonoid biosynthesis (ko00941);; Stilbenoid, diarylheptanoid and gingerol biosynthesis (ko00945)	[Q]	Secondary metabolites biosynthesis, transport and catabolism	O-methyltransferase;; Methyltransferase domain	Norbelladine 4&apos;-O-methyltransferase OS=Narcissus aff. pseudonarcissus MK-2014 OX=1540222 GN=N4OMT PE=1 SV=1	S	Function unknown	putative caffeoyl-CoA O-methyltransferase [Dendrobium catenatum]
gene-MA16_Dca007904	MSTRG.19522.1	0	0	0	79	55	72	0	0	0	1.89738	1.2908	1.69657	9.64322e-16	5.03419	up	[B]	Chromatin structure and dynamics	--	K11650|0|pda:103706512|K11650 SWI/SNF-related matrix-associated actin-dependent regulator of chromatin subfamily D | (RefSeq) SWI/SNF complex component SNF12 homolog	--	[BK]	Chromatin structure and dynamics;; Transcription	SWIB/MDM2 domain	SWI/SNF complex component SNF12 homolog OS=Arabidopsis thaliana OX=3702 GN=At5g14170 PE=1 SV=1	B	Chromatin structure and dynamics	SWI/SNF complex component SNF12 homolog [Dendrobium catenatum]
gene-MA16_Dca007905	MSTRG.19522.1	0	0	0	79	55	72	0	0	0	1.89738	1.2908	1.69657	9.64322e-16	5.03419	up	[R]	General function prediction only	Molecular Function: O-methyltransferase activity (GO:0008171);; Biological Process: methylation (GO:0032259);;	K21311|3.33142e-90|egu:105032438|K21311 norbelladine O-methyltransferase [EC:2.1.1.336] | (RefSeq) caffeoyl-CoA O-methyltransferase-like	Phenylalanine metabolism (ko00360);; Phenylpropanoid biosynthesis (ko00940);; Flavonoid biosynthesis (ko00941);; Stilbenoid, diarylheptanoid and gingerol biosynthesis (ko00945)	[Q]	Secondary metabolites biosynthesis, transport and catabolism	O-methyltransferase;; Methyltransferase domain	Norbelladine 4&apos;-O-methyltransferase OS=Narcissus aff. pseudonarcissus MK-2014 OX=1540222 GN=N4OMT PE=1 SV=1	S	Function unknown	caffeoyl-CoA O-methyltransferase-like isoform X2 [Dendrobium catenatum]
gene-MA16_Dca007903	MSTRG.19522.1	0	0	0	79	55	72	0	0	0	1.89738	1.2908	1.69657	9.64322e-16	5.03419	up	[M]	Cell wall/membrane/envelope biogenesis	Molecular Function: ubiquitin-protein transferase activity (GO:0004842);; Cellular Component: Cul3-RING ubiquitin ligase complex (GO:0031463);;	--	--	[R]	General function prediction only	Kelch motif;; Galactose oxidase, central domain;; Kelch motif;; Kelch motif;; Kelch motif;; Galactose oxidase, central domain	F-box/kelch-repeat protein At1g67480 OS=Arabidopsis thaliana OX=3702 GN=At1g67480 PE=2 SV=1	S	Function unknown	F-box/kelch-repeat protein At1g67480 [Dendrobium catenatum]
gene-MA16_Dca007907	MSTRG.19522.1	0	0	0	79	55	72	0	0	0	1.89738	1.2908	1.69657	9.64322e-16	5.03419	up	[R]	General function prediction only	Molecular Function: O-methyltransferase activity (GO:0008171);; Biological Process: methylation (GO:0032259);;	K21311|5.62807e-75|egu:105032438|K21311 norbelladine O-methyltransferase [EC:2.1.1.336] | (RefSeq) caffeoyl-CoA O-methyltransferase-like	Phenylalanine metabolism (ko00360);; Phenylpropanoid biosynthesis (ko00940);; Flavonoid biosynthesis (ko00941);; Stilbenoid, diarylheptanoid and gingerol biosynthesis (ko00945)	[Q]	Secondary metabolites biosynthesis, transport and catabolism	O-methyltransferase;; Methyltransferase domain	Norbelladine 4&apos;-O-methyltransferase OS=Narcissus aff. pseudonarcissus MK-2014 OX=1540222 GN=N4OMT PE=1 SV=1	S	Function unknown	Caffeoyl-CoA O-methyltransferase [Dendrobium catenatum]
gene-MA16_Dca009832	MSTRG.20241.5	35	34	54	19	21	22	0.362558	0.471634	0.672725	0.255481	0.283966	0.298102	0.00943213	-1.11775	down	[G]	Carbohydrate transport and metabolism	--	K05349|0|egu:105042391|K05349 beta-glucosidase [EC:3.2.1.21] | (RefSeq) beta-glucosidase BoGH3B	Cyanoamino acid metabolism (ko00460);; Starch and sucrose metabolism (ko00500);; Phenylpropanoid biosynthesis (ko00940)	--	--	Glycosyl hydrolase family 3 N terminal domain;; Glycosyl hydrolase family 3 C-terminal domain	Beta-xylosidase/alpha-L-arabinofuranosidase 2 OS=Medicago sativa subsp. varia OX=36902 GN=Xyl2 PE=2 SV=1	G	Carbohydrate transport and metabolism	uncharacterized protein LOC110107248 [Dendrobium catenatum]
gene-MA16_Dca009818	MSTRG.20241.5	35	34	54	19	21	22	0.362558	0.471634	0.672725	0.255481	0.283966	0.298102	0.00943213	-1.11775	down	--	--	Cellular Component: membrane (GO:0016020);;	--	--	--	--	Domain of unknown function (DUF588)	CASP-like protein 4C1 OS=Arabidopsis thaliana OX=3702 GN=At3g55390 PE=2 SV=1	--	--	hypothetical protein MA16_Dca009818 [Dendrobium catenatum]
gene-MA16_Dca009821	MSTRG.20241.5	35	34	54	19	21	22	0.362558	0.471634	0.672725	0.255481	0.283966	0.298102	0.00943213	-1.11775	down	--	--	--	--	--	--	--	--	--	--	--	hypothetical protein MA16_Dca009821 [Dendrobium catenatum]
gene-MA16_Dca009824	MSTRG.20241.5	35	34	54	19	21	22	0.362558	0.471634	0.672725	0.255481	0.283966	0.298102	0.00943213	-1.11775	down	--	--	Cellular Component: endosome (GO:0005768);; Cellular Component: trans-Golgi network (GO:0005802);; Biological Process: protein glycosylation (GO:0006486);; Molecular Function: sialyltransferase activity (GO:0008373);; Biological Process: pollen germination (GO:0009846);; Biological Process: pollen tube growth (GO:0009860);; Cellular Component: integral component of membrane (GO:0016021);; Biologi…	--	--	[G]	Carbohydrate transport and metabolism	Glycosyltransferase family 29 (sialyltransferase)	Sialyltransferase-like protein 5 OS=Oryza sativa subsp. japonica OX=39947 GN=STLP5 PE=2 SV=1	S	Function unknown	hypothetical protein MA16_Dca009824 [Dendrobium catenatum]
gene-MA16_Dca009830	MSTRG.20241.5	35	34	54	19	21	22	0.362558	0.471634	0.672725	0.255481	0.283966	0.298102	0.00943213	-1.11775	down	--	--	--	K17710|5.38744e-144|atr:18421593|K17710 pentatricopeptide repeat domain-containing protein 1 | (RefSeq) pentatricopeptide repeat-containing protein At4g11690	--	[R]	General function prediction only	PPR repeat family;; PPR repeat;; PPR repeat;; Pentatricopeptide repeat domain;; Pentacotripeptide-repeat region of PRORP	Pentatricopeptide repeat-containing protein At5g39710 OS=Arabidopsis thaliana OX=3702 GN=EMB2745 PE=2 SV=1	S	Function unknown	pentatricopeptide repeat-containing protein At5g39710-like [Dendrobium catenatum]
gene-MA16_Dca009829	MSTRG.20241.5	35	34	54	19	21	22	0.362558	0.471634	0.672725	0.255481	0.283966	0.298102	0.00943213	-1.11775	down	[J]	Translation, ribosomal structure and biogenesis	--	--	--	[BT]	Chromatin structure and dynamics;; Signal transduction mechanisms	Cupin-like domain;; JmjC domain, hydroxylase;; F-box domain	F-box protein At5g06550 OS=Arabidopsis thaliana OX=3702 GN=At5g06550 PE=2 SV=1	S	Function unknown	F-box protein At5g06550 [Dendrobium catenatum]
gene-MA16_Dca009819	MSTRG.20241.5	35	34	54	19	21	22	0.362558	0.471634	0.672725	0.255481	0.283966	0.298102	0.00943213	-1.11775	down	[Q]	Secondary metabolites biosynthesis, transport and catabolism	Molecular Function: lyase activity (GO:0016829);;	--	--	--	--	Glyoxalase/Bleomycin resistance protein/Dioxygenase superfamily;; Glyoxalase-like domain	--	S	Function unknown	uncharacterized protein LOC110107275 [Dendrobium catenatum]
gene-MA16_Dca009822	MSTRG.20241.5	35	34	54	19	21	22	0.362558	0.471634	0.672725	0.255481	0.283966	0.298102	0.00943213	-1.11775	down	--	--	--	--	--	--	--	--	--	--	--	hypothetical protein MA16_Dca009822 [Dendrobium catenatum]
gene-MA16_Dca009823	MSTRG.20241.5	35	34	54	19	21	22	0.362558	0.471634	0.672725	0.255481	0.283966	0.298102	0.00943213	-1.11775	down	--	--	--	--	--	--	--	--	--	--	--	hypothetical protein MA16_Dca009823 [Dendrobium catenatum]
gene-MA16_Dca009826	MSTRG.20241.5	35	34	54	19	21	22	0.362558	0.471634	0.672725	0.255481	0.283966	0.298102	0.00943213	-1.11775	down	[HR]	Coenzyme transport and metabolism;; General function prediction only	Molecular Function: magnesium ion binding (GO:0000287);; Biological Process: sucrose biosynthetic process (GO:0005986);; Biological Process: dephosphorylation (GO:0016311);; Molecular Function: sucrose-phosphate phosphatase activity (GO:0050307);;	K07024|0|egu:105042413|K07024 sucrose-6-phosphatase&#160; [EC:3.1.3.24] | (RefSeq) sucrose-phosphatase 2	--	--	--	Sucrose-6F-phosphate phosphohydrolase;; Sucrose-6-phosphate phosphohydrolase C-terminal;; haloacid dehalogenase-like hydrolase	Sucrose-phosphatase 2 OS=Nicotiana tabacum OX=4097 GN=SPP2 PE=2 SV=1	S	Function unknown	Sucrose-phosphatase 2 [Dendrobium catenatum]
gene-MA16_Dca009820	MSTRG.20241.5	35	34	54	19	21	22	0.362558	0.471634	0.672725	0.255481	0.283966	0.298102	0.00943213	-1.11775	down	--	--	--	--	--	--	--	--	--	--	--	hypothetical protein MA16_Dca009820 [Dendrobium catenatum]
gene-MA16_Dca009831	MSTRG.20241.5	35	34	54	19	21	22	0.362558	0.471634	0.672725	0.255481	0.283966	0.298102	0.00943213	-1.11775	down	--	--	--	--	--	--	--	Zein-binding	Myosin-binding protein 7 OS=Arabidopsis thaliana OX=3702 GN=MYOB7 PE=1 SV=1	S	Function unknown	hypothetical protein MA16_Dca009831 [Dendrobium catenatum]
gene-MA16_Dca009828	MSTRG.20241.5	35	34	54	19	21	22	0.362558	0.471634	0.672725	0.255481	0.283966	0.298102	0.00943213	-1.11775	down	--	--	--	--	--	--	--	--	--	--	--	hypothetical protein MA16_Dca020129 [Dendrobium catenatum]
gene-MA16_Dca009825	MSTRG.20241.5	35	34	54	19	21	22	0.362558	0.471634	0.672725	0.255481	0.283966	0.298102	0.00943213	-1.11775	down	--	--	--	--	--	--	--	--	--	--	--	uncharacterized protein LOC110107268 [Dendrobium catenatum]
gene-MA16_Dca009827	MSTRG.20241.5	35	34	54	19	21	22	0.362558	0.471634	0.672725	0.255481	0.283966	0.298102	0.00943213	-1.11775	down	--	--	Molecular Function: ubiquitin-protein transferase activity (GO:0004842);; Cellular Component: nucleus (GO:0005634);; Biological Process: ubiquitin-dependent protein catabolic process (GO:0006511);; Biological Process: multicellular organism development (GO:0007275);; Molecular Function: zinc ion binding (GO:0008270);; Biological Process: protein ubiquitination (GO:0016567);; Molecular Function: l…	K04506|8.40432e-171|egu:105042412|K04506 E3 ubiquitin-protein ligase SIAH1 [EC:2.3.2.27] | (RefSeq) E3 ubiquitin-protein ligase SINAT5	Ubiquitin mediated proteolysis (ko04120)	[R]	General function prediction only	Seven in absentia protein family	E3 ubiquitin-protein ligase SINAT5 OS=Arabidopsis thaliana OX=3702 GN=SINAT5 PE=1 SV=2	O	Posttranslational modification, protein turnover, chaperones	E3 ubiquitin-protein ligase SINAT5 [Dendrobium catenatum]
gene-MA16_Dca010515	MSTRG.22335.1	374	504	311	179	74	75	17.1659	30.2621	17.0547	10.9274	4.4549	4.46961	0.000381965	-1.82189	down	[E]	Amino acid transport and metabolism	Biological Process: amino acid transmembrane transport (GO:0003333);; Molecular Function: amino acid transmembrane transporter activity (GO:0015171);; Cellular Component: integral component of membrane (GO:0016021);;	--	--	[E]	Amino acid transport and metabolism	Amino acid permease;; Amino acid permease	Amino-acid permease BAT1 homolog OS=Oryza sativa subsp. japonica OX=39947 GN=BAT1 PE=2 SV=1	E	Amino acid transport and metabolism	amino-acid permease BAT1 homolog [Dendrobium catenatum]
gene-MA16_Dca010516	MSTRG.22335.1	374	504	311	179	74	75	17.1659	30.2621	17.0547	10.9274	4.4549	4.46961	0.000381965	-1.82189	down	--	--	--	--	--	--	--	--	--	--	--	hypothetical protein MA16_Dca010516 [Dendrobium catenatum]
gene-MA16_Dca001859	MSTRG.22950.1	0	0	0	6	8	8	0	0	0	0.445142	0.526443	0.565947	0.00113323	2.32676	up	--	--	Biological Process: transcription, DNA-templated (GO:0006351);;	K13434|2.99742e-28|pda:103716679|K13434 pathogenesis-related genes transcriptional activator PTI6 | (RefSeq) pathogenesis-related genes transcriptional activator PTI6-like	Plant-pathogen interaction (ko04626)	--	--	AP2 domain	Pathogenesis-related genes transcriptional activator PTI6 OS=Solanum lycopersicum OX=4081 GN=PTI6 PE=2 SV=1	K	Transcription	pathogenesis-related genes transcriptional activator PTI6-like [Dendrobium catenatum]
gene-MA16_Dca001863	MSTRG.22950.1	0	0	0	6	8	8	0	0	0	0.445142	0.526443	0.565947	0.00113323	2.32676	up	--	--	Molecular Function: translation initiation factor activity (GO:0003743);; Biological Process: translational initiation (GO:0006413);;	K15025|8.63423e-80|mus:103972224|K15025 probable RNA-binding protein EIF1AD | (RefSeq) probable RNA-binding protein EIF1AD	--	[J]	Translation, ribosomal structure and biogenesis	Translation initiation factor 1A / IF-1	--	J	Translation, ribosomal structure and biogenesis	probable RNA-binding protein EIF1AD [Dendrobium catenatum]
gene-MA16_Dca001858	MSTRG.22950.1	0	0	0	6	8	8	0	0	0	0.445142	0.526443	0.565947	0.00113323	2.32676	up	--	--	--	--	--	--	--	Protein kinase domain	Probable inactive receptor kinase At5g58300 OS=Arabidopsis thaliana OX=3702 GN=At5g58300 PE=2 SV=1	S	Function unknown	hypothetical protein MA16_Dca001858 [Dendrobium catenatum]
gene-MA16_Dca001861	MSTRG.22950.1	0	0	0	6	8	8	0	0	0	0.445142	0.526443	0.565947	0.00113323	2.32676	up	[HR]	Coenzyme transport and metabolism;; General function prediction only	Molecular Function: hydrolase activity (GO:0016787);;	--	--	--	--	Alpha/beta hydrolase family;; alpha/beta hydrolase fold;; Serine aminopeptidase, S33	Methylesterase 17 OS=Arabidopsis thaliana OX=3702 GN=MES17 PE=1 SV=1	S	Function unknown	methylesterase 17 [Dendrobium catenatum]
gene-MA16_Dca001864	MSTRG.22950.1	0	0	0	6	8	8	0	0	0	0.445142	0.526443	0.565947	0.00113323	2.32676	up	--	--	--	K11985|2.87697e-13|mus:103992930|K11985 TRAF-interacting protein [EC:2.3.2.27] | (RefSeq) E3 ubiquitin-protein ligase TRAIP-like isoform X1	--	[O]	Posttranslational modification, protein turnover, chaperones	--	--	S	Function unknown	hypothetical protein MA16_Dca001864 [Dendrobium catenatum]
gene-MA16_Dca001862	MSTRG.22950.1	0	0	0	6	8	8	0	0	0	0.445142	0.526443	0.565947	0.00113323	2.32676	up	--	--	--	--	--	--	--	--	--	--	--	hypothetical protein MA16_Dca001862 [Dendrobium catenatum]
gene-MA16_Dca001860	MSTRG.22950.1	0	0	0	6	8	8	0	0	0	0.445142	0.526443	0.565947	0.00113323	2.32676	up	[E]	Amino acid transport and metabolism	Biological Process: cysteine metabolic process (GO:0006534);; Molecular Function: pyridoxal phosphate binding (GO:0030170);; Molecular Function: cysteine desulfurase activity (GO:0031071);;	K11717|0|mus:103971902|K11717 cysteine desulfurase / selenocysteine lyase [EC:2.8.1.7 4.4.1.16] | (RefSeq) cysteine desulfurase 1, chloroplastic	Selenocompound metabolism (ko00450)	[E]	Amino acid transport and metabolism	Aminotransferase class-V;; Cys/Met metabolism PLP-dependent enzyme;; Aminotransferase class I and II;; DegT/DnrJ/EryC1/StrS aminotransferase family	Cysteine desulfurase 1, chloroplastic OS=Arabidopsis thaliana OX=3702 GN=NFS2 PE=1 SV=1	E	Amino acid transport and metabolism	cysteine desulfurase 1, chloroplastic [Dendrobium catenatum]
gene-MA16_Dca001865	MSTRG.22950.1	0	0	0	6	8	8	0	0	0	0.445142	0.526443	0.565947	0.00113323	2.32676	up	[Q]	Secondary metabolites biosynthesis, transport and catabolism	Molecular Function: beta-carotene 15,15'-monooxygenase activity (GO:0003834);; Cellular Component: plastoglobule (GO:0010287);; Biological Process: oxidation-reduction process (GO:0055114);;	K09840|0|mus:103982044|K09840 9-cis-epoxycarotenoid dioxygenase [EC:1.13.11.51] | (RefSeq) zeaxanthin 7,8(7',8')-cleavage dioxygenase, chromoplastic	Carotenoid biosynthesis (ko00906)	[Q]	Secondary metabolites biosynthesis, transport and catabolism	Retinal pigment epithelial membrane protein	9-cis-epoxycarotenoid dioxygenase NCED1, chloroplastic OS=Oryza sativa subsp. japonica OX=39947 GN=NCED1 PE=2 SV=1	Q	Secondary metabolites biosynthesis, transport and catabolism	zeaxanthin 7,8(7&apos;,8&apos;)-cleavage dioxygenase, chromoplastic isoform X1 [Dendrobium catenatum]
gene-MA16_Dca002173	MSTRG.23621.2	0	0	0	19	13	32	0	0	0	0.244722	0.160083	0.409496	5.38072e-07	3.45209	up	--	--	Cellular Component: Golgi membrane (GO:0000139);; Molecular Function: structural molecule activity (GO:0005198);; Biological Process: intracellular protein transport (GO:0006886);; Biological Process: vesicle-mediated transport (GO:0016192);; Cellular Component: COPI vesicle coat (GO:0030126);;	K17301|0|egu:105050839|K17301 coatomer subunit beta | (RefSeq) coatomer subunit beta-1	--	[U]	Intracellular trafficking, secretion, and vesicular transport	Adaptin N terminal region;; Coatomer beta C-terminal region;; Coatomer beta subunit appendage platform;; HEAT repeats;; non-SMC mitotic condensation complex subunit 1	Coatomer subunit beta-1 OS=Arabidopsis thaliana OX=3702 GN=At4g31480 PE=3 SV=2	U	Intracellular trafficking, secretion, and vesicular transport	coatomer subunit beta-1-like [Dendrobium catenatum]
gene-MA16_Dca003088	MSTRG.24137.1	58	47	55	12	7	14	1.35625	1.44949	1.55374	0.373428	0.198349	0.415977	7.9574e-08	-2.27815	down	--	--	--	--	--	--	--	bZIP transcription factor;; Basic region leucine zipper	Basic leucine zipper 43 OS=Arabidopsis thaliana OX=3702 GN=BZIP43 PE=1 SV=1	K	Transcription	basic leucine zipper 43-like [Dendrobium catenatum]
gene-MA16_Dca003091	MSTRG.24137.1	58	47	55	12	7	14	1.35625	1.44949	1.55374	0.373428	0.198349	0.415977	7.9574e-08	-2.27815	down	[C]	Energy production and conversion	Molecular Function: ATP binding (GO:0005524);; Cellular Component: chloroplast thylakoid membrane (GO:0009535);; Molecular Function: hydrogen ion transmembrane transporter activity (GO:0015078);; Biological Process: ATP synthesis coupled proton transport (GO:0015986);; Cellular Component: integral component of membrane (GO:0016021);; Cellular Component: proton-transporting ATP synthase complex, c…	K02109|1.39431e-60|pda:103712135|K02109 F-type H+-transporting ATPase subunit b | (RefSeq) ATP synthase subunit b', chloroplastic	Oxidative phosphorylation (ko00190);; Photosynthesis (ko00195)	--	--	ATP synthase B/B' CF(0)	ATP synthase subunit b&apos;, chloroplastic OS=Spinacia oleracea OX=3562 GN=ATPG PE=1 SV=2	U	Intracellular trafficking, secretion, and vesicular transport	ATP synthase subunit b&apos;, chloroplastic [Dendrobium catenatum]
gene-MA16_Dca003092	MSTRG.24137.1	58	47	55	12	7	14	1.35625	1.44949	1.55374	0.373428	0.198349	0.415977	7.9574e-08	-2.27815	down	[L]	Replication, recombination and repair	Molecular Function: calcium ion binding (GO:0005509);; Molecular Function: GTP binding (GO:0005525);;	K12483|0|pda:103718510|K12483 EH domain-containing protein 1 | (RefSeq) EH domain-containing protein 1-like	Endocytosis (ko04144)	[TU]	Signal transduction mechanisms;; Intracellular trafficking, secretion, and vesicular transport	N-terminal EH-domain containing protein;; Dynamin family;; 50S ribosome-binding GTPase;; EF-hand domain pair;; Cytoskeletal-regulatory complex EF hand;; EF hand	EH domain-containing protein 1 OS=Arabidopsis thaliana OX=3702 GN=EHD1 PE=1 SV=1	S	Function unknown	EH domain-containing protein 1 [Dendrobium catenatum]
gene-MA16_Dca003094	MSTRG.24137.1	58	47	55	12	7	14	1.35625	1.44949	1.55374	0.373428	0.198349	0.415977	7.9574e-08	-2.27815	down	[T]	Signal transduction mechanisms	Molecular Function: calcium ion binding (GO:0005509);; Cellular Component: plasma membrane (GO:0005886);;	K06268|1.001e-105|sita:101783259|K06268 serine/threonine-protein phosphatase 2B regulatory subunit | (RefSeq) calcineurin B-like protein 7	--	[T]	Signal transduction mechanisms	EF hand;; EF hand;; EF-hand domain pair;; EF-hand domain	Calcineurin B-like protein 7 OS=Oryza sativa subsp. japonica OX=39947 GN=CBL7 PE=2 SV=1	DTZ	Cell cycle control, cell division, chromosome partitioning;; Signal transduction mechanisms;; Cytoskeleton	Calcineurin B-like protein 7 [Dendrobium catenatum]
gene-MA16_Dca003093	MSTRG.24137.1	58	47	55	12	7	14	1.35625	1.44949	1.55374	0.373428	0.198349	0.415977	7.9574e-08	-2.27815	down	[T]	Signal transduction mechanisms	--	--	--	--	--	Cofactor assembly of complex C subunit B, CCB2/CCB4	Protein COFACTOR ASSEMBLY OF COMPLEX C SUBUNIT B CCB4, chloroplastic OS=Arabidopsis thaliana OX=3702 GN=CCB4 PE=1 SV=1	S	Function unknown	protein COFACTOR ASSEMBLY OF COMPLEX C SUBUNIT B CCB4, chloroplastic isoform X1 [Dendrobium catenatum]
gene-MA16_Dca003089	MSTRG.24137.1	58	47	55	12	7	14	1.35625	1.44949	1.55374	0.373428	0.198349	0.415977	7.9574e-08	-2.27815	down	--	--	--	--	--	--	--	--	--	--	--	hypothetical protein MA16_Dca003089 [Dendrobium catenatum]
gene-MA16_Dca003087	MSTRG.24137.1	58	47	55	12	7	14	1.35625	1.44949	1.55374	0.373428	0.198349	0.415977	7.9574e-08	-2.27815	down	[G]	Carbohydrate transport and metabolism	Cellular Component: endoplasmic reticulum (GO:0005783);; Cellular Component: membrane (GO:0016020);; Molecular Function: hydrolase activity, acting on ester bonds (GO:0016788);;	--	--	[R]	General function prediction only	Strictosidine synthase;; SMP-30/Gluconolaconase/LRE-like region;; Arylesterase;; NHL repeat	Protein STRICTOSIDINE SYNTHASE-LIKE 10 OS=Arabidopsis thaliana OX=3702 GN=SSL10 PE=2 SV=1	G	Carbohydrate transport and metabolism	protein STRICTOSIDINE SYNTHASE-LIKE 10-like [Dendrobium catenatum]
gene-MA16_Dca003090	MSTRG.24137.1	58	47	55	12	7	14	1.35625	1.44949	1.55374	0.373428	0.198349	0.415977	7.9574e-08	-2.27815	down	--	--	Molecular Function: GTPase activity (GO:0003924);; Molecular Function: GTP binding (GO:0005525);;	K01528|0|egu:105050077|K01528 dynamin GTPase [EC:3.6.5.5] | (RefSeq) dynamin-2A	Endocytosis (ko04144)	[UR]	Intracellular trafficking, secretion, and vesicular transport;; General function prediction only	Dynamin family;; Dynamin central region;; Dynamin GTPase effector domain;; PH domain;; 50S ribosome-binding GTPase	Dynamin-2A OS=Arabidopsis thaliana OX=3702 GN=DRP2A PE=1 SV=2	S	Function unknown	dynamin-2A-like [Dendrobium catenatum]
gene-MA16_Dca008165	MSTRG.25820.7	0	2	0	71	18	22	0	0.027867	0	1.28479	0.322975	0.384471	3.64516e-05	2.87403	up	[QV]	Secondary metabolites biosynthesis, transport and catabolism;; Defense mechanisms	Molecular Function: monooxygenase activity (GO:0004497);; Biological Process: multicellular organism development (GO:0007275);; Biological Process: brassinosteroid homeostasis (GO:0010268);; Cellular Component: membrane (GO:0016020);; Biological Process: sterol metabolic process (GO:0016125);; Biological Process: brassinosteroid biosynthetic process (GO:0016132);; Molecular Function: metal ion bi…	K09588|0|pda:103716536|K09588 cytochrome P450 family 90 subfamily A polypeptide 1 [EC:1.14.-.-] | (RefSeq) cytochrome P450 90A1	Brassinosteroid biosynthesis (ko00905)	[QI]	Secondary metabolites biosynthesis, transport and catabolism;; Lipid transport and metabolism	Cytochrome P450	Cytochrome P450 90A4 OS=Oryza sativa subsp. japonica OX=39947 GN=CYP90A4 PE=2 SV=1	Q	Secondary metabolites biosynthesis, transport and catabolism	cytochrome P450 90A1-like [Dendrobium catenatum]
gene-MA16_Dca008169	MSTRG.25820.7	0	2	0	71	18	22	0	0.027867	0	1.28479	0.322975	0.384471	3.64516e-05	2.87403	up	--	--	Biological Process: anion transport (GO:0006820);; Cellular Component: integral component of membrane (GO:0016021);; Molecular Function: transmembrane transporter activity (GO:0022857);; Biological Process: transmembrane transport (GO:0055085);;	K13783|5.69775e-47|mus:103970380|K13783 MFS transporter, OPA family, solute carrier family 37 (glycerol-3-phosphate transporter), member 1/2 | (RefSeq) putative glycerol-3-phosphate transporter 1	--	[G]	Carbohydrate transport and metabolism	--	Putative glycerol-3-phosphate transporter 1 OS=Arabidopsis thaliana OX=3702 GN=At3g47420 PE=2 SV=1	G	Carbohydrate transport and metabolism	Putative glycerol-3-phosphate transporter 1 [Dendrobium catenatum]
gene-MA16_Dca008164	MSTRG.25820.7	0	2	0	71	18	22	0	0.027867	0	1.28479	0.322975	0.384471	3.64516e-05	2.87403	up	--	--	--	--	--	--	--	--	--	--	--	hypothetical protein MA16_Dca008164 [Dendrobium catenatum]
gene-MA16_Dca008167	MSTRG.25820.7	0	2	0	71	18	22	0	0.027867	0	1.28479	0.322975	0.384471	3.64516e-05	2.87403	up	--	--	--	--	--	--	--	--	--	--	--	hypothetical protein MA16_Dca008167 [Dendrobium catenatum]
gene-MA16_Dca008166	MSTRG.25820.7	0	2	0	71	18	22	0	0.027867	0	1.28479	0.322975	0.384471	3.64516e-05	2.87403	up	--	--	Molecular Function: nucleic acid binding (GO:0003676);; Biological Process: DNA integration (GO:0015074);;	--	--	[R]	General function prediction only	Reverse transcriptase (RNA-dependent DNA polymerase)	RNA-directed DNA polymerase homolog OS=Oenothera berteroana OX=3950 PE=4 SV=1	L	Replication, recombination and repair	RNA-directed DNA polymerase [Dendrobium catenatum]
gene-MA16_Dca008203	MSTRG.25902.1	59	64	53	167	164	151	0.716161	1.02171	0.761562	2.70577	2.61415	2.39111	0.00187581	1.11041	up	--	--	--	--	--	--	--	--	--	--	--	hypothetical protein MA16_Dca008203 [Dendrobium catenatum]
gene-MA16_Dca008205	MSTRG.25902.1	59	64	53	167	164	151	0.716161	1.02171	0.761562	2.70577	2.61415	2.39111	0.00187581	1.11041	up	--	--	--	--	--	--	--	--	--	--	--	hypothetical protein MA16_Dca008205 [Dendrobium catenatum]
gene-MA16_Dca008204	MSTRG.25902.1	59	64	53	167	164	151	0.716161	1.02171	0.761562	2.70577	2.61415	2.39111	0.00187581	1.11041	up	--	--	--	--	--	--	--	SWIM zinc finger	Protein FAR1-RELATED SEQUENCE 9 OS=Arabidopsis thaliana OX=3702 GN=FRS9 PE=2 SV=2	S	Function unknown	Protein FAR1-RELATED SEQUENCE 9 [Dendrobium catenatum]
gene-MA16_Dca008202	MSTRG.25902.1	59	64	53	167	164	151	0.716161	1.02171	0.761562	2.70577	2.61415	2.39111	0.00187581	1.11041	up	--	--	Biological Process: dolichol metabolic process (GO:0019348);; Cellular Component: integral component of endoplasmic reticulum membrane (GO:0030176);; Molecular Function: enzyme regulator activity (GO:0030234);; Cellular Component: dolichol-phosphate-mannose synthase complex (GO:0033185);; Biological Process: regulation of catalytic activity (GO:0050790);;	K09658|5.33067e-42|pda:103695914|K09658 dolichyl-phosphate mannosyltransferase polypeptide 2, regulatory subunit | (RefSeq) dolichol phosphate-mannose biosynthesis regulatory protein	N-Glycan biosynthesis (ko00510);; Glycosylphosphatidylinositol(GPI)-anchor biosynthesis (ko00563)	[O]	Posttranslational modification, protein turnover, chaperones	Dolichol phosphate-mannose biosynthesis regulatory protein (DPM2)	Dolichol-phosphate mannose synthase subunit 2 OS=Arabidopsis thaliana OX=3702 GN=DPMS2 PE=1 SV=1	S	Function unknown	dolichol phosphate-mannose biosynthesis regulatory protein isoform X1 [Dendrobium catenatum]
gene-MA16_Dca008199	MSTRG.25902.1	59	64	53	167	164	151	0.716161	1.02171	0.761562	2.70577	2.61415	2.39111	0.00187581	1.11041	up	--	--	Molecular Function: hydrolase activity, acting on acid anhydrides, in phosphorus-containing anhydrides (GO:0016818);; Molecular Function: organic cyclic compound binding (GO:0097159);; Molecular Function: heterocyclic compound binding (GO:1901363);;	K11136|8.34892e-104|egu:105031928|K11136 regulator of telomere elongation helicase 1 [EC:3.6.4.12] | (RefSeq) regulator of telomere elongation helicase 1	--	[L]	Replication, recombination and repair	Helicase C-terminal domain	Regulator of telomere elongation helicase 1 homolog OS=Oryza sativa subsp. japonica OX=39947 GN=RTEL1 PE=2 SV=1	L	Replication, recombination and repair	Fanconi anemia group J protein-like [Dendrobium catenatum]
gene-MA16_Dca008200	MSTRG.25902.1	59	64	53	167	164	151	0.716161	1.02171	0.761562	2.70577	2.61415	2.39111	0.00187581	1.11041	up	--	--	--	--	--	--	--	--	--	--	--	hypothetical protein MA16_Dca008200 [Dendrobium catenatum]
gene-MA16_Dca008201	MSTRG.25902.1	59	64	53	167	164	151	0.716161	1.02171	0.761562	2.70577	2.61415	2.39111	0.00187581	1.11041	up	--	--	--	--	--	--	--	--	--	S	Function unknown	hypothetical protein MA16_Dca008201 [Dendrobium catenatum]
gene-MA16_Dca002726	MSTRG.26377.2	0	0	0	5	3	32	0	0	0	0.26501	0.15478	1.69383	0.00262546	2.14788	up	--	--	Molecular Function: galactosylgalactosylxylosylprotein 3-beta-glucuronosyltransferase activity (GO:0015018);; Cellular Component: integral component of membrane (GO:0016021);;	K20869|3.2009e-40|atr:18442423|K20869 putative beta-1,4-xylosyltransferase IRX9 [EC:2.4.2.-] | (RefSeq) probable beta-1,4-xylosyltransferase IRX9H	--	[O]	Posttranslational modification, protein turnover, chaperones	Glycosyltransferase family 43	Probable glucuronosyltransferase Os01g0675500 OS=Oryza sativa subsp. japonica OX=39947 GN=Os01g0675500 PE=2 SV=1	S	Function unknown	putative glucuronosyltransferase [Dendrobium catenatum]
gene-MA16_Dca002729	MSTRG.26377.2	0	0	0	5	3	32	0	0	0	0.26501	0.15478	1.69383	0.00262546	2.14788	up	[C]	Energy production and conversion	Molecular Function: acylphosphatase activity (GO:0003998);; Cellular Component: chloroplast (GO:0009507);;	K01512|7.50013e-40|mus:103969596|K01512 acylphosphatase [EC:3.6.1.7] | (RefSeq) uncharacterized protein LOC103969596	Pyruvate metabolism (ko00620)	[C]	Energy production and conversion	Acylphosphatase	--	O	Posttranslational modification, protein turnover, chaperones	uncharacterized protein LOC110104228 [Dendrobium catenatum]
gene-MA16_Dca002728	MSTRG.26377.2	0	0	0	5	3	32	0	0	0	0.26501	0.15478	1.69383	0.00262546	2.14788	up	--	--	Cellular Component: chloroplast (GO:0009507);; Cellular Component: membrane (GO:0016020);;	--	--	--	--	--	--	S	Function unknown	uncharacterized protein LOC110104212 [Dendrobium catenatum]
gene-MA16_Dca002718	MSTRG.26377.2	0	0	0	5	3	32	0	0	0	0.26501	0.15478	1.69383	0.00262546	2.14788	up	--	--	--	--	--	--	--	--	--	--	--	hypothetical protein MA16_Dca002718 [Dendrobium catenatum]
gene-MA16_Dca002734	MSTRG.26377.2	0	0	0	5	3	32	0	0	0	0.26501	0.15478	1.69383	0.00262546	2.14788	up	--	--	--	--	--	--	--	--	--	--	--	hypothetical protein MA16_Dca002734 [Dendrobium catenatum]
gene-MA16_Dca002722	MSTRG.26377.2	0	0	0	5	3	32	0	0	0	0.26501	0.15478	1.69383	0.00262546	2.14788	up	--	--	--	--	--	--	--	--	--	--	--	hypothetical protein MA16_Dca002722 [Dendrobium catenatum]
gene-MA16_Dca002723	MSTRG.26377.2	0	0	0	5	3	32	0	0	0	0.26501	0.15478	1.69383	0.00262546	2.14788	up	--	--	--	--	--	--	--	--	--	--	--	hypothetical protein MA16_Dca002723 [Dendrobium catenatum]
gene-MA16_Dca002725	MSTRG.26377.2	0	0	0	5	3	32	0	0	0	0.26501	0.15478	1.69383	0.00262546	2.14788	up	--	--	Biological Process: cellular process (GO:0009987);;	K14484|3.10983e-99|egu:105047357|K14484 auxin-responsive protein IAA | (RefSeq) auxin-responsive protein IAA27	Plant hormone signal transduction (ko04075)	--	--	AUX/IAA family	Auxin-responsive protein IAA8 OS=Arabidopsis thaliana OX=3702 GN=IAA8 PE=1 SV=1	K	Transcription	auxin-responsive protein IAA8-like [Dendrobium catenatum]
gene-MA16_Dca002733	MSTRG.26377.2	0	0	0	5	3	32	0	0	0	0.26501	0.15478	1.69383	0.00262546	2.14788	up	--	--	--	K18327|1.62236e-23|mus:103975977|K18327 RNA exonuclease 4 [EC:3.1.-.-] | (RefSeq) RNA exonuclease 4	--	[L]	Replication, recombination and repair	--	--	L	Replication, recombination and repair	hypothetical protein MA16_Dca002733 [Dendrobium catenatum]
gene-MA16_Dca002724	MSTRG.26377.2	0	0	0	5	3	32	0	0	0	0.26501	0.15478	1.69383	0.00262546	2.14788	up	--	--	Molecular Function: RNA polymerase II transcription cofactor activity (GO:0001104);; Biological Process: regulation of transcription from RNA polymerase II promoter (GO:0006357);; Cellular Component: mediator complex (GO:0016592);;	K15139|2.29569e-65|pda:103712881|K15139 mediator of RNA polymerase II transcription subunit 22 | (RefSeq) mediator of RNA polymerase II transcription subunit 22a	--	[R]	General function prediction only	Surfeit locus protein 5 subunit 22 of Mediator complex	Mediator of RNA polymerase II transcription subunit 22a OS=Arabidopsis thaliana OX=3702 GN=MED22A PE=1 SV=1	K	Transcription	mediator of RNA polymerase II transcription subunit 22a-like [Dendrobium catenatum]
gene-MA16_Dca002720	MSTRG.26377.2	0	0	0	5	3	32	0	0	0	0.26501	0.15478	1.69383	0.00262546	2.14788	up	--	--	--	--	--	[S]	Function unknown	Armadillo/beta-catenin-like repeat	--	S	Function unknown	U-box domain-containing protein 2-like [Dendrobium catenatum]
gene-MA16_Dca002717	MSTRG.26377.2	0	0	0	5	3	32	0	0	0	0.26501	0.15478	1.69383	0.00262546	2.14788	up	--	--	--	--	--	--	--	Protein of unknown function, DUF538	--	S	Function unknown	uncharacterized protein LOC110104233 [Dendrobium catenatum]
gene-MA16_Dca002719	MSTRG.26377.2	0	0	0	5	3	32	0	0	0	0.26501	0.15478	1.69383	0.00262546	2.14788	up	--	--	--	--	--	--	--	--	--	--	--	hypothetical protein MA16_Dca002719 [Dendrobium catenatum]
gene-MA16_Dca002727	MSTRG.26377.2	0	0	0	5	3	32	0	0	0	0.26501	0.15478	1.69383	0.00262546	2.14788	up	[E]	Amino acid transport and metabolism	Cellular Component: membrane (GO:0016020);; Molecular Function: lyase activity (GO:0016829);;	--	--	--	--	Allinase;; Alliinase EGF-like domain;; Aminotransferase class I and II	Tryptophan aminotransferase-related protein 4 OS=Arabidopsis thaliana OX=3702 GN=TAR4 PE=2 SV=2	S	Function unknown	Tryptophan aminotransferase-related protein 4 [Dendrobium catenatum]
gene-MA16_Dca002731	MSTRG.26377.2	0	0	0	5	3	32	0	0	0	0.26501	0.15478	1.69383	0.00262546	2.14788	up	--	--	Cellular Component: cytoplasm (GO:0005737);; Molecular Function: queuine tRNA-ribosyltransferase activity (GO:0008479);; Biological Process: queuosine biosynthetic process (GO:0008616);; Biological Process: cell redox homeostasis (GO:0045454);;	--	--	[OC]	Posttranslational modification, protein turnover, chaperones;; Energy production and conversion	Thioredoxin	Thioredoxin domain-containing protein 9 homolog OS=Arabidopsis thaliana OX=3702 GN=At2g18990 PE=2 SV=1	O	Posttranslational modification, protein turnover, chaperones	Thioredoxin domain-containing protein 9 like [Dendrobium catenatum]
gene-MA16_Dca002716	MSTRG.26377.2	0	0	0	5	3	32	0	0	0	0.26501	0.15478	1.69383	0.00262546	2.14788	up	--	--	--	--	--	--	--	--	--	S	Function unknown	uncharacterized protein LOC110104219 [Dendrobium catenatum]
gene-MA16_Dca002730	MSTRG.26377.2	0	0	0	5	3	32	0	0	0	0.26501	0.15478	1.69383	0.00262546	2.14788	up	--	--	--	--	--	--	--	--	Transcription factor PAR2 OS=Arabidopsis thaliana OX=3702 GN=PAR2 PE=3 SV=1	S	Function unknown	transcription factor PAR2-like [Dendrobium catenatum]
gene-MA16_Dca002715	MSTRG.26377.2	0	0	0	5	3	32	0	0	0	0.26501	0.15478	1.69383	0.00262546	2.14788	up	--	--	--	--	--	--	--	WRKY DNA -binding domain	Probable WRKY transcription factor 28 OS=Arabidopsis thaliana OX=3702 GN=WRKY28 PE=2 SV=1	K	Transcription	probable WRKY transcription factor 71 [Dendrobium catenatum]
gene-MA16_Dca002732	MSTRG.26377.2	0	0	0	5	3	32	0	0	0	0.26501	0.15478	1.69383	0.00262546	2.14788	up	[E]	Amino acid transport and metabolism	Molecular Function: serine-type carboxypeptidase activity (GO:0004185);; Biological Process: proteolysis involved in cellular protein catabolic process (GO:0051603);;	K09645|0|egu:105048908|K09645 vitellogenic carboxypeptidase-like protein [EC:3.4.16.-] | (RefSeq) serine carboxypeptidase-like 50	--	[OE]	Posttranslational modification, protein turnover, chaperones;; Amino acid transport and metabolism	Serine carboxypeptidase	Serine carboxypeptidase-like 50 OS=Arabidopsis thaliana OX=3702 GN=SCPL50 PE=2 SV=1	E	Amino acid transport and metabolism	serine carboxypeptidase-like 50 isoform X1 [Dendrobium catenatum]
gene-MA16_Dca002721	MSTRG.26377.2	0	0	0	5	3	32	0	0	0	0.26501	0.15478	1.69383	0.00262546	2.14788	up	--	--	--	--	--	[R]	General function prediction only	--	Retrovirus-related Pol polyprotein from transposon RE1 OS=Arabidopsis thaliana OX=3702 GN=RE1 PE=2 SV=1	S	Function unknown	Retrovirus-related Pol polyprotein from transposon TNT 1-94 [Dendrobium catenatum]
gene-MA16_Dca002873	MSTRG.26626.1	0	0	0	3	10	7	0	0	0	0.125665	0.43467	0.263979	0.00411186	2.05111	up	--	--	--	--	--	--	--	GRAS domain family	Protein SCARECROW OS=Ipomoea nil OX=35883 GN=SCR PE=1 SV=1	S	Function unknown	DELLA protein GAI1 [Dendrobium catenatum]
gene-MA16_Dca002871	MSTRG.26626.1	0	0	0	3	10	7	0	0	0	0.125665	0.43467	0.263979	0.00411186	2.05111	up	--	--	--	--	--	--	--	No apical meristem (NAM) protein	NAC domain-containing protein 30 OS=Arabidopsis thaliana OX=3702 GN=NAC030 PE=1 SV=1	S	Function unknown	NAC domain-containing protein 7 [Dendrobium catenatum]
gene-MA16_Dca002872	MSTRG.26626.1	0	0	0	3	10	7	0	0	0	0.125665	0.43467	0.263979	0.00411186	2.05111	up	--	--	--	--	--	--	--	--	--	--	--	hypothetical protein MA16_Dca002872 [Dendrobium catenatum]
gene-MA16_Dca002875	MSTRG.26626.1	0	0	0	3	10	7	0	0	0	0.125665	0.43467	0.263979	0.00411186	2.05111	up	--	--	--	--	--	--	--	Transposase family tnp2	--	--	--	hypothetical protein MA16_Dca002875 [Dendrobium catenatum]
gene-MA16_Dca006392	MSTRG.27271.1	4	0	4	31	16	20	0.105921	0	0.132141	1.24382	0.613586	0.778901	0.000802562	2.11308	up	--	--	--	--	--	--	--	PLAT/LH2 domain;; Embryo-specific protein 3, (ATS3)	PLAT domain-containing protein 2 OS=Arabidopsis thaliana OX=3702 GN=PLAT2 PE=2 SV=1	S	Function unknown	PLAT domain-containing protein 3-like [Dendrobium catenatum]
gene-MA16_Dca006400	MSTRG.27271.1	4	0	4	31	16	20	0.105921	0	0.132141	1.24382	0.613586	0.778901	0.000802562	2.11308	up	[KL]	Transcription;; Replication, recombination and repair	--	--	--	[R]	General function prediction only	Chromo (CHRromatin Organisation MOdifier) domain	Helicase protein MOM1 OS=Arabidopsis thaliana OX=3702 GN=MOM1 PE=1 SV=1	L	Replication, recombination and repair	uncharacterized protein LOC110102857 isoform X2 [Dendrobium catenatum]
gene-MA16_Dca006397	MSTRG.27271.1	4	0	4	31	16	20	0.105921	0	0.132141	1.24382	0.613586	0.778901	0.000802562	2.11308	up	--	--	--	K09422|6.61096e-65|egu:105043705|K09422 myb proto-oncogene protein, plant | (RefSeq) transcription factor MYB48	--	[K]	Transcription	Myb-like DNA-binding domain;; Myb-like DNA-binding domain	Probable transcription factor MYB58 OS=Oryza sativa subsp. japonica OX=39947 GN=MYB58 PE=3 SV=1	K	Transcription	Transcription factor GAMYB [Dendrobium catenatum]
gene-MA16_Dca006393	MSTRG.27271.1	4	0	4	31	16	20	0.105921	0	0.132141	1.24382	0.613586	0.778901	0.000802562	2.11308	up	--	--	Biological Process: autophagosome assembly (GO:0000045);; Cellular Component: cytoplasmic ubiquitin ligase complex (GO:0000153);; Biological Process: autophagy of mitochondrion (GO:0000422);; Cellular Component: cytosol (GO:0005829);; Biological Process: protein transport (GO:0015031);; Molecular Function: Atg8 ligase activity (GO:0019776);; Biological Process: autophagy of nucleus (GO:0044804);;	K08343|0|egu:105043682|K08343 ubiquitin-like-conjugating enzyme ATG3 | (RefSeq) autophagy-related protein 3	Regulation of autophagy (ko04140)	[R]	General function prediction only	Autophagocytosis associated protein (Atg3), N-terminal domain;; Autophagocytosis associated protein, active-site domain;; Autophagocytosis associated protein C-terminal	Autophagy-related protein 3 OS=Arabidopsis thaliana OX=3702 GN=ATG3 PE=1 SV=2	U	Intracellular trafficking, secretion, and vesicular transport	autophagy-related protein 3 isoform X2 [Dendrobium catenatum]
gene-MA16_Dca006396	MSTRG.27271.1	4	0	4	31	16	20	0.105921	0	0.132141	1.24382	0.613586	0.778901	0.000802562	2.11308	up	--	--	--	--	--	--	--	Myb-like DNA-binding domain	Transcription factor MYBS3 OS=Oryza sativa subsp. japonica OX=39947 GN=MYBS3 PE=2 SV=1	K	Transcription	Transcription factor MYB1R1 [Dendrobium catenatum]
gene-MA16_Dca006395	MSTRG.27271.1	4	0	4	31	16	20	0.105921	0	0.132141	1.24382	0.613586	0.778901	0.000802562	2.11308	up	[CR]	Energy production and conversion;; General function prediction only	Molecular Function: zinc ion binding (GO:0008270);; Molecular Function: oxidoreductase activity (GO:0016491);; Biological Process: oxidation-reduction process (GO:0055114);;	--	--	[CR]	Energy production and conversion;; General function prediction only	Zinc-binding dehydrogenase;; Zinc-binding dehydrogenase;; Alcohol dehydrogenase GroES-like domain	--	C	Energy production and conversion	uncharacterized protein LOC110102859 [Dendrobium catenatum]
gene-MA16_Dca006399	MSTRG.27271.1	4	0	4	31	16	20	0.105921	0	0.132141	1.24382	0.613586	0.778901	0.000802562	2.11308	up	--	--	Cellular Component: cytoplasm (GO:0005737);; Biological Process: L-phenylalanine catabolic process (GO:0006559);; Biological Process: cinnamic acid biosynthetic process (GO:0009800);; Molecular Function: phenylalanine ammonia-lyase activity (GO:0045548);;	K10775|4.43738e-47|aly:ARALYDRAFT_655277|K10775 phenylalanine ammonia-lyase [EC:4.3.1.24] | (RefSeq) hypothetical protein	Phenylalanine metabolism (ko00360);; Phenylpropanoid biosynthesis (ko00940)	[Q]	Secondary metabolites biosynthesis, transport and catabolism	--	Phenylalanine ammonia-lyase OS=Bromheadia finlaysoniana OX=41205 GN=PAL PE=2 SV=1	E	Amino acid transport and metabolism	Phenylalanine ammonia-lyase [Dendrobium catenatum]
gene-MA16_Dca006394	MSTRG.27271.1	4	0	4	31	16	20	0.105921	0	0.132141	1.24382	0.613586	0.778901	0.000802562	2.11308	up	--	--	Molecular Function: DNA binding (GO:0003677);; Molecular Function: transcription factor activity, sequence-specific DNA binding (GO:0003700);; Cellular Component: nucleus (GO:0005634);; Biological Process: regulation of transcription, DNA-templated (GO:0006355);;	--	--	--	--	AP2 domain	Dehydration-responsive element-binding protein 3 OS=Arabidopsis thaliana OX=3702 GN=DREB3 PE=2 SV=1	K	Transcription	ethylene-responsive transcription factor ERF039-like [Dendrobium catenatum]
gene-MA16_Dca027113	MSTRG.27561.1	0	0	0	21	17	41	0	0	0	0.390327	0.317104	0.761011	6.49541e-08	3.6829	up	--	--	--	--	--	[R]	General function prediction only	--	--	S	Function unknown	hypothetical protein MA16_Dca027113 [Dendrobium catenatum]
gene-MA16_Dca027112	MSTRG.27561.1	0	0	0	21	17	41	0	0	0	0.390327	0.317104	0.761011	6.49541e-08	3.6829	up	--	--	Cellular Component: plasma membrane (GO:0005886);; Molecular Function: zinc ion binding (GO:0008270);; Cellular Component: integral component of membrane (GO:0016021);; Molecular Function: cellulose synthase (UDP-forming) activity (GO:0016760);; Biological Process: cellulose biosynthetic process (GO:0030244);; Biological Process: cell wall organization (GO:0071555);;	K10999|5.35179e-23|pxb:103949047|K10999 cellulose synthase A [EC:2.4.1.12] | (RefSeq) cellulose synthase A catalytic subunit 7 [UDP-forming]-like	--	--	--	Cellulose synthase	Cellulose synthase A catalytic subunit 7 [UDP-forming] OS=Arabidopsis thaliana OX=3702 GN=CESA7 PE=1 SV=1	M	Cell wall/membrane/envelope biogenesis	Cellulose synthase A catalytic subunit 7 [UDP-forming] [Dendrobium catenatum]
gene-MA16_Dca006169	MSTRG.29691.1	4	0	7	32	30	14	0.148922	0	0.367842	2.0352	1.91654	0.868483	0.00634338	1.80688	up	--	--	--	--	--	[O]	Posttranslational modification, protein turnover, chaperones	Ring finger domain;; RING-like zinc finger;; Zinc finger, C3HC4 type (RING finger);; RING-H2 zinc finger domain;; Zinc finger, C3HC4 type (RING finger);; RING-type zinc-finger;; Anaphase-promoting complex subunit 11 RING-H2 finger	RING-H2 finger protein ATL80 OS=Arabidopsis thaliana OX=3702 GN=ATL80 PE=2 SV=1	O	Posttranslational modification, protein turnover, chaperones	RING-H2 finger protein ATL80-like [Dendrobium catenatum]
gene-MA16_Dca006162	MSTRG.29691.1	4	0	7	32	30	14	0.148922	0	0.367842	2.0352	1.91654	0.868483	0.00634338	1.80688	up	--	--	--	--	--	--	--	CUE domain	--	S	Function unknown	uncharacterized protein LOC110099962 [Dendrobium catenatum]
gene-MA16_Dca006170	MSTRG.29691.1	4	0	7	32	30	14	0.148922	0	0.367842	2.0352	1.91654	0.868483	0.00634338	1.80688	up	--	--	--	--	--	--	--	CHCH-CHCH-like Cx9C, IMS import disulfide relay-system,	--	S	Function unknown	hypothetical protein MA16_Dca006170 [Dendrobium catenatum]
gene-MA16_Dca006165	MSTRG.29691.1	4	0	7	32	30	14	0.148922	0	0.367842	2.0352	1.91654	0.868483	0.00634338	1.80688	up	[J]	Translation, ribosomal structure and biogenesis	Molecular Function: ATP binding (GO:0005524);; Molecular Function: ATPase activity (GO:0016887);;	K06174|0|pda:103715579|K06174 ATP-binding cassette, sub-family E, member 1 | (RefSeq) ABC transporter E family member 2	--	[A]	RNA processing and modification	ABC transporter;; Possible Fer4-like domain in RNase L inhibitor, RLI;; AAA domain, putative AbiEii toxin, Type IV TA system;; RecF/RecN/SMC N terminal domain;; 4Fe-4S binding domain;; AAA ATPase domain;; P-loop containing region of AAA domain;; ATPase family associated with various cellular activities (AAA);; 4Fe-4S binding domain	ABC transporter E family member 2 OS=Arabidopsis thaliana OX=3702 GN=ABCE2 PE=2 SV=1	S	Function unknown	ABC transporter E family member 2 [Dendrobium catenatum]
gene-MA16_Dca006159	MSTRG.29691.1	4	0	7	32	30	14	0.148922	0	0.367842	2.0352	1.91654	0.868483	0.00634338	1.80688	up	[E]	Amino acid transport and metabolism	Molecular Function: serine-type carboxypeptidase activity (GO:0004185);; Biological Process: proteolysis (GO:0006508);;	K16298|0|pda:103703437|K16298 serine carboxypeptidase-like clade IV [EC:3.4.16.-] | (RefSeq) serine carboxypeptidase-like	--	[OE]	Posttranslational modification, protein turnover, chaperones;; Amino acid transport and metabolism	Serine carboxypeptidase	Serine carboxypeptidase-like 49 OS=Arabidopsis thaliana OX=3702 GN=SCPL49 PE=2 SV=2	E	Amino acid transport and metabolism	serine carboxypeptidase-like [Dendrobium catenatum]
gene-MA16_Dca006168	MSTRG.29691.1	4	0	7	32	30	14	0.148922	0	0.367842	2.0352	1.91654	0.868483	0.00634338	1.80688	up	[X]	Mobilome: prophages, transposons	--	--	--	[R]	General function prediction only	Reverse transcriptase (RNA-dependent DNA polymerase);; gag-polypeptide of LTR copia-type;; Integrase core domain;; GAG-pre-integrase domain	Retrovirus-related Pol polyprotein from transposon RE2 OS=Arabidopsis thaliana OX=3702 GN=RE2 PE=4 SV=1	S	Function unknown	Retrovirus-related Pol polyprotein from transposon TNT 1-94 [Dendrobium catenatum]
gene-MA16_Dca006160	MSTRG.29691.1	4	0	7	32	30	14	0.148922	0	0.367842	2.0352	1.91654	0.868483	0.00634338	1.80688	up	[E]	Amino acid transport and metabolism	Cellular Component: membrane (GO:0016020);;	K18592|0|pda:103703439|K18592 gamma-glutamyltranspeptidase / glutathione hydrolase / leukotriene-C4 hydrolase [EC:2.3.2.2 3.4.19.13 3.4.19.14] | (RefSeq) gamma-glutamyltranspeptidase 3	Taurine and hypotaurine metabolism (ko00430);; Cyanoamino acid metabolism (ko00460);; Glutathione metabolism (ko00480);; Arachidonic acid metabolism (ko00590)	[E]	Amino acid transport and metabolism	Gamma-glutamyltranspeptidase	Glutathione hydrolase 3 OS=Arabidopsis thaliana OX=3702 GN=GGT3 PE=2 SV=1	E	Amino acid transport and metabolism	gamma-glutamyltranspeptidase 3-like [Dendrobium catenatum]
gene-MA16_Dca006164	MSTRG.29691.1	4	0	7	32	30	14	0.148922	0	0.367842	2.0352	1.91654	0.868483	0.00634338	1.80688	up	--	--	--	--	--	--	--	--	--	--	--	hypothetical protein MA16_Dca006164 [Dendrobium catenatum]
gene-MA16_Dca006163	MSTRG.29691.1	4	0	7	32	30	14	0.148922	0	0.367842	2.0352	1.91654	0.868483	0.00634338	1.80688	up	[O]	Posttranslational modification, protein turnover, chaperones	Molecular Function: ATP binding (GO:0005524);;	K03283|0|mdm:103434172|K03283 heat shock 70kDa protein 1/8 | (RefSeq) heat shock cognate 70 kDa protein 2	Spliceosome (ko03040);; Protein processing in endoplasmic reticulum (ko04141);; Endocytosis (ko04144)	[O]	Posttranslational modification, protein turnover, chaperones	Hsp70 protein;; MreB/Mbl protein;; NAD-specific glutamate dehydrogenase	Heat shock cognate 70 kDa protein OS=Petunia hybrida OX=4102 GN=HSP70 PE=2 SV=1	O	Posttranslational modification, protein turnover, chaperones	heat shock cognate 70 kDa protein 2-like [Dendrobium catenatum]
gene-MA16_Dca006167	MSTRG.29691.1	4	0	7	32	30	14	0.148922	0	0.367842	2.0352	1.91654	0.868483	0.00634338	1.80688	up	--	--	--	--	--	--	--	--	--	S	Function unknown	uncharacterized protein LOC110099950 [Dendrobium catenatum]
gene-MA16_Dca006166	MSTRG.29691.1	4	0	7	32	30	14	0.148922	0	0.367842	2.0352	1.91654	0.868483	0.00634338	1.80688	up	--	--	--	--	--	--	--	--	--	--	--	hypothetical protein MA16_Dca006166 [Dendrobium catenatum]
gene-MA16_Dca013411	MSTRG.30802.1	4	29	71	1	0	0	0.036909	0.425793	0.956587	0.002461	0	0	6.96658e-05	-2.83507	down	[G]	Carbohydrate transport and metabolism	--	K06617|0|egu:105033561|K06617 raffinose synthase [EC:2.4.1.82] | (RefSeq) probable galactinol--sucrose galactosyltransferase 6	Galactose metabolism (ko00052)	--	--	Raffinose synthase or seed imbibition protein Sip1	Probable galactinol--sucrose galactosyltransferase 6 OS=Arabidopsis thaliana OX=3702 GN=RFS6 PE=2 SV=2	S	Function unknown	probable galactinol--sucrose galactosyltransferase 6 [Dendrobium catenatum]
gene-MA16_Dca013416	MSTRG.30802.1	4	29	71	1	0	0	0.036909	0.425793	0.956587	0.002461	0	0	6.96658e-05	-2.83507	down	--	--	--	K17604|0|pmum:103344202|K17604 zinc finger SWIM domain-containing protein 3 | (RefSeq) protein FAR1-RELATED SEQUENCE 5-like	--	--	--	FAR1 DNA-binding domain;; MULE transposase domain;; SWIM zinc finger	Protein FAR1-RELATED SEQUENCE 5 OS=Arabidopsis thaliana OX=3702 GN=FRS5 PE=1 SV=1	S	Function unknown	protein FAR1-RELATED SEQUENCE 7-like isoform X2 [Dendrobium catenatum]
gene-MA16_Dca013413	MSTRG.30802.1	4	29	71	1	0	0	0.036909	0.425793	0.956587	0.002461	0	0	6.96658e-05	-2.83507	down	--	--	--	--	--	--	--	--	--	S	Function unknown	uncharacterized protein LOC110093372 isoform X1 [Dendrobium catenatum]
gene-MA16_Dca013412	MSTRG.30802.1	4	29	71	1	0	0	0.036909	0.425793	0.956587	0.002461	0	0	6.96658e-05	-2.83507	down	[J]	Translation, ribosomal structure and biogenesis	Molecular Function: tRNA binding (GO:0000049);; Molecular Function: alanine-tRNA ligase activity (GO:0004813);; Molecular Function: ATP binding (GO:0005524);; Cellular Component: mitochondrion (GO:0005739);; Cellular Component: cytosol (GO:0005829);; Biological Process: tRNA modification (GO:0006400);; Biological Process: alanyl-tRNA aminoacylation (GO:0006419);; Molecular Function: zinc ion bind…	K01872|0|egu:105039120|K01872 alanyl-tRNA synthetase [EC:6.1.1.7] | (RefSeq) alanine--tRNA ligase, chloroplastic/mitochondrial	Aminoacyl-tRNA biosynthesis (ko00970)	[J]	Translation, ribosomal structure and biogenesis	tRNA synthetases class II (A);; DHHA1 domain;; Threonyl and Alanyl tRNA synthetase second additional domain	Alanine--tRNA ligase, chloroplastic/mitochondrial OS=Sorghum bicolor OX=4558 GN=Sb10g008780 PE=3 SV=1	J	Translation, ribosomal structure and biogenesis	putative alanine--tRNA ligase, chloroplastic [Dendrobium catenatum]
gene-MA16_Dca013414	MSTRG.30802.1	4	29	71	1	0	0	0.036909	0.425793	0.956587	0.002461	0	0	6.96658e-05	-2.83507	down	[P]	Inorganic ion transport and metabolism	Molecular Function: ATP binding (GO:0005524);; Cellular Component: integral component of plasma membrane (GO:0005887);; Biological Process: cellular copper ion homeostasis (GO:0006878);; Biological Process: metabolic process (GO:0008152);; Biological Process: response to light intensity (GO:0009642);; Cellular Component: chloroplast envelope (GO:0009941);; Molecular Function: cadmium ion transmem…	--	--	[P]	Inorganic ion transport and metabolism	E1-E2 ATPase;; haloacid dehalogenase-like hydrolase	Probable cadmium/zinc-transporting ATPase HMA1, chloroplastic OS=Arabidopsis thaliana OX=3702 GN=HMA1 PE=2 SV=2	P	Inorganic ion transport and metabolism	probable cadmium/zinc-transporting ATPase HMA1, chloroplastic [Dendrobium catenatum]
gene-MA16_Dca013415	MSTRG.30802.1	4	29	71	1	0	0	0.036909	0.425793	0.956587	0.002461	0	0	6.96658e-05	-2.83507	down	[T]	Signal transduction mechanisms	Molecular Function: voltage-gated chloride channel activity (GO:0005247);; Biological Process: chloride transport (GO:0006821);; Cellular Component: integral component of membrane (GO:0016021);; Biological Process: regulation of anion transmembrane transport (GO:1903959);;	K05016|0|pda:103715901|K05016 chloride channel 7 | (RefSeq) putative chloride channel-like protein CLC-g	--	[P]	Inorganic ion transport and metabolism	Voltage gated chloride channel;; CBS domain	Putative chloride channel-like protein CLC-g OS=Arabidopsis thaliana OX=3702 GN=CLC-G PE=1 SV=2	P	Inorganic ion transport and metabolism	putative chloride channel-like protein CLC-g isoform X1 [Dendrobium catenatum]
gene-MA16_Dca007647	MSTRG.32024.1	35	24	30	14	8	12	0.232304	0.207988	0.23873	0.117842	0.06342	0.104662	0.00115903	-1.43902	down	--	--	Cellular Component: membrane (GO:0016020);;	--	--	[S]	Function unknown	Membrane transport protein	Protein PIN-LIKES 1 OS=Arabidopsis thaliana OX=3702 GN=PILS1 PE=2 SV=1	S	Function unknown	protein PIN-LIKES 3-like isoform X1 [Dendrobium catenatum]
gene-MA16_Dca007645	MSTRG.32024.1	35	24	30	14	8	12	0.232304	0.207988	0.23873	0.117842	0.06342	0.104662	0.00115903	-1.43902	down	--	--	--	--	--	--	--	--	--	--	--	hypothetical protein MA16_Dca007645 [Dendrobium catenatum]
gene-MA16_Dca007643	MSTRG.32024.1	35	24	30	14	8	12	0.232304	0.207988	0.23873	0.117842	0.06342	0.104662	0.00115903	-1.43902	down	--	--	--	--	--	--	--	--	--	--	--	hypothetical protein MA16_Dca007643 [Dendrobium catenatum]
gene-MA16_Dca007646	MSTRG.32024.1	35	24	30	14	8	12	0.232304	0.207988	0.23873	0.117842	0.06342	0.104662	0.00115903	-1.43902	down	--	--	--	K15414|2.70621e-78|pda:103711726|K15414 complement component 1 Q subcomponent-binding protein, mitochondrial | (RefSeq) uncharacterized protein At2g39795, mitochondrial-like	--	[C]	Energy production and conversion	Mitochondrial glycoprotein	Uncharacterized protein At2g39795, mitochondrial OS=Arabidopsis thaliana OX=3702 GN=At2g39795 PE=1 SV=1	S	Function unknown	Uncharacterized protein MA16_Dca007646 [Dendrobium catenatum]
gene-MA16_Dca007642	MSTRG.32024.1	35	24	30	14	8	12	0.232304	0.207988	0.23873	0.117842	0.06342	0.104662	0.00115903	-1.43902	down	--	--	--	--	--	--	--	Protein of unknown function (DUF3223)	Protein DCL homolog, chloroplastic OS=Arabidopsis thaliana OX=3702 GN=DCL PE=2 SV=1	S	Function unknown	protein DCL, chloroplastic [Dendrobium catenatum]
gene-MA16_Dca007644	MSTRG.32024.1	35	24	30	14	8	12	0.232304	0.207988	0.23873	0.117842	0.06342	0.104662	0.00115903	-1.43902	down	[Q]	Secondary metabolites biosynthesis, transport and catabolism	--	--	--	[QR]	Secondary metabolites biosynthesis, transport and catabolism;; General function prediction only	2OG-Fe(II) oxygenase superfamily;; non-haem dioxygenase in morphine synthesis N-terminal	2-oxoglutarate-dependent dioxygenase DAO OS=Oryza sativa subsp. japonica OX=39947 GN=DAO PE=2 SV=2	S	Function unknown	Gibberellin 3-beta-dioxygenase 4 [Dendrobium catenatum]
gene-MA16_Dca007680	MSTRG.32109.4	143	101	137	50	73	84	1.61363	1.49086	1.84931	0.751969	1.07265	1.22499	0.000836831	-1.05841	down	--	--	Molecular Function: DNA binding (GO:0003677);; Molecular Function: transcription factor activity, sequence-specific DNA binding (GO:0003700);; Cellular Component: nucleus (GO:0005634);; Cellular Component: cytosol (GO:0005829);; Biological Process: regulation of transcription, DNA-templated (GO:0006355);; Biological Process: response to water deprivation (GO:0009414);; Biological Process: abscisi…	--	--	[K]	Transcription	Histone-like transcription factor (CBF/NF-Y) and archaeal histone;; Core histone H2A/H2B/H3/H4	Nuclear transcription factor Y subunit C-4 OS=Arabidopsis thaliana OX=3702 GN=NFYC4 PE=2 SV=1	K	Transcription	nuclear transcription factor Y subunit C-4-like isoform X1 [Dendrobium catenatum]
gene-MA16_Dca007682	MSTRG.32109.4	143	101	137	50	73	84	1.61363	1.49086	1.84931	0.751969	1.07265	1.22499	0.000836831	-1.05841	down	--	--	--	--	--	--	--	PPR repeat family;; PPR repeat;; Pentatricopeptide repeat domain	Pentatricopeptide repeat-containing protein At4g17616 OS=Arabidopsis thaliana OX=3702 GN=At4g17616 PE=2 SV=1	S	Function unknown	pentatricopeptide repeat-containing protein At4g17616 [Dendrobium catenatum]
gene-MA16_Dca007681	MSTRG.32109.4	143	101	137	50	73	84	1.61363	1.49086	1.84931	0.751969	1.07265	1.22499	0.000836831	-1.05841	down	--	--	--	K03115|4.96965e-161|egu:105059427|K03115 casein kinase II subunit beta | (RefSeq) casein kinase II subunit beta-1-like	Ribosome biogenesis in eukaryotes (ko03008);; Circadian rhythm - plant (ko04712)	[TDK]	Signal transduction mechanisms;; Cell cycle control, cell division, chromosome partitioning;; Transcription	Casein kinase II regulatory subunit	Putative casein kinase II subunit beta-4 OS=Arabidopsis thaliana OX=3702 GN=CKB4 PE=1 SV=1	DKT	Cell cycle control, cell division, chromosome partitioning;; Transcription;; Signal transduction mechanisms	putative casein kinase II subunit beta-4 isoform X2 [Dendrobium catenatum]
gene-MA16_Dca007679	MSTRG.32109.4	143	101	137	50	73	84	1.61363	1.49086	1.84931	0.751969	1.07265	1.22499	0.000836831	-1.05841	down	[R]	General function prediction only	Molecular Function: cysteine-type endopeptidase activity (GO:0004197);; Biological Process: proteolysis (GO:0006508);; Biological Process: positive regulation of programmed cell death (GO:0043068);;	--	--	[DO]	Cell cycle control, cell division, chromosome partitioning;; Posttranslational modification, protein turnover, chaperones	Caspase domain;; LSD1 zinc finger	Metacaspase-1 OS=Arabidopsis thaliana OX=3702 GN=AMC1 PE=1 SV=1	O	Posttranslational modification, protein turnover, chaperones	metacaspase-1 [Dendrobium catenatum]
gene-MA16_Dca007683	MSTRG.32109.4	143	101	137	50	73	84	1.61363	1.49086	1.84931	0.751969	1.07265	1.22499	0.000836831	-1.05841	down	[L]	Replication, recombination and repair	Molecular Function: single-stranded DNA endodeoxyribonuclease activity (GO:0000014);; Cellular Component: nucleotide-excision repair factor 1 complex (GO:0000110);; Biological Process: resolution of meiotic recombination intermediates (GO:0000712);; Biological Process: double-strand break repair via homologous recombination (GO:0000724);; Molecular Function: damaged DNA binding (GO:0003684);; Mol…	K10848|0|egu:105043789|K10848 DNA excision repair protein ERCC-4 [EC:3.1.-.-] | (RefSeq) DNA repair endonuclease UVH1	Nucleotide excision repair (ko03420)	[L]	Replication, recombination and repair	ERCC4 domain	DNA repair endonuclease UVH1 OS=Arabidopsis thaliana OX=3702 GN=UVH1 PE=1 SV=2	L	Replication, recombination and repair	DNA repair endonuclease UVH1 [Dendrobium catenatum]
gene-MA16_Dca007685	MSTRG.32109.4	143	101	137	50	73	84	1.61363	1.49086	1.84931	0.751969	1.07265	1.22499	0.000836831	-1.05841	down	--	--	--	--	--	--	--	--	--	--	--	hypothetical protein MA16_Dca007685 [Dendrobium catenatum]
gene-MA16_Dca007678	MSTRG.32109.4	143	101	137	50	73	84	1.61363	1.49086	1.84931	0.751969	1.07265	1.22499	0.000836831	-1.05841	down	--	--	--	K16732|1.19279e-33|pda:103715168|K16732 protein regulator of cytokinesis 1 | (RefSeq) 65-kDa microtubule-associated protein 3	--	[DZ]	Cell cycle control, cell division, chromosome partitioning;; Cytoskeleton	Microtubule associated protein (MAP65/ASE1 family)	65-kDa microtubule-associated protein 4 OS=Arabidopsis thaliana OX=3702 GN=MAP65-4 PE=1 SV=2	S	Function unknown	65-kDa microtubule-associated protein 3-like [Dendrobium catenatum]
gene-MA16_Dca007686	MSTRG.32109.4	143	101	137	50	73	84	1.61363	1.49086	1.84931	0.751969	1.07265	1.22499	0.000836831	-1.05841	down	--	--	--	--	--	[R]	General function prediction only	--	Uncharacterized mitochondrial protein AtMg00820 OS=Arabidopsis thaliana OX=3702 GN=AtMg00820 PE=4 SV=1	L	Replication, recombination and repair	hypothetical protein MA16_Dca007686 [Dendrobium catenatum]
gene-MA16_Dca007684	MSTRG.32109.4	143	101	137	50	73	84	1.61363	1.49086	1.84931	0.751969	1.07265	1.22499	0.000836831	-1.05841	down	--	--	--	--	--	[K]	Transcription	Myb/SANT-like DNA-binding domain	Trihelix transcription factor ASIL2 OS=Arabidopsis thaliana OX=3702 GN=ASIL2 PE=1 SV=1	K	Transcription	trihelix transcription factor ASIL1-like [Dendrobium catenatum]
gene-MA16_Dca015855	MSTRG.32281.1	34	49	57	13	23	20	0.54494	1.03129	1.09843	0.274423	0.471867	0.407362	0.00416464	-1.39755	down	[T]	Signal transduction mechanisms	Molecular Function: phosphorelay sensor kinase activity (GO:0000155);; Biological Process: phosphorelay signal transduction system (GO:0000160);; Cellular Component: intracellular (GO:0005622);; Cellular Component: integral component of membrane (GO:0016021);; Biological Process: signal transduction by protein phosphorylation (GO:0023014);;	K14489|0|pda:103707851|K14489 arabidopsis histidine kinase 2/3/4 (cytokinin receptor) [EC:2.7.13.3] | (RefSeq) probable histidine kinase 3	Plant hormone signal transduction (ko04075)	[T]	Signal transduction mechanisms	CHASE domain;; Histidine kinase-, DNA gyrase B-, and HSP90-like ATPase;; Response regulator receiver domain;; His Kinase A (phospho-acceptor) domain	Probable histidine kinase 3 OS=Oryza sativa subsp. indica OX=39946 GN=HK3 PE=2 SV=1	T	Signal transduction mechanisms	probable histidine kinase 3 isoform X1 [Dendrobium catenatum]
gene-MA16_Dca015854	MSTRG.32281.1	34	49	57	13	23	20	0.54494	1.03129	1.09843	0.274423	0.471867	0.407362	0.00416464	-1.39755	down	--	--	Cellular Component: intracellular (GO:0005622);; Biological Process: transport (GO:0006810);;	--	--	[U]	Intracellular trafficking, secretion, and vesicular transport	Nuclear transport factor 2 (NTF2) domain	Nuclear transport factor 2B OS=Arabidopsis thaliana OX=3702 GN=NTF2B PE=1 SV=1	U	Intracellular trafficking, secretion, and vesicular transport	nuclear transport factor 2-like [Dendrobium catenatum]
gene-MA16_Dca015856	MSTRG.32281.1	34	49	57	13	23	20	0.54494	1.03129	1.09843	0.274423	0.471867	0.407362	0.00416464	-1.39755	down	--	--	--	--	--	--	--	--	--	--	--	hypothetical protein MA16_Dca015856 [Dendrobium catenatum]
gene-MA16_Dca015857	MSTRG.32281.1	34	49	57	13	23	20	0.54494	1.03129	1.09843	0.274423	0.471867	0.407362	0.00416464	-1.39755	down	[G]	Carbohydrate transport and metabolism	Molecular Function: catalytic activity (GO:0003824);;	--	--	[G]	Carbohydrate transport and metabolism	Glycosyl hydrolase family 1	Putative beta-glucosidase 23 OS=Oryza sativa subsp. japonica OX=39947 GN=BGLU23 PE=5 SV=2	G	Carbohydrate transport and metabolism	Putative beta-glucosidase 23 [Dendrobium catenatum]
gene-MA16_Dca015859	MSTRG.32281.1	34	49	57	13	23	20	0.54494	1.03129	1.09843	0.274423	0.471867	0.407362	0.00416464	-1.39755	down	--	--	--	--	--	--	--	Domain of unknown function (DUF4408)	--	S	Function unknown	uncharacterized protein LOC110110664 [Dendrobium catenatum]
gene-MA16_Dca015858	MSTRG.32281.1	34	49	57	13	23	20	0.54494	1.03129	1.09843	0.274423	0.471867	0.407362	0.00416464	-1.39755	down	--	--	Molecular Function: peroxidase activity (GO:0004601);; Cellular Component: extracellular region (GO:0005576);; Biological Process: response to oxidative stress (GO:0006979);; Molecular Function: heme binding (GO:0020037);; Biological Process: hydrogen peroxide catabolic process (GO:0042744);; Molecular Function: metal ion binding (GO:0046872);; Biological Process: oxidation-reduction process (GO:…	K00430|1.31893e-163|mus:103986030|K00430 peroxidase [EC:1.11.1.7] | (RefSeq) peroxidase 51	Phenylpropanoid biosynthesis (ko00940)	--	--	Peroxidase	Peroxidase 55 OS=Arabidopsis thaliana OX=3702 GN=PER55 PE=1 SV=1	G	Carbohydrate transport and metabolism	peroxidase 51-like [Dendrobium catenatum]
gene-MA16_Dca009282	MSTRG.33343.1	84	48	83	31	43	31	0.848924	0.635598	1.00325	0.413153	0.573167	0.405258	0.00198983	-1.14302	down	[P]	Inorganic ion transport and metabolism	Biological Process: phosphate ion transport (GO:0006817);; Cellular Component: chloroplast (GO:0009507);; Cellular Component: membrane (GO:0016020);; Molecular Function: transmembrane transporter activity (GO:0022857);; Biological Process: transmembrane transport (GO:0055085);;	K14640|0|egu:105033552|K14640 solute carrier family 20 (sodium-dependent phosphate transporter) | (RefSeq) inorganic phosphate transporter 2-1, chloroplastic	--	[P]	Inorganic ion transport and metabolism	Phosphate transporter family	Inorganic phosphate transporter 2-1, chloroplastic OS=Arabidopsis thaliana OX=3702 GN=PHT2-1 PE=1 SV=1	P	Inorganic ion transport and metabolism	Inorganic phosphate transporter 2-1, chloroplastic [Dendrobium catenatum]
gene-MA16_Dca009285	MSTRG.33343.1	84	48	83	31	43	31	0.848924	0.635598	1.00325	0.413153	0.573167	0.405258	0.00198983	-1.14302	down	--	--	--	K13348|3.11222e-157|nnu:104605628|K13348 protein Mpv17 | (RefSeq) uncharacterized LOC104605628	Peroxisome (ko04146)	[R]	General function prediction only	Mpv17 / PMP22 family	--	S	Function unknown	hypothetical protein MA16_Dca009285 [Dendrobium catenatum]
gene-MA16_Dca009281	MSTRG.33343.1	84	48	83	31	43	31	0.848924	0.635598	1.00325	0.413153	0.573167	0.405258	0.00198983	-1.14302	down	--	--	--	K10744|1.6173e-89|mus:103968459|K10744 ribonuclease H2 subunit B | (RefSeq) uncharacterized protein LOC103968459	DNA replication (ko03030)	--	--	Ydr279p protein family (RNase H2 complex component)	--	S	Function unknown	hypothetical protein MA16_Dca009281 [Dendrobium catenatum]
gene-MA16_Dca009286	MSTRG.33343.1	84	48	83	31	43	31	0.848924	0.635598	1.00325	0.413153	0.573167	0.405258	0.00198983	-1.14302	down	[J]	Translation, ribosomal structure and biogenesis	Molecular Function: aminoacyl-tRNA editing activity (GO:0002161);; Molecular Function: isoleucine-tRNA ligase activity (GO:0004822);; Molecular Function: ATP binding (GO:0005524);; Cellular Component: cytosol (GO:0005829);; Biological Process: isoleucyl-tRNA aminoacylation (GO:0006428);; Biological Process: regulation of translational fidelity (GO:0006450);; Cellular Component: integral component…	K01870|0|pda:103709900|K01870 isoleucyl-tRNA synthetase [EC:6.1.1.5] | (RefSeq) isoleucine--tRNA ligase, cytoplasmic-like	Aminoacyl-tRNA biosynthesis (ko00970)	[J]	Translation, ribosomal structure and biogenesis	tRNA synthetases class I (I, L, M and V);; Anticodon-binding domain of tRNA;; tRNA synthetases class I (M)	Isoleucine--tRNA ligase, cytoplasmic OS=Arabidopsis thaliana OX=3702 GN=At4g10320 PE=2 SV=1	J	Translation, ribosomal structure and biogenesis	Valine--tRNA ligase [Dendrobium catenatum]
gene-MA16_Dca009283	MSTRG.33343.1	84	48	83	31	43	31	0.848924	0.635598	1.00325	0.413153	0.573167	0.405258	0.00198983	-1.14302	down	--	--	--	--	--	[R]	General function prediction only	gag-polypeptide of LTR copia-type	Retrovirus-related Pol polyprotein from transposon RE2 OS=Arabidopsis thaliana OX=3702 GN=RE2 PE=4 SV=1	L	Replication, recombination and repair	Retrovirus-related Pol polyprotein from transposon TNT 1-94 [Dendrobium catenatum]
gene-MA16_Dca009284	MSTRG.33343.1	84	48	83	31	43	31	0.848924	0.635598	1.00325	0.413153	0.573167	0.405258	0.00198983	-1.14302	down	[O]	Posttranslational modification, protein turnover, chaperones	--	K00799|8.17302e-80|egu:105043366|K00799 glutathione S-transferase [EC:2.5.1.18] | (RefSeq) glutathione S-transferase U17-like	Glutathione metabolism (ko00480)	[O]	Posttranslational modification, protein turnover, chaperones	Glutathione S-transferase, N-terminal domain;; Glutathione S-transferase, N-terminal domain;; Glutathione S-transferase, N-terminal domain;; Glutathione S-transferase, C-terminal domain;; Glutathione S-transferase, C-terminal domain	Glutathione S-transferase U18 OS=Arabidopsis thaliana OX=3702 GN=GSTU18 PE=2 SV=1	O	Posttranslational modification, protein turnover, chaperones	glutathione S-transferase U17-like [Dendrobium catenatum]
gene-MA16_Dca012413	MSTRG.33711.2	185	74	33	524	631	592	3.3154	1.72658	0.690754	12.5442	14.8584	13.796	4.26249e-05	2.0773	up	--	--	--	--	--	[O]	Posttranslational modification, protein turnover, chaperones	Ring finger domain;; RING-like zinc finger;; zinc-RING finger domain;; Zinc finger, C3HC4 type (RING finger);; RING-H2 zinc finger domain;; Zinc finger, C3HC4 type (RING finger);; RING-type zinc-finger	Probable E3 ubiquitin-protein ligase RHY1A OS=Arabidopsis thaliana OX=3702 GN=RHY1A PE=2 SV=1	O	Posttranslational modification, protein turnover, chaperones	E3 ubiquitin-protein ligase RNF128-like [Dendrobium catenatum]
gene-MA16_Dca012404	MSTRG.33711.2	185	74	33	524	631	592	3.3154	1.72658	0.690754	12.5442	14.8584	13.796	4.26249e-05	2.0773	up	--	--	Cellular Component: mitochondrial inner membrane presequence translocase complex (GO:0005744);; Molecular Function: protein channel activity (GO:0015266);; Biological Process: protein import into mitochondrial matrix (GO:0030150);; Cellular Component: integral component of mitochondrial inner membrane (GO:0031305);;	K17795|1.94871e-76|mus:103968918|K17795 mitochondrial import inner membrane translocase subunit TIM17 | (RefSeq) mitochondrial import inner membrane translocase subunit TIM17-2-like	--	[U]	Intracellular trafficking, secretion, and vesicular transport	Tim17/Tim22/Tim23/Pmp24 family	Mitochondrial import inner membrane translocase subunit TIM17-2 OS=Arabidopsis thaliana OX=3702 GN=TIM17-2 PE=1 SV=2	O	Posttranslational modification, protein turnover, chaperones	mitochondrial import inner membrane translocase subunit TIM17-2 [Dendrobium catenatum]
gene-MA16_Dca012412	MSTRG.33711.2	185	74	33	524	631	592	3.3154	1.72658	0.690754	12.5442	14.8584	13.796	4.26249e-05	2.0773	up	--	--	Cellular Component: chloroplast (GO:0009507);; Cellular Component: membrane (GO:0016020);;	K13348|4.26725e-72|mus:103980932|K13348 protein Mpv17 | (RefSeq) protein Mpv17	Peroxisome (ko04146)	[R]	General function prediction only	--	--	S	Function unknown	hypothetical protein MA16_Dca012412 [Dendrobium catenatum]
gene-MA16_Dca012414	MSTRG.33711.2	185	74	33	524	631	592	3.3154	1.72658	0.690754	12.5442	14.8584	13.796	4.26249e-05	2.0773	up	--	--	Cellular Component: vacuole (GO:0005773);; Biological Process: proteolysis (GO:0006508);; Biological Process: glutamine metabolic process (GO:0006541);; Molecular Function: gamma-glutamyl-peptidase activity (GO:0034722);; Biological Process: tetrahydrofolylpolyglutamate metabolic process (GO:0046900);;	K01307|1.03963e-177|egu:105047475|K01307 gamma-glutamyl hydrolase [EC:3.4.19.9] | (RefSeq) gamma-glutamyl hydrolase 2	Folate biosynthesis (ko00790)	[H]	Coenzyme transport and metabolism	Peptidase C26;; Glutamine amidotransferase class-I	Gamma-glutamyl hydrolase 2 OS=Arabidopsis thaliana OX=3702 GN=GGH2 PE=1 SV=2	S	Function unknown	gamma-glutamyl hydrolase 2-like [Dendrobium catenatum]
gene-MA16_Dca012410	MSTRG.33711.2	185	74	33	524	631	592	3.3154	1.72658	0.690754	12.5442	14.8584	13.796	4.26249e-05	2.0773	up	--	--	--	--	--	--	--	WRKY DNA -binding domain	Probable WRKY transcription factor 65 OS=Arabidopsis thaliana OX=3702 GN=WRKY65 PE=2 SV=1	K	Transcription	probable WRKY transcription factor 65 isoform X1 [Dendrobium catenatum]
gene-MA16_Dca012405	MSTRG.33711.2	185	74	33	524	631	592	3.3154	1.72658	0.690754	12.5442	14.8584	13.796	4.26249e-05	2.0773	up	--	--	--	--	--	--	--	--	--	--	--	hypothetical protein MA16_Dca012405 [Dendrobium catenatum]
gene-MA16_Dca012403	MSTRG.33711.2	185	74	33	524	631	592	3.3154	1.72658	0.690754	12.5442	14.8584	13.796	4.26249e-05	2.0773	up	--	--	--	--	--	[R]	General function prediction only	PPR repeat family;; PPR repeat;; PPR repeat;; Pentatricopeptide repeat domain;; Pentacotripeptide-repeat region of PRORP;; Mitochondrial ATPase expression;; Mitochondrial 28S ribosomal protein S27;; Tetratricopeptide repeat	Pentatricopeptide repeat-containing protein At3g61520, mitochondrial OS=Arabidopsis thaliana OX=3702 GN=At3g61520 PE=2 SV=1	S	Function unknown	pentatricopeptide repeat-containing protein At3g61520, mitochondrial-like [Dendrobium catenatum]
gene-MA16_Dca012402	MSTRG.33711.2	185	74	33	524	631	592	3.3154	1.72658	0.690754	12.5442	14.8584	13.796	4.26249e-05	2.0773	up	--	--	--	--	--	--	--	--	--	--	--	hypothetical protein MA16_Dca012402 [Dendrobium catenatum]
gene-MA16_Dca012408	MSTRG.33711.2	185	74	33	524	631	592	3.3154	1.72658	0.690754	12.5442	14.8584	13.796	4.26249e-05	2.0773	up	[R]	General function prediction only	Molecular Function: GTP binding (GO:0005525);; Cellular Component: intracellular (GO:0005622);; Biological Process: small GTPase mediated signal transduction (GO:0007264);;	K07897|1.62365e-145|nnu:104595192|K07897 Ras-related protein Rab-7A | (RefSeq) ras-related protein Rab7-like	Endocytosis (ko04144);; Phagosome (ko04145)	[R]	General function prediction only	Ras family;; Ras of Complex, Roc, domain of DAPkinase;; ADP-ribosylation factor family;; 50S ribosome-binding GTPase;; Elongation factor Tu GTP binding domain;; Gtr1/RagA G protein conserved region;; Conserved hypothetical ATP binding protein	Ras-related protein Rab7 OS=Prunus armeniaca OX=36596 PE=2 SV=1	S	Function unknown	ras-related protein Rab7-like [Dendrobium catenatum]
gene-MA16_Dca012411	MSTRG.33711.2	185	74	33	524	631	592	3.3154	1.72658	0.690754	12.5442	14.8584	13.796	4.26249e-05	2.0773	up	[R]	General function prediction only	Molecular Function: GTP binding (GO:0005525);; Cellular Component: intracellular (GO:0005622);; Biological Process: small GTPase mediated signal transduction (GO:0007264);; Molecular Function: hydrolase activity (GO:0016787);;	K07904|2.38323e-142|pda:103707349|K07904 Ras-related protein Rab-11A | (RefSeq) ras-related protein RIC2	Endocytosis (ko04144)	[U]	Intracellular trafficking, secretion, and vesicular transport	Ras family;; Ras of Complex, Roc, domain of DAPkinase;; ADP-ribosylation factor family;; 50S ribosome-binding GTPase	Ras-related protein RIC2 OS=Oryza sativa subsp. japonica OX=39947 GN=RIC2 PE=2 SV=2	S	Function unknown	ras-related protein RIC2-like [Dendrobium catenatum]
gene-MA16_Dca012409	MSTRG.33711.2	185	74	33	524	631	592	3.3154	1.72658	0.690754	12.5442	14.8584	13.796	4.26249e-05	2.0773	up	--		Molecular Function: protein serine/threonine kinase activity (GO:0004674);; Molecular Function: ATP binding (GO:0005524);; Biological Process: protein phosphorylation (GO:0006468);; Cellular Component: integral component of membrane (GO:0016021);; Molecular Function: carbohydrate binding (GO:0030246);;	--	--	--	--	Protein kinase domain;; Protein tyrosine kinase	L-type lectin-domain containing receptor kinase IV.3 OS=Arabidopsis thaliana OX=3702 GN=LECRK43 PE=2 SV=1	T	Signal transduction mechanisms	hypothetical protein MA16_Dca012409 [Dendrobium catenatum]
gene-MA16_Dca012407	MSTRG.33711.2	185	74	33	524	631	592	3.3154	1.72658	0.690754	12.5442	14.8584	13.796	4.26249e-05	2.0773	up	[M]	Cell wall/membrane/envelope biogenesis	--	--	--	[T]	Signal transduction mechanisms	Protein tyrosine kinase;; Protein kinase domain	Proline-rich receptor-like protein kinase PERK4 OS=Arabidopsis thaliana OX=3702 GN=PERK4 PE=1 SV=1	T	Signal transduction mechanisms	proline-rich receptor-like protein kinase PERK1 [Dendrobium catenatum]
gene-MA16_Dca012406	MSTRG.33711.2	185	74	33	524	631	592	3.3154	1.72658	0.690754	12.5442	14.8584	13.796	4.26249e-05	2.0773	up	--	--	Cellular Component: mitochondrial outer membrane translocase complex (GO:0005742);; Cellular Component: integral component of membrane (GO:0016021);; Biological Process: protein import into mitochondrial matrix (GO:0030150);;	K17771|3.88812e-24|pper:PRUPE_ppa014339mg|K17771 mitochondrial import receptor subunit TOM7 | (RefSeq) hypothetical protein	--	--	--	TOM7 family	Mitochondrial import receptor subunit TOM7-1 OS=Solanum tuberosum OX=4113 GN=TOM7-1 PE=3 SV=3	U	Intracellular trafficking, secretion, and vesicular transport	mitochondrial import receptor subunit TOM7-1 [Dendrobium catenatum]
gene-MA16_Dca012415	MSTRG.33711.2	185	74	33	524	631	592	3.3154	1.72658	0.690754	12.5442	14.8584	13.796	4.26249e-05	2.0773	up	--	--	--	--	--	--	--	--	--	--	--	hypothetical protein MA16_Dca012415 [Dendrobium catenatum]
gene-MA16_Dca012415	MSTRG.33711.3	24	14	3	65	101	98	0.194467	0.147159	0.024187	0.721224	1.10401	1.06403	0.000371054	2.00407	up	--	--	--	--	--	--	--	--	--	--	--	hypothetical protein MA16_Dca012415 [Dendrobium catenatum]
gene-MA16_Dca012406	MSTRG.33711.3	24	14	3	65	101	98	0.194467	0.147159	0.024187	0.721224	1.10401	1.06403	0.000371054	2.00407	up	--	--	Cellular Component: mitochondrial outer membrane translocase complex (GO:0005742);; Cellular Component: integral component of membrane (GO:0016021);; Biological Process: protein import into mitochondrial matrix (GO:0030150);;	K17771|3.88812e-24|pper:PRUPE_ppa014339mg|K17771 mitochondrial import receptor subunit TOM7 | (RefSeq) hypothetical protein	--	--	--	TOM7 family	Mitochondrial import receptor subunit TOM7-1 OS=Solanum tuberosum OX=4113 GN=TOM7-1 PE=3 SV=3	U	Intracellular trafficking, secretion, and vesicular transport	mitochondrial import receptor subunit TOM7-1 [Dendrobium catenatum]
gene-MA16_Dca012407	MSTRG.33711.3	24	14	3	65	101	98	0.194467	0.147159	0.024187	0.721224	1.10401	1.06403	0.000371054	2.00407	up	[M]	Cell wall/membrane/envelope biogenesis	--	--	--	[T]	Signal transduction mechanisms	Protein tyrosine kinase;; Protein kinase domain	Proline-rich receptor-like protein kinase PERK4 OS=Arabidopsis thaliana OX=3702 GN=PERK4 PE=1 SV=1	T	Signal transduction mechanisms	proline-rich receptor-like protein kinase PERK1 [Dendrobium catenatum]
gene-MA16_Dca012409	MSTRG.33711.3	24	14	3	65	101	98	0.194467	0.147159	0.024187	0.721224	1.10401	1.06403	0.000371054	2.00407	up	--		Molecular Function: protein serine/threonine kinase activity (GO:0004674);; Molecular Function: ATP binding (GO:0005524);; Biological Process: protein phosphorylation (GO:0006468);; Cellular Component: integral component of membrane (GO:0016021);; Molecular Function: carbohydrate binding (GO:0030246);;	--	--	--	--	Protein kinase domain;; Protein tyrosine kinase	L-type lectin-domain containing receptor kinase IV.3 OS=Arabidopsis thaliana OX=3702 GN=LECRK43 PE=2 SV=1	T	Signal transduction mechanisms	hypothetical protein MA16_Dca012409 [Dendrobium catenatum]
gene-MA16_Dca012408	MSTRG.33711.3	24	14	3	65	101	98	0.194467	0.147159	0.024187	0.721224	1.10401	1.06403	0.000371054	2.00407	up	[R]	General function prediction only	Molecular Function: GTP binding (GO:0005525);; Cellular Component: intracellular (GO:0005622);; Biological Process: small GTPase mediated signal transduction (GO:0007264);;	K07897|1.62365e-145|nnu:104595192|K07897 Ras-related protein Rab-7A | (RefSeq) ras-related protein Rab7-like	Endocytosis (ko04144);; Phagosome (ko04145)	[R]	General function prediction only	Ras family;; Ras of Complex, Roc, domain of DAPkinase;; ADP-ribosylation factor family;; 50S ribosome-binding GTPase;; Elongation factor Tu GTP binding domain;; Gtr1/RagA G protein conserved region;; Conserved hypothetical ATP binding protein	Ras-related protein Rab7 OS=Prunus armeniaca OX=36596 PE=2 SV=1	S	Function unknown	ras-related protein Rab7-like [Dendrobium catenatum]
gene-MA16_Dca012411	MSTRG.33711.3	24	14	3	65	101	98	0.194467	0.147159	0.024187	0.721224	1.10401	1.06403	0.000371054	2.00407	up	[R]	General function prediction only	Molecular Function: GTP binding (GO:0005525);; Cellular Component: intracellular (GO:0005622);; Biological Process: small GTPase mediated signal transduction (GO:0007264);; Molecular Function: hydrolase activity (GO:0016787);;	K07904|2.38323e-142|pda:103707349|K07904 Ras-related protein Rab-11A | (RefSeq) ras-related protein RIC2	Endocytosis (ko04144)	[U]	Intracellular trafficking, secretion, and vesicular transport	Ras family;; Ras of Complex, Roc, domain of DAPkinase;; ADP-ribosylation factor family;; 50S ribosome-binding GTPase	Ras-related protein RIC2 OS=Oryza sativa subsp. japonica OX=39947 GN=RIC2 PE=2 SV=2	S	Function unknown	ras-related protein RIC2-like [Dendrobium catenatum]
gene-MA16_Dca012402	MSTRG.33711.3	24	14	3	65	101	98	0.194467	0.147159	0.024187	0.721224	1.10401	1.06403	0.000371054	2.00407	up	--	--	--	--	--	--	--	--	--	--	--	hypothetical protein MA16_Dca012402 [Dendrobium catenatum]
gene-MA16_Dca012405	MSTRG.33711.3	24	14	3	65	101	98	0.194467	0.147159	0.024187	0.721224	1.10401	1.06403	0.000371054	2.00407	up	--	--	--	--	--	--	--	--	--	--	--	hypothetical protein MA16_Dca012405 [Dendrobium catenatum]
gene-MA16_Dca012410	MSTRG.33711.3	24	14	3	65	101	98	0.194467	0.147159	0.024187	0.721224	1.10401	1.06403	0.000371054	2.00407	up	--	--	--	--	--	--	--	WRKY DNA -binding domain	Probable WRKY transcription factor 65 OS=Arabidopsis thaliana OX=3702 GN=WRKY65 PE=2 SV=1	K	Transcription	probable WRKY transcription factor 65 isoform X1 [Dendrobium catenatum]
gene-MA16_Dca012414	MSTRG.33711.3	24	14	3	65	101	98	0.194467	0.147159	0.024187	0.721224	1.10401	1.06403	0.000371054	2.00407	up	--	--	Cellular Component: vacuole (GO:0005773);; Biological Process: proteolysis (GO:0006508);; Biological Process: glutamine metabolic process (GO:0006541);; Molecular Function: gamma-glutamyl-peptidase activity (GO:0034722);; Biological Process: tetrahydrofolylpolyglutamate metabolic process (GO:0046900);;	K01307|1.03963e-177|egu:105047475|K01307 gamma-glutamyl hydrolase [EC:3.4.19.9] | (RefSeq) gamma-glutamyl hydrolase 2	Folate biosynthesis (ko00790)	[H]	Coenzyme transport and metabolism	Peptidase C26;; Glutamine amidotransferase class-I	Gamma-glutamyl hydrolase 2 OS=Arabidopsis thaliana OX=3702 GN=GGH2 PE=1 SV=2	S	Function unknown	gamma-glutamyl hydrolase 2-like [Dendrobium catenatum]
gene-MA16_Dca012403	MSTRG.33711.3	24	14	3	65	101	98	0.194467	0.147159	0.024187	0.721224	1.10401	1.06403	0.000371054	2.00407	up	--	--	--	--	--	[R]	General function prediction only	PPR repeat family;; PPR repeat;; PPR repeat;; Pentatricopeptide repeat domain;; Pentacotripeptide-repeat region of PRORP;; Mitochondrial ATPase expression;; Mitochondrial 28S ribosomal protein S27;; Tetratricopeptide repeat	Pentatricopeptide repeat-containing protein At3g61520, mitochondrial OS=Arabidopsis thaliana OX=3702 GN=At3g61520 PE=2 SV=1	S	Function unknown	pentatricopeptide repeat-containing protein At3g61520, mitochondrial-like [Dendrobium catenatum]
gene-MA16_Dca012404	MSTRG.33711.3	24	14	3	65	101	98	0.194467	0.147159	0.024187	0.721224	1.10401	1.06403	0.000371054	2.00407	up	--	--	Cellular Component: mitochondrial inner membrane presequence translocase complex (GO:0005744);; Molecular Function: protein channel activity (GO:0015266);; Biological Process: protein import into mitochondrial matrix (GO:0030150);; Cellular Component: integral component of mitochondrial inner membrane (GO:0031305);;	K17795|1.94871e-76|mus:103968918|K17795 mitochondrial import inner membrane translocase subunit TIM17 | (RefSeq) mitochondrial import inner membrane translocase subunit TIM17-2-like	--	[U]	Intracellular trafficking, secretion, and vesicular transport	Tim17/Tim22/Tim23/Pmp24 family	Mitochondrial import inner membrane translocase subunit TIM17-2 OS=Arabidopsis thaliana OX=3702 GN=TIM17-2 PE=1 SV=2	O	Posttranslational modification, protein turnover, chaperones	mitochondrial import inner membrane translocase subunit TIM17-2 [Dendrobium catenatum]
gene-MA16_Dca012413	MSTRG.33711.3	24	14	3	65	101	98	0.194467	0.147159	0.024187	0.721224	1.10401	1.06403	0.000371054	2.00407	up	--	--	--	--	--	[O]	Posttranslational modification, protein turnover, chaperones	Ring finger domain;; RING-like zinc finger;; zinc-RING finger domain;; Zinc finger, C3HC4 type (RING finger);; RING-H2 zinc finger domain;; Zinc finger, C3HC4 type (RING finger);; RING-type zinc-finger	Probable E3 ubiquitin-protein ligase RHY1A OS=Arabidopsis thaliana OX=3702 GN=RHY1A PE=2 SV=1	O	Posttranslational modification, protein turnover, chaperones	E3 ubiquitin-protein ligase RNF128-like [Dendrobium catenatum]
gene-MA16_Dca012412	MSTRG.33711.3	24	14	3	65	101	98	0.194467	0.147159	0.024187	0.721224	1.10401	1.06403	0.000371054	2.00407	up	--	--	Cellular Component: chloroplast (GO:0009507);; Cellular Component: membrane (GO:0016020);;	K13348|4.26725e-72|mus:103980932|K13348 protein Mpv17 | (RefSeq) protein Mpv17	Peroxisome (ko04146)	[R]	General function prediction only	--	--	S	Function unknown	hypothetical protein MA16_Dca012412 [Dendrobium catenatum]
gene-MA16_Dca012404	MSTRG.33712.1	0	2	24	336	297	218	0	0.026753	0.346293	5.46559	4.74538	3.45421	0.000276639	2.56728	up	--	--	Cellular Component: mitochondrial inner membrane presequence translocase complex (GO:0005744);; Molecular Function: protein channel activity (GO:0015266);; Biological Process: protein import into mitochondrial matrix (GO:0030150);; Cellular Component: integral component of mitochondrial inner membrane (GO:0031305);;	K17795|1.94871e-76|mus:103968918|K17795 mitochondrial import inner membrane translocase subunit TIM17 | (RefSeq) mitochondrial import inner membrane translocase subunit TIM17-2-like	--	[U]	Intracellular trafficking, secretion, and vesicular transport	Tim17/Tim22/Tim23/Pmp24 family	Mitochondrial import inner membrane translocase subunit TIM17-2 OS=Arabidopsis thaliana OX=3702 GN=TIM17-2 PE=1 SV=2	O	Posttranslational modification, protein turnover, chaperones	mitochondrial import inner membrane translocase subunit TIM17-2 [Dendrobium catenatum]
gene-MA16_Dca012403	MSTRG.33712.1	0	2	24	336	297	218	0	0.026753	0.346293	5.46559	4.74538	3.45421	0.000276639	2.56728	up	--	--	--	--	--	[R]	General function prediction only	PPR repeat family;; PPR repeat;; PPR repeat;; Pentatricopeptide repeat domain;; Pentacotripeptide-repeat region of PRORP;; Mitochondrial ATPase expression;; Mitochondrial 28S ribosomal protein S27;; Tetratricopeptide repeat	Pentatricopeptide repeat-containing protein At3g61520, mitochondrial OS=Arabidopsis thaliana OX=3702 GN=At3g61520 PE=2 SV=1	S	Function unknown	pentatricopeptide repeat-containing protein At3g61520, mitochondrial-like [Dendrobium catenatum]
gene-MA16_Dca012410	MSTRG.33712.1	0	2	24	336	297	218	0	0.026753	0.346293	5.46559	4.74538	3.45421	0.000276639	2.56728	up	--	--	--	--	--	--	--	WRKY DNA -binding domain	Probable WRKY transcription factor 65 OS=Arabidopsis thaliana OX=3702 GN=WRKY65 PE=2 SV=1	K	Transcription	probable WRKY transcription factor 65 isoform X1 [Dendrobium catenatum]
gene-MA16_Dca012417	MSTRG.33712.1	0	2	24	336	297	218	0	0.026753	0.346293	5.46559	4.74538	3.45421	0.000276639	2.56728	up	--	--	Molecular Function: metal ion binding (GO:0046872);;	--	--	[S]	Function unknown	Las17-binding protein actin regulator	--	S	Function unknown	hypothetical protein MA16_Dca012417 [Dendrobium catenatum]
gene-MA16_Dca012409	MSTRG.33712.1	0	2	24	336	297	218	0	0.026753	0.346293	5.46559	4.74538	3.45421	0.000276639	2.56728	up	--		Molecular Function: protein serine/threonine kinase activity (GO:0004674);; Molecular Function: ATP binding (GO:0005524);; Biological Process: protein phosphorylation (GO:0006468);; Cellular Component: integral component of membrane (GO:0016021);; Molecular Function: carbohydrate binding (GO:0030246);;	--	--	--	--	Protein kinase domain;; Protein tyrosine kinase	L-type lectin-domain containing receptor kinase IV.3 OS=Arabidopsis thaliana OX=3702 GN=LECRK43 PE=2 SV=1	T	Signal transduction mechanisms	hypothetical protein MA16_Dca012409 [Dendrobium catenatum]
gene-MA16_Dca012402	MSTRG.33712.1	0	2	24	336	297	218	0	0.026753	0.346293	5.46559	4.74538	3.45421	0.000276639	2.56728	up	--	--	--	--	--	--	--	--	--	--	--	hypothetical protein MA16_Dca012402 [Dendrobium catenatum]
gene-MA16_Dca012411	MSTRG.33712.1	0	2	24	336	297	218	0	0.026753	0.346293	5.46559	4.74538	3.45421	0.000276639	2.56728	up	[R]	General function prediction only	Molecular Function: GTP binding (GO:0005525);; Cellular Component: intracellular (GO:0005622);; Biological Process: small GTPase mediated signal transduction (GO:0007264);; Molecular Function: hydrolase activity (GO:0016787);;	K07904|2.38323e-142|pda:103707349|K07904 Ras-related protein Rab-11A | (RefSeq) ras-related protein RIC2	Endocytosis (ko04144)	[U]	Intracellular trafficking, secretion, and vesicular transport	Ras family;; Ras of Complex, Roc, domain of DAPkinase;; ADP-ribosylation factor family;; 50S ribosome-binding GTPase	Ras-related protein RIC2 OS=Oryza sativa subsp. japonica OX=39947 GN=RIC2 PE=2 SV=2	S	Function unknown	ras-related protein RIC2-like [Dendrobium catenatum]
gene-MA16_Dca012406	MSTRG.33712.1	0	2	24	336	297	218	0	0.026753	0.346293	5.46559	4.74538	3.45421	0.000276639	2.56728	up	--	--	Cellular Component: mitochondrial outer membrane translocase complex (GO:0005742);; Cellular Component: integral component of membrane (GO:0016021);; Biological Process: protein import into mitochondrial matrix (GO:0030150);;	K17771|3.88812e-24|pper:PRUPE_ppa014339mg|K17771 mitochondrial import receptor subunit TOM7 | (RefSeq) hypothetical protein	--	--	--	TOM7 family	Mitochondrial import receptor subunit TOM7-1 OS=Solanum tuberosum OX=4113 GN=TOM7-1 PE=3 SV=3	U	Intracellular trafficking, secretion, and vesicular transport	mitochondrial import receptor subunit TOM7-1 [Dendrobium catenatum]
gene-MA16_Dca012412	MSTRG.33712.1	0	2	24	336	297	218	0	0.026753	0.346293	5.46559	4.74538	3.45421	0.000276639	2.56728	up	--	--	Cellular Component: chloroplast (GO:0009507);; Cellular Component: membrane (GO:0016020);;	K13348|4.26725e-72|mus:103980932|K13348 protein Mpv17 | (RefSeq) protein Mpv17	Peroxisome (ko04146)	[R]	General function prediction only	--	--	S	Function unknown	hypothetical protein MA16_Dca012412 [Dendrobium catenatum]
gene-MA16_Dca012413	MSTRG.33712.1	0	2	24	336	297	218	0	0.026753	0.346293	5.46559	4.74538	3.45421	0.000276639	2.56728	up	--	--	--	--	--	[O]	Posttranslational modification, protein turnover, chaperones	Ring finger domain;; RING-like zinc finger;; zinc-RING finger domain;; Zinc finger, C3HC4 type (RING finger);; RING-H2 zinc finger domain;; Zinc finger, C3HC4 type (RING finger);; RING-type zinc-finger	Probable E3 ubiquitin-protein ligase RHY1A OS=Arabidopsis thaliana OX=3702 GN=RHY1A PE=2 SV=1	O	Posttranslational modification, protein turnover, chaperones	E3 ubiquitin-protein ligase RNF128-like [Dendrobium catenatum]
gene-MA16_Dca012405	MSTRG.33712.1	0	2	24	336	297	218	0	0.026753	0.346293	5.46559	4.74538	3.45421	0.000276639	2.56728	up	--	--	--	--	--	--	--	--	--	--	--	hypothetical protein MA16_Dca012405 [Dendrobium catenatum]
gene-MA16_Dca012414	MSTRG.33712.1	0	2	24	336	297	218	0	0.026753	0.346293	5.46559	4.74538	3.45421	0.000276639	2.56728	up	--	--	Cellular Component: vacuole (GO:0005773);; Biological Process: proteolysis (GO:0006508);; Biological Process: glutamine metabolic process (GO:0006541);; Molecular Function: gamma-glutamyl-peptidase activity (GO:0034722);; Biological Process: tetrahydrofolylpolyglutamate metabolic process (GO:0046900);;	K01307|1.03963e-177|egu:105047475|K01307 gamma-glutamyl hydrolase [EC:3.4.19.9] | (RefSeq) gamma-glutamyl hydrolase 2	Folate biosynthesis (ko00790)	[H]	Coenzyme transport and metabolism	Peptidase C26;; Glutamine amidotransferase class-I	Gamma-glutamyl hydrolase 2 OS=Arabidopsis thaliana OX=3702 GN=GGH2 PE=1 SV=2	S	Function unknown	gamma-glutamyl hydrolase 2-like [Dendrobium catenatum]
gene-MA16_Dca012407	MSTRG.33712.1	0	2	24	336	297	218	0	0.026753	0.346293	5.46559	4.74538	3.45421	0.000276639	2.56728	up	[M]	Cell wall/membrane/envelope biogenesis	--	--	--	[T]	Signal transduction mechanisms	Protein tyrosine kinase;; Protein kinase domain	Proline-rich receptor-like protein kinase PERK4 OS=Arabidopsis thaliana OX=3702 GN=PERK4 PE=1 SV=1	T	Signal transduction mechanisms	proline-rich receptor-like protein kinase PERK1 [Dendrobium catenatum]
gene-MA16_Dca012408	MSTRG.33712.1	0	2	24	336	297	218	0	0.026753	0.346293	5.46559	4.74538	3.45421	0.000276639	2.56728	up	[R]	General function prediction only	Molecular Function: GTP binding (GO:0005525);; Cellular Component: intracellular (GO:0005622);; Biological Process: small GTPase mediated signal transduction (GO:0007264);;	K07897|1.62365e-145|nnu:104595192|K07897 Ras-related protein Rab-7A | (RefSeq) ras-related protein Rab7-like	Endocytosis (ko04144);; Phagosome (ko04145)	[R]	General function prediction only	Ras family;; Ras of Complex, Roc, domain of DAPkinase;; ADP-ribosylation factor family;; 50S ribosome-binding GTPase;; Elongation factor Tu GTP binding domain;; Gtr1/RagA G protein conserved region;; Conserved hypothetical ATP binding protein	Ras-related protein Rab7 OS=Prunus armeniaca OX=36596 PE=2 SV=1	S	Function unknown	ras-related protein Rab7-like [Dendrobium catenatum]
gene-MA16_Dca012415	MSTRG.33712.1	0	2	24	336	297	218	0	0.026753	0.346293	5.46559	4.74538	3.45421	0.000276639	2.56728	up	--	--	--	--	--	--	--	--	--	--	--	hypothetical protein MA16_Dca012415 [Dendrobium catenatum]
gene-MA16_Dca012416	MSTRG.33712.1	0	2	24	336	297	218	0	0.026753	0.346293	5.46559	4.74538	3.45421	0.000276639	2.56728	up	--	--	--	K09419|6.15305e-176|egu:105041353|K09419 heat shock transcription factor, other eukaryote | (RefSeq) heat stress transcription factor A-4b-like	--	[K]	Transcription	HSF-type DNA-binding	Heat stress transcription factor A-4b OS=Oryza sativa subsp. japonica OX=39947 GN=HSFA4B PE=2 SV=1	K	Transcription	Heat stress transcription factor A-4b [Dendrobium catenatum]
gene-MA16_Dca012404	MSTRG.33712.5	14	5	9	41	34	63	0.518194	0.226231	0.394366	2.03383	1.61714	3.02804	6.49474e-05	1.84869	up	--	--	Cellular Component: mitochondrial inner membrane presequence translocase complex (GO:0005744);; Molecular Function: protein channel activity (GO:0015266);; Biological Process: protein import into mitochondrial matrix (GO:0030150);; Cellular Component: integral component of mitochondrial inner membrane (GO:0031305);;	K17795|1.94871e-76|mus:103968918|K17795 mitochondrial import inner membrane translocase subunit TIM17 | (RefSeq) mitochondrial import inner membrane translocase subunit TIM17-2-like	--	[U]	Intracellular trafficking, secretion, and vesicular transport	Tim17/Tim22/Tim23/Pmp24 family	Mitochondrial import inner membrane translocase subunit TIM17-2 OS=Arabidopsis thaliana OX=3702 GN=TIM17-2 PE=1 SV=2	O	Posttranslational modification, protein turnover, chaperones	mitochondrial import inner membrane translocase subunit TIM17-2 [Dendrobium catenatum]
gene-MA16_Dca012413	MSTRG.33712.5	14	5	9	41	34	63	0.518194	0.226231	0.394366	2.03383	1.61714	3.02804	6.49474e-05	1.84869	up	--	--	--	--	--	[O]	Posttranslational modification, protein turnover, chaperones	Ring finger domain;; RING-like zinc finger;; zinc-RING finger domain;; Zinc finger, C3HC4 type (RING finger);; RING-H2 zinc finger domain;; Zinc finger, C3HC4 type (RING finger);; RING-type zinc-finger	Probable E3 ubiquitin-protein ligase RHY1A OS=Arabidopsis thaliana OX=3702 GN=RHY1A PE=2 SV=1	O	Posttranslational modification, protein turnover, chaperones	E3 ubiquitin-protein ligase RNF128-like [Dendrobium catenatum]
gene-MA16_Dca012412	MSTRG.33712.5	14	5	9	41	34	63	0.518194	0.226231	0.394366	2.03383	1.61714	3.02804	6.49474e-05	1.84869	up	--	--	Cellular Component: chloroplast (GO:0009507);; Cellular Component: membrane (GO:0016020);;	K13348|4.26725e-72|mus:103980932|K13348 protein Mpv17 | (RefSeq) protein Mpv17	Peroxisome (ko04146)	[R]	General function prediction only	--	--	S	Function unknown	hypothetical protein MA16_Dca012412 [Dendrobium catenatum]
gene-MA16_Dca012405	MSTRG.33712.5	14	5	9	41	34	63	0.518194	0.226231	0.394366	2.03383	1.61714	3.02804	6.49474e-05	1.84869	up	--	--	--	--	--	--	--	--	--	--	--	hypothetical protein MA16_Dca012405 [Dendrobium catenatum]
gene-MA16_Dca012414	MSTRG.33712.5	14	5	9	41	34	63	0.518194	0.226231	0.394366	2.03383	1.61714	3.02804	6.49474e-05	1.84869	up	--	--	Cellular Component: vacuole (GO:0005773);; Biological Process: proteolysis (GO:0006508);; Biological Process: glutamine metabolic process (GO:0006541);; Molecular Function: gamma-glutamyl-peptidase activity (GO:0034722);; Biological Process: tetrahydrofolylpolyglutamate metabolic process (GO:0046900);;	K01307|1.03963e-177|egu:105047475|K01307 gamma-glutamyl hydrolase [EC:3.4.19.9] | (RefSeq) gamma-glutamyl hydrolase 2	Folate biosynthesis (ko00790)	[H]	Coenzyme transport and metabolism	Peptidase C26;; Glutamine amidotransferase class-I	Gamma-glutamyl hydrolase 2 OS=Arabidopsis thaliana OX=3702 GN=GGH2 PE=1 SV=2	S	Function unknown	gamma-glutamyl hydrolase 2-like [Dendrobium catenatum]
gene-MA16_Dca012410	MSTRG.33712.5	14	5	9	41	34	63	0.518194	0.226231	0.394366	2.03383	1.61714	3.02804	6.49474e-05	1.84869	up	--	--	--	--	--	--	--	WRKY DNA -binding domain	Probable WRKY transcription factor 65 OS=Arabidopsis thaliana OX=3702 GN=WRKY65 PE=2 SV=1	K	Transcription	probable WRKY transcription factor 65 isoform X1 [Dendrobium catenatum]
gene-MA16_Dca012403	MSTRG.33712.5	14	5	9	41	34	63	0.518194	0.226231	0.394366	2.03383	1.61714	3.02804	6.49474e-05	1.84869	up	--	--	--	--	--	[R]	General function prediction only	PPR repeat family;; PPR repeat;; PPR repeat;; Pentatricopeptide repeat domain;; Pentacotripeptide-repeat region of PRORP;; Mitochondrial ATPase expression;; Mitochondrial 28S ribosomal protein S27;; Tetratricopeptide repeat	Pentatricopeptide repeat-containing protein At3g61520, mitochondrial OS=Arabidopsis thaliana OX=3702 GN=At3g61520 PE=2 SV=1	S	Function unknown	pentatricopeptide repeat-containing protein At3g61520, mitochondrial-like [Dendrobium catenatum]
gene-MA16_Dca012409	MSTRG.33712.5	14	5	9	41	34	63	0.518194	0.226231	0.394366	2.03383	1.61714	3.02804	6.49474e-05	1.84869	up	--		Molecular Function: protein serine/threonine kinase activity (GO:0004674);; Molecular Function: ATP binding (GO:0005524);; Biological Process: protein phosphorylation (GO:0006468);; Cellular Component: integral component of membrane (GO:0016021);; Molecular Function: carbohydrate binding (GO:0030246);;	--	--	--	--	Protein kinase domain;; Protein tyrosine kinase	L-type lectin-domain containing receptor kinase IV.3 OS=Arabidopsis thaliana OX=3702 GN=LECRK43 PE=2 SV=1	T	Signal transduction mechanisms	hypothetical protein MA16_Dca012409 [Dendrobium catenatum]
gene-MA16_Dca012407	MSTRG.33712.5	14	5	9	41	34	63	0.518194	0.226231	0.394366	2.03383	1.61714	3.02804	6.49474e-05	1.84869	up	[M]	Cell wall/membrane/envelope biogenesis	--	--	--	[T]	Signal transduction mechanisms	Protein tyrosine kinase;; Protein kinase domain	Proline-rich receptor-like protein kinase PERK4 OS=Arabidopsis thaliana OX=3702 GN=PERK4 PE=1 SV=1	T	Signal transduction mechanisms	proline-rich receptor-like protein kinase PERK1 [Dendrobium catenatum]
gene-MA16_Dca012411	MSTRG.33712.5	14	5	9	41	34	63	0.518194	0.226231	0.394366	2.03383	1.61714	3.02804	6.49474e-05	1.84869	up	[R]	General function prediction only	Molecular Function: GTP binding (GO:0005525);; Cellular Component: intracellular (GO:0005622);; Biological Process: small GTPase mediated signal transduction (GO:0007264);; Molecular Function: hydrolase activity (GO:0016787);;	K07904|2.38323e-142|pda:103707349|K07904 Ras-related protein Rab-11A | (RefSeq) ras-related protein RIC2	Endocytosis (ko04144)	[U]	Intracellular trafficking, secretion, and vesicular transport	Ras family;; Ras of Complex, Roc, domain of DAPkinase;; ADP-ribosylation factor family;; 50S ribosome-binding GTPase	Ras-related protein RIC2 OS=Oryza sativa subsp. japonica OX=39947 GN=RIC2 PE=2 SV=2	S	Function unknown	ras-related protein RIC2-like [Dendrobium catenatum]
gene-MA16_Dca012402	MSTRG.33712.5	14	5	9	41	34	63	0.518194	0.226231	0.394366	2.03383	1.61714	3.02804	6.49474e-05	1.84869	up	--	--	--	--	--	--	--	--	--	--	--	hypothetical protein MA16_Dca012402 [Dendrobium catenatum]
gene-MA16_Dca012408	MSTRG.33712.5	14	5	9	41	34	63	0.518194	0.226231	0.394366	2.03383	1.61714	3.02804	6.49474e-05	1.84869	up	[R]	General function prediction only	Molecular Function: GTP binding (GO:0005525);; Cellular Component: intracellular (GO:0005622);; Biological Process: small GTPase mediated signal transduction (GO:0007264);;	K07897|1.62365e-145|nnu:104595192|K07897 Ras-related protein Rab-7A | (RefSeq) ras-related protein Rab7-like	Endocytosis (ko04144);; Phagosome (ko04145)	[R]	General function prediction only	Ras family;; Ras of Complex, Roc, domain of DAPkinase;; ADP-ribosylation factor family;; 50S ribosome-binding GTPase;; Elongation factor Tu GTP binding domain;; Gtr1/RagA G protein conserved region;; Conserved hypothetical ATP binding protein	Ras-related protein Rab7 OS=Prunus armeniaca OX=36596 PE=2 SV=1	S	Function unknown	ras-related protein Rab7-like [Dendrobium catenatum]
gene-MA16_Dca012415	MSTRG.33712.5	14	5	9	41	34	63	0.518194	0.226231	0.394366	2.03383	1.61714	3.02804	6.49474e-05	1.84869	up	--	--	--	--	--	--	--	--	--	--	--	hypothetical protein MA16_Dca012415 [Dendrobium catenatum]
gene-MA16_Dca012416	MSTRG.33712.5	14	5	9	41	34	63	0.518194	0.226231	0.394366	2.03383	1.61714	3.02804	6.49474e-05	1.84869	up	--	--	--	K09419|6.15305e-176|egu:105041353|K09419 heat shock transcription factor, other eukaryote | (RefSeq) heat stress transcription factor A-4b-like	--	[K]	Transcription	HSF-type DNA-binding	Heat stress transcription factor A-4b OS=Oryza sativa subsp. japonica OX=39947 GN=HSFA4B PE=2 SV=1	K	Transcription	Heat stress transcription factor A-4b [Dendrobium catenatum]
gene-MA16_Dca012406	MSTRG.33712.5	14	5	9	41	34	63	0.518194	0.226231	0.394366	2.03383	1.61714	3.02804	6.49474e-05	1.84869	up	--	--	Cellular Component: mitochondrial outer membrane translocase complex (GO:0005742);; Cellular Component: integral component of membrane (GO:0016021);; Biological Process: protein import into mitochondrial matrix (GO:0030150);;	K17771|3.88812e-24|pper:PRUPE_ppa014339mg|K17771 mitochondrial import receptor subunit TOM7 | (RefSeq) hypothetical protein	--	--	--	TOM7 family	Mitochondrial import receptor subunit TOM7-1 OS=Solanum tuberosum OX=4113 GN=TOM7-1 PE=3 SV=3	U	Intracellular trafficking, secretion, and vesicular transport	mitochondrial import receptor subunit TOM7-1 [Dendrobium catenatum]
gene-MA16_Dca025402	MSTRG.35127.2	15	17	8	88	99	28	0.518724	0.771809	0.313091	4.06726	4.53963	1.24691	0.0033679	1.71729	up	--	--	--	--	--	[R]	General function prediction only	--	Uncharacterized mitochondrial protein AtMg00810 OS=Arabidopsis thaliana OX=3702 GN=AtMg00810 PE=4 SV=1	L	Replication, recombination and repair	putative mitochondrial protein [Dendrobium catenatum]
gene-MA16_Dca025407	MSTRG.35127.2	15	17	8	88	99	28	0.518724	0.771809	0.313091	4.06726	4.53963	1.24691	0.0033679	1.71729	up	--	--	Molecular Function: helicase activity (GO:0004386);; Molecular Function: organic cyclic compound binding (GO:0097159);; Molecular Function: heterocyclic compound binding (GO:1901363);;	K11273|7.01419e-79|egu:105040803|K11273 chromosome transmission fidelity protein 1 [EC:3.6.4.13] | (RefSeq) ATP-dependent DNA helicase DDX11	--	[L]	Replication, recombination and repair	DEAD_2	Regulator of telomere elongation helicase 1 homolog OS=Oryza sativa subsp. japonica OX=39947 GN=RTEL1 PE=2 SV=1	L	Replication, recombination and repair	chromosome transmission fidelity protein 1 [Dendrobium catenatum]
gene-MA16_Dca025406	MSTRG.35127.2	15	17	8	88	99	28	0.518724	0.771809	0.313091	4.06726	4.53963	1.24691	0.0033679	1.71729	up	--	--	--	--	--	--	--	--	--	--	--	hypothetical protein MA16_Dca025406 [Dendrobium catenatum]
gene-MA16_Dca025408	MSTRG.35127.2	15	17	8	88	99	28	0.518724	0.771809	0.313091	4.06726	4.53963	1.24691	0.0033679	1.71729	up	--	--	--	--	--	--	--	--	--	--	--	hypothetical protein MA16_Dca025408 [Dendrobium catenatum]
gene-MA16_Dca025405	MSTRG.35127.2	15	17	8	88	99	28	0.518724	0.771809	0.313091	4.06726	4.53963	1.24691	0.0033679	1.71729	up	--	--	--	--	--	--	--	--	--	--	--	hypothetical protein MA16_Dca025405 [Dendrobium catenatum]
gene-MA16_Dca025404	MSTRG.35127.2	15	17	8	88	99	28	0.518724	0.771809	0.313091	4.06726	4.53963	1.24691	0.0033679	1.71729	up	[L]	Replication, recombination and repair	--	K11273|0|egu:105040803|K11273 chromosome transmission fidelity protein 1 [EC:3.6.4.13] | (RefSeq) ATP-dependent DNA helicase DDX11	--	[L]	Replication, recombination and repair	Helicase C-terminal domain;; DEAD_2	Regulator of telomere elongation helicase 1 homolog OS=Arabidopsis thaliana OX=3702 GN=RTEL1 PE=3 SV=1	L	Replication, recombination and repair	DNA repair helicase UVH6 [Dendrobium catenatum]
gene-MA16_Dca000650	MSTRG.36859.3	56	5	29	0	0	0	1.55676	0.154782	0.966756	0	0	0	1.29503e-06	-3.40278	down	--	--	--	--	--	--	--	Transcriptional repressor, ovate	Transcription repressor OFP13 OS=Arabidopsis thaliana OX=3702 GN=OFP13 PE=1 SV=1	S	Function unknown	hypothetical protein MA16_Dca000650 [Dendrobium catenatum]
gene-MA16_Dca000646	MSTRG.36859.3	56	5	29	0	0	0	1.55676	0.154782	0.966756	0	0	0	1.29503e-06	-3.40278	down	[TK]	Signal transduction mechanisms;; Transcription	--	K12130|1.3204e-173|egu:105038310|K12130 pseudo-response regulator 5 | (RefSeq) two-component response regulator-like APRR3	Circadian rhythm - plant (ko04712)	[K]	Transcription	Response regulator receiver domain;; CCT motif	Two-component response regulator-like APRR5 OS=Arabidopsis thaliana OX=3702 GN=APRR5 PE=1 SV=2	T	Signal transduction mechanisms	Two-component response regulator-like PRR95 [Dendrobium catenatum]
gene-MA16_Dca000649	MSTRG.36859.3	56	5	29	0	0	0	1.55676	0.154782	0.966756	0	0	0	1.29503e-06	-3.40278	down	[R]	General function prediction only	--	K01412|0|egu:105052086|K01412 mitochondrial-processing peptidase subunit alpha [EC:3.4.24.64] | (RefSeq) mitochondrial-processing peptidase subunit alpha-like	--	[O]	Posttranslational modification, protein turnover, chaperones	Insulinase (Peptidase family M16);; Peptidase M16 inactive domain	Mitochondrial-processing peptidase subunit alpha OS=Solanum tuberosum OX=4113 GN=MPP PE=1 SV=1	O	Posttranslational modification, protein turnover, chaperones	mitochondrial-processing peptidase subunit alpha-like [Dendrobium catenatum]
gene-MA16_Dca000653	MSTRG.36859.3	56	5	29	0	0	0	1.55676	0.154782	0.966756	0	0	0	1.29503e-06	-3.40278	down	--	--	--	--	--	--	--	--	--	S	Function unknown	uncharacterized protein LOC110108693 [Dendrobium catenatum]
gene-MA16_Dca000652	MSTRG.36859.3	56	5	29	0	0	0	1.55676	0.154782	0.966756	0	0	0	1.29503e-06	-3.40278	down	--	--	--	--	--	--	--	Lipid-droplet associated hydrolase	--	S	Function unknown	hypothetical protein MA16_Dca000652 [Dendrobium catenatum]
gene-MA16_Dca000651	MSTRG.36859.3	56	5	29	0	0	0	1.55676	0.154782	0.966756	0	0	0	1.29503e-06	-3.40278	down	--	--	--	--	--	--	--	Transcriptional repressor, ovate	Transcription repressor OFP8 OS=Oryza sativa subsp. japonica OX=39947 GN=OFP8 PE=1 SV=1	S	Function unknown	transcription repressor OFP8-like [Dendrobium catenatum]
gene-MA16_Dca000648	MSTRG.36859.3	56	5	29	0	0	0	1.55676	0.154782	0.966756	0	0	0	1.29503e-06	-3.40278	down	--	--	--	--	--	--	--	--	--	--	--	hypothetical protein MA16_Dca000648 [Dendrobium catenatum]
gene-MA16_Dca000645	MSTRG.36859.3	56	5	29	0	0	0	1.55676	0.154782	0.966756	0	0	0	1.29503e-06	-3.40278	down	--	--	--	--	--	--	--	--	--	--	--	hypothetical protein MA16_Dca000645 [Dendrobium catenatum]
gene-MA16_Dca000647	MSTRG.36859.3	56	5	29	0	0	0	1.55676	0.154782	0.966756	0	0	0	1.29503e-06	-3.40278	down	[U]	Intracellular trafficking, secretion, and vesicular transport	Molecular Function: GTPase activity (GO:0003924);; Molecular Function: GTP binding (GO:0005525);; Cellular Component: signal recognition particle, endoplasmic reticulum targeting (GO:0005786);; Biological Process: SRP-dependent cotranslational protein targeting to membrane (GO:0006614);; Molecular Function: 7S RNA binding (GO:0008312);;	K03106|8.36869e-39|egu:105035935|K03106 signal recognition particle subunit SRP54 [EC:3.6.5.4] | (RefSeq) signal recognition particle 54 kDa protein 2	Protein export (ko03060)	[U]	Intracellular trafficking, secretion, and vesicular transport	SRP54-type protein, helical bundle domain	Signal recognition particle 54 kDa protein 2 OS=Solanum lycopersicum OX=4081 PE=2 SV=1	U	Intracellular trafficking, secretion, and vesicular transport	Signal recognition particle 54 kDa protein 1 [Dendrobium catenatum]
gene-MA16_Dca000805	MSTRG.37089.2	10	8	15	2	2	2	0.258329	0.270187	0.460058	0.066341	0.040894	0.059786	0.0021762	-1.93707	down	--	--	--	--	--	--	--	--	--	--	--	hypothetical protein MA16_Dca000805 [Dendrobium catenatum]
gene-MA16_Dca000801	MSTRG.37089.2	10	8	15	2	2	2	0.258329	0.270187	0.460058	0.066341	0.040894	0.059786	0.0021762	-1.93707	down	[GEPR]	Carbohydrate transport and metabolism;; Amino acid transport and metabolism;; Inorganic ion transport and metabolism;; General function prediction only	Cellular Component: integral component of plasma membrane (GO:0005887);; Molecular Function: substrate-specific transmembrane transporter activity (GO:0022891);;	K08176|2.2376e-46|rcu:8258352|K08176 MFS transporter, PHS family, inorganic phosphate transporter | (RefSeq) probable inorganic phosphate transporter 1-7	--	[P]	Inorganic ion transport and metabolism	Sugar (and other) transporter	Inorganic phosphate transporter 1-4 OS=Arabidopsis thaliana OX=3702 GN=PHT1-4 PE=1 SV=1	G	Carbohydrate transport and metabolism	Inorganic phosphate transporter 1-4 [Dendrobium catenatum]
gene-MA16_Dca000803	MSTRG.37089.2	10	8	15	2	2	2	0.258329	0.270187	0.460058	0.066341	0.040894	0.059786	0.0021762	-1.93707	down	[X]	Mobilome: prophages, transposons	--	--	--	[R]	General function prediction only	Reverse transcriptase (RNA-dependent DNA polymerase);; Integrase core domain;; GAG-pre-integrase domain	Retrovirus-related Pol polyprotein from transposon RE1 OS=Arabidopsis thaliana OX=3702 GN=RE1 PE=2 SV=1	L	Replication, recombination and repair	Retrovirus-related Pol polyprotein from transposon TNT 1-94 [Dendrobium catenatum]
gene-MA16_Dca000802	MSTRG.37089.2	10	8	15	2	2	2	0.258329	0.270187	0.460058	0.066341	0.040894	0.059786	0.0021762	-1.93707	down	--	--	Cellular Component: nucleus (GO:0005634);;	--	--	[S]	Function unknown	Uncharacterised ACR, YggU family COG1872	UPF0235 protein At5g63440 OS=Arabidopsis thaliana OX=3702 GN=At5g63440 PE=1 SV=1	S	Function unknown	UPF0235 protein At5g63440 isoform X1 [Dendrobium catenatum]
gene-MA16_Dca000804	MSTRG.37089.2	10	8	15	2	2	2	0.258329	0.270187	0.460058	0.066341	0.040894	0.059786	0.0021762	-1.93707	down	--	--	--	--	--	--	--	--	--	--	--	uncharacterized protein LOC110104860 [Dendrobium catenatum]
gene-MA16_Dca000800	MSTRG.37089.2	10	8	15	2	2	2	0.258329	0.270187	0.460058	0.066341	0.040894	0.059786	0.0021762	-1.93707	down	--	--	Cellular Component: membrane (GO:0016020);;	--	--	[OR]	Posttranslational modification, protein turnover, chaperones;; General function prediction only	--	--	S	Function unknown	hypothetical protein MA16_Dca000800 [Dendrobium catenatum]
gene-MA16_Dca000806	MSTRG.37089.2	10	8	15	2	2	2	0.258329	0.270187	0.460058	0.066341	0.040894	0.059786	0.0021762	-1.93707	down	--	--	--	--	--	--	--	--	--	--	--	hypothetical protein MA16_Dca000806 [Dendrobium catenatum]
gene-MA16_Dca000918	MSTRG.37292.13	0	0	0	10	11	94	0	0	0	0.083987	0.086994	0.79362	4.04106e-05	2.92843	up	--	--	--	K09602|3.36965e-23|dosa:Os08t0537800-01|K09602 ubiquitin thioesterase protein OTUB1 [EC:3.4.19.12] | (RAP-DB) Os08g0537800; Ovarian tumour, otubain domain containing protein.	--	[S]	Function unknown	Peptidase C65 Otubain	Ubiquitin thioesterase otubain-like OS=Arabidopsis thaliana OX=3702 GN=At1g28120 PE=2 SV=2	O	Posttranslational modification, protein turnover, chaperones	Ubiquitin thioesterase otubain-like [Dendrobium catenatum]
gene-MA16_Dca000916	MSTRG.37292.13	0	0	0	10	11	94	0	0	0	0.083987	0.086994	0.79362	4.04106e-05	2.92843	up	[L]	Replication, recombination and repair	--	--	--	--	--	Development and cell death domain	B2 protein OS=Daucus carota OX=4039 PE=2 SV=1	S	Function unknown	B2 protein [Dendrobium catenatum]
gene-MA16_Dca000920	MSTRG.37292.13	0	0	0	10	11	94	0	0	0	0.083987	0.086994	0.79362	4.04106e-05	2.92843	up	--	--	--	--	--	--	--	--	--	--	--	hypothetical protein MA16_Dca000920 [Dendrobium catenatum]
gene-MA16_Dca000921	MSTRG.37292.13	0	0	0	10	11	94	0	0	0	0.083987	0.086994	0.79362	4.04106e-05	2.92843	up	[O]	Posttranslational modification, protein turnover, chaperones	Cellular Component: membrane (GO:0016020);; Molecular Function: metal ion binding (GO:0046872);;	K15692|1.48595e-163|egu:105036608|K15692 E3 ubiquitin-protein ligase RNF13 [EC:2.3.2.27] | (RefSeq) receptor homology region, transmembrane domain- and RING domain-containing protein 1	--	[O]	Posttranslational modification, protein turnover, chaperones	Ring finger domain;; RING-like zinc finger;; PA domain;; Zinc finger, C3HC4 type (RING finger)	Receptor homology region, transmembrane domain- and RING domain-containing protein 1 OS=Oryza sativa subsp. japonica OX=39947 GN=Os03g0167500 PE=2 SV=1	O	Posttranslational modification, protein turnover, chaperones	receptor homology region, transmembrane domain- and RING domain-containing protein 1-like [Dendrobium catenatum]
gene-MA16_Dca000917	MSTRG.37292.13	0	0	0	10	11	94	0	0	0	0.083987	0.086994	0.79362	4.04106e-05	2.92843	up	--	--	--	--	--	--	--	--	--	--	--	hypothetical protein MA16_Dca000917 [Dendrobium catenatum]
gene-MA16_Dca005675	MSTRG.38952.1	0	0	0	4	4	10	0	0	0	0.214175	0.210506	0.619641	0.00565954	1.97611	up	--	--	Molecular Function: DNA binding (GO:0003677);; Cellular Component: nucleus (GO:0005634);; Biological Process: regulation of transcription, DNA-templated (GO:0006355);;	--	--	--	--	No apical meristem (NAM) protein	Transcription factor JUNGBRUNNEN 1 OS=Arabidopsis thaliana OX=3702 GN=JUB1 PE=1 SV=1	K	Transcription	transcription factor JUNGBRUNNEN 1-like isoform X1 [Dendrobium catenatum]
gene-MA16_Dca005684	MSTRG.38952.1	0	0	0	4	4	10	0	0	0	0.214175	0.210506	0.619641	0.00565954	1.97611	up	--	--	Cellular Component: membrane (GO:0016020);;	--	--	--	--	--	--	S	Function unknown	hypothetical protein MA16_Dca005684 [Dendrobium catenatum]
gene-MA16_Dca005678	MSTRG.38952.1	0	0	0	4	4	10	0	0	0	0.214175	0.210506	0.619641	0.00565954	1.97611	up	--	--	--	K15456|0|egu:105037903|K15456 protein KTI12 | (RefSeq) protein KTI12 homolog	--	[R]	General function prediction only	Chromatin associated protein KTI12;; AAA domain	Protein KTI12 homolog OS=Oryza sativa subsp. japonica OX=39947 GN=KTI12 PE=3 SV=1	F	Nucleotide transport and metabolism	protein KTI12 homolog [Dendrobium catenatum]
gene-MA16_Dca005685	MSTRG.38952.1	0	0	0	4	4	10	0	0	0	0.214175	0.210506	0.619641	0.00565954	1.97611	up	--	--	--	K14488|2.08566e-24|egu:105035706|K14488 SAUR family protein | (RefSeq) auxin-responsive protein SAUR71	Plant hormone signal transduction (ko04075)	--	--	Auxin responsive protein	Auxin-responsive protein SAUR71 OS=Arabidopsis thaliana OX=3702 GN=SAUR71 PE=2 SV=1	S	Function unknown	auxin-responsive protein SAUR71-like [Dendrobium catenatum]
gene-MA16_Dca005676	MSTRG.38952.1	0	0	0	4	4	10	0	0	0	0.214175	0.210506	0.619641	0.00565954	1.97611	up	--	--	--	--	--	--	--	--	Probable inactive receptor kinase At1g48480 OS=Arabidopsis thaliana OX=3702 GN=RKL1 PE=2 SV=1	--	--	putative inactive receptor kinase [Dendrobium catenatum]
gene-MA16_Dca005677	MSTRG.38952.1	0	0	0	4	4	10	0	0	0	0.214175	0.210506	0.619641	0.00565954	1.97611	up	--	--	Cellular Component: integral component of membrane (GO:0016021);;	--	--	[V]	Defense mechanisms	Protein of unknown function (DUF1068)	--	S	Function unknown	hypothetical protein MA16_Dca005677 [Dendrobium catenatum]
gene-MA16_Dca005680	MSTRG.38952.1	0	0	0	4	4	10	0	0	0	0.214175	0.210506	0.619641	0.00565954	1.97611	up	--	--	--	--	--	--	--	--	--	--	--	hypothetical protein MA16_Dca005680 [Dendrobium catenatum]
gene-MA16_Dca005686	MSTRG.38952.1	0	0	0	4	4	10	0	0	0	0.214175	0.210506	0.619641	0.00565954	1.97611	up	--	--	--	--	--	--	--	--	--	S	Function unknown	uncharacterized protein LOC110092821 [Dendrobium catenatum]
gene-MA16_Dca005689	MSTRG.38952.1	0	0	0	4	4	10	0	0	0	0.214175	0.210506	0.619641	0.00565954	1.97611	up	--	--	Molecular Function: GTPase activity (GO:0003924);; Molecular Function: structural constituent of cytoskeleton (GO:0005200);; Molecular Function: GTP binding (GO:0005525);; Cellular Component: cytoplasm (GO:0005737);; Cellular Component: microtubule (GO:0005874);; Biological Process: microtubule-based process (GO:0007017);;	K07375|0|pop:POPTR_0001s46870g|K07375 tubulin beta | (RefSeq) POPTRDRAFT_708103; hypothetical protein	Phagosome (ko04145)	[Z]	Cytoskeleton	Tubulin/FtsZ family, GTPase domain;; Tubulin C-terminal domain	Tubulin beta-3 chain OS=Oryza sativa subsp. japonica OX=39947 GN=TUBB3 PE=2 SV=2	Z	Cytoskeleton	tubulin beta chain-like [Dendrobium catenatum]
gene-MA16_Dca005679	MSTRG.38952.1	0	0	0	4	4	10	0	0	0	0.214175	0.210506	0.619641	0.00565954	1.97611	up	--	--	--	--	--	[OT]	Posttranslational modification, protein turnover, chaperones;; Signal transduction mechanisms	--	Protein TIC 40, chloroplastic OS=Pisum sativum OX=3888 GN=TIC40 PE=1 SV=1	S	Function unknown	Protein TIC 40, chloroplastic [Dendrobium catenatum]
gene-MA16_Dca005681	MSTRG.38952.1	0	0	0	4	4	10	0	0	0	0.214175	0.210506	0.619641	0.00565954	1.97611	up	--	--	Cellular Component: integral component of membrane (GO:0016021);;	K05573|2.76693e-11|cit:4271162|K05573 NAD(P)H-quinone oxidoreductase subunit 2 [EC:1.6.5.3] | (RefSeq) ndhB, CisiCp083; NADH dehydrogenase subunit 2	Oxidative phosphorylation (ko00190)	[C]	Energy production and conversion	--	NAD(P)H-quinone oxidoreductase subunit 2 B, chloroplastic OS=Nicotiana tabacum OX=4097 GN=ndhB2 PE=2 SV=1	C	Energy production and conversion	NAD(P)H-quinone oxidoreductase subunit 2 B, chloroplastic [Dendrobium catenatum]
gene-MA16_Dca005687	MSTRG.38952.1	0	0	0	4	4	10	0	0	0	0.214175	0.210506	0.619641	0.00565954	1.97611	up	[X]	Mobilome: prophages, transposons	--	--	--	[R]	General function prediction only	Reverse transcriptase (RNA-dependent DNA polymerase);; gag-polypeptide of LTR copia-type;; Integrase core domain;; GAG-pre-integrase domain;; Retrotransposon gag protein	Retrovirus-related Pol polyprotein from transposon TNT 1-94 OS=Nicotiana tabacum OX=4097 PE=2 SV=1	L	Replication, recombination and repair	Retrovirus-related Pol polyprotein from transposon TNT 1-94 [Dendrobium catenatum]
gene-MA16_Dca005688	MSTRG.38952.1	0	0	0	4	4	10	0	0	0	0.214175	0.210506	0.619641	0.00565954	1.97611	up	--	--	Molecular Function: actin binding (GO:0003779);; Cellular Component: actin cytoskeleton (GO:0015629);; Biological Process: actin filament depolymerization (GO:0030042);;	K05765|9.65193e-97|pda:103709840|K05765 cofilin | (RefSeq) actin-depolymerizing factor 11	--	[Z]	Cytoskeleton	Cofilin/tropomyosin-type actin-binding protein	Actin-depolymerizing factor 11 OS=Oryza sativa subsp. japonica OX=39947 GN=ADF11 PE=2 SV=1	S	Function unknown	actin-depolymerizing factor 11-like [Dendrobium catenatum]
gene-MA16_Dca005683	MSTRG.38952.1	0	0	0	4	4	10	0	0	0	0.214175	0.210506	0.619641	0.00565954	1.97611	up	--	--	Cellular Component: plasmodesma (GO:0009506);; Cellular Component: integral component of membrane (GO:0016021);;	--	--	--	--	--	--	S	Function unknown	uncharacterized protein LOC110092832 [Dendrobium catenatum]
gene-MA16_Dca013449	MSTRG.39050.1	12	0	7	105	20	32	0.296527	0	0.207164	3.75705	0.700078	1.10813	0.00751848	1.84798	up	--	--	--	--	--	[R]	General function prediction only	--	Retrovirus-related Pol polyprotein from transposon RE1 OS=Arabidopsis thaliana OX=3702 GN=RE1 PE=2 SV=1	L	Replication, recombination and repair	Retrovirus-related Pol polyprotein from transposon TNT 1-94 [Dendrobium catenatum]
gene-MA16_Dca013454	MSTRG.39050.1	12	0	7	105	20	32	0.296527	0	0.207164	3.75705	0.700078	1.10813	0.00751848	1.84798	up	[L]	Replication, recombination and repair	Molecular Function: RNA binding (GO:0003723);; Molecular Function: ATP-dependent RNA helicase activity (GO:0004004);; Molecular Function: ATP binding (GO:0005524);; Biological Process: rRNA processing (GO:0006364);; Biological Process: RNA secondary structure unwinding (GO:0010501);;	K14779|0|egu:105060426|K14779 ATP-dependent RNA helicase DDX52/ROK1 [EC:3.6.4.13] | (RefSeq) DEAD-box ATP-dependent RNA helicase 57	--	[A]	RNA processing and modification	DEAD/DEAH box helicase;; Helicase conserved C-terminal domain;; Type III restriction enzyme, res subunit	DEAD-box ATP-dependent RNA helicase 57 OS=Oryza sativa subsp. japonica OX=39947 GN=Os07g0647900 PE=2 SV=2	L	Replication, recombination and repair	DEAD-box ATP-dependent RNA helicase 57 [Dendrobium catenatum]
gene-MA16_Dca013453	MSTRG.39050.1	12	0	7	105	20	32	0.296527	0	0.207164	3.75705	0.700078	1.10813	0.00751848	1.84798	up	--	--	--	--	--	[TR]	Signal transduction mechanisms;; General function prediction only	BTB/POZ domain;; Farnesoic acid 0-methyl transferase;; BTB And C-terminal Kelch;; F5/8 type C domain	BTB/POZ domain-containing protein At2g30600 OS=Arabidopsis thaliana OX=3702 GN=At2g30600/At2g30610 PE=2 SV=1	O	Posttranslational modification, protein turnover, chaperones	BTB/POZ domain-containing protein [Dendrobium catenatum]
gene-MA16_Dca013445	MSTRG.39050.1	12	0	7	105	20	32	0.296527	0	0.207164	3.75705	0.700078	1.10813	0.00751848	1.84798	up	--	--	--	--	--	--	--	--	--	--	--	putative transcriptional regulator RABBIT EARS [Dendrobium catenatum]
gene-MA16_Dca013452	MSTRG.39050.1	12	0	7	105	20	32	0.296527	0	0.207164	3.75705	0.700078	1.10813	0.00751848	1.84798	up	--	--	Cellular Component: endosome (GO:0005768);; Cellular Component: trans-Golgi network (GO:0005802);; Molecular Function: sialyltransferase activity (GO:0008373);; Biological Process: oligosaccharide metabolic process (GO:0009311);; Cellular Component: integral component of membrane (GO:0016021);; Biological Process: protein N-linked glycosylation via asparagine (GO:0018279);; Biological Process: si…	--	--	[G]	Carbohydrate transport and metabolism	Glycosyltransferase family 29 (sialyltransferase)	Sialyltransferase-like protein 4 OS=Oryza sativa subsp. japonica OX=39947 GN=STLP4 PE=2 SV=1	S	Function unknown	sialyltransferase-like protein 4 [Dendrobium catenatum]
gene-MA16_Dca013446	MSTRG.39050.1	12	0	7	105	20	32	0.296527	0	0.207164	3.75705	0.700078	1.10813	0.00751848	1.84798	up	--	--	Molecular Function: protein-N-terminal asparagine amidohydrolase activity (GO:0008418);;	K14662|1.35698e-17|cic:CICLE_v10031978mg|K14662 protein N-terminal asparagine amidohydrolase [EC:3.5.1.121] | (RefSeq) hypothetical protein	--	--	--	Protein N-terminal asparagine amidohydrolase	--	S	Function unknown	protein N-terminal asparagine amidohydrolase [Dendrobium catenatum]
gene-MA16_Dca013447	MSTRG.39050.1	12	0	7	105	20	32	0.296527	0	0.207164	3.75705	0.700078	1.10813	0.00751848	1.84798	up	--	--	--	--	--	--	--	--	--	--	--	hypothetical protein MA16_Dca013447 [Dendrobium catenatum]
gene-MA16_Dca013451	MSTRG.39050.1	12	0	7	105	20	32	0.296527	0	0.207164	3.75705	0.700078	1.10813	0.00751848	1.84798	up	--	--	Cellular Component: cytosol (GO:0005829);; Biological Process: plant-type hypersensitive response (GO:0009626);; Cellular Component: integral component of membrane (GO:0016021);;	--	--	[T]	Signal transduction mechanisms	Organic solute transporter Ostalpha	Protein LAZ1 OS=Arabidopsis thaliana OX=3702 GN=LAZ1 PE=1 SV=1	S	Function unknown	protein LAZ1 isoform X1 [Dendrobium catenatum]
gene-MA16_Dca013448	MSTRG.39050.1	12	0	7	105	20	32	0.296527	0	0.207164	3.75705	0.700078	1.10813	0.00751848	1.84798	up	--	--	--	--	--	[R]	General function prediction only	Integrase core domain	--	L	Replication, recombination and repair	hypothetical protein MA16_Dca013448 [Dendrobium catenatum]
gene-MA16_Dca013450	MSTRG.39050.1	12	0	7	105	20	32	0.296527	0	0.207164	3.75705	0.700078	1.10813	0.00751848	1.84798	up	--	--	--	--	--	[T]	Signal transduction mechanisms	NB-ARC domain	Putative disease resistance protein RGA4 OS=Solanum bulbocastanum OX=147425 GN=RGA4 PE=2 SV=1	S	Function unknown	Disease resistance protein RGA2 [Dendrobium catenatum]
gene-MA16_Dca013444	MSTRG.39050.1	12	0	7	105	20	32	0.296527	0	0.207164	3.75705	0.700078	1.10813	0.00751848	1.84798	up	[K]	Transcription	--	--	--	[R]	General function prediction only	Leucine rich repeat;; Leucine Rich repeats (2 copies);; Leucine Rich Repeat	Plant intracellular Ras-group-related LRR protein 4 OS=Arabidopsis thaliana OX=3702 GN=PIRL4 PE=1 SV=1	S	Function unknown	plant intracellular Ras-group-related LRR protein 4-like [Dendrobium catenatum]
gene-MA16_Dca013214	MSTRG.40100.1	35	14	25	42	70	86	0.298801	0.150102	0.255099	0.477111	0.785427	0.953734	0.00823416	1.11069	up	[O]	Posttranslational modification, protein turnover, chaperones	Biological Process: single-organism process (GO:0044699);;	K17479|1.68254e-70|pda:103721550|K17479 glutaredoxin domain-containing cysteine-rich protein 1 | (RefSeq) uncharacterized protein At5g39865-like	--	[O]	Posttranslational modification, protein turnover, chaperones	Glutaredoxin	Uncharacterized protein At5g39865 OS=Arabidopsis thaliana OX=3702 GN=At5g39865 PE=2 SV=1	O	Posttranslational modification, protein turnover, chaperones	Uncharacterized protein MA16_Dca013214 [Dendrobium catenatum]
gene-MA16_Dca013212	MSTRG.40100.1	35	14	25	42	70	86	0.298801	0.150102	0.255099	0.477111	0.785427	0.953734	0.00823416	1.11069	up	[E]	Amino acid transport and metabolism	Cellular Component: membrane (GO:0016020);;	K14638|0|egu:105057836|K14638 solute carrier family 15 (peptide/histidine transporter), member 3/4 | (RefSeq) protein NRT1/ PTR FAMILY 3.1	--	[E]	Amino acid transport and metabolism	POT family;; Major Facilitator Superfamily	Protein NRT1/ PTR FAMILY 3.1 OS=Arabidopsis thaliana OX=3702 GN=NPF3.1 PE=2 SV=1	E	Amino acid transport and metabolism	putative nitrite transporter [Dendrobium catenatum]
gene-MA16_Dca013215	MSTRG.40100.1	35	14	25	42	70	86	0.298801	0.150102	0.255099	0.477111	0.785427	0.953734	0.00823416	1.11069	up	--	--	Molecular Function: ion binding (GO:0043167);; Biological Process: response to stimulus (GO:0050896);;	--	--	[U]	Intracellular trafficking, secretion, and vesicular transport	Annexin	Annexin D4 OS=Arabidopsis thaliana OX=3702 GN=ANN4 PE=1 SV=1	S	Function unknown	annexin D4 [Dendrobium catenatum]
gene-MA16_Dca013219	MSTRG.40100.1	35	14	25	42	70	86	0.298801	0.150102	0.255099	0.477111	0.785427	0.953734	0.00823416	1.11069	up	[S]	Function unknown	Molecular Function: phosphatidylinositol phosphate kinase activity (GO:0016307);; Biological Process: phosphatidylinositol metabolic process (GO:0046488);;	K00889|0|pda:103716920|K00889 1-phosphatidylinositol-4-phosphate 5-kinase [EC:2.7.1.68] | (RefSeq) phosphatidylinositol 4-phosphate 5-kinase 6	Inositol phosphate metabolism (ko00562);; Phosphatidylinositol signaling system (ko04070);; Endocytosis (ko04144)	[T]	Signal transduction mechanisms	Phosphatidylinositol-4-phosphate 5-Kinase;; MORN repeat	Phosphatidylinositol 4-phosphate 5-kinase 6 OS=Arabidopsis thaliana OX=3702 GN=PIP5K6 PE=2 SV=1	T	Signal transduction mechanisms	phosphatidylinositol 4-phosphate 5-kinase 6-like [Dendrobium catenatum]
gene-MA16_Dca013216	MSTRG.40100.1	35	14	25	42	70	86	0.298801	0.150102	0.255099	0.477111	0.785427	0.953734	0.00823416	1.11069	up	--	--	Molecular Function: calcium ion binding (GO:0005509);; Molecular Function: calcium-dependent phospholipid binding (GO:0005544);;	--	--	[U]	Intracellular trafficking, secretion, and vesicular transport	Annexin	Annexin D3 OS=Arabidopsis thaliana OX=3702 GN=ANN3 PE=2 SV=2	S	Function unknown	annexin D3-like [Dendrobium catenatum]
gene-MA16_Dca013217	MSTRG.40100.1	35	14	25	42	70	86	0.298801	0.150102	0.255099	0.477111	0.785427	0.953734	0.00823416	1.11069	up	[TK]	Signal transduction mechanisms;; Transcription	Biological Process: phosphorelay signal transduction system (GO:0000160);; Cellular Component: intracellular (GO:0005622);;	K14492|9.22247e-78|egu:105052748|K14492 two-component response regulator ARR-A family | (RefSeq) two-component response regulator ORR9	Plant hormone signal transduction (ko04075)	[K]	Transcription	Response regulator receiver domain	Two-component response regulator ORR9 OS=Oryza sativa subsp. japonica OX=39947 GN=RR9 PE=2 SV=2	K	Transcription	two-component response regulator ORR9-like [Dendrobium catenatum]
gene-MA16_Dca013213	MSTRG.40100.1	35	14	25	42	70	86	0.298801	0.150102	0.255099	0.477111	0.785427	0.953734	0.00823416	1.11069	up	--	--	Molecular Function: transporter activity (GO:0005215);; Cellular Component: mitochondrial inner membrane (GO:0005743);; Cellular Component: integral component of membrane (GO:0016021);; Biological Process: transmembrane transport (GO:0055085);;	K05863|2.87141e-159|egu:105045936|K05863 solute carrier family 25 (mitochondrial adenine nucleotide translocator), member 4/5/6/31 | (RefSeq) ADP,ATP carrier protein ER-ANT1	--	[C]	Energy production and conversion	Mitochondrial carrier protein	ADP,ATP carrier protein ER-ANT1 OS=Arabidopsis thaliana OX=3702 GN=ER-ANT1 PE=2 SV=2	U	Intracellular trafficking, secretion, and vesicular transport	ADP,ATP carrier protein ER-ANT1 [Dendrobium catenatum]
gene-MA16_Dca013211	MSTRG.40100.1	35	14	25	42	70	86	0.298801	0.150102	0.255099	0.477111	0.785427	0.953734	0.00823416	1.11069	up	[E]	Amino acid transport and metabolism	Cellular Component: membrane (GO:0016020);;	K14638|0|egu:105057836|K14638 solute carrier family 15 (peptide/histidine transporter), member 3/4 | (RefSeq) protein NRT1/ PTR FAMILY 3.1	--	[E]	Amino acid transport and metabolism	POT family;; Major Facilitator Superfamily	Protein NRT1/ PTR FAMILY 3.1 OS=Arabidopsis thaliana OX=3702 GN=NPF3.1 PE=2 SV=1	E	Amino acid transport and metabolism	putative nitrite transporter [Dendrobium catenatum]
gene-MA16_Dca001013	MSTRG.40338.1	56	32	41	18	16	20	2.61294	1.97617	2.30024	1.12731	0.961427	1.1764	0.000264841	-1.35832	down	--	--	--	--	--	--	--	--	--	--	--	hypothetical protein MA16_Dca001013 [Dendrobium catenatum]
gene-MA16_Dca001007	MSTRG.40338.1	56	32	41	18	16	20	2.61294	1.97617	2.30024	1.12731	0.961427	1.1764	0.000264841	-1.35832	down	[Q]	Secondary metabolites biosynthesis, transport and catabolism	Biological Process: metabolic process (GO:0008152);; Molecular Function: oxidoreductase activity (GO:0016491);; Molecular Function: metal ion binding (GO:0046872);;	K00276|0|egu:105055420|K00276 primary-amine oxidase [EC:1.4.3.21] | (RefSeq) primary amine oxidase	Glycine, serine and threonine metabolism (ko00260);; Tyrosine metabolism (ko00350);; Phenylalanine metabolism (ko00360);; beta-Alanine metabolism (ko00410);; Isoquinoline alkaloid biosynthesis (ko00950);; Tropane, piperidine and pyridine alkaloid biosynthesis (ko00960)	[Q]	Secondary metabolites biosynthesis, transport and catabolism	Copper amine oxidase, enzyme domain;; Copper amine oxidase, N2 domain;; Copper amine oxidase, N3 domain	Primary amine oxidase OS=Pisum sativum OX=3888 PE=1 SV=1	Q	Secondary metabolites biosynthesis, transport and catabolism	primary amine oxidase-like [Dendrobium catenatum]
gene-MA16_Dca001012	MSTRG.40338.1	56	32	41	18	16	20	2.61294	1.97617	2.30024	1.12731	0.961427	1.1764	0.000264841	-1.35832	down	--	--	--	--	--	--	--	Reverse transcriptase-like	--	S	Function unknown	hypothetical protein MA16_Dca001012 [Dendrobium catenatum]
gene-MA16_Dca001008	MSTRG.40338.1	56	32	41	18	16	20	2.61294	1.97617	2.30024	1.12731	0.961427	1.1764	0.000264841	-1.35832	down	--	--	Cellular Component: anchored component of plasma membrane (GO:0046658);;	--	--	--	--	Plastocyanin-like domain	Lamin-like protein OS=Arabidopsis thaliana OX=3702 GN=At5g15350 PE=1 SV=1	S	Function unknown	blue copper protein [Dendrobium catenatum]
gene-MA16_Dca001011	MSTRG.40338.1	56	32	41	18	16	20	2.61294	1.97617	2.30024	1.12731	0.961427	1.1764	0.000264841	-1.35832	down	--	--	--	--	--	--	--	--	--	--	--	hypothetical protein MA16_Dca001011 [Dendrobium catenatum]
gene-MA16_Dca001010	MSTRG.40338.1	56	32	41	18	16	20	2.61294	1.97617	2.30024	1.12731	0.961427	1.1764	0.000264841	-1.35832	down	[T]	Signal transduction mechanisms	--	K14508|0|pop:POPTR_0006s04190g|K14508 regulatory protein NPR1 | (RefSeq) POPTRDRAFT_560428; ankyrin repeat family protein	Plant hormone signal transduction (ko04075)	[R]	General function prediction only	BTB/POZ domain;; Ankyrin repeats (3 copies);; Ankyrin repeat;; Ankyrin repeat;; Domain of unknown function (DUF3420);; Ankyrin repeats (many copies);; Ankyrin repeats (many copies)	Regulatory protein NPR5 OS=Arabidopsis thaliana OX=3702 GN=NPR5 PE=1 SV=1	S	Function unknown	BTB/POZ domain and ankyrin repeat-containing protein NPR5-like [Dendrobium catenatum]
gene-MA16_Dca001006	MSTRG.40338.1	56	32	41	18	16	20	2.61294	1.97617	2.30024	1.12731	0.961427	1.1764	0.000264841	-1.35832	down	--	--	--	K12486|0|mus:103985145|K12486 stromal membrane-associated protein | (RefSeq) probable ADP-ribosylation factor GTPase-activating protein AGD11	Endocytosis (ko04144)	[R]	General function prediction only	Putative GTPase activating protein for Arf;; C2 domain	Probable ADP-ribosylation factor GTPase-activating protein AGD11 OS=Arabidopsis thaliana OX=3702 GN=AGD11 PE=2 SV=1	U	Intracellular trafficking, secretion, and vesicular transport	putative ADP-ribosylation factor GTPase-activating protein AGD11 [Dendrobium catenatum]
gene-MA16_Dca001108	MSTRG.40567.1	31	39	90	171	274	297	0.510311	0.851422	1.79977	3.82535	6.02144	6.47196	0.000921758	1.65734	up	--	--	--	--	--	--	--	--	--	--	--	hypothetical protein MA16_Dca001108 [Dendrobium catenatum]
gene-MA16_Dca001112	MSTRG.40567.1	31	39	90	171	274	297	0.510311	0.851422	1.79977	3.82535	6.02144	6.47196	0.000921758	1.65734	up	--	--	--	--	--	--	--	--	--	S	Function unknown	hypothetical protein MA16_Dca001112 [Dendrobium catenatum]
gene-MA16_Dca001110	MSTRG.40567.1	31	39	90	171	274	297	0.510311	0.851422	1.79977	3.82535	6.02144	6.47196	0.000921758	1.65734	up	--	--	Biological Process: lipid metabolic process (GO:0006629);; Biological Process: cellular process (GO:0009987);;	K15728|0|mus:103991320|K15728 phosphatidate phosphatase LPIN [EC:3.1.3.4] | (RefSeq) phosphatidate phosphatase PAH1	Glycerolipid metabolism (ko00561);; Glycerophospholipid metabolism (ko00564)	[NI]	Cell motility;; Lipid transport and metabolism	LNS2 (Lipin/Ned1/Smp2);; lipin, N-terminal conserved region;; Lipin/Ned1/Smp2 multi-domain protein middle domain	Phosphatidate phosphatase PAH1 OS=Arabidopsis thaliana OX=3702 GN=PAH1 PE=1 SV=1	S	Function unknown	phosphatidate phosphatase LPIN [Dendrobium catenatum]
gene-MA16_Dca001107	MSTRG.40567.1	31	39	90	171	274	297	0.510311	0.851422	1.79977	3.82535	6.02144	6.47196	0.000921758	1.65734	up	--	--	--	--	--	[R]	General function prediction only	--	Retrovirus-related Pol polyprotein from transposon RE1 OS=Arabidopsis thaliana OX=3702 GN=RE1 PE=2 SV=1	L	Replication, recombination and repair	putative mitochondrial protein [Dendrobium catenatum]
gene-MA16_Dca001111	MSTRG.40567.1	31	39	90	171	274	297	0.510311	0.851422	1.79977	3.82535	6.02144	6.47196	0.000921758	1.65734	up	--	--	--	--	--	[T]	Signal transduction mechanisms	Lung seven transmembrane receptor	--	S	Function unknown	protein GPR107-like [Dendrobium catenatum]
gene-MA16_Dca001109	MSTRG.40567.1	31	39	90	171	274	297	0.510311	0.851422	1.79977	3.82535	6.02144	6.47196	0.000921758	1.65734	up	--	--	--	--	--	--	--	--	--	--	--	hypothetical protein MA16_Dca001109 [Dendrobium catenatum]
gene-MA16_Dca016097	MSTRG.43296.1	74	6	49	0	2	5	0.920051	0.083735	0.723139	0	0.032562	0.067335	0.000214096	-2.55963	down	--	--	--	--	--	--	--	XH domain;; XS domain;; XS zinc finger domain	Protein INVOLVED IN DE NOVO 2 OS=Arabidopsis thaliana OX=3702 GN=IDN2 PE=1 SV=1	S	Function unknown	factor of DNA methylation 5-like [Dendrobium catenatum]
gene-MA16_Dca016096	MSTRG.43296.1	74	6	49	0	2	5	0.920051	0.083735	0.723139	0	0.032562	0.067335	0.000214096	-2.55963	down	[R]	General function prediction only	Cellular Component: plastid (GO:0009536);; Molecular Function: anaphase-promoting complex binding (GO:0010997);; Biological Process: regulation of catalytic activity (GO:0050790);; Molecular Function: ubiquitin-protein transferase activator activity (GO:0097027);;	K03364|0|egu:105045640|K03364 cell division cycle 20-like protein 1, cofactor of APC complex | (RefSeq) protein FIZZY-RELATED 3	Ubiquitin mediated proteolysis (ko04120)	[DO]	Cell cycle control, cell division, chromosome partitioning;; Posttranslational modification, protein turnover, chaperones	WD domain, G-beta repeat;; Anaphase-promoting complex subunit 4 WD40 domain;; Eukaryotic translation initiation factor eIF2A	Protein FIZZY-RELATED 3 OS=Arabidopsis thaliana OX=3702 GN=FZR3 PE=1 SV=1	S	Function unknown	protein FIZZY-RELATED 3 [Dendrobium catenatum]
gene-MA16_Dca016094	MSTRG.43296.1	74	6	49	0	2	5	0.920051	0.083735	0.723139	0	0.032562	0.067335	0.000214096	-2.55963	down	--	--	Biological Process: cutin biosynthetic process (GO:0010143);; Cellular Component: integral component of membrane (GO:0016021);; Biological Process: dephosphorylation (GO:0016311);; Molecular Function: phosphatase activity (GO:0016791);; Molecular Function: glycerol-3-phosphate 2-O-acyltransferase activity (GO:0090447);;	K13508|0|pda:103697924|K13508 glycerol-3-phosphate acyltransferase [EC:2.3.1.15] | (RefSeq) glycerol-3-phosphate acyltransferase 5-like	Glycerolipid metabolism (ko00561);; Glycerophospholipid metabolism (ko00564)	--	--	Acyltransferase	Glycerol-3-phosphate acyltransferase 5 OS=Arabidopsis thaliana OX=3702 GN=GPAT5 PE=1 SV=1	I	Lipid transport and metabolism	glycerol-3-phosphate acyltransferase 5 isoform X1 [Dendrobium catenatum]
gene-MA16_Dca016095	MSTRG.43296.1	74	6	49	0	2	5	0.920051	0.083735	0.723139	0	0.032562	0.067335	0.000214096	-2.55963	down	[M]	Cell wall/membrane/envelope biogenesis	--	K08998|5.2845e-44|gra:105765156|K08998 uncharacterized protein | (RefSeq) UPF0161 protein At3g09310	--	--	--	Haemolytic domain	UPF0161 protein At3g09310 OS=Arabidopsis thaliana OX=3702 GN=At3g09310 PE=2 SV=2	S	Function unknown	UPF0161 protein At3g09310 [Dendrobium catenatum]
gene-MA16_Dca016093	MSTRG.43296.1	74	6	49	0	2	5	0.920051	0.083735	0.723139	0	0.032562	0.067335	0.000214096	-2.55963	down	--	--	--	--	--	--	--	Thaumatin family	Thaumatin-like protein OS=Oryza sativa subsp. japonica OX=39947 GN=Os11g0706600 PE=2 SV=1	S	Function unknown	thaumatin-like protein [Dendrobium catenatum]
gene-MA16_Dca022113	MSTRG.43966.1	5	12	3	0	0	0	0.119426	0.461323	0.071022	0	0	0	0.00245424	-2.16427	down	--	--	--	--	--	[R]	General function prediction only	PPR repeat;; PPR repeat family;; PPR repeat;; Pentatricopeptide repeat domain;; Tetratricopeptide repeat	Putative pentatricopeptide repeat-containing protein At3g47840 OS=Arabidopsis thaliana OX=3702 GN=PCMP-E43 PE=3 SV=1	S	Function unknown	putative pentatricopeptide repeat-containing protein At3g47840 [Dendrobium catenatum]
gene-MA16_Dca022115	MSTRG.43966.1	5	12	3	0	0	0	0.119426	0.461323	0.071022	0	0	0	0.00245424	-2.16427	down	--	--	--	--	--	[R]	General function prediction only	DYW family of nucleic acid deaminases;; PPR repeat;; PPR repeat family;; PPR repeat;; Pentatricopeptide repeat domain	Pentatricopeptide repeat-containing protein At1g71420 OS=Arabidopsis thaliana OX=3702 GN=PCMP-H70 PE=2 SV=1	S	Function unknown	pentatricopeptide repeat-containing protein At1g71420 [Dendrobium catenatum]
gene-MA16_Dca022114	MSTRG.43966.1	5	12	3	0	0	0	0.119426	0.461323	0.071022	0	0	0	0.00245424	-2.16427	down	[G]	Carbohydrate transport and metabolism	Biological Process: carbohydrate metabolic process (GO:0005975);; Molecular Function: mannan endo-1,4-beta-mannosidase activity (GO:0016985);;	K19355|0|pda:103712710|K19355 mannan endo-1,4-beta-mannosidase [EC:3.2.1.78] | (RefSeq) mannan endo-1,4-beta-mannosidase 1	Fructose and mannose metabolism (ko00051)	--	--	Cellulase (glycosyl hydrolase family 5)	Mannan endo-1,4-beta-mannosidase 1 OS=Oryza sativa subsp. japonica OX=39947 GN=MAN1 PE=2 SV=2	G	Carbohydrate transport and metabolism	mannan endo-1,4-beta-mannosidase 1-like [Dendrobium catenatum]
gene-MA16_Dca022117	MSTRG.43966.1	5	12	3	0	0	0	0.119426	0.461323	0.071022	0	0	0	0.00245424	-2.16427	down	[M]	Cell wall/membrane/envelope biogenesis	Molecular Function: catalytic activity (GO:0003824);; Cellular Component: integral component of membrane (GO:0016021);; Molecular Function: coenzyme binding (GO:0050662);;	K13082|5.15976e-91|pda:103712715|K13082 bifunctional dihydroflavonol 4-reductase/flavanone 4-reductase [EC:1.1.1.219 1.1.1.234] | (RefSeq) dihydroflavonol-4-reductase	Flavonoid biosynthesis (ko00941)	[V]	Defense mechanisms	NAD dependent epimerase/dehydratase family	Dihydroflavonol 4-reductase OS=Hordeum vulgare OX=4513 GN=ANT18 PE=3 SV=1	M	Cell wall/membrane/envelope biogenesis	Dihydroflavonol-4-reductase [Dendrobium catenatum]
gene-MA16_Dca022116	MSTRG.43966.1	5	12	3	0	0	0	0.119426	0.461323	0.071022	0	0	0	0.00245424	-2.16427	down	[M]	Cell wall/membrane/envelope biogenesis	Cellular Component: cytoplasm (GO:0005737);; Biological Process: galactose metabolic process (GO:0006012);; Biological Process: raffinose family oligosaccharide biosynthetic process (GO:0010325);; Molecular Function: metal ion binding (GO:0046872);; Molecular Function: inositol 3-alpha-galactosyltransferase activity (GO:0047216);; Biological Process: carbohydrate storage (GO:0052576);; Biological…	K18819|0|pper:PRUPE_ppa008264mg|K18819 inositol 3-alpha-galactosyltransferase [EC:2.4.1.123] | (RefSeq) hypothetical protein	Galactose metabolism (ko00052)	[G]	Carbohydrate transport and metabolism	Glycosyl transferase family 8	Galactinol synthase 1 OS=Ajuga reptans OX=38596 GN=GOLS1 PE=1 SV=1	O	Posttranslational modification, protein turnover, chaperones	Galactinol synthase 1 [Dendrobium catenatum]
gene-MA16_Dca022112	MSTRG.43966.1	5	12	3	0	0	0	0.119426	0.461323	0.071022	0	0	0	0.00245424	-2.16427	down	[QV]	Secondary metabolites biosynthesis, transport and catabolism;; Defense mechanisms	Cellular Component: membrane (GO:0016020);; Molecular Function: oxidoreductase activity (GO:0016491);; Molecular Function: metal ion binding (GO:0046872);;	K04123|0|egu:105048520|K04123 ent-kaurenoic acid hydroxylase [EC:1.14.13.79] | (RefSeq) ent-kaurenoic acid oxidase 2	Diterpenoid biosynthesis (ko00904)	[QI]	Secondary metabolites biosynthesis, transport and catabolism;; Lipid transport and metabolism	Cytochrome P450	Ent-kaurenoic acid oxidase 2 OS=Arabidopsis thaliana OX=3702 GN=KAO2 PE=2 SV=2	Q	Secondary metabolites biosynthesis, transport and catabolism	ent-kaurenoic acid oxidase 2-like [Dendrobium catenatum]
gene-MA16_Dca019957	MSTRG.44504.1	3	0	0	18	10	10	0.090483	0	0	0.732041	0.411658	0.375758	0.00367154	2.03119	up	--	--	--	--	--	[R]	General function prediction only	--	--	L	Replication, recombination and repair	hypothetical protein MA16_Dca019957 [Dendrobium catenatum]
gene-MA16_Dca019955	MSTRG.44504.1	3	0	0	18	10	10	0.090483	0	0	0.732041	0.411658	0.375758	0.00367154	2.03119	up	--	--	--	--	--	--	--	--	--	--	--	hypothetical protein MA16_Dca019955 [Dendrobium catenatum]
gene-MA16_Dca019952	MSTRG.44504.1	3	0	0	18	10	10	0.090483	0	0	0.732041	0.411658	0.375758	0.00367154	2.03119	up	[U]	Intracellular trafficking, secretion, and vesicular transport	Cellular Component: mitochondrion (GO:0005739);;	--	--	--	--	SEC-C motif	--	S	Function unknown	uncharacterized protein LOC110111636 isoform X1 [Dendrobium catenatum]
gene-MA16_Dca019961	MSTRG.44504.1	3	0	0	18	10	10	0.090483	0	0	0.732041	0.411658	0.375758	0.00367154	2.03119	up	--	--	--	K08486|1.83967e-47|egu:105055722|K08486 syntaxin 1B/2/3 | (RefSeq) syntaxin-132	SNARE interactions in vesicular transport (ko04130)	[U]	Intracellular trafficking, secretion, and vesicular transport	Syntaxin	Putative syntaxin-131 OS=Arabidopsis thaliana OX=3702 GN=SYP131 PE=3 SV=1	U	Intracellular trafficking, secretion, and vesicular transport	Putative syntaxin-131 [Dendrobium catenatum]
gene-MA16_Dca019953	MSTRG.44504.1	3	0	0	18	10	10	0.090483	0	0	0.732041	0.411658	0.375758	0.00367154	2.03119	up	--	--	--	--	--	--	--	--	Protein FAR1-RELATED SEQUENCE 5 OS=Arabidopsis thaliana OX=3702 GN=FRS5 PE=1 SV=1	S	Function unknown	Protein FAR1-RELATED SEQUENCE 5 [Dendrobium catenatum]
gene-MA16_Dca019958	MSTRG.44504.1	3	0	0	18	10	10	0.090483	0	0	0.732041	0.411658	0.375758	0.00367154	2.03119	up	--	--	Cellular Component: membrane (GO:0016020);;	--	--	[S]	Function unknown	AI-2E family transporter	--	S	Function unknown	uncharacterized protein LOC110094300 [Dendrobium catenatum]
gene-MA16_Dca019956	MSTRG.44504.1	3	0	0	18	10	10	0.090483	0	0	0.732041	0.411658	0.375758	0.00367154	2.03119	up	--	--	--	--	--	--	--	Domain of unknown function (DUF4283)	--	S	Function unknown	hypothetical protein MA16_Dca019956 [Dendrobium catenatum]
gene-MA16_Dca019959	MSTRG.44504.1	3	0	0	18	10	10	0.090483	0	0	0.732041	0.411658	0.375758	0.00367154	2.03119	up	--	--	--	--	--	--	--	--	--	--	--	hypothetical protein MA16_Dca019959 [Dendrobium catenatum]
gene-MA16_Dca019954	MSTRG.44504.1	3	0	0	18	10	10	0.090483	0	0	0.732041	0.411658	0.375758	0.00367154	2.03119	up	--	--	Molecular Function: metal ion binding (GO:0046872);;	K16285|4.98421e-49|egu:105049948|K16285 RING/U-box domain-containing protein [EC:2.3.2.27] | (RefSeq) probable E3 ubiquitin-protein ligase XERICO	--	[O]	Posttranslational modification, protein turnover, chaperones	Ring finger domain;; Zinc finger, C3HC4 type (RING finger);; RING-H2 zinc finger domain;; Zinc finger, C3HC4 type (RING finger);; RING-like zinc finger;; zinc-RING finger domain;; Zinc finger, C3HC4 type (RING finger);; RING-type zinc-finger;; Prokaryotic RING finger family 4;; Anaphase-promoting complex subunit 11 RING-H2 finger;; RING-variant domain	Probable E3 ubiquitin-protein ligase XERICO OS=Arabidopsis thaliana OX=3702 GN=XERICO PE=1 SV=1	O	Posttranslational modification, protein turnover, chaperones	probable E3 ubiquitin-protein ligase XERICO [Dendrobium catenatum]
gene-MA16_Dca019960	MSTRG.44504.1	3	0	0	18	10	10	0.090483	0	0	0.732041	0.411658	0.375758	0.00367154	2.03119	up	--	--	Cellular Component: integral component of membrane (GO:0016021);; Biological Process: transmembrane transport (GO:0055085);;	--	--	[T]	Signal transduction mechanisms	OPT oligopeptide transporter protein	Oligopeptide transporter 5 OS=Arabidopsis thaliana OX=3702 GN=OPT5 PE=2 SV=1	S	Function unknown	Oligopeptide transporter 5 [Dendrobium catenatum]
gene-MA16_Dca003538	MSTRG.45434.1	0	0	0	5	4	9	0	0	0	0.288855	0.217905	0.578467	0.00450101	2.03113	up	--	--	--	--	--	--	--	--	--	--	--	hypothetical protein MA16_Dca003538 [Dendrobium catenatum]
gene-MA16_Dca003535	MSTRG.45434.1	0	0	0	5	4	9	0	0	0	0.288855	0.217905	0.578467	0.00450101	2.03113	up	[R]	General function prediction only	Molecular Function: ARF guanyl-nucleotide exchange factor activity (GO:0005086);; Biological Process: regulation of ARF protein signal transduction (GO:0032012);; Biological Process: positive regulation of GTPase activity (GO:0043547);;	K18442|0|egu:105034722|K18442 brefeldin A-inhibited guanine nucleotide-exchange protein | (RefSeq) brefeldin A-inhibited guanine nucleotide-exchange protein 2-like	Endocytosis (ko04144)	[U]	Intracellular trafficking, secretion, and vesicular transport	Sec7 domain;; Guanine nucleotide exchange factor in Golgi transport N-terminal;; Dimerisation and cyclophilin-binding domain of Mon2;; Domain of unknown function (DUF1981);; C-terminal region of Mon2 protein	Brefeldin A-inhibited guanine nucleotide-exchange protein 3 OS=Arabidopsis thaliana OX=3702 GN=BIG3 PE=1 SV=1	S	Function unknown	Brefeldin A-inhibited guanine nucleotide-exchange protein 3 [Dendrobium catenatum]
gene-MA16_Dca003533	MSTRG.45434.1	0	0	0	5	4	9	0	0	0	0.288855	0.217905	0.578467	0.00450101	2.03113	up	[J]	Translation, ribosomal structure and biogenesis	--	K12741|3.28462e-134|pda:103715229|K12741 heterogeneous nuclear ribonucleoprotein A1/A3 | (RefSeq) UBP1-associated protein 2B-like	Spliceosome (ko03040)	[R]	General function prediction only	RNA recognition motif. (a.k.a. RRM, RBD, or RNP domain);; RNA recognition motif	UBP1-associated protein 2B OS=Arabidopsis thaliana OX=3702 GN=UBA2B PE=2 SV=1	S	Function unknown	UBP1-associated protein 2B-like [Dendrobium catenatum]
gene-MA16_Dca003536	MSTRG.45434.1	0	0	0	5	4	9	0	0	0	0.288855	0.217905	0.578467	0.00450101	2.03113	up	[G]	Carbohydrate transport and metabolism	Cellular Component: intracellular (GO:0005622);; Molecular Function: electron carrier activity (GO:0009055);; Molecular Function: protein disulfide oxidoreductase activity (GO:0015035);; Biological Process: intracellular signal transduction (GO:0035556);; Biological Process: cell redox homeostasis (GO:0045454);; Biological Process: oxidation-reduction process (GO:0055114);;	--	--	--	--	Protein of unknown function, DUF547;; Domain found in Dishevelled, Egl-10, and Pleckstrin (DEP);; Glutaredoxin	--	S	Function unknown	uncharacterized protein LOC110110387 [Dendrobium catenatum]
gene-MA16_Dca003532	MSTRG.45434.1	0	0	0	5	4	9	0	0	0	0.288855	0.217905	0.578467	0.00450101	2.03113	up	--	--	Molecular Function: transcription factor activity, sequence-specific DNA binding (GO:0003700);; Biological Process: regulation of transcription, DNA-templated (GO:0006355);; Molecular Function: sequence-specific DNA binding (GO:0043565);;	K14431|0|egu:105033019|K14431 transcription factor TGA | (RefSeq) transcription factor TGA4	Plant hormone signal transduction (ko04075)	--	--	Seed dormancy control;; bZIP transcription factor;; Basic region leucine zipper	Transcription factor TGA1 OS=Arabidopsis thaliana OX=3702 GN=TGA1 PE=1 SV=2	K	Transcription	transcription factor TGA1-like isoform X2 [Dendrobium catenatum]
gene-MA16_Dca003537	MSTRG.45434.1	0	0	0	5	4	9	0	0	0	0.288855	0.217905	0.578467	0.00450101	2.03113	up	--	--	Molecular Function: zinc ion binding (GO:0008270);;	--	--	[R]	General function prediction only	PPR repeat family;; PPR repeat;; PPR repeat;; DYW family of nucleic acid deaminases;; Pentatricopeptide repeat domain;; Pentacotripeptide-repeat region of PRORP;; Tetratricopeptide repeat	Pentatricopeptide repeat-containing protein At2g22070 OS=Arabidopsis thaliana OX=3702 GN=PCMP-H41 PE=3 SV=1	S	Function unknown	pentatricopeptide repeat-containing protein At2g22070 [Dendrobium catenatum]
gene-MA16_Dca019255	MSTRG.48421.2	50	2	26	1	1	0	1.31044	0.066551	0.814976	0.034297	0.029884	0	0.000276799	-2.57593	down	--	--	--	--	--	[R]	General function prediction only	Reverse transcriptase-like	Putative ribonuclease H protein At1g65750 OS=Arabidopsis thaliana OX=3702 GN=At1g65750 PE=3 SV=1	S	Function unknown	Putative ribonuclease H protein [Dendrobium catenatum]
gene-MA16_Dca019249	MSTRG.48421.2	50	2	26	1	1	0	1.31044	0.066551	0.814976	0.034297	0.029884	0	0.000276799	-2.57593	down	--	--	Molecular Function: RNA polymerase II transcription factor activity, sequence-specific DNA binding (GO:0000981);; Molecular Function: DNA binding (GO:0003677);; Cellular Component: nucleoplasm (GO:0005654);; Cellular Component: cytoplasm (GO:0005737);;	--	--	--	--	Domain of unknown function (DUF4371)	--	S	Function unknown	hypothetical protein MA16_Dca019249 [Dendrobium catenatum]
gene-MA16_Dca019254	MSTRG.48421.2	50	2	26	1	1	0	1.31044	0.066551	0.814976	0.034297	0.029884	0	0.000276799	-2.57593	down	--	--	--	--	--	[R]	General function prediction only	Reverse transcriptase-like	Putative ribonuclease H protein At1g65750 OS=Arabidopsis thaliana OX=3702 GN=At1g65750 PE=3 SV=1	S	Function unknown	Putative ribonuclease H protein [Dendrobium catenatum]
gene-MA16_Dca019252	MSTRG.48421.2	50	2	26	1	1	0	1.31044	0.066551	0.814976	0.034297	0.029884	0	0.000276799	-2.57593	down	--	--	Molecular Function: transcription factor activity, sequence-specific DNA binding (GO:0003700);; Cellular Component: nucleus (GO:0005634);; Biological Process: regulation of transcription, DNA-templated (GO:0006355);; Biological Process: meristem initiation (GO:0010014);; Molecular Function: sequence-specific DNA binding (GO:0043565);;	--	--	--	--	GRAS domain family	Scarecrow-like protein 18 OS=Arabidopsis thaliana OX=3702 GN=SCL18 PE=2 SV=1	K	Transcription	Scarecrow-like protein 18 [Dendrobium catenatum]
gene-MA16_Dca019250	MSTRG.48421.2	50	2	26	1	1	0	1.31044	0.066551	0.814976	0.034297	0.029884	0	0.000276799	-2.57593	down	--	--	--	--	--	--	--	--	--	S	Function unknown	hypothetical protein MA16_Dca019250 [Dendrobium catenatum]
gene-MA16_Dca019253	MSTRG.48421.2	50	2	26	1	1	0	1.31044	0.066551	0.814976	0.034297	0.029884	0	0.000276799	-2.57593	down	--	--	Molecular Function: binding (GO:0005488);;	--	--	[R]	General function prediction only	--	Zinc finger protein WIP2 OS=Arabidopsis thaliana OX=3702 GN=WIP2 PE=1 SV=1	S	Function unknown	zinc finger protein WIP2-like [Dendrobium catenatum]
gene-MA16_Dca019256	MSTRG.48421.2	50	2	26	1	1	0	1.31044	0.066551	0.814976	0.034297	0.029884	0	0.000276799	-2.57593	down	[X]	Mobilome: prophages, transposons	--	--	--	[R]	General function prediction only	Reverse transcriptase (RNA-dependent DNA polymerase)	Putative ribonuclease H protein At1g65750 OS=Arabidopsis thaliana OX=3702 GN=At1g65750 PE=3 SV=1	S	Function unknown	Putative ribonuclease H protein [Dendrobium catenatum]
gene-MA16_Dca019251	MSTRG.48421.2	50	2	26	1	1	0	1.31044	0.066551	0.814976	0.034297	0.029884	0	0.000276799	-2.57593	down	[J]	Translation, ribosomal structure and biogenesis	Molecular Function: structural constituent of ribosome (GO:0003735);; Cellular Component: mitochondrion (GO:0005739);; Cellular Component: ribosome (GO:0005840);; Biological Process: translation (GO:0006412);; Molecular Function: 5S rRNA binding (GO:0008097);;	--	--	[O]	Posttranslational modification, protein turnover, chaperones	Ribosomal L18 of archaea, bacteria, mitoch. and chloroplast	--	S	Function unknown	uncharacterized protein LOC110111264 [Dendrobium catenatum]
gene-MA16_Dca016649	MSTRG.48744.1	0	0	0	16	9	6	0	0	0	0.667217	0.372354	0.228163	0.00036866	2.54061	up	--	--	--	--	--	--	--	Domain of unknown function (DUF588)	CASP-like protein 1E1 OS=Musa acuminata OX=4641 GN=MA4_106O17.50 PE=2 SV=1	--	--	CASP-like protein [Dendrobium catenatum]
gene-MA16_Dca016647	MSTRG.48744.1	0	0	0	16	9	6	0	0	0	0.667217	0.372354	0.228163	0.00036866	2.54061	up	--	--	--	--	--	--	--	--	--	--	--	hypothetical protein MA16_Dca016647 [Dendrobium catenatum]
gene-MA16_Dca016651	MSTRG.48744.1	0	0	0	16	9	6	0	0	0	0.667217	0.372354	0.228163	0.00036866	2.54061	up	--	--	--	K10879|1.2897e-20|nnu:104596706|K10879 DNA-repair protein XRCC2 | (RefSeq) DNA repair protein XRCC2 homolog	Homologous recombination (ko03440)	[L]	Replication, recombination and repair	--	DNA repair protein XRCC2 homolog OS=Arabidopsis thaliana OX=3702 GN=XRCC2 PE=2 SV=2	L	Replication, recombination and repair	DNA repair protein XRCC2 like [Dendrobium catenatum]
gene-MA16_Dca016650	MSTRG.48744.1	0	0	0	16	9	6	0	0	0	0.667217	0.372354	0.228163	0.00036866	2.54061	up	--	--	--	K10879|1.57043e-69|pda:103702671|K10879 DNA-repair protein XRCC2 | (RefSeq) DNA repair protein XRCC2 homolog	Homologous recombination (ko03440)	[L]	Replication, recombination and repair	--	DNA repair protein XRCC2 homolog OS=Arabidopsis thaliana OX=3702 GN=XRCC2 PE=2 SV=2	L	Replication, recombination and repair	DNA repair protein XRCC2 like [Dendrobium catenatum]
gene-MA16_Dca017060	MSTRG.52339.1	22	8	19	3	6	6	0.331019	0.160778	0.339801	0.054173	0.115422	0.114933	0.0072698	-1.51679	down	--	--	--	--	--	[T]	Signal transduction mechanisms	Protein phosphatase 2C	Probable protein phosphatase 2C 12 OS=Oryza sativa subsp. japonica OX=39947 GN=Os02g0224100 PE=2 SV=1	T	Signal transduction mechanisms	putative protein phosphatase 2C 12 [Dendrobium catenatum]
gene-MA16_Dca017061	MSTRG.52339.1	22	8	19	3	6	6	0.331019	0.160778	0.339801	0.054173	0.115422	0.114933	0.0072698	-1.51679	down	--	--	--	--	--	--	--	--	--	--	--	hypothetical protein MA16_Dca017061 [Dendrobium catenatum]
gene-MA16_Dca021258	MSTRG.52520.1	0	0	0	7	12	5	0	0	0	0.318363	0.619768	0.228721	0.00132058	2.29751	up	--	--	Molecular Function: hydrolase activity, hydrolyzing O-glycosyl compounds (GO:0004553);; Biological Process: metabolic process (GO:0008152);;	--	--	--	--	Glycosyl hydrolases family 17	Glucan endo-1,3-beta-glucosidase, basic isoform OS=Prunus persica OX=3760 GN=GNS1 PE=3 SV=1	--	--	Glucan endo-1,3-beta-glucosidase, basic isoform [Dendrobium catenatum]
gene-MA16_Dca021264	MSTRG.52520.1	0	0	0	7	12	5	0	0	0	0.318363	0.619768	0.228721	0.00132058	2.29751	up	--	--	--	--	--	[R]	General function prediction only	PPR repeat;; PPR repeat family;; PPR repeat;; Pentatricopeptide repeat domain;; Pentacotripeptide-repeat region of PRORP;; Tetratricopeptide repeat	Pentatricopeptide repeat-containing protein At1g01970 OS=Arabidopsis thaliana OX=3702 GN=At1g01970 PE=2 SV=1	S	Function unknown	pentatricopeptide repeat-containing protein At1g01970 isoform X1 [Dendrobium catenatum]
gene-MA16_Dca021260	MSTRG.52520.1	0	0	0	7	12	5	0	0	0	0.318363	0.619768	0.228721	0.00132058	2.29751	up	[C]	Energy production and conversion	Biological Process: cytokinin metabolic process (GO:0009690);; Cellular Component: integral component of membrane (GO:0016021);; Molecular Function: oxidoreductase activity, acting on CH-OH group of donors (GO:0016614);; Molecular Function: cytokinin dehydrogenase activity (GO:0019139);; Molecular Function: flavin adenine dinucleotide binding (GO:0050660);; Biological Process: oxidation-reduction…	K00279|0|pda:103722846|K00279 cytokinin dehydrogenase [EC:1.5.99.12] | (RefSeq) cytokinin dehydrogenase 4-like	Zeatin biosynthesis (ko00908)	[C]	Energy production and conversion	Cytokinin dehydrogenase 1, FAD and cytokinin binding;; FAD binding domain	Cytokinin dehydrogenase 9 OS=Oryza sativa subsp. japonica OX=39947 GN=CKX9 PE=2 SV=1	C	Energy production and conversion	cytokinin dehydrogenase 4-like [Dendrobium catenatum]
gene-MA16_Dca021265	MSTRG.52520.1	0	0	0	7	12	5	0	0	0	0.318363	0.619768	0.228721	0.00132058	2.29751	up	--	--	Cellular Component: membrane (GO:0016020);;	--	--	[O]	Posttranslational modification, protein turnover, chaperones	--	--	S	Function unknown	uncharacterized protein LOC110102264 isoform X1 [Dendrobium catenatum]
gene-MA16_Dca021259	MSTRG.52520.1	0	0	0	7	12	5	0	0	0	0.318363	0.619768	0.228721	0.00132058	2.29751	up	--	--	--	--	--	--	--	--	--	--	--	hypothetical protein MA16_Dca021259 [Dendrobium catenatum]
gene-MA16_Dca021263	MSTRG.52520.1	0	0	0	7	12	5	0	0	0	0.318363	0.619768	0.228721	0.00132058	2.29751	up	--	--	--	--	--	[R]	General function prediction only	Reverse transcriptase (RNA-dependent DNA polymerase)	Retrovirus-related Pol polyprotein from transposon RE1 OS=Arabidopsis thaliana OX=3702 GN=RE1 PE=2 SV=1	L	Replication, recombination and repair	Retrovirus-related Pol polyprotein from transposon TNT 1-94 [Dendrobium catenatum]
gene-MA16_Dca021261	MSTRG.52520.1	0	0	0	7	12	5	0	0	0	0.318363	0.619768	0.228721	0.00132058	2.29751	up	--	--	--	--	--	--	--	--	--	--	--	hypothetical protein MA16_Dca021261 [Dendrobium catenatum]
gene-MA16_Dca021257	MSTRG.52520.1	0	0	0	7	12	5	0	0	0	0.318363	0.619768	0.228721	0.00132058	2.29751	up	--	--	--	--	--	--	--	--	Protein EARLY RESPONSIVE TO DEHYDRATION 15 OS=Arabidopsis thaliana OX=3702 GN=ERD15 PE=1 SV=1	S	Function unknown	protein EARLY RESPONSIVE TO DEHYDRATION 15 [Dendrobium catenatum]
gene-MA16_Dca021262	MSTRG.52520.1	0	0	0	7	12	5	0	0	0	0.318363	0.619768	0.228721	0.00132058	2.29751	up	[P]	Inorganic ion transport and metabolism	Molecular Function: calcium-transporting ATPase activity (GO:0005388);; Molecular Function: calmodulin binding (GO:0005516);; Molecular Function: ATP binding (GO:0005524);; Cellular Component: integral component of plasma membrane (GO:0005887);; Cellular Component: intracellular membrane-bounded organelle (GO:0043231);; Molecular Function: metal ion binding (GO:0046872);; Biological Process: calc…	K01537|0|egu:105045328|K01537 Ca2+-transporting ATPase [EC:3.6.3.8] | (RefSeq) probable calcium-transporting ATPase 5, plasma membrane-type	--	[P]	Inorganic ion transport and metabolism	Cation transporting ATPase, C-terminus;; E1-E2 ATPase;; Ca2+-ATPase N terminal autoinhibitory domain;; haloacid dehalogenase-like hydrolase;; Cation transport ATPase (P-type);; Cation transporter/ATPase, N-terminus;; haloacid dehalogenase-like hydrolase	Probable calcium-transporting ATPase 9, plasma membrane-type OS=Oryza sativa subsp. japonica OX=39947 GN=ACA9 PE=3 SV=1	P	Inorganic ion transport and metabolism	probable calcium-transporting ATPase 5, plasma membrane-type [Dendrobium catenatum]
gene-MA16_Dca025952	MSTRG.53072.1	699	592	321	8935	4931	2735	5.87245	6.50817	3.22058	100.271	54.3866	29.8606	5.1491e-07	2.63688	up	--	--	Biological Process: oxidation-reduction process (GO:0055114);; Molecular Function: aromatase activity (GO:0070330);;	--	--	--	--	--	--	S	Function unknown	hypothetical protein MA16_Dca025952 [Dendrobium catenatum]
gene-MA16_Dca025954	MSTRG.53072.1	699	592	321	8935	4931	2735	5.87245	6.50817	3.22058	100.271	54.3866	29.8606	5.1491e-07	2.63688	up	--	--	--	--	--	--	--	--	--	S	Function unknown	hypothetical protein MA16_Dca025954 [Dendrobium catenatum]
gene-MA16_Dca025959	MSTRG.53072.1	699	592	321	8935	4931	2735	5.87245	6.50817	3.22058	100.271	54.3866	29.8606	5.1491e-07	2.63688	up	--	--	--	--	--	[R]	General function prediction only	Reverse transcriptase-like;; zinc-binding in reverse transcriptase	--	S	Function unknown	hypothetical protein MA16_Dca025959 [Dendrobium catenatum]
gene-MA16_Dca025958	MSTRG.53072.1	699	592	321	8935	4931	2735	5.87245	6.50817	3.22058	100.271	54.3866	29.8606	5.1491e-07	2.63688	up	--	--	--	--	--	--	--	--	--	--	--	hypothetical protein MA16_Dca025958 [Dendrobium catenatum]
gene-MA16_Dca025957	MSTRG.53072.1	699	592	321	8935	4931	2735	5.87245	6.50817	3.22058	100.271	54.3866	29.8606	5.1491e-07	2.63688	up	--	--	--	--	--	[R]	General function prediction only	Domain of unknown function (DUF4283);; Zinc knuckle	--	S	Function unknown	Uncharacterized protein MA16_Dca025957 [Dendrobium catenatum]
gene-MA16_Dca025953	MSTRG.53072.1	699	592	321	8935	4931	2735	5.87245	6.50817	3.22058	100.271	54.3866	29.8606	5.1491e-07	2.63688	up	--	--	--	--	--	--	--	--	--	--	--	uncharacterized protein LOC110116129 isoform X1 [Dendrobium catenatum]
gene-MA16_Dca025955	MSTRG.53072.1	699	592	321	8935	4931	2735	5.87245	6.50817	3.22058	100.271	54.3866	29.8606	5.1491e-07	2.63688	up	--	--	--	K12761|5.0056e-08|egu:105052405|K12761 carbon catabolite-derepressing protein kinase [EC:2.7.11.1] | (RefSeq) LOW QUALITY PROTEIN: uncharacterized protein LOC105052405	--	--	--	Reverse transcriptase-like	--	--	--	hypothetical protein MA16_Dca025955 [Dendrobium catenatum]
gene-MA16_Dca025956	MSTRG.53072.1	699	592	321	8935	4931	2735	5.87245	6.50817	3.22058	100.271	54.3866	29.8606	5.1491e-07	2.63688	up	--	--	--	--	--	[R]	General function prediction only	Reverse transcriptase (RNA-dependent DNA polymerase);; zinc-binding in reverse transcriptase;; Reverse transcriptase-like;; Endonuclease/Exonuclease/phosphatase family	Putative ribonuclease H protein At1g65750 OS=Arabidopsis thaliana OX=3702 GN=At1g65750 PE=3 SV=1	S	Function unknown	Putative ribonuclease H protein [Dendrobium catenatum]
gene-MA16_Dca025960	MSTRG.53072.1	699	592	321	8935	4931	2735	5.87245	6.50817	3.22058	100.271	54.3866	29.8606	5.1491e-07	2.63688	up	--	--	--	--	--	--	--	--	--	S	Function unknown	hypothetical protein MA16_Dca025960 [Dendrobium catenatum]
gene-MA16_Dca025941	MSTRG.53072.1	699	592	321	8935	4931	2735	5.87245	6.50817	3.22058	100.271	54.3866	29.8606	5.1491e-07	2.63688	up	--	--	--	--	--	--	--	--	--	S	Function unknown	hypothetical protein MA16_Dca025941 [Dendrobium catenatum]
gene-MA16_Dca025960	MSTRG.53073.1	4547	3364	4096	9545	8080	7740	38.2545	37.0585	41.2668	107.247	89.2247	84.6243	0.00134325	0.825278	up	--	--	--	--	--	--	--	--	--	S	Function unknown	hypothetical protein MA16_Dca025960 [Dendrobium catenatum]
gene-MA16_Dca025941	MSTRG.53073.1	4547	3364	4096	9545	8080	7740	38.2545	37.0585	41.2668	107.247	89.2247	84.6243	0.00134325	0.825278	up	--	--	--	--	--	--	--	--	--	S	Function unknown	hypothetical protein MA16_Dca025941 [Dendrobium catenatum]
gene-MA16_Dca025956	MSTRG.53073.1	4547	3364	4096	9545	8080	7740	38.2545	37.0585	41.2668	107.247	89.2247	84.6243	0.00134325	0.825278	up	--	--	--	--	--	[R]	General function prediction only	Reverse transcriptase (RNA-dependent DNA polymerase);; zinc-binding in reverse transcriptase;; Reverse transcriptase-like;; Endonuclease/Exonuclease/phosphatase family	Putative ribonuclease H protein At1g65750 OS=Arabidopsis thaliana OX=3702 GN=At1g65750 PE=3 SV=1	S	Function unknown	Putative ribonuclease H protein [Dendrobium catenatum]
gene-MA16_Dca025959	MSTRG.53073.1	4547	3364	4096	9545	8080	7740	38.2545	37.0585	41.2668	107.247	89.2247	84.6243	0.00134325	0.825278	up	--	--	--	--	--	[R]	General function prediction only	Reverse transcriptase-like;; zinc-binding in reverse transcriptase	--	S	Function unknown	hypothetical protein MA16_Dca025959 [Dendrobium catenatum]
gene-MA16_Dca025958	MSTRG.53073.1	4547	3364	4096	9545	8080	7740	38.2545	37.0585	41.2668	107.247	89.2247	84.6243	0.00134325	0.825278	up	--	--	--	--	--	--	--	--	--	--	--	hypothetical protein MA16_Dca025958 [Dendrobium catenatum]
gene-MA16_Dca025957	MSTRG.53073.1	4547	3364	4096	9545	8080	7740	38.2545	37.0585	41.2668	107.247	89.2247	84.6243	0.00134325	0.825278	up	--	--	--	--	--	[R]	General function prediction only	Domain of unknown function (DUF4283);; Zinc knuckle	--	S	Function unknown	Uncharacterized protein MA16_Dca025957 [Dendrobium catenatum]
gene-MA16_Dca025953	MSTRG.53073.1	4547	3364	4096	9545	8080	7740	38.2545	37.0585	41.2668	107.247	89.2247	84.6243	0.00134325	0.825278	up	--	--	--	--	--	--	--	--	--	--	--	uncharacterized protein LOC110116129 isoform X1 [Dendrobium catenatum]
gene-MA16_Dca025955	MSTRG.53073.1	4547	3364	4096	9545	8080	7740	38.2545	37.0585	41.2668	107.247	89.2247	84.6243	0.00134325	0.825278	up	--	--	--	K12761|5.0056e-08|egu:105052405|K12761 carbon catabolite-derepressing protein kinase [EC:2.7.11.1] | (RefSeq) LOW QUALITY PROTEIN: uncharacterized protein LOC105052405	--	--	--	Reverse transcriptase-like	--	--	--	hypothetical protein MA16_Dca025955 [Dendrobium catenatum]
gene-MA16_Dca025954	MSTRG.53073.1	4547	3364	4096	9545	8080	7740	38.2545	37.0585	41.2668	107.247	89.2247	84.6243	0.00134325	0.825278	up	--	--	--	--	--	--	--	--	--	S	Function unknown	hypothetical protein MA16_Dca025954 [Dendrobium catenatum]
gene-MA16_Dca025952	MSTRG.53073.1	4547	3364	4096	9545	8080	7740	38.2545	37.0585	41.2668	107.247	89.2247	84.6243	0.00134325	0.825278	up	--	--	Biological Process: oxidation-reduction process (GO:0055114);; Molecular Function: aromatase activity (GO:0070330);;	--	--	--	--	--	--	S	Function unknown	hypothetical protein MA16_Dca025952 [Dendrobium catenatum]
gene-MA16_Dca008744	MSTRG.53277.10	3	1	0	28	10	6	0.044902	0.014948	0	0.634759	0.217526	0.125719	0.00765226	1.8736	up	--	--	--	--	--	--	--	KIP1-like protein	Protein NETWORKED 2A OS=Arabidopsis thaliana OX=3702 GN=NET2A PE=2 SV=1	S	Function unknown	protein NETWORKED 2A-like [Dendrobium catenatum]
gene-MA16_Dca008741	MSTRG.53277.10	3	1	0	28	10	6	0.044902	0.014948	0	0.634759	0.217526	0.125719	0.00765226	1.8736	up	--	--	--	--	--	--	--	--	BTB/POZ domain-containing protein At5g60050 OS=Arabidopsis thaliana OX=3702 GN=At5g60050 PE=2 SV=1	S	Function unknown	BTB/POZ domain-containing protein At5g60050 [Dendrobium catenatum]
gene-MA16_Dca008745	MSTRG.53277.10	3	1	0	28	10	6	0.044902	0.014948	0	0.634759	0.217526	0.125719	0.00765226	1.8736	up	--	--	--	K19199|0|egu:105044522|K19199 histone-lysine N-methyltransferase SETD3 [EC:2.1.1.43] | (RefSeq) ribulose-1,5 bisphosphate carboxylase/oxygenase large subunit N-methyltransferase, chloroplastic	--	[S]	Function unknown	SET domain;; Rubisco LSMT substrate-binding	Ribulose-1,5 bisphosphate carboxylase/oxygenase large subunit N-methyltransferase, chloroplastic OS=Nicotiana tabacum OX=4097 GN=RBCMT PE=2 SV=1	S	Function unknown	ribulose-1,5 bisphosphate carboxylase/oxygenase large subunit N-methyltransferase, chloroplastic isoform X1 [Dendrobium catenatum]
gene-MA16_Dca008746	MSTRG.53277.10	3	1	0	28	10	6	0.044902	0.014948	0	0.634759	0.217526	0.125719	0.00765226	1.8736	up	--	--	--	--	--	[O]	Posttranslational modification, protein turnover, chaperones	--	--	O	Posttranslational modification, protein turnover, chaperones	uncharacterized protein LOC110092295 [Dendrobium catenatum]
gene-MA16_Dca008740	MSTRG.53277.10	3	1	0	28	10	6	0.044902	0.014948	0	0.634759	0.217526	0.125719	0.00765226	1.8736	up	--	--	--	--	--	--	--	--	--	--	--	hypothetical protein MA16_Dca008740 [Dendrobium catenatum]
gene-MA16_Dca008743	MSTRG.53277.10	3	1	0	28	10	6	0.044902	0.014948	0	0.634759	0.217526	0.125719	0.00765226	1.8736	up	--	--	--	--	--	--	--	XYPPX repeat (two copies)	--	--	--	--
gene-MA16_Dca002344	MSTRG.55896.5	1321	548	706	120	178	370	55.1472	29.9682	35.2916	6.67788	9.75474	20.0383	1.28581e-05	-1.92288	down	--	--	--	--	--	--	--	Protein of unknown function (DUF1645)	--	S	Function unknown	uncharacterized protein LOC110110055 [Dendrobium catenatum]
gene-MA16_Dca002339	MSTRG.55896.5	1321	548	706	120	178	370	55.1472	29.9682	35.2916	6.67788	9.75474	20.0383	1.28581e-05	-1.92288	down	[O]	Posttranslational modification, protein turnover, chaperones	Molecular Function: serine-type endopeptidase activity (GO:0004252);; Biological Process: proteolysis (GO:0006508);;	--	--	[O]	Posttranslational modification, protein turnover, chaperones	Trypsin-like peptidase domain;; Trypsin;; PDZ domain	Protease Do-like 1, chloroplastic OS=Arabidopsis thaliana OX=3702 GN=DEGP1 PE=1 SV=2	O	Posttranslational modification, protein turnover, chaperones	protease Do-like 1, chloroplastic [Dendrobium catenatum]
gene-MA16_Dca002337	MSTRG.55896.5	1321	548	706	120	178	370	55.1472	29.9682	35.2916	6.67788	9.75474	20.0383	1.28581e-05	-1.92288	down	--	--	--	--	--	[O]	Posttranslational modification, protein turnover, chaperones	Ring finger domain;; RING-H2 zinc finger domain;; Zinc finger, C3HC4 type (RING finger);; Zinc finger, C3HC4 type (RING finger);; RING-like zinc finger;; RING-type zinc-finger	Probable E3 ubiquitin-protein ligase HIP1 OS=Oryza sativa subsp. japonica OX=39947 GN=HIP1 PE=1 SV=2	O	Posttranslational modification, protein turnover, chaperones	E3 ubiquitin ligase BIG BROTHER [Dendrobium catenatum]
gene-MA16_Dca002345	MSTRG.55896.5	1321	548	706	120	178	370	55.1472	29.9682	35.2916	6.67788	9.75474	20.0383	1.28581e-05	-1.92288	down	--	--	--	--	--	[GC]	Carbohydrate transport and metabolism;; Energy production and conversion	UDP-glucoronosyl and UDP-glucosyl transferase	Scopoletin glucosyltransferase OS=Nicotiana tabacum OX=4097 GN=TOGT1 PE=1 SV=1	S	Function unknown	scopoletin glucosyltransferase-like [Dendrobium catenatum]
gene-MA16_Dca002338	MSTRG.55896.5	1321	548	706	120	178	370	55.1472	29.9682	35.2916	6.67788	9.75474	20.0383	1.28581e-05	-1.92288	down	[I]	Lipid transport and metabolism	--	--	--	--	--	Serine aminopeptidase, S33;; alpha/beta hydrolase fold	--	S	Function unknown	hypothetical protein MA16_Dca002338 [Dendrobium catenatum]
gene-MA16_Dca002336	MSTRG.55896.5	1321	548	706	120	178	370	55.1472	29.9682	35.2916	6.67788	9.75474	20.0383	1.28581e-05	-1.92288	down	--	--	--	--	--	--	--	--	--	--	--	hypothetical protein MA16_Dca002336 [Dendrobium catenatum]
gene-MA16_Dca002342	MSTRG.55896.5	1321	548	706	120	178	370	55.1472	29.9682	35.2916	6.67788	9.75474	20.0383	1.28581e-05	-1.92288	down	[P]	Inorganic ion transport and metabolism	Molecular Function: carbonate dehydratase activity (GO:0004089);; Molecular Function: zinc ion binding (GO:0008270);; Biological Process: carbon utilization (GO:0015976);;	K01673|8.52145e-99|pda:103701986|K01673 carbonic anhydrase [EC:4.2.1.1] | (RefSeq) carbonic anhydrase, chloroplastic	Nitrogen metabolism (ko00910)	[P]	Inorganic ion transport and metabolism	Carbonic anhydrase	Carbonic anhydrase, chloroplastic OS=Nicotiana tabacum OX=4097 PE=2 SV=1	P	Inorganic ion transport and metabolism	Carbonic anhydrase, chloroplastic [Dendrobium catenatum]
gene-MA16_Dca002343	MSTRG.55896.5	1321	548	706	120	178	370	55.1472	29.9682	35.2916	6.67788	9.75474	20.0383	1.28581e-05	-1.92288	down	--	--	--	--	--	--	--	--	--	--	--	hypothetical protein MA16_Dca002343 [Dendrobium catenatum]
gene-MA16_Dca002340	MSTRG.55896.5	1321	548	706	120	178	370	55.1472	29.9682	35.2916	6.67788	9.75474	20.0383	1.28581e-05	-1.92288	down	--	--	--	--	--	--	--	--	--	--	--	hypothetical protein MA16_Dca002340 [Dendrobium catenatum]
gene-MA16_Dca002341	MSTRG.55896.5	1321	548	706	120	178	370	55.1472	29.9682	35.2916	6.67788	9.75474	20.0383	1.28581e-05	-1.92288	down	[J]	Translation, ribosomal structure and biogenesis	Biological Process: ribosomal small subunit assembly (GO:0000028);; Molecular Function: structural constituent of ribosome (GO:0003735);; Biological Process: translation (GO:0006412);; Cellular Component: cytosolic small ribosomal subunit (GO:0022627);;	K02998|1.07923e-149|mus:103995841|K02998 small subunit ribosomal protein SAe | (RefSeq) 40S ribosomal protein SA-like	Ribosome (ko03010)	[J]	Translation, ribosomal structure and biogenesis	Ribosomal protein S2	40S ribosomal protein SA OS=Vitis vinifera OX=29760 GN=GSVIVT00034021001 PE=3 SV=1	J	Translation, ribosomal structure and biogenesis	40S ribosomal protein Sa-2-like [Dendrobium catenatum]
gene-MA16_Dca002346	MSTRG.55896.5	1321	548	706	120	178	370	55.1472	29.9682	35.2916	6.67788	9.75474	20.0383	1.28581e-05	-1.92288	down	--	--	--	--	--	[GC]	Carbohydrate transport and metabolism;; Energy production and conversion	UDP-glucoronosyl and UDP-glucosyl transferase	UDP-glucose flavonoid 3-O-glucosyltransferase 7 OS=Fragaria ananassa OX=3747 GN=GT7 PE=1 SV=1	S	Function unknown	UDP-glycosyltransferase 73C6 [Dendrobium catenatum]
gene-MA16_Dca002347	MSTRG.55896.5	1321	548	706	120	178	370	55.1472	29.9682	35.2916	6.67788	9.75474	20.0383	1.28581e-05	-1.92288	down	--	--	--	K12581|1.43175e-89|adu:107459912|K12581 CCR4-NOT transcription complex subunit 7/8 | (RefSeq) probable CCR4-associated factor 1 homolog 6	RNA degradation (ko03018)	[A]	RNA processing and modification	CAF1 family ribonuclease	Probable CCR4-associated factor 1 homolog 7 OS=Arabidopsis thaliana OX=3702 GN=CAF1-7 PE=2 SV=2	K	Transcription	probable CCR4-associated factor 1 homolog 7 [Dendrobium catenatum]
gene-MA16_Dca002577	MSTRG.56302.1	66	18	45	113	90	117	0.876085	0.3118	0.720044	2.00715	1.57265	2.0212	0.00767995	1.0624	up	--	--	--	--	--	[O]	Posttranslational modification, protein turnover, chaperones	--	Thioredoxin-like 1-2, chloroplastic OS=Oryza sativa subsp. japonica OX=39947 GN=Os03g0326500 PE=2 SV=1	O	Posttranslational modification, protein turnover, chaperones	Thioredoxin-like 1-2, chloroplastic [Dendrobium catenatum]
gene-MA16_Dca002584	MSTRG.56302.1	66	18	45	113	90	117	0.876085	0.3118	0.720044	2.00715	1.57265	2.0212	0.00767995	1.0624	up	--	--	--	--	--	--	--	--	--	--	--	hypothetical protein MA16_Dca002584 [Dendrobium catenatum]
gene-MA16_Dca002583	MSTRG.56302.1	66	18	45	113	90	117	0.876085	0.3118	0.720044	2.00715	1.57265	2.0212	0.00767995	1.0624	up	--	--	--	--	--	--	--	No apical meristem (NAM) protein	NAC domain-containing protein 22 OS=Oryza sativa subsp. japonica OX=39947 GN=NAC022 PE=2 SV=1	S	Function unknown	Putative NAC domain-containing protein 94 [Dendrobium catenatum]
gene-MA16_Dca002578	MSTRG.56302.1	66	18	45	113	90	117	0.876085	0.3118	0.720044	2.00715	1.57265	2.0212	0.00767995	1.0624	up	--	--	--	K15338|9.02688e-142|egu:105059017|K15338 flap endonuclease GEN [EC:3.1.-.-] | (RefSeq) flap endonuclease GEN-like 2	--	[L]	Replication, recombination and repair	--	Flap endonuclease GEN-like 2 OS=Oryza sativa subsp. japonica OX=39947 GN=SEND1 PE=2 SV=1	L	Replication, recombination and repair	Flap endonuclease GEN-like 2 [Dendrobium catenatum]
gene-MA16_Dca002582	MSTRG.56302.1	66	18	45	113	90	117	0.876085	0.3118	0.720044	2.00715	1.57265	2.0212	0.00767995	1.0624	up	--	--	--	--	--	[R]	General function prediction only	Domain of unknown function (DUF4283)	--	S	Function unknown	RNA exonuclease 1 [Dendrobium catenatum]
gene-MA16_Dca002579	MSTRG.56302.1	66	18	45	113	90	117	0.876085	0.3118	0.720044	2.00715	1.57265	2.0212	0.00767995	1.0624	up	[M]	Cell wall/membrane/envelope biogenesis	--	--	--	[R]	General function prediction only	Kelch motif;; Kelch motif;; Galactose oxidase, central domain;; Galactose oxidase, central domain;; F-box domain;; Kelch motif	F-box/kelch-repeat protein At1g15670 OS=Arabidopsis thaliana OX=3702 GN=At1g15670 PE=2 SV=1	S	Function unknown	F-box/kelch-repeat protein [Dendrobium catenatum]
gene-MA16_Dca002581	MSTRG.56302.1	66	18	45	113	90	117	0.876085	0.3118	0.720044	2.00715	1.57265	2.0212	0.00767995	1.0624	up	[K]	Transcription	--	--	--	[T]	Signal transduction mechanisms	NB-ARC domain	Disease resistance protein RGA2 OS=Solanum bulbocastanum OX=147425 GN=RGA2 PE=1 SV=1	S	Function unknown	Disease resistance protein RGA2 [Dendrobium catenatum]
gene-MA16_Dca002576	MSTRG.56302.1	66	18	45	113	90	117	0.876085	0.3118	0.720044	2.00715	1.57265	2.0212	0.00767995	1.0624	up	--	--	--	--	--	--	--	--	--	S	Function unknown	uncharacterized protein LOC110115139 [Dendrobium catenatum]
gene-MA16_Dca002580	MSTRG.56302.1	66	18	45	113	90	117	0.876085	0.3118	0.720044	2.00715	1.57265	2.0212	0.00767995	1.0624	up	--	--	--	--	--	[R]	General function prediction only	Kelch motif	F-box/kelch-repeat protein At1g15670 OS=Arabidopsis thaliana OX=3702 GN=At1g15670 PE=2 SV=1	S	Function unknown	F-box/kelch-repeat protein [Dendrobium catenatum]
gene-MA16_Dca010655	MSTRG.56561.1	16	41	17	1	3646	3955	0.513339	1.70796	0.623271	0.002044	153.6	164.966	0.00364973	2.06731	up	--	--	--	K13484|8.65839e-07|egu:105053874|K13484 5-hydroxyisourate hydrolase / 2-oxo-4-hydroxy-4-carboxy-5-ureidoimidazoline decarboxylase [EC:3.5.2.17 4.1.1.97] | (RefSeq) L10-interacting MYB domain-containing protein-like	Purine metabolism (ko00230)	--	--	--	L10-interacting MYB domain-containing protein OS=Arabidopsis thaliana OX=3702 GN=LIMYB PE=1 SV=1	--	--	hypothetical protein MA16_Dca010655 [Dendrobium catenatum]
gene-MA16_Dca010654	MSTRG.56561.1	16	41	17	1	3646	3955	0.513339	1.70796	0.623271	0.002044	153.6	164.966	0.00364973	2.06731	up	--	--	Cellular Component: chloroplast (GO:0009507);;	--	--	--	--	--	Light-harvesting complex-like protein OHP1, chloroplastic OS=Arabidopsis thaliana OX=3702 GN=OHP1 PE=1 SV=1	S	Function unknown	light-harvesting complex-like protein OHP1, chloroplastic isoform X1 [Dendrobium catenatum]
gene-MA16_Dca010653	MSTRG.56561.1	16	41	17	1	3646	3955	0.513339	1.70796	0.623271	0.002044	153.6	164.966	0.00364973	2.06731	up	--	--	--	--	--	[O]	Posttranslational modification, protein turnover, chaperones	Protein of unknown function (DUF1117);; zinc-ribbon;; Ring finger domain;; Zinc finger, C3HC4 type (RING finger);; RING-like zinc finger;; Zinc finger, C3HC4 type (RING finger);; RING-type zinc-finger;; Anaphase-promoting complex subunit 11 RING-H2 finger	E3 ubiquitin-protein ligase RDUF2 OS=Arabidopsis thaliana OX=3702 GN=DURF2 PE=1 SV=1	O	Posttranslational modification, protein turnover, chaperones	E3 ubiquitin-protein ligase RDUF2-like [Dendrobium catenatum]
gene-MA16_Dca010652	MSTRG.56561.1	16	41	17	1	3646	3955	0.513339	1.70796	0.623271	0.002044	153.6	164.966	0.00364973	2.06731	up	--	--	--	--	--	--	--	--	Cyclin-dependent protein kinase inhibitor SMR4 OS=Arabidopsis thaliana OX=3702 GN=SMR4 PE=1 SV=1	S	Function unknown	hypothetical protein MA16_Dca010652 [Dendrobium catenatum]
gene-MA16_Dca010656	MSTRG.56561.1	16	41	17	1	3646	3955	0.513339	1.70796	0.623271	0.002044	153.6	164.966	0.00364973	2.06731	up	--	--	--	--	--	--	--	Myb/SANT-like DNA-binding domain	L10-interacting MYB domain-containing protein OS=Arabidopsis thaliana OX=3702 GN=LIMYB PE=1 SV=1	S	Function unknown	hypothetical protein MA16_Dca010656 [Dendrobium catenatum]
gene-MA16_Dca010651	MSTRG.56561.1	16	41	17	1	3646	3955	0.513339	1.70796	0.623271	0.002044	153.6	164.966	0.00364973	2.06731	up	--	--	--	--	--	--	--	GRAS domain family	Scarecrow-like protein 9 OS=Arabidopsis thaliana OX=3702 GN=SCL9 PE=2 SV=1	K	Transcription	scarecrow-like protein 9 [Dendrobium catenatum]
gene-MA16_Dca010659	MSTRG.56561.1	16	41	17	1	3646	3955	0.513339	1.70796	0.623271	0.002044	153.6	164.966	0.00364973	2.06731	up	--	--	Molecular Function: binding (GO:0005488);;	K03363|6.98234e-09|tcc:TCM_014797|K03363 cell division cycle 20, cofactor of APC complex | (RefSeq) Transducin/WD40 repeat-like superfamily protein	Ubiquitin mediated proteolysis (ko04120)	--	--	--	--	--	--	hypothetical protein MA16_Dca010659 [Dendrobium catenatum]
gene-MA16_Dca010657	MSTRG.56561.1	16	41	17	1	3646	3955	0.513339	1.70796	0.623271	0.002044	153.6	164.966	0.00364973	2.06731	up	--	--	--	--	--	--	--	Potato inhibitor I family	Subtilisin inhibitor (Fragment) OS=Vicia faba OX=3906 PE=1 SV=1	S	Function unknown	Subtilisin inhibitor [Dendrobium catenatum]
gene-MA16_Dca010652	MSTRG.56561.3	271	176	255	93	100	135	8.89859	7.56295	10.015	4.08197	4.2795	5.74086	8.73689e-07	-1.28212	down	--	--	--	--	--	--	--	--	Cyclin-dependent protein kinase inhibitor SMR4 OS=Arabidopsis thaliana OX=3702 GN=SMR4 PE=1 SV=1	S	Function unknown	hypothetical protein MA16_Dca010652 [Dendrobium catenatum]
gene-MA16_Dca010653	MSTRG.56561.3	271	176	255	93	100	135	8.89859	7.56295	10.015	4.08197	4.2795	5.74086	8.73689e-07	-1.28212	down	--	--	--	--	--	[O]	Posttranslational modification, protein turnover, chaperones	Protein of unknown function (DUF1117);; zinc-ribbon;; Ring finger domain;; Zinc finger, C3HC4 type (RING finger);; RING-like zinc finger;; Zinc finger, C3HC4 type (RING finger);; RING-type zinc-finger;; Anaphase-promoting complex subunit 11 RING-H2 finger	E3 ubiquitin-protein ligase RDUF2 OS=Arabidopsis thaliana OX=3702 GN=DURF2 PE=1 SV=1	O	Posttranslational modification, protein turnover, chaperones	E3 ubiquitin-protein ligase RDUF2-like [Dendrobium catenatum]
gene-MA16_Dca010654	MSTRG.56561.3	271	176	255	93	100	135	8.89859	7.56295	10.015	4.08197	4.2795	5.74086	8.73689e-07	-1.28212	down	--	--	Cellular Component: chloroplast (GO:0009507);;	--	--	--	--	--	Light-harvesting complex-like protein OHP1, chloroplastic OS=Arabidopsis thaliana OX=3702 GN=OHP1 PE=1 SV=1	S	Function unknown	light-harvesting complex-like protein OHP1, chloroplastic isoform X1 [Dendrobium catenatum]
gene-MA16_Dca010655	MSTRG.56561.3	271	176	255	93	100	135	8.89859	7.56295	10.015	4.08197	4.2795	5.74086	8.73689e-07	-1.28212	down	--	--	--	K13484|8.65839e-07|egu:105053874|K13484 5-hydroxyisourate hydrolase / 2-oxo-4-hydroxy-4-carboxy-5-ureidoimidazoline decarboxylase [EC:3.5.2.17 4.1.1.97] | (RefSeq) L10-interacting MYB domain-containing protein-like	Purine metabolism (ko00230)	--	--	--	L10-interacting MYB domain-containing protein OS=Arabidopsis thaliana OX=3702 GN=LIMYB PE=1 SV=1	--	--	hypothetical protein MA16_Dca010655 [Dendrobium catenatum]
gene-MA16_Dca010659	MSTRG.56561.3	271	176	255	93	100	135	8.89859	7.56295	10.015	4.08197	4.2795	5.74086	8.73689e-07	-1.28212	down	--	--	Molecular Function: binding (GO:0005488);;	K03363|6.98234e-09|tcc:TCM_014797|K03363 cell division cycle 20, cofactor of APC complex | (RefSeq) Transducin/WD40 repeat-like superfamily protein	Ubiquitin mediated proteolysis (ko04120)	--	--	--	--	--	--	hypothetical protein MA16_Dca010659 [Dendrobium catenatum]
gene-MA16_Dca010657	MSTRG.56561.3	271	176	255	93	100	135	8.89859	7.56295	10.015	4.08197	4.2795	5.74086	8.73689e-07	-1.28212	down	--	--	--	--	--	--	--	Potato inhibitor I family	Subtilisin inhibitor (Fragment) OS=Vicia faba OX=3906 PE=1 SV=1	S	Function unknown	Subtilisin inhibitor [Dendrobium catenatum]
gene-MA16_Dca010656	MSTRG.56561.3	271	176	255	93	100	135	8.89859	7.56295	10.015	4.08197	4.2795	5.74086	8.73689e-07	-1.28212	down	--	--	--	--	--	--	--	Myb/SANT-like DNA-binding domain	L10-interacting MYB domain-containing protein OS=Arabidopsis thaliana OX=3702 GN=LIMYB PE=1 SV=1	S	Function unknown	hypothetical protein MA16_Dca010656 [Dendrobium catenatum]
gene-MA16_Dca019399	MSTRG.58520.1	1	1	4	13	21	16	0.018063	0.004119	0.18529	0.685458	1.11962	0.858432	0.00165259	2.00488	up	--	--	Cellular Component: membrane (GO:0016020);; Biological Process: proteasome-mediated ubiquitin-dependent protein catabolic process (GO:0043161);; Molecular Function: metal ion binding (GO:0046872);; Molecular Function: ubiquitin protein ligase activity (GO:0061630);;	--	--	[O]	Posttranslational modification, protein turnover, chaperones	Ring finger domain;; RING-like zinc finger;; Zinc finger, C3HC4 type (RING finger);; RING-H2 zinc finger domain;; Zinc finger, C3HC4 type (RING finger);; Zinc finger, C3HC4 type (RING finger);; zinc-RING finger domain;; Anaphase-promoting complex subunit 11 RING-H2 finger	Probable E3 ubiquitin-protein ligase ATL45 OS=Arabidopsis thaliana OX=3702 GN=ATL45 PE=2 SV=1	O	Posttranslational modification, protein turnover, chaperones	RING-H2 finger protein ATL45 [Dendrobium catenatum]
gene-MA16_Dca019392	MSTRG.58520.1	1	1	4	13	21	16	0.018063	0.004119	0.18529	0.685458	1.11962	0.858432	0.00165259	2.00488	up	--	--	--	--	--	--	--	Domain of unknown function (DUF4283)	--	--	--	hypothetical protein MA16_Dca019392 [Dendrobium catenatum]
gene-MA16_Dca019398	MSTRG.58520.1	1	1	4	13	21	16	0.018063	0.004119	0.18529	0.685458	1.11962	0.858432	0.00165259	2.00488	up	--	--	Cellular Component: membrane (GO:0016020);; Biological Process: proteasome-mediated ubiquitin-dependent protein catabolic process (GO:0043161);; Molecular Function: metal ion binding (GO:0046872);; Molecular Function: ubiquitin protein ligase activity (GO:0061630);;	--	--	[O]	Posttranslational modification, protein turnover, chaperones	Ring finger domain;; RING-like zinc finger;; Zinc finger, C3HC4 type (RING finger);; RING-H2 zinc finger domain;; Zinc finger, C3HC4 type (RING finger);; Zinc finger, C3HC4 type (RING finger);; Anaphase-promoting complex subunit 11 RING-H2 finger	E3 ubiquitin-protein ligase Os04g0590900 OS=Oryza sativa subsp. japonica OX=39947 GN=Os04g0590900 PE=2 SV=2	O	Posttranslational modification, protein turnover, chaperones	E3 ubiquitin-protein ligase [Dendrobium catenatum]
gene-MA16_Dca019394	MSTRG.58520.1	1	1	4	13	21	16	0.018063	0.004119	0.18529	0.685458	1.11962	0.858432	0.00165259	2.00488	up	--	--	--	--	--	--	--	Domain of unknown function (DUF966)	Protein UPSTREAM OF FLC OS=Arabidopsis thaliana OX=3702 GN=UFC PE=2 SV=1	P	Inorganic ion transport and metabolism	hypothetical protein MA16_Dca019394 [Dendrobium catenatum]
gene-MA16_Dca019400	MSTRG.58520.1	1	1	4	13	21	16	0.018063	0.004119	0.18529	0.685458	1.11962	0.858432	0.00165259	2.00488	up	--	--	Cellular Component: membrane (GO:0016020);; Molecular Function: metal ion binding (GO:0046872);;	--	--	[O]	Posttranslational modification, protein turnover, chaperones	Ring finger domain;; RING-like zinc finger;; Zinc finger, C3HC4 type (RING finger);; RING-H2 zinc finger domain;; Zinc finger, C3HC4 type (RING finger);; RING-type zinc-finger;; Anaphase-promoting complex subunit 11 RING-H2 finger;; Zinc finger, C3HC4 type (RING finger);; Prokaryotic RING finger family 1;; zinc-RING finger domain	Probable E3 ubiquitin-protein ligase ATL44 OS=Arabidopsis thaliana OX=3702 GN=ATL44 PE=2 SV=1	O	Posttranslational modification, protein turnover, chaperones	E3 ubiquitin-protein ligase [Dendrobium catenatum]
gene-MA16_Dca019397	MSTRG.58520.1	1	1	4	13	21	16	0.018063	0.004119	0.18529	0.685458	1.11962	0.858432	0.00165259	2.00488	up	--	--	--	--	--	--	--	--	--	S	Function unknown	hypothetical protein MA16_Dca019397 [Dendrobium catenatum]
gene-MA16_Dca019393	MSTRG.58520.1	1	1	4	13	21	16	0.018063	0.004119	0.18529	0.685458	1.11962	0.858432	0.00165259	2.00488	up	--	--	--	--	--	--	--	--	--	--	--	hypothetical protein MA16_Dca019393 [Dendrobium catenatum]
gene-MA16_Dca019395	MSTRG.58520.1	1	1	4	13	21	16	0.018063	0.004119	0.18529	0.685458	1.11962	0.858432	0.00165259	2.00488	up	--	--	--	--	--	--	--	Thaumatin family	Osmotin-like protein OS=Solanum lycopersicum OX=4081 PE=1 SV=1	S	Function unknown	osmotin-like protein [Dendrobium catenatum]
gene-MA16_Dca018324	MSTRG.58555.1	33	28	37	11	16	13	0.712026	0.792812	0.953403	0.316348	0.432058	0.344293	0.00181458	-1.36905	down	--	--	--	K11137|0|egu:105038727|K11137 telomere length regulation protein | (RefSeq) telomere length regulation protein TEL2 homolog	--	[S]	Function unknown	Telomere length regulation protein	Probable protein phosphatase 2C 19 OS=Oryza sativa subsp. japonica OX=39947 GN=Os02g0599700 PE=3 SV=2	S	Function unknown	telomere length regulation protein TEL2 homolog isoform X1 [Dendrobium catenatum]
gene-MA16_Dca018322	MSTRG.58555.1	33	28	37	11	16	13	0.712026	0.792812	0.953403	0.316348	0.432058	0.344293	0.00181458	-1.36905	down	--	--	Cellular Component: GINS complex (GO:0000811);; Cellular Component: chloroplast (GO:0009507);; Biological Process: DNA duplex unwinding (GO:0032508);; Molecular Function: 3'-5' DNA helicase activity (GO:0043138);; Biological Process: DNA strand elongation involved in mitotic DNA replication (GO:1902983);;	K10732|2.96032e-133|egu:105052157|K10732 GINS complex subunit 1 | (RefSeq) DNA replication complex GINS protein PSF1	--	[L]	Replication, recombination and repair	GINS complex protein	--	S	Function unknown	DNA replication complex GINS protein PSF1 [Dendrobium catenatum]
gene-MA16_Dca018323	MSTRG.58555.1	33	28	37	11	16	13	0.712026	0.792812	0.953403	0.316348	0.432058	0.344293	0.00181458	-1.36905	down	--	--	Molecular Function: DNA binding (GO:0003677);;	K09422|1.23109e-47|mus:103988267|K09422 myb proto-oncogene protein, plant | (RefSeq) protein ODORANT1-like	--	[K]	Transcription	Myb-like DNA-binding domain;; Myb-like DNA-binding domain	Protein ODORANT1 OS=Petunia hybrida OX=4102 GN=ODO1 PE=2 SV=1	K	Transcription	Protein ODORANT1 [Dendrobium catenatum]
gene-MA16_Dca018871	MSTRG.59115.1	10	2	0	58	111	115	0.104593	0.014249	0	0.815117	1.53294	1.57896	5.64437e-07	3.1714	up	[O]	Posttranslational modification, protein turnover, chaperones	Molecular Function: threonine-type endopeptidase activity (GO:0004298);; Cellular Component: nucleus (GO:0005634);; Cellular Component: proteasome core complex (GO:0005839);; Cellular Component: cytosolic ribosome (GO:0022626);; Biological Process: proteolysis involved in cellular protein catabolic process (GO:0051603);;	K02736|3.56251e-151|pda:103721761|K02736 20S proteasome subunit beta 7 [EC:3.4.25.1] | (RefSeq) proteasome subunit beta type-4-like	Proteasome (ko03050)	[O]	Posttranslational modification, protein turnover, chaperones	Proteasome subunit	Proteasome subunit beta type-4 OS=Arabidopsis thaliana OX=3702 GN=PBG1 PE=1 SV=2	O	Posttranslational modification, protein turnover, chaperones	Proteasome subunit beta type-4 [Dendrobium catenatum]
gene-MA16_Dca018870	MSTRG.59115.1	10	2	0	58	111	115	0.104593	0.014249	0	0.815117	1.53294	1.57896	5.64437e-07	3.1714	up	--	--	--	--	--	--	--	--	--	--	--	hypothetical protein MA16_Dca018870 [Dendrobium catenatum]
gene-MA16_Dca016212	MSTRG.59263.1	93250	45324	55529	43187	42697	44549	2214.15	1409.41	1578.83	1369.46	1330.74	1374.56	0.00181705	-0.733364	down	--	--	--	--	--	--	--	--	Protein CHUP1, chloroplastic OS=Arabidopsis thaliana OX=3702 GN=CHUP1 PE=1 SV=1	S	Function unknown	Protein CHUP1, chloroplastic [Dendrobium catenatum]
gene-MA16_Dca016214	MSTRG.59263.1	93250	45324	55529	43187	42697	44549	2214.15	1409.41	1578.83	1369.46	1330.74	1374.56	0.00181705	-0.733364	down	--	--	--	--	--	--	--	--	--	S	Function unknown	hypothetical protein MA16_Dca016214 [Dendrobium catenatum]
gene-MA16_Dca016213	MSTRG.59263.1	93250	45324	55529	43187	42697	44549	2214.15	1409.41	1578.83	1369.46	1330.74	1374.56	0.00181705	-0.733364	down	--	--	--	--	--	--	--	--	--	--	--	hypothetical protein MA16_Dca016213 [Dendrobium catenatum]
gene-MA16_Dca018716	MSTRG.59853.1	26	30	32	9	9	19	0.546045	0.818751	0.797441	0.25174	0.226052	0.509942	0.0071394	-1.33159	down	--	--	Biological Process: transport (GO:0006810);; Cellular Component: membrane (GO:0016020);;	--	--	--	--	--	--	S	Function unknown	hypothetical protein MA16_Dca018716 [Dendrobium catenatum]
gene-MA16_Dca013613	MSTRG.59928.1	76	33	69	125	114	132	1.05404	0.59795	1.15043	2.31634	2.08129	2.39415	0.00971121	0.825781	up	--	--	--	--	--	--	--	--	--	--	--	hypothetical protein MA16_Dca013613 [Dendrobium catenatum]
gene-MA16_Dca013615	MSTRG.59928.1	76	33	69	125	114	132	1.05404	0.59795	1.15043	2.31634	2.08129	2.39415	0.00971121	0.825781	up	[K]	Transcription	--	--	--	--	--	Protein tyrosine kinase;; Protein kinase domain	Wall-associated receptor kinase 3 OS=Arabidopsis thaliana OX=3702 GN=WAK3 PE=2 SV=2	T	Signal transduction mechanisms	wall-associated receptor kinase 3-like [Dendrobium catenatum]
gene-MA16_Dca013617	MSTRG.59928.1	76	33	69	125	114	132	1.05404	0.59795	1.15043	2.31634	2.08129	2.39415	0.00971121	0.825781	up	--	--	Molecular Function: DNA binding (GO:0003677);; Cellular Component: nucleus (GO:0005634);; Biological Process: transcription, DNA-templated (GO:0006351);; Biological Process: leaf formation (GO:0010338);;	K09422|1.06939e-46|adu:107484708|K09422 myb proto-oncogene protein, plant | (RefSeq) transcription factor AS1-like	--	[K]	Transcription	--	Transcription factor AS1 OS=Arabidopsis thaliana OX=3702 GN=AS1 PE=1 SV=1	K	Transcription	protein rough sheath 2 homolog [Dendrobium catenatum]
gene-MA16_Dca013616	MSTRG.59928.1	76	33	69	125	114	132	1.05404	0.59795	1.15043	2.31634	2.08129	2.39415	0.00971121	0.825781	up	--	--	--	--	--	[T]	Signal transduction mechanisms	Protein phosphatase 2C	Probable protein phosphatase 2C 23 OS=Arabidopsis thaliana OX=3702 GN=PLL4 PE=2 SV=1	T	Signal transduction mechanisms	putative protein phosphatase 2C 23 [Dendrobium catenatum]
gene-MA16_Dca013611	MSTRG.59928.1	76	33	69	125	114	132	1.05404	0.59795	1.15043	2.31634	2.08129	2.39415	0.00971121	0.825781	up	[H]	Coenzyme transport and metabolism	Biological Process: metabolic process (GO:0008152);; Molecular Function: hydrolase activity (GO:0016787);;	K07025|1.08361e-132|pda:103703515|K07025 putative hydrolase of the HAD superfamily | (RefSeq) uncharacterized protein C24B11.05	--	[R]	General function prediction only	Haloacid dehalogenase-like hydrolase;; HAD-hyrolase-like	--	S	Function unknown	hypothetical protein MA16_Dca013611 [Dendrobium catenatum]
gene-MA16_Dca013614	MSTRG.59928.1	76	33	69	125	114	132	1.05404	0.59795	1.15043	2.31634	2.08129	2.39415	0.00971121	0.825781	up	--	--	--	--	--	--	--	--	--	--	--	hypothetical protein MA16_Dca013614 [Dendrobium catenatum]
gene-MA16_Dca013612	MSTRG.59928.1	76	33	69	125	114	132	1.05404	0.59795	1.15043	2.31634	2.08129	2.39415	0.00971121	0.825781	up	[M]	Cell wall/membrane/envelope biogenesis	Molecular Function: mannosyltransferase activity (GO:0000030);; Cellular Component: endoplasmic reticulum membrane (GO:0005789);; Biological Process: GPI anchor biosynthetic process (GO:0006506);; Biological Process: embryo development ending in seed dormancy (GO:0009793);; Biological Process: pollen tube guidance (GO:0010183);; Cellular Component: integral component of membrane (GO:0016021);; Ce…	K05286|0|mus:103979293|K05286 phosphatidylinositol glycan, class B [EC:2.4.1.-] | (RefSeq) GPI mannosyltransferase 3 isoform X1	Glycosylphosphatidylinositol(GPI)-anchor biosynthesis (ko00563)	[MO]	Cell wall/membrane/envelope biogenesis;; Posttranslational modification, protein turnover, chaperones	Alg9-like mannosyltransferase family	Dol-P-Man:Man(7)GlcNAc(2)-PP-Dol alpha-1,6-mannosyltransferase OS=Arabidopsis thaliana OX=3702 GN=ALG12 PE=1 SV=1	S	Function unknown	Dol-P-Man:Man(7)GlcNAc(2)-PP-Dol alpha-1,6-mannosyltransferase [Dendrobium catenatum]
gene-MA16_Dca023168	MSTRG.60229.2	32	26	44	9	20	8	0.639837	0.676219	1.05123	0.22851	0.5269	0.20935	0.00770989	-1.40462	down	--	--	Molecular Function: RNA polymerase II transcription factor activity, sequence-specific DNA binding (GO:0000981);; Molecular Function: DNA binding (GO:0003677);; Cellular Component: nucleoplasm (GO:0005654);; Cellular Component: cytoplasm (GO:0005737);; Biological Process: regulation of transcription from RNA polymerase II promoter (GO:0006357);; Molecular Function: protein dimerization activity (…	--	--	--	--	hAT family C-terminal dimerisation region	--	S	Function unknown	hypothetical protein MA16_Dca023168 [Dendrobium catenatum]
gene-MA16_Dca023169	MSTRG.60229.2	32	26	44	9	20	8	0.639837	0.676219	1.05123	0.22851	0.5269	0.20935	0.00770989	-1.40462	down	--	--	--	--	--	--	--	--	--	--	--	uncharacterized protein LOC110109369 [Dendrobium catenatum]
gene-MA16_Dca023162	MSTRG.60229.2	32	26	44	9	20	8	0.639837	0.676219	1.05123	0.22851	0.5269	0.20935	0.00770989	-1.40462	down	--	--	--	--	--	--	--	C2H2-type zinc finger	Zinc finger protein KNUCKLES OS=Arabidopsis thaliana OX=3702 GN=KNU PE=1 SV=1	S	Function unknown	uncharacterized protein LOC110109365 [Dendrobium catenatum]
gene-MA16_Dca023167	MSTRG.60229.2	32	26	44	9	20	8	0.639837	0.676219	1.05123	0.22851	0.5269	0.20935	0.00770989	-1.40462	down	--	--	--	--	--	--	--	--	--	--	--	protein starmaker-like [Dendrobium catenatum]
gene-MA16_Dca023163	MSTRG.60229.2	32	26	44	9	20	8	0.639837	0.676219	1.05123	0.22851	0.5269	0.20935	0.00770989	-1.40462	down	[O]	Posttranslational modification, protein turnover, chaperones	Molecular Function: ATP-dependent peptidase activity (GO:0004176);; Molecular Function: metalloendopeptidase activity (GO:0004222);; Molecular Function: ATP binding (GO:0005524);; Cellular Component: mitochondrion (GO:0005739);; Biological Process: proteolysis (GO:0006508);; Cellular Component: chloroplast thylakoid membrane (GO:0009535);; Cellular Component: chloroplast envelope (GO:0009941);; B…	K03798|0|pda:103723060|K03798 cell division protease FtsH [EC:3.4.24.-] | (RefSeq) ATP-dependent zinc metalloprotease FTSH 1, chloroplastic-like	--	[O]	Posttranslational modification, protein turnover, chaperones	Peptidase family M41;; ATPase family associated with various cellular activities (AAA);; AAA domain (dynein-related subfamily)	ATP-dependent zinc metalloprotease FTSH 1, chloroplastic OS=Oryza sativa subsp. japonica OX=39947 GN=FTSH1 PE=2 SV=1	O	Posttranslational modification, protein turnover, chaperones	ATP-dependent zinc metalloprotease FTSH 1, chloroplastic-like [Dendrobium catenatum]
gene-MA16_Dca021558	MSTRG.60493.1	11	10	5	29	28	43	0.064648	0.081011	0.037323	0.245147	0.22961	0.349869	0.00296091	1.45618	up	--	--	--	--	--	--	--	F-box-like;; F-box domain	F-box protein At5g52880 OS=Arabidopsis thaliana OX=3702 GN=At5g52880 PE=2 SV=1	S	Function unknown	F-box protein At5g52880 isoform X2 [Dendrobium catenatum]
gene-MA16_Dca021561	MSTRG.60493.1	11	10	5	29	28	43	0.064648	0.081011	0.037323	0.245147	0.22961	0.349869	0.00296091	1.45618	up	[U]	Intracellular trafficking, secretion, and vesicular transport	Biological Process: cellular process (GO:0009987);; Cellular Component: membrane (GO:0016020);;	K03100|8.33887e-92|egu:105034853|K03100 signal peptidase I [EC:3.4.21.89] | (RefSeq) thylakoidal processing peptidase 1, chloroplastic	Protein export (ko03060)	[O]	Posttranslational modification, protein turnover, chaperones	Peptidase S24-like;; Signal peptidase, peptidase S26	Probable thylakoidal processing peptidase 2, chloroplastic OS=Arabidopsis thaliana OX=3702 GN=TPP2 PE=2 SV=1	U	Intracellular trafficking, secretion, and vesicular transport	putative thylakoidal processing peptidase 2, chloroplastic [Dendrobium catenatum]
gene-MA16_Dca021557	MSTRG.60493.1	11	10	5	29	28	43	0.064648	0.081011	0.037323	0.245147	0.22961	0.349869	0.00296091	1.45618	up	[K]	Transcription	Cellular Component: membrane (GO:0016020);;	--	--	[R]	General function prediction only	Leucine rich repeat;; Leucine Rich repeats (2 copies)	Receptor-like protein 51 OS=Arabidopsis thaliana OX=3702 GN=RLP51 PE=1 SV=1	S	Function unknown	LRR receptor-like serine/threonine-protein kinase FLS2 [Dendrobium catenatum]
gene-MA16_Dca021554	MSTRG.60493.1	11	10	5	29	28	43	0.064648	0.081011	0.037323	0.245147	0.22961	0.349869	0.00296091	1.45618	up	--	--	--	--	--	--	--	Domain of unknown function (DUF4370)	--	S	Function unknown	hypothetical protein MA16_Dca021554 [Dendrobium catenatum]
gene-MA16_Dca021556	MSTRG.60493.1	11	10	5	29	28	43	0.064648	0.081011	0.037323	0.245147	0.22961	0.349869	0.00296091	1.45618	up	[QV]	Secondary metabolites biosynthesis, transport and catabolism;; Defense mechanisms	Molecular Function: oxidoreductase activity (GO:0016491);; Molecular Function: metal ion binding (GO:0046872);;	K12639|4.40807e-127|mus:103981633|K12639 cytochrome P450 family 724 subfamily B polypeptide 1 [EC:1.14.13.-] | (RefSeq) cytochrome P450 724B1-like	Brassinosteroid biosynthesis (ko00905)	[QI]	Secondary metabolites biosynthesis, transport and catabolism;; Lipid transport and metabolism	Cytochrome P450	Cytochrome P450 724B1 OS=Oryza sativa subsp. japonica OX=39947 GN=CYP724B1 PE=1 SV=1	Q	Secondary metabolites biosynthesis, transport and catabolism	cytochrome P450 724B1-like [Dendrobium catenatum]
gene-MA16_Dca021560	MSTRG.60493.1	11	10	5	29	28	43	0.064648	0.081011	0.037323	0.245147	0.22961	0.349869	0.00296091	1.45618	up	--	--	--	--	--	--	--	MuDR family transposase	--	S	Function unknown	hypothetical protein MA16_Dca021560 [Dendrobium catenatum]
gene-MA16_Dca021555	MSTRG.60493.1	11	10	5	29	28	43	0.064648	0.081011	0.037323	0.245147	0.22961	0.349869	0.00296091	1.45618	up	--	--	--	--	--	--	--	--	--	--	--	hypothetical protein MA16_Dca021555 [Dendrobium catenatum]
gene-MA16_Dca021553	MSTRG.60493.1	11	10	5	29	28	43	0.064648	0.081011	0.037323	0.245147	0.22961	0.349869	0.00296091	1.45618	up	--	--	--	--	--	--	--	--	--	--	--	hypothetical protein MA16_Dca021553 [Dendrobium catenatum]
gene-MA16_Dca021559	MSTRG.60493.1	11	10	5	29	28	43	0.064648	0.081011	0.037323	0.245147	0.22961	0.349869	0.00296091	1.45618	up	[O]	Posttranslational modification, protein turnover, chaperones	Biological Process: protein peptidyl-prolyl isomerization (GO:0000413);; Molecular Function: peptidyl-prolyl cis-trans isomerase activity (GO:0003755);; Biological Process: protein folding (GO:0006457);; Cellular Component: plastid (GO:0009536);;	K03768|1.18482e-109|pda:103698529|K03768 peptidyl-prolyl cis-trans isomerase B (cyclophilin B) [EC:5.2.1.8] | (RefSeq) peptidyl-prolyl cis-trans isomerase-like	--	[O]	Posttranslational modification, protein turnover, chaperones	Cyclophilin type peptidyl-prolyl cis-trans isomerase/CLD	Photosynthetic NDH subunit of lumenal location 5, chloroplastic OS=Arabidopsis thaliana OX=3702 GN=PNSL5 PE=1 SV=1	O	Posttranslational modification, protein turnover, chaperones	photosynthetic NDH subunit of lumenal location 5, chloroplastic-like [Dendrobium catenatum]
gene-MA16_Dca021562	MSTRG.60493.1	11	10	5	29	28	43	0.064648	0.081011	0.037323	0.245147	0.22961	0.349869	0.00296091	1.45618	up	[L]	Replication, recombination and repair	--	--	--	[D]	Cell cycle control, cell division, chromosome partitioning	Histidine kinase-, DNA gyrase B-, and HSP90-like ATPase;; Histidine kinase-, DNA gyrase B-, and HSP90-like ATPase	Protein MICRORCHIDIA 7 OS=Arabidopsis thaliana OX=3702 GN=MORC7 PE=1 SV=1	S	Function unknown	hypothetical protein MA16_Dca021562 [Dendrobium catenatum]
gene-MA16_Dca014148	MSTRG.60737.2	359	10	610	16	21	8	10.2288	0.358526	20.8271	0.586735	0.760567	0.27858	0.000132566	-2.65618	down	[P]	Inorganic ion transport and metabolism	Molecular Function: nucleotide binding (GO:0000166);; Molecular Function: monooxygenase activity (GO:0004497);; Cellular Component: membrane (GO:0016020);; Molecular Function: coenzyme binding (GO:0050662);;	K11816|1.40508e-167|mus:103971782|K11816 indole-3-pyruvate monooxygenase [EC:1.14.13.168] | (RefSeq) probable indole-3-pyruvate monooxygenase YUCCA5	Tryptophan metabolism (ko00380)	[Q]	Secondary metabolites biosynthesis, transport and catabolism	Pyridine nucleotide-disulphide oxidoreductase;; Flavin-binding monooxygenase-like;; L-lysine 6-monooxygenase (NADPH-requiring);; Pyridine nucleotide-disulphide oxidoreductase;; FAD-NAD(P)-binding;; NAD(P)-binding Rossmann-like domain	Probable indole-3-pyruvate monooxygenase YUCCA8 OS=Arabidopsis thaliana OX=3702 GN=YUC8 PE=2 SV=1	P	Inorganic ion transport and metabolism	putative indole-3-pyruvate monooxygenase YUCCA8 [Dendrobium catenatum]
gene-MA16_Dca014153	MSTRG.60737.2	359	10	610	16	21	8	10.2288	0.358526	20.8271	0.586735	0.760567	0.27858	0.000132566	-2.65618	down	--	--	--	--	--	--	--	--	--	--	--	hypothetical protein MA16_Dca014153 [Dendrobium catenatum]
gene-MA16_Dca014150	MSTRG.60737.2	359	10	610	16	21	8	10.2288	0.358526	20.8271	0.586735	0.760567	0.27858	0.000132566	-2.65618	down	--	--	Cellular Component: chloroplast thylakoid membrane (GO:0009535);; Cellular Component: chloroplast stroma (GO:0009570);; Biological Process: response to cytokinin (GO:0009735);; Cellular Component: chloroplast envelope (GO:0009941);; Biological Process: metal ion transport (GO:0030001);; Molecular Function: metal ion binding (GO:0046872);;	--	--	--	--	--	--	S	Function unknown	uncharacterized protein LOC110111104 [Dendrobium catenatum]
gene-MA16_Dca014152	MSTRG.60737.2	359	10	610	16	21	8	10.2288	0.358526	20.8271	0.586735	0.760567	0.27858	0.000132566	-2.65618	down	--	--	--	--	--	--	--	--	--	--	--	hypothetical protein MA16_Dca014152 [Dendrobium catenatum]
gene-MA16_Dca014149	MSTRG.60737.2	359	10	610	16	21	8	10.2288	0.358526	20.8271	0.586735	0.760567	0.27858	0.000132566	-2.65618	down	--	--	Cellular Component: membrane (GO:0016020);;	--	--	--	--	--	--	S	Function unknown	uncharacterized protein LOC110111095 isoform X1 [Dendrobium catenatum]
gene-MA16_Dca014151	MSTRG.60737.2	359	10	610	16	21	8	10.2288	0.358526	20.8271	0.586735	0.760567	0.27858	0.000132566	-2.65618	down	[X]	Mobilome: prophages, transposons	--	--	--	[R]	General function prediction only	Reverse transcriptase (RNA-dependent DNA polymerase);; gag-polypeptide of LTR copia-type;; Integrase core domain;; GAG-pre-integrase domain;; Retrotransposon gag protein	Retrovirus-related Pol polyprotein from transposon TNT 1-94 OS=Nicotiana tabacum OX=4097 PE=2 SV=1	S	Function unknown	Retrovirus-related Pol polyprotein from transposon TNT 1-94 [Dendrobium catenatum]
gene-MA16_Dca014146	MSTRG.60737.2	359	10	610	16	21	8	10.2288	0.358526	20.8271	0.586735	0.760567	0.27858	0.000132566	-2.65618	down	--	--	Molecular Function: NADH dehydrogenase activity (GO:0003954);; Biological Process: oxidation-reduction process (GO:0055114);; Biological Process: ubiquinone-6 biosynthetic process (GO:1901006);;	K03953|4.38057e-15|pda:103706981|K03953 NADH dehydrogenase (ubiquinone) 1 alpha subcomplex subunit 9 | (RefSeq) NADH dehydrogenase [ubiquinone] 1 alpha subcomplex subunit 9, mitochondrial	Oxidative phosphorylation (ko00190)	[C]	Energy production and conversion	--	NADH dehydrogenase [ubiquinone] 1 alpha subcomplex subunit 9, mitochondrial OS=Arabidopsis thaliana OX=3702 GN=At2g20360 PE=1 SV=2	GM	Carbohydrate transport and metabolism;; Cell wall/membrane/envelope biogenesis	hypothetical protein MA16_Dca014146 [Dendrobium catenatum]
gene-MA16_Dca014145	MSTRG.60737.2	359	10	610	16	21	8	10.2288	0.358526	20.8271	0.586735	0.760567	0.27858	0.000132566	-2.65618	down	--	--	--	--	--	--	--	PB1 domain	--	T	Signal transduction mechanisms	hypothetical protein MA16_Dca014145 [Dendrobium catenatum]
gene-MA16_Dca014147	MSTRG.60737.2	359	10	610	16	21	8	10.2288	0.358526	20.8271	0.586735	0.760567	0.27858	0.000132566	-2.65618	down	[R]	General function prediction only	Molecular Function: NADH dehydrogenase activity (GO:0003954);; Cellular Component: mitochondrial respiratory chain complex I (GO:0005747);; Biological Process: ubiquinone-6 biosynthetic process (GO:1901006);;	K03953|1.00371e-45|egu:105055812|K03953 NADH dehydrogenase (ubiquinone) 1 alpha subcomplex subunit 9 | (RefSeq) NADH dehydrogenase [ubiquinone] 1 alpha subcomplex subunit 9, mitochondrial	Oxidative phosphorylation (ko00190)	[C]	Energy production and conversion	--	NADH dehydrogenase [ubiquinone] 1 alpha subcomplex subunit 9, mitochondrial OS=Arabidopsis thaliana OX=3702 GN=At2g20360 PE=1 SV=2	GM	Carbohydrate transport and metabolism;; Cell wall/membrane/envelope biogenesis	NADH dehydrogenase [ubiquinone] 1 alpha subcomplex subunit 9, mitochondrial [Dendrobium catenatum]
gene-MA16_Dca013560	MSTRG.63366.1	73	56	57	18	23	26	0.76308	0.75593	0.706763	0.240962	0.306665	0.348024	1.01542e-05	-1.59452	down	[K]	Transcription	--	--	--	[T]	Signal transduction mechanisms	Leucine Rich repeats (2 copies);; Leucine rich repeat	--	S	Function unknown	Leucine-rich repeat-containing protein ODA7 [Dendrobium catenatum]
gene-MA16_Dca013563	MSTRG.63366.1	73	56	57	18	23	26	0.76308	0.75593	0.706763	0.240962	0.306665	0.348024	1.01542e-05	-1.59452	down	[G]	Carbohydrate transport and metabolism	Molecular Function: hydrolase activity, hydrolyzing O-glycosyl compounds (GO:0004553);; Biological Process: carbohydrate metabolic process (GO:0005975);;	K01193|0|pda:103699266|K01193 beta-fructofuranosidase [EC:3.2.1.26] | (RefSeq) beta-fructofuranosidase, insoluble isoenzyme 3-like	Galactose metabolism (ko00052);; Starch and sucrose metabolism (ko00500)	[G]	Carbohydrate transport and metabolism	Glycosyl hydrolases family 32 N-terminal domain;; Glycosyl hydrolases family 32 C terminal	Beta-fructofuranosidase, insoluble isoenzyme 3 OS=Oryza sativa subsp. japonica OX=39947 GN=CIN3 PE=2 SV=1	G	Carbohydrate transport and metabolism	beta-fructofuranosidase, insoluble isoenzyme 3-like [Dendrobium catenatum]
gene-MA16_Dca013565	MSTRG.63366.1	73	56	57	18	23	26	0.76308	0.75593	0.706763	0.240962	0.306665	0.348024	1.01542e-05	-1.59452	down	--	--	--	--	--	[R]	General function prediction only	Reverse transcriptase (RNA-dependent DNA polymerase)	Putative ribonuclease H protein At1g65750 OS=Arabidopsis thaliana OX=3702 GN=At1g65750 PE=3 SV=1	S	Function unknown	Putative ribonuclease H protein [Dendrobium catenatum]
gene-MA16_Dca013564	MSTRG.63366.1	73	56	57	18	23	26	0.76308	0.75593	0.706763	0.240962	0.306665	0.348024	1.01542e-05	-1.59452	down	--	--	--	K14488|2.7044e-33|pda:103698912|K14488 SAUR family protein | (RefSeq) auxin-responsive protein SAUR41-like	Plant hormone signal transduction (ko04075)	--	--	Auxin responsive protein	Auxin-responsive protein SAUR50 OS=Arabidopsis thaliana OX=3702 GN=SAUR50 PE=1 SV=1	S	Function unknown	auxin-induced protein 6B-like [Dendrobium catenatum]
gene-MA16_Dca013561	MSTRG.63366.1	73	56	57	18	23	26	0.76308	0.75593	0.706763	0.240962	0.306665	0.348024	1.01542e-05	-1.59452	down	--	--	--	--	--	--	--	--	Probable F-box protein At2g36090 OS=Arabidopsis thaliana OX=3702 GN=At2g36090 PE=2 SV=1	S	Function unknown	F-box protein [Dendrobium catenatum]
gene-MA16_Dca013562	MSTRG.63366.1	73	56	57	18	23	26	0.76308	0.75593	0.706763	0.240962	0.306665	0.348024	1.01542e-05	-1.59452	down	--	--	--	--	--	--	--	--	--	--	--	hypothetical protein MA16_Dca013562 [Dendrobium catenatum]
gene-MA16_Dca015951	MSTRG.63808.10	13	9	19	1	0	1	0.150668	0.128651	0.257981	0.002212	0	6.9e-05	2.8827e-05	-2.80301	down	--	--	--	K10635|1.73101e-17|egu:105044619|K10635 E3 ubiquitin-protein ligase Arkadia [EC:2.3.2.27] | (RefSeq) probable E3 ubiquitin-protein ligase RHG1A	--	--	--	--	--	O	Posttranslational modification, protein turnover, chaperones	hypothetical protein MA16_Dca015951 [Dendrobium catenatum]
gene-MA16_Dca015956	MSTRG.63808.10	13	9	19	1	0	1	0.150668	0.128651	0.257981	0.002212	0	6.9e-05	2.8827e-05	-2.80301	down	--	--	Molecular Function: binding (GO:0005488);;	K08065|5.87247e-56|egu:105044658|K08065 nuclear transcription Y subunit beta | (RefSeq) nuclear transcription factor Y subunit B	--	[K]	Transcription	Histone-like transcription factor (CBF/NF-Y) and archaeal histone	Nuclear transcription factor Y subunit B-8 OS=Arabidopsis thaliana OX=3702 GN=NFYB8 PE=1 SV=1	B	Chromatin structure and dynamics	Nuclear transcription factor Y subunit B-10 [Dendrobium catenatum]
gene-MA16_Dca015949	MSTRG.63808.10	13	9	19	1	0	1	0.150668	0.128651	0.257981	0.002212	0	6.9e-05	2.8827e-05	-2.80301	down	--	--	--	--	--	--	--	--	Uncharacterized protein At4g08330, chloroplastic OS=Arabidopsis thaliana OX=3702 GN=At4g08330 PE=1 SV=1	S	Function unknown	uncharacterized protein At4g08330, chloroplastic-like [Dendrobium catenatum]
gene-MA16_Dca015948	MSTRG.63808.10	13	9	19	1	0	1	0.150668	0.128651	0.257981	0.002212	0	6.9e-05	2.8827e-05	-2.80301	down	--	--	Molecular Function: phosphoprotein phosphatase activity (GO:0004721);; Biological Process: dephosphorylation (GO:0016311);;	K15731|9.34912e-131|pda:103718402|K15731 carboxy-terminal domain RNA polymerase II polypeptide A small phosphatase [EC:3.1.3.16] | (RefSeq) carboxy-terminal domain RNA polymerase II polypeptide A small phosphatase 1-like	--	[K]	Transcription	NLI interacting factor-like phosphatase	Mitochondrial import inner membrane translocase subunit TIM50 OS=Arabidopsis thaliana OX=3702 GN=TIM50 PE=1 SV=1	K	Transcription	carboxy-terminal domain RNA polymerase II polypeptide A small phosphatase 1-like [Dendrobium catenatum]
gene-MA16_Dca015955	MSTRG.63808.10	13	9	19	1	0	1	0.150668	0.128651	0.257981	0.002212	0	6.9e-05	2.8827e-05	-2.80301	down	[P]	Inorganic ion transport and metabolism	Molecular Function: calcium-transporting ATPase activity (GO:0005388);; Molecular Function: calmodulin binding (GO:0005516);; Molecular Function: ATP binding (GO:0005524);; Cellular Component: endoplasmic reticulum (GO:0005783);; Cellular Component: integral component of plasma membrane (GO:0005887);; Cellular Component: chloroplast inner membrane (GO:0009706);; Molecular Function: metal ion bind…	K01537|8.88184e-71|osa:4331984|K01537 Ca2+-transporting ATPase [EC:3.6.3.8] | (RefSeq) calcium-transporting ATPase 2, plasma membrane-type	--	[P]	Inorganic ion transport and metabolism	Cation transporting ATPase, C-terminus	Calcium-transporting ATPase 10, plasma membrane-type OS=Oryza sativa subsp. japonica OX=39947 GN=ACA10 PE=2 SV=1	P	Inorganic ion transport and metabolism	Calcium-transporting ATPase 1, plasma membrane-type [Dendrobium catenatum]
gene-MA16_Dca015954	MSTRG.63808.10	13	9	19	1	0	1	0.150668	0.128651	0.257981	0.002212	0	6.9e-05	2.8827e-05	-2.80301	down	--	--	Molecular Function: binding (GO:0005488);; Cellular Component: membrane (GO:0016020);;	--	--	[L]	Replication, recombination and repair	hAT family C-terminal dimerisation region	Putative AC9 transposase OS=Zea mays OX=4577 PE=4 SV=1	S	Function unknown	Putative AC transposase [Dendrobium catenatum]
gene-MA16_Dca015952	MSTRG.63808.10	13	9	19	1	0	1	0.150668	0.128651	0.257981	0.002212	0	6.9e-05	2.8827e-05	-2.80301	down	--	--	Molecular Function: structural constituent of ribosome (GO:0003735);; Biological Process: translation (GO:0006412);; Cellular Component: plastid (GO:0009536);;	--	--	[C]	Energy production and conversion	Mitochondrial carrier protein;; EF hand;; EF-hand domain	Probable S-adenosylmethionine carrier 2, chloroplastic OS=Arabidopsis thaliana OX=3702 GN=SAMC2 PE=2 SV=1	S	Function unknown	Protein MITOFERRINLIKE 1, chloroplastic [Dendrobium catenatum]
gene-MA16_Dca015957	MSTRG.63808.10	13	9	19	1	0	1	0.150668	0.128651	0.257981	0.002212	0	6.9e-05	2.8827e-05	-2.80301	down	--	--	Cellular Component: nucleus (GO:0005634);; Biological Process: regulation of transcription, DNA-templated (GO:0006355);; Molecular Function: sequence-specific DNA binding (GO:0043565);; Molecular Function: protein heterodimerization activity (GO:0046982);;	K08065|5.27769e-64|egu:105044658|K08065 nuclear transcription Y subunit beta | (RefSeq) nuclear transcription factor Y subunit B	--	[K]	Transcription	Histone-like transcription factor (CBF/NF-Y) and archaeal histone;; Core histone H2A/H2B/H3/H4	Nuclear transcription factor Y subunit B-8 OS=Arabidopsis thaliana OX=3702 GN=NFYB8 PE=1 SV=1	B	Chromatin structure and dynamics	Nuclear transcription factor Y subunit B-8 [Dendrobium catenatum]
gene-MA16_Dca015947	MSTRG.63808.10	13	9	19	1	0	1	0.150668	0.128651	0.257981	0.002212	0	6.9e-05	2.8827e-05	-2.80301	down	[T]	Signal transduction mechanisms	--	--	--	[R]	General function prediction only	Protein kinase domain;; Protein tyrosine kinase	Dual specificity protein kinase YAK1 homolog OS=Arabidopsis thaliana OX=3702 GN=YAK1 PE=1 SV=1	T	Signal transduction mechanisms	dual specificity tyrosine-phosphorylation-regulated kinase mbk-2-like isoform X1 [Dendrobium catenatum]
gene-MA16_Dca015953	MSTRG.63808.10	13	9	19	1	0	1	0.150668	0.128651	0.257981	0.002212	0	6.9e-05	2.8827e-05	-2.80301	down	--	--	Cellular Component: ubiquitin ligase complex (GO:0000151);; Biological Process: protein polyubiquitination (GO:0000209);; Cellular Component: cytoplasm (GO:0005737);; Molecular Function: ubiquitin conjugating enzyme binding (GO:0031624);; Biological Process: positive regulation of proteasomal ubiquitin-dependent protein catabolic process (GO:0032436);; Biological Process: protein ubiquitination i…	--	--	[O]	Posttranslational modification, protein turnover, chaperones	IBR domain, a half RING-finger domain;; Reverse transcriptase-like	ATP-dependent RNA helicase DEAH11, chloroplastic OS=Arabidopsis thaliana OX=3702 GN=At4g01020 PE=3 SV=1	S	Function unknown	uncharacterized protein LOC110101456 [Dendrobium catenatum]
gene-MA16_Dca015950	MSTRG.63808.10	13	9	19	1	0	1	0.150668	0.128651	0.257981	0.002212	0	6.9e-05	2.8827e-05	-2.80301	down	--	--	--	K10635|7.30389e-17|pda:103718487|K10635 E3 ubiquitin-protein ligase Arkadia [EC:2.3.2.27] | (RefSeq) uncharacterized LOC103718487	--	[O]	Posttranslational modification, protein turnover, chaperones	RING-H2 zinc finger domain;; Ring finger domain;; Zinc finger, C3HC4 type (RING finger);; Zinc finger, C3HC4 type (RING finger)	E3 ubiquitin-protein ligase MBR2 OS=Arabidopsis thaliana OX=3702 GN=MBR2 PE=1 SV=1	O	Posttranslational modification, protein turnover, chaperones	E3 ubiquitin ligase BIG BROTHER [Dendrobium catenatum]
gene-MA16_Dca004594	MSTRG.63946.1	1	0	0	11	6	5	0.031951	0	0	0.441417	0.216928	0.202444	0.00586288	1.96531	up	--	--	--	--	--	[R]	General function prediction only	Reverse transcriptase (RNA-dependent DNA polymerase)	Retrovirus-related Pol polyprotein from transposon RE1 OS=Arabidopsis thaliana OX=3702 GN=RE1 PE=2 SV=1	L	Replication, recombination and repair	Retrovirus-related Pol polyprotein from transposon TNT 1-94 [Dendrobium catenatum]
gene-MA16_Dca004588	MSTRG.63946.1	1	0	0	11	6	5	0.031951	0	0	0.441417	0.216928	0.202444	0.00586288	1.96531	up	--	--	Cellular Component: transcription factor TFIIA complex (GO:0005672);; Biological Process: regulation of transcription, DNA-templated (GO:0006355);; Biological Process: transcription initiation from RNA polymerase II promoter (GO:0006367);;	K03123|2.87376e-66|nnu:104611961|K03123 transcription initiation factor TFIIA small subunit | (RefSeq) transcription initiation factor IIA subunit 2	Basal transcription factors (ko03022)	[K]	Transcription	Transcription initiation factor IIA, gamma subunit, helical domain;; Transcription initiation factor IIA, gamma subunit	Transcription initiation factor IIA subunit 2 OS=Oryza sativa subsp. japonica OX=39947 GN=TFIIAy PE=3 SV=1	K	Transcription	Transcription initiation factor IIA subunit 2 [Dendrobium catenatum]
gene-MA16_Dca004592	MSTRG.63946.1	1	0	0	11	6	5	0.031951	0	0	0.441417	0.216928	0.202444	0.00586288	1.96531	up	--	--	--	--	--	[K]	Transcription	--	Protein CHLOROPLAST IMPORT APPARATUS 2 OS=Arabidopsis thaliana OX=3702 GN=CIA2 PE=1 SV=1	K	Transcription	Protein CHLOROPLAST IMPORT APPARATUS 2 [Dendrobium catenatum]
gene-MA16_Dca004589	MSTRG.63946.1	1	0	0	11	6	5	0.031951	0	0	0.441417	0.216928	0.202444	0.00586288	1.96531	up	[Q]	Secondary metabolites biosynthesis, transport and catabolism	--	--	--	[G]	Carbohydrate transport and metabolism	Glyoxalase/Bleomycin resistance protein/Dioxygenase superfamily	--	S	Function unknown	hypothetical protein MA16_Dca004589 [Dendrobium catenatum]
gene-MA16_Dca004597	MSTRG.63946.1	1	0	0	11	6	5	0.031951	0	0	0.441417	0.216928	0.202444	0.00586288	1.96531	up	--	--	--	--	--	--	--	B3 DNA binding domain;; Auxin response factor	Auxin response factor 13 OS=Oryza sativa subsp. japonica OX=39947 GN=ARF13 PE=2 SV=2	K	Transcription	Auxin response factor 13 [Dendrobium catenatum]
gene-MA16_Dca004596	MSTRG.63946.1	1	0	0	11	6	5	0.031951	0	0	0.441417	0.216928	0.202444	0.00586288	1.96531	up	--	--	Molecular Function: DNA binding (GO:0003677);; Cellular Component: nucleus (GO:0005634);; Biological Process: regulation of transcription, DNA-templated (GO:0006355);; Biological Process: auxin-activated signaling pathway (GO:0009734);;	--	--	--	--	B3 DNA binding domain	Auxin response factor 18 OS=Arabidopsis thaliana OX=3702 GN=ARF18 PE=1 SV=1	--	--	Auxin response factor 10 [Dendrobium catenatum]
gene-MA16_Dca004593	MSTRG.63946.1	1	0	0	11	6	5	0.031951	0	0	0.441417	0.216928	0.202444	0.00586288	1.96531	up	--	--	Molecular Function: binding (GO:0005488);;	--	--	[R]	General function prediction only	Homeobox domain;; PHD-finger;; Homeobox KN domain	Pathogenesis-related homeodomain protein OS=Arabidopsis thaliana OX=3702 GN=PRH PE=2 SV=1	S	Function unknown	pathogenesis-related homeodomain protein isoform X3 [Dendrobium catenatum]
gene-MA16_Dca004591	MSTRG.63946.1	1	0	0	11	6	5	0.031951	0	0	0.441417	0.216928	0.202444	0.00586288	1.96531	up	--	--	--	--	--	--	--	--	--	--	--	hypothetical protein MA16_Dca004591 [Dendrobium catenatum]
gene-MA16_Dca004595	MSTRG.63946.1	1	0	0	11	6	5	0.031951	0	0	0.441417	0.216928	0.202444	0.00586288	1.96531	up	--	--	Cellular Component: plasma membrane (GO:0005886);; Biological Process: response to stress (GO:0006950);;	--	--	--	--	Universal stress protein family	Universal stress protein PHOS32 OS=Arabidopsis thaliana OX=3702 GN=PHOS32 PE=1 SV=1	S	Function unknown	hypothetical protein MA16_Dca004595 [Dendrobium catenatum]
gene-MA16_Dca004590	MSTRG.63946.1	1	0	0	11	6	5	0.031951	0	0	0.441417	0.216928	0.202444	0.00586288	1.96531	up	--	--	--	--	--	[R]	General function prediction only	--	--	L	Replication, recombination and repair	hypothetical protein MA16_Dca018500 [Dendrobium catenatum]
gene-MA16_Dca004587	MSTRG.63946.1	1	0	0	11	6	5	0.031951	0	0	0.441417	0.216928	0.202444	0.00586288	1.96531	up	--	--	--	--	--	--	--	--	--	--	--	putative glycine-rich cell wall structural protein 1 [Dendrobium catenatum]
gene-MA16_Dca022321	MSTRG.64412.1	2	1	5	8	7	86	0.009433	0.0065	0.035864	0.059488	0.052956	0.684958	0.00853097	1.8555	up	[R]	General function prediction only	Molecular Function: kinase activity (GO:0016301);;	K04688|6.90331e-147|mus:103986206|K04688 ribosomal protein S6 kinase beta [EC:2.7.11.1] | (RefSeq) serine/threonine-protein kinase AtPK2/AtPK19-like	--	[RT]	General function prediction only;; Signal transduction mechanisms	Protein kinase domain;; Protein tyrosine kinase	Serine/threonine-protein kinase AtPK2/AtPK19 OS=Arabidopsis thaliana OX=3702 GN=ATPK2 PE=1 SV=2	T	Signal transduction mechanisms	Serine/threonine-protein kinase [Dendrobium catenatum]
gene-MA16_Dca022318	MSTRG.64412.1	2	1	5	8	7	86	0.009433	0.0065	0.035864	0.059488	0.052956	0.684958	0.00853097	1.8555	up	--	--	Cellular Component: plastid (GO:0009536);; Cellular Component: integral component of membrane (GO:0016021);;	--	--	--	--	--	--	S	Function unknown	hypothetical protein MA16_Dca022318 [Dendrobium catenatum]
gene-MA16_Dca022323	MSTRG.64412.1	2	1	5	8	7	86	0.009433	0.0065	0.035864	0.059488	0.052956	0.684958	0.00853097	1.8555	up	[KL]	Transcription;; Replication, recombination and repair	Molecular Function: ion binding (GO:0043167);;	K15710|0|pda:103702148|K15710 E3 ubiquitin-protein ligase SHPRH [EC:3.6.4.- 2.3.2.27] | (RefSeq) E3 ubiquitin-protein ligase SHPRH	--	[L]	Replication, recombination and repair	SNF2 family N-terminal domain;; Helicase conserved C-terminal domain	DNA repair protein RAD5A OS=Arabidopsis thaliana OX=3702 GN=RAD5A PE=1 SV=1	L	Replication, recombination and repair	E3 ubiquitin-protein ligase SHPRH isoform X1 [Dendrobium catenatum]
gene-MA16_Dca022324	MSTRG.64412.1	2	1	5	8	7	86	0.009433	0.0065	0.035864	0.059488	0.052956	0.684958	0.00853097	1.8555	up	[P]	Inorganic ion transport and metabolism	Molecular Function: magnesium ion binding (GO:0000287);; Molecular Function: phospholipid-translocating ATPase activity (GO:0004012);; Molecular Function: ATP binding (GO:0005524);; Cellular Component: plasma membrane (GO:0005886);; Cellular Component: integral component of membrane (GO:0016021);; Biological Process: phospholipid translocation (GO:0045332);;	K14802|0|egu:105057215|K14802 phospholipid-transporting ATPase [EC:3.6.3.1] | (RefSeq) phospholipid-transporting ATPase 1-like	--	[R]	General function prediction only	Phospholipid-translocating P-type ATPase C-terminal;; haloacid dehalogenase-like hydrolase	Phospholipid-transporting ATPase 1 OS=Arabidopsis thaliana OX=3702 GN=ALA1 PE=2 SV=1	P	Inorganic ion transport and metabolism	Phospholipid-transporting ATPase 1 [Dendrobium catenatum]
gene-MA16_Dca022320	MSTRG.64412.1	2	1	5	8	7	86	0.009433	0.0065	0.035864	0.059488	0.052956	0.684958	0.00853097	1.8555	up	--		Molecular Function: protein serine/threonine kinase activity (GO:0004674);; Molecular Function: ATP binding (GO:0005524);; Biological Process: protein phosphorylation (GO:0006468);; Cellular Component: integral component of membrane (GO:0016021);;	--	--	[T]	Signal transduction mechanisms	Protein tyrosine kinase;; Protein kinase domain;; Carbohydrate-binding protein of the ER;; Di-glucose binding within endoplasmic reticulum	Receptor-like protein kinase FERONIA OS=Arabidopsis thaliana OX=3702 GN=FER PE=1 SV=1	T	Signal transduction mechanisms	receptor-like protein kinase FERONIA [Dendrobium catenatum]
gene-MA16_Dca022319	MSTRG.64412.1	2	1	5	8	7	86	0.009433	0.0065	0.035864	0.059488	0.052956	0.684958	0.00853097	1.8555	up	--	--	--	--	--	--	--	--	--	S	Function unknown	serine/arginine repetitive matrix protein 1-like isoform X1 [Dendrobium catenatum]
gene-MA16_Dca022322	MSTRG.64412.1	2	1	5	8	7	86	0.009433	0.0065	0.035864	0.059488	0.052956	0.684958	0.00853097	1.8555	up	--	--	--	--	--	--	--	KIP1-like protein	Protein NETWORKED 4A OS=Arabidopsis thaliana OX=3702 GN=NET4A PE=2 SV=1	S	Function unknown	protein NETWORKED 4B-like [Dendrobium catenatum]
gene-MA16_Dca019933	MSTRG.64483.2	458	222	269	0	30	48	2.87931	1.82532	2.0201	0	0.243379	0.386963	0.00125362	-2.25186	down	--	--	--	--	--	[R]	General function prediction only	Reverse transcriptase (RNA-dependent DNA polymerase)	Retrovirus-related Pol polyprotein from transposon RE1 OS=Arabidopsis thaliana OX=3702 GN=RE1 PE=2 SV=1	L	Replication, recombination and repair	Retrovirus-related Pol polyprotein from transposon TNT 1-94 [Dendrobium catenatum]
gene-MA16_Dca019934	MSTRG.64483.2	458	222	269	0	30	48	2.87931	1.82532	2.0201	0	0.243379	0.386963	0.00125362	-2.25186	down	--	--	Biological Process: stomatal movement (GO:0010118);; Cellular Component: membrane (GO:0016020);; Cellular Component: cell part (GO:0044464);;	--	--	--	--	Protein of unknown function (DUF616)	--	S	Function unknown	hypothetical protein MA16_Dca019934 [Dendrobium catenatum]
gene-MA16_Dca005253	MSTRG.65859.1	9	12	11	2	2	4	0.334436	0.617423	0.485609	0.055227	0.061572	0.181444	0.00727437	-1.68131	down	[F]	Nucleotide transport and metabolism	Molecular Function: ureidoglycolate hydrolase activity (GO:0004848);;	--	--	--	--	--	--	S	Function unknown	uncharacterized protein LOC110105537 [Dendrobium catenatum]
gene-MA16_Dca005247	MSTRG.65859.1	9	12	11	2	2	4	0.334436	0.617423	0.485609	0.055227	0.061572	0.181444	0.00727437	-1.68131	down	--	--	Molecular Function: nutrient reservoir activity (GO:0045735);;	--	--	--	--	Cupin	Glutelin type-A 1 OS=Oryza sativa subsp. japonica OX=39947 GN=GLUA1 PE=1 SV=2	S	Function unknown	glutelin type-A 1-like [Dendrobium catenatum]
gene-MA16_Dca005249	MSTRG.65859.1	9	12	11	2	2	4	0.334436	0.617423	0.485609	0.055227	0.061572	0.181444	0.00727437	-1.68131	down	[O]	Posttranslational modification, protein turnover, chaperones	Molecular Function: glutathione transferase activity (GO:0004364);; Cellular Component: cytoplasm (GO:0005737);; Biological Process: glutathione metabolic process (GO:0006749);; Molecular Function: glutathione dehydrogenase (ascorbate) activity (GO:0045174);; Biological Process: oxidation-reduction process (GO:0055114);; Biological Process: cellular oxidant detoxification (GO:0098869);;	--	--	[P]	Inorganic ion transport and metabolism	Glutathione S-transferase, N-terminal domain;; Glutathione S-transferase, N-terminal domain;; Glutathione S-transferase, N-terminal domain;; Glutathione S-transferase, C-terminal domain;; Glutaredoxin	Probable glutathione S-transferase DHAR1, cytosolic OS=Oryza sativa subsp. japonica OX=39947 GN=DHAR1 PE=1 SV=1	O	Posttranslational modification, protein turnover, chaperones	glutathione S-transferase DHAR2-like [Dendrobium catenatum]
gene-MA16_Dca005252	MSTRG.65859.1	9	12	11	2	2	4	0.334436	0.617423	0.485609	0.055227	0.061572	0.181444	0.00727437	-1.68131	down	--	--	Molecular Function: ureidoglycolate hydrolase activity (GO:0004848);;	--	--	--	--	--	--	S	Function unknown	hypothetical protein MA16_Dca005252 [Dendrobium catenatum]
gene-MA16_Dca005246	MSTRG.65859.1	9	12	11	2	2	4	0.334436	0.617423	0.485609	0.055227	0.061572	0.181444	0.00727437	-1.68131	down	[P]	Inorganic ion transport and metabolism	Molecular Function: zinc ion transmembrane transporter activity (GO:0005385);; Cellular Component: vacuolar membrane (GO:0005774);; Biological Process: response to zinc ion (GO:0010043);; Molecular Function: manganese:proton antiporter activity (GO:0010486);; Cellular Component: integral component of membrane (GO:0016021);; Biological Process: regulation of sequestering of zinc ion (GO:0061088);;…	--	--	[P]	Inorganic ion transport and metabolism	Cation efflux family;; Dimerisation domain of Zinc Transporter	Metal tolerance protein 5 OS=Oryza sativa subsp. japonica OX=39947 GN=MTP5 PE=2 SV=1	P	Inorganic ion transport and metabolism	metal tolerance protein 5-like [Dendrobium catenatum]
gene-MA16_Dca005245	MSTRG.65859.1	9	12	11	2	2	4	0.334436	0.617423	0.485609	0.055227	0.061572	0.181444	0.00727437	-1.68131	down	--	--	Cellular Component: nuclear nucleosome (GO:0000788);; Molecular Function: DNA binding (GO:0003677);; Biological Process: nucleosome assembly (GO:0006334);; Molecular Function: protein heterodimerization activity (GO:0046982);;	K11252|6.04496e-68|osa:107278608|K11252 histone H2B | (RefSeq) H2B1, OsJ_009946; histone H2B.1	--	[B]	Chromatin structure and dynamics	Core histone H2A/H2B/H3/H4	Histone H2B.1 OS=Oryza sativa subsp. japonica OX=39947 GN=H2B1 PE=1 SV=1	B	Chromatin structure and dynamics	histone H2B.11-like [Dendrobium catenatum]
gene-MA16_Dca005254	MSTRG.65859.1	9	12	11	2	2	4	0.334436	0.617423	0.485609	0.055227	0.061572	0.181444	0.00727437	-1.68131	down	--	--	--	K05857|0|egu:105057087|K05857 phosphatidylinositol phospholipase C, delta [EC:3.1.4.11] | (RefSeq) PIPLC; phosphoinositide phospholipase C 4	Inositol phosphate metabolism (ko00562);; Phosphatidylinositol signaling system (ko04070);; AGE-RAGE signaling pathway in diabetic complications (ko04933)	[T]	Signal transduction mechanisms	Phosphatidylinositol-specific phospholipase C, X domain;; Phosphatidylinositol-specific phospholipase C, Y domain;; C2 domain;; Phosphoinositide-specific phospholipase C, efhand-like	Phosphoinositide phospholipase C 2 OS=Arabidopsis thaliana OX=3702 GN=PLC2 PE=1 SV=1	S	Function unknown	Phosphoinositide phospholipase C 4 [Dendrobium catenatum]
gene-MA16_Dca005243	MSTRG.65859.1	9	12	11	2	2	4	0.334436	0.617423	0.485609	0.055227	0.061572	0.181444	0.00727437	-1.68131	down	[E]	Amino acid transport and metabolism	Cellular Component: cytoplasm (GO:0005737);; Molecular Function: diaminopimelate epimerase activity (GO:0008837);; Biological Process: lysine biosynthetic process via diaminopimelate (GO:0009089);;	K01778|3.67516e-22|bvg:104887492|K01778 diaminopimelate epimerase [EC:5.1.1.7] | (RefSeq) diaminopimelate epimerase, chloroplastic	Lysine biosynthesis (ko00300);; Biosynthesis of amino acids (ko01230)	--	--	Diaminopimelate epimerase	Diaminopimelate epimerase, chloroplastic OS=Oryza sativa subsp. japonica OX=39947 GN=DAPF PE=2 SV=1	E	Amino acid transport and metabolism	Diaminopimelate epimerase, chloroplastic [Dendrobium catenatum]
gene-MA16_Dca005244	MSTRG.65859.1	9	12	11	2	2	4	0.334436	0.617423	0.485609	0.055227	0.061572	0.181444	0.00727437	-1.68131	down	--	--	--	--	--	--	--	--	--	--	--	hypothetical protein MA16_Dca005244 [Dendrobium catenatum]
gene-MA16_Dca005255	MSTRG.65859.1	9	12	11	2	2	4	0.334436	0.617423	0.485609	0.055227	0.061572	0.181444	0.00727437	-1.68131	down	--	--	--	--	--	--	--	PWWP domain	Serine/threonine-protein kinase ATM OS=Arabidopsis thaliana OX=3702 GN=ATM PE=2 SV=1	S	Function unknown	Serine/threonine-protein kinase ATM [Dendrobium catenatum]
gene-MA16_Dca005250	MSTRG.65859.1	9	12	11	2	2	4	0.334436	0.617423	0.485609	0.055227	0.061572	0.181444	0.00727437	-1.68131	down	--	--	--	--	--	--	--	--	--	--	--	hypothetical protein MA16_Dca005250 [Dendrobium catenatum]
gene-MA16_Dca005248	MSTRG.65859.1	9	12	11	2	2	4	0.334436	0.617423	0.485609	0.055227	0.061572	0.181444	0.00727437	-1.68131	down	[Z]	Cytoskeleton	Molecular Function: ATP binding (GO:0005524);;	K10355|0|atr:18448078|K10355 actin, other eukaryote | (RefSeq) actin	--	[Z]	Cytoskeleton	Actin	Actin OS=Gossypium hirsutum OX=3635 PE=3 SV=1	Z	Cytoskeleton	Actin [Dendrobium catenatum]
gene-MA16_Dca008015	MSTRG.66307.2	99	61	52	3	13	6	1.37458	1.11011	0.867231	0.038402	0.22265	0.102085	6.52694e-08	-2.87065	down	--	--	Molecular Function: structural constituent of ribosome (GO:0003735);; Biological Process: translation (GO:0006412);; Cellular Component: integral component of membrane (GO:0016021);; Biological Process: transmembrane transport (GO:0055085);;	K15121|2.85285e-149|gmx:100784616|K15121 solute carrier family 25, member 44 | (RefSeq) solute carrier family 25 member 44-like	--	[C]	Energy production and conversion	Mitochondrial carrier protein	Probable S-adenosylmethionine carrier 2, chloroplastic OS=Arabidopsis thaliana OX=3702 GN=SAMC2 PE=2 SV=1	S	Function unknown	solute carrier family 25 member 44-like [Dendrobium catenatum]
gene-MA16_Dca008017	MSTRG.66307.2	99	61	52	3	13	6	1.37458	1.11011	0.867231	0.038402	0.22265	0.102085	6.52694e-08	-2.87065	down	--	--	--	--	--	--	--	--	--	S	Function unknown	hypothetical protein MA16_Dca008017 [Dendrobium catenatum]
gene-MA16_Dca008016	MSTRG.66307.2	99	61	52	3	13	6	1.37458	1.11011	0.867231	0.038402	0.22265	0.102085	6.52694e-08	-2.87065	down	--	--	Cellular Component: cytoplasmic part (GO:0044444);;	--	--	--	--	--	--	S	Function unknown	hypothetical protein MA16_Dca008016 [Dendrobium catenatum]
gene-MA16_Dca012356	MSTRG.68304.1	0	0	0	7	16	5	0	0	0	0.370018	0.88395	0.270127	0.0010179	2.35044	up	[QV]	Secondary metabolites biosynthesis, transport and catabolism;; Defense mechanisms	Molecular Function: monooxygenase activity (GO:0004497);; Molecular Function: metal ion binding (GO:0046872);;	--	--	[QI]	Secondary metabolites biosynthesis, transport and catabolism;; Lipid transport and metabolism	Cytochrome P450	Cytochrome P450 714C2 OS=Oryza sativa subsp. japonica OX=39947 GN=CYP714C2 PE=2 SV=1	Q	Secondary metabolites biosynthesis, transport and catabolism	cytochrome P450 714C2-like [Dendrobium catenatum]
gene-MA16_Dca012351	MSTRG.68304.1	0	0	0	7	16	5	0	0	0	0.370018	0.88395	0.270127	0.0010179	2.35044	up	--	--	--	--	--	--	--	Domain of unknown function (DUF4378);; Protein of unknown function (DUF3741)	--	S	Function unknown	uncharacterized protein LOC110097918 [Dendrobium catenatum]
gene-MA16_Dca012357	MSTRG.68304.1	0	0	0	7	16	5	0	0	0	0.370018	0.88395	0.270127	0.0010179	2.35044	up	--	--	Biological Process: transcription, DNA-templated (GO:0006351);;	--	--	[K]	Transcription	Transcription factor S-II (TFIIS), central domain;; BAH domain	Chromatin remodeling protein At4g04260 OS=Arabidopsis thaliana OX=3702 GN=At4g04260 PE=3 SV=2	S	Function unknown	uncharacterized protein LOC110097931 [Dendrobium catenatum]
gene-MA16_Dca012359	MSTRG.68304.1	0	0	0	7	16	5	0	0	0	0.370018	0.88395	0.270127	0.0010179	2.35044	up	[IQ]	Lipid transport and metabolism;; Secondary metabolites biosynthesis, transport and catabolism	Cellular Component: plasmodesma (GO:0009506);; Cellular Component: chloroplast stroma (GO:0009570);; Biological Process: response to cytokinin (GO:0009735);; Biological Process: positive regulation of seed germination (GO:0010030);; Biological Process: seed coat development (GO:0010214);; Biological Process: oxalate catabolic process (GO:0033611);; Cellular Component: apoplast (GO:0048046);; Mole…	--	--	[I]	Lipid transport and metabolism	AMP-binding enzyme;; AMP-binding enzyme C-terminal domain	Oxalate--CoA ligase OS=Arabidopsis thaliana OX=3702 GN=AAE3 PE=1 SV=1	IQ	Lipid transport and metabolism;; Secondary metabolites biosynthesis, transport and catabolism	oxalate--CoA ligase [Dendrobium catenatum]
gene-MA16_Dca012353	MSTRG.68304.1	0	0	0	7	16	5	0	0	0	0.370018	0.88395	0.270127	0.0010179	2.35044	up	[EG]	Amino acid transport and metabolism;; Carbohydrate transport and metabolism	Molecular Function: dihydroxy-acid dehydratase activity (GO:0004160);; Molecular Function: copper ion binding (GO:0005507);; Biological Process: branched-chain amino acid biosynthetic process (GO:0009082);; Biological Process: embryo sac development (GO:0009553);; Biological Process: pollen development (GO:0009555);; Cellular Component: chloroplast stroma (GO:0009570);; Biological Process: respon…	K01687|0|mus:103980689|K01687 dihydroxy-acid dehydratase [EC:4.2.1.9] | (RefSeq) dihydroxy-acid dehydratase, chloroplastic	Valine, leucine and isoleucine biosynthesis (ko00290);; Pantothenate and CoA biosynthesis (ko00770);; 2-Oxocarboxylic acid metabolism (ko01210);; Biosynthesis of amino acids (ko01230)	[E]	Amino acid transport and metabolism	Dehydratase family	Dihydroxy-acid dehydratase, chloroplastic OS=Arabidopsis thaliana OX=3702 GN=DHAD PE=1 SV=1	E	Amino acid transport and metabolism	dihydroxy-acid dehydratase, chloroplastic [Dendrobium catenatum]
gene-MA16_Dca012354	MSTRG.68304.1	0	0	0	7	16	5	0	0	0	0.370018	0.88395	0.270127	0.0010179	2.35044	up	--	--	--	--	--	[R]	General function prediction only	PPR repeat family;; PPR repeat;; PPR repeat;; Pentatricopeptide repeat domain;; Pentacotripeptide-repeat region of PRORP;; Evolutionarily conserved signalling intermediate in Toll pathway;; Mitochondrial 28S ribosomal protein S27;; Tetratricopeptide repeat	Pentatricopeptide repeat-containing protein At5g14770, mitochondrial OS=Arabidopsis thaliana OX=3702 GN=At5g14770 PE=3 SV=2	S	Function unknown	Pentatricopeptide repeat-containing protein [Dendrobium catenatum]
gene-MA16_Dca012358	MSTRG.68304.1	0	0	0	7	16	5	0	0	0	0.370018	0.88395	0.270127	0.0010179	2.35044	up	[T]	Signal transduction mechanisms	Molecular Function: protein kinase activity (GO:0004672);; Molecular Function: ATP binding (GO:0005524);; Biological Process: protein phosphorylation (GO:0006468);;	K14500|0|egu:105059035|K14500 BR-signaling kinase [EC:2.7.11.1] | (RefSeq) probable serine/threonine-protein kinase At5g41260	Plant hormone signal transduction (ko04075)	--	--	Protein tyrosine kinase;; Protein kinase domain;; Tetratricopeptide repeat	Probable serine/threonine-protein kinase BSK3 OS=Oryza sativa subsp. japonica OX=39947 GN=BSK3 PE=1 SV=1	T	Signal transduction mechanisms	probable serine/threonine-protein kinase BSK3 [Dendrobium catenatum]
gene-MA16_Dca012352	MSTRG.68304.1	0	0	0	7	16	5	0	0	0	0.370018	0.88395	0.270127	0.0010179	2.35044	up	--	--	--	K10403|9.63908e-125|pper:PRUPE_ppa018128mg|K10403 kinesin family member 22 | (RefSeq) hypothetical protein	--	[Z]	Cytoskeleton	Kinesin motor domain;; Microtubule binding;; Helix-hairpin-helix motif	Kinesin-like protein KIN-10C OS=Oryza sativa subsp. japonica OX=39947 GN=KIN10C PE=2 SV=1	Z	Cytoskeleton	Kinesin-like calmodulin-binding protein [Dendrobium catenatum]
gene-MA16_Dca012355	MSTRG.68304.1	0	0	0	7	16	5	0	0	0	0.370018	0.88395	0.270127	0.0010179	2.35044	up	--	--	--	--	--	--	--	--	--	--	--	hypothetical protein MA16_Dca012355 [Dendrobium catenatum]
gene-MA16_Dca025325	MSTRG.68903.1	110	62	68	188	189	182	5.04447	3.72289	3.72901	11.5328	11.4192	10.8749	0.00043398	0.981876	up	--	--	--	--	--	--	--	--	--	--	--	hypothetical protein MA16_Dca025325 [Dendrobium catenatum]
gene-MA16_Dca025323	MSTRG.68903.1	110	62	68	188	189	182	5.04447	3.72289	3.72901	11.5328	11.4192	10.8749	0.00043398	0.981876	up	--	--	--	--	--	--	--	--	--	--	--	hypothetical protein MA16_Dca025323 [Dendrobium catenatum]
gene-MA16_Dca025321	MSTRG.68903.1	110	62	68	188	189	182	5.04447	3.72289	3.72901	11.5328	11.4192	10.8749	0.00043398	0.981876	up	--	--	--	--	--	--	--	--	--	S	Function unknown	hypothetical protein MA16_Dca025321 [Dendrobium catenatum]
gene-MA16_Dca025320	MSTRG.68903.1	110	62	68	188	189	182	5.04447	3.72289	3.72901	11.5328	11.4192	10.8749	0.00043398	0.981876	up	--	--	Molecular Function: protein transporter activity (GO:0008565);; Biological Process: protein transport (GO:0015031);;	K11827|9.61043e-98|nnu:104605339|K11827 AP-2 complex subunit sigma-1 | (RefSeq) AP-2 complex subunit sigma	Endocytosis (ko04144)	[U]	Intracellular trafficking, secretion, and vesicular transport	Clathrin adaptor complex small chain	AP-2 complex subunit sigma OS=Arabidopsis thaliana OX=3702 GN=AP17 PE=2 SV=1	U	Intracellular trafficking, secretion, and vesicular transport	AP-2 complex subunit sigma [Phalaenopsis equestris]
gene-MA16_Dca025318	MSTRG.68903.1	110	62	68	188	189	182	5.04447	3.72289	3.72901	11.5328	11.4192	10.8749	0.00043398	0.981876	up	[E]	Amino acid transport and metabolism	--	--	--	[H]	Coenzyme transport and metabolism	--	Molybdenum cofactor sulfurase OS=Arabidopsis thaliana OX=3702 GN=ABA3 PE=1 SV=1	E	Amino acid transport and metabolism	uncharacterized protein LOC110105352 [Dendrobium catenatum]
gene-MA16_Dca025322	MSTRG.68903.1	110	62	68	188	189	182	5.04447	3.72289	3.72901	11.5328	11.4192	10.8749	0.00043398	0.981876	up	--	--	Cellular Component: membrane (GO:0016020);;	--	--	--	--	PetM family of cytochrome b6f complex subunit 7	Cytochrome b6-f complex subunit 7 (Fragment) OS=Spinacia oleracea OX=3562 GN=petM PE=1 SV=1	S	Function unknown	Cytochrome b6-f complex subunit 7 [Dendrobium catenatum]
gene-MA16_Dca025319	MSTRG.68903.1	110	62	68	188	189	182	5.04447	3.72289	3.72901	11.5328	11.4192	10.8749	0.00043398	0.981876	up	--	--	--	--	--	--	--	B3 DNA binding domain	B3 domain-containing protein Os12g0592300 OS=Oryza sativa subsp. japonica OX=39947 GN=Os12g0592300 PE=2 SV=2	S	Function unknown	B3 domain-containing protein Os12g0592300-like isoform X1 [Dendrobium catenatum]
gene-MA16_Dca025324	MSTRG.68903.1	110	62	68	188	189	182	5.04447	3.72289	3.72901	11.5328	11.4192	10.8749	0.00043398	0.981876	up	--	--	Biological Process: transcription, DNA-templated (GO:0006351);;	--	--	--	--	Myb-like DNA-binding domain	Probable transcription factor KAN4 OS=Arabidopsis thaliana OX=3702 GN=KAN4 PE=1 SV=1	S	Function unknown	probable transcription factor KAN4 [Dendrobium catenatum]
gene-MA16_Dca016032	MSTRG.69882.1	37	10	11	0	4	6	1.00818	0.357067	0.343379	0	0.133832	0.183748	0.00960567	-1.7497	down	[T]	Signal transduction mechanisms	Molecular Function: protein serine/threonine kinase activity (GO:0004674);; Molecular Function: ATP binding (GO:0005524);; Biological Process: protein phosphorylation (GO:0006468);;	K04733|0|egu:105049435|K04733 interleukin-1 receptor-associated kinase 4 [EC:2.7.11.1] | (RefSeq) probable serine/threonine-protein kinase PIX7	--	[T]	Signal transduction mechanisms	Protein tyrosine kinase;; Protein kinase domain	Probable serine/threonine-protein kinase PIX7 OS=Arabidopsis thaliana OX=3702 GN=PIX7 PE=1 SV=1	T	Signal transduction mechanisms	probable serine/threonine-protein kinase PIX7 [Dendrobium catenatum]
gene-MA16_Dca016033	MSTRG.69882.1	37	10	11	0	4	6	1.00818	0.357067	0.343379	0	0.133832	0.183748	0.00960567	-1.7497	down	[O]	Posttranslational modification, protein turnover, chaperones	--	K09613|0|egu:105050807|K09613 COP9 signalosome complex subunit 5 [EC:3.4.-.-] | (RefSeq) COP9 signalosome complex subunit 5b	--	[OT]	Posttranslational modification, protein turnover, chaperones;; Signal transduction mechanisms	JAB1/Mov34/MPN/PAD-1 ubiquitin protease	COP9 signalosome complex subunit 5b OS=Arabidopsis thaliana OX=3702 GN=CSN5B PE=1 SV=1	S	Function unknown	COP9 signalosome complex subunit 5b-like [Dendrobium catenatum]
gene-MA16_Dca016036	MSTRG.69882.1	37	10	11	0	4	6	1.00818	0.357067	0.343379	0	0.133832	0.183748	0.00960567	-1.7497	down	[I]	Lipid transport and metabolism	Molecular Function: catalytic activity (GO:0003824);; Cellular Component: integral component of membrane (GO:0016021);;	--	--	[I]	Lipid transport and metabolism	alpha/beta hydrolase fold;; Alpha/beta hydrolase family;; Serine aminopeptidase, S33	--	S	Function unknown	uncharacterized protein LOC110095408 isoform X1 [Dendrobium catenatum]
gene-MA16_Dca016034	MSTRG.69882.1	37	10	11	0	4	6	1.00818	0.357067	0.343379	0	0.133832	0.183748	0.00960567	-1.7497	down	--	--	--	--	--	--	--	--	--	S	Function unknown	hypothetical protein MA16_Dca016034 [Dendrobium catenatum]
gene-MA16_Dca016039	MSTRG.69882.1	37	10	11	0	4	6	1.00818	0.357067	0.343379	0	0.133832	0.183748	0.00960567	-1.7497	down	--	--	--	--	--	[R]	General function prediction only	Formin Homology 2 Domain;; PPR repeat family;; Pentatricopeptide repeat domain;; PPR repeat;; PPR repeat;; Pentacotripeptide-repeat region of PRORP	Pentatricopeptide repeat-containing protein At3g46610 OS=Arabidopsis thaliana OX=3702 GN=At3g46610 PE=2 SV=1	S	Function unknown	Pentatricopeptide repeat-containing protein [Dendrobium catenatum]
gene-MA16_Dca016038	MSTRG.69882.1	37	10	11	0	4	6	1.00818	0.357067	0.343379	0	0.133832	0.183748	0.00960567	-1.7497	down	--	--	Cellular Component: mitochondrion (GO:0005739);; Cellular Component: chloroplast inner membrane (GO:0009706);;	--	--	--	--	Protein RETICULATA-related	Protein RETICULATA-RELATED 6, chloroplastic OS=Arabidopsis thaliana OX=3702 GN=RER6 PE=2 SV=1	S	Function unknown	protein RETICULATA-RELATED 1, chloroplastic [Dendrobium catenatum]
gene-MA16_Dca016037	MSTRG.69882.1	37	10	11	0	4	6	1.00818	0.357067	0.343379	0	0.133832	0.183748	0.00960567	-1.7497	down	--	--	--	--	--	--	--	Ubiquitin family	BAG family molecular chaperone regulator 1 OS=Arabidopsis thaliana OX=3702 GN=BAG1 PE=1 SV=1	O	Posttranslational modification, protein turnover, chaperones	BAG family molecular chaperone regulator 1-like isoform X1 [Dendrobium catenatum]
gene-MA16_Dca016035	MSTRG.69882.1	37	10	11	0	4	6	1.00818	0.357067	0.343379	0	0.133832	0.183748	0.00960567	-1.7497	down	--	--	Molecular Function: oxidoreductase activity (GO:0016491);; Biological Process: oxidation-reduction process (GO:0055114);;	--	--	[S]	Function unknown	--	--	S	Function unknown	ALKBH5 [Dendrobium catenatum]
gene-MA16_Dca016042	MSTRG.69889.1	55	56	44	148	148	137	0.89428	1.19345	0.852796	3.25118	3.2095	2.93291	0.00123872	1.14475	up	[Q]	Secondary metabolites biosynthesis, transport and catabolism	--	--	--	[QR]	Secondary metabolites biosynthesis, transport and catabolism;; General function prediction only	2OG-Fe(II) oxygenase superfamily	Probable 2-oxoglutarate-dependent dioxygenase At3g50210 OS=Arabidopsis thaliana OX=3702 GN=At3g50210 PE=2 SV=1	S	Function unknown	Gibberellin 2-beta-dioxygenase 4 [Dendrobium catenatum]
gene-MA16_Dca016039	MSTRG.69889.1	55	56	44	148	148	137	0.89428	1.19345	0.852796	3.25118	3.2095	2.93291	0.00123872	1.14475	up	--	--	--	--	--	[R]	General function prediction only	Formin Homology 2 Domain;; PPR repeat family;; Pentatricopeptide repeat domain;; PPR repeat;; PPR repeat;; Pentacotripeptide-repeat region of PRORP	Pentatricopeptide repeat-containing protein At3g46610 OS=Arabidopsis thaliana OX=3702 GN=At3g46610 PE=2 SV=1	S	Function unknown	Pentatricopeptide repeat-containing protein [Dendrobium catenatum]
gene-MA16_Dca016035	MSTRG.69889.1	55	56	44	148	148	137	0.89428	1.19345	0.852796	3.25118	3.2095	2.93291	0.00123872	1.14475	up	--	--	Molecular Function: oxidoreductase activity (GO:0016491);; Biological Process: oxidation-reduction process (GO:0055114);;	--	--	[S]	Function unknown	--	--	S	Function unknown	ALKBH5 [Dendrobium catenatum]
gene-MA16_Dca016038	MSTRG.69889.1	55	56	44	148	148	137	0.89428	1.19345	0.852796	3.25118	3.2095	2.93291	0.00123872	1.14475	up	--	--	Cellular Component: mitochondrion (GO:0005739);; Cellular Component: chloroplast inner membrane (GO:0009706);;	--	--	--	--	Protein RETICULATA-related	Protein RETICULATA-RELATED 6, chloroplastic OS=Arabidopsis thaliana OX=3702 GN=RER6 PE=2 SV=1	S	Function unknown	protein RETICULATA-RELATED 1, chloroplastic [Dendrobium catenatum]
gene-MA16_Dca016037	MSTRG.69889.1	55	56	44	148	148	137	0.89428	1.19345	0.852796	3.25118	3.2095	2.93291	0.00123872	1.14475	up	--	--	--	--	--	--	--	Ubiquitin family	BAG family molecular chaperone regulator 1 OS=Arabidopsis thaliana OX=3702 GN=BAG1 PE=1 SV=1	O	Posttranslational modification, protein turnover, chaperones	BAG family molecular chaperone regulator 1-like isoform X1 [Dendrobium catenatum]
gene-MA16_Dca016041	MSTRG.69889.1	55	56	44	148	148	137	0.89428	1.19345	0.852796	3.25118	3.2095	2.93291	0.00123872	1.14475	up	[Q]	Secondary metabolites biosynthesis, transport and catabolism	Molecular Function: iron ion binding (GO:0005506);; Biological Process: cellular response to starvation (GO:0009267);; Cellular Component: integral component of membrane (GO:0016021);; Molecular Function: dioxygenase activity (GO:0051213);; Biological Process: oxidation-reduction process (GO:0055114);;	--	--	[QR]	Secondary metabolites biosynthesis, transport and catabolism;; General function prediction only	non-haem dioxygenase in morphine synthesis N-terminal	Probable 2-oxoglutarate-dependent dioxygenase DIN11 OS=Arabidopsis thaliana OX=3702 GN=DIN11 PE=2 SV=1	S	Function unknown	Protein SRG1 [Dendrobium catenatum]
gene-MA16_Dca016031	MSTRG.69889.1	55	56	44	148	148	137	0.89428	1.19345	0.852796	3.25118	3.2095	2.93291	0.00123872	1.14475	up	[F]	Nucleotide transport and metabolism	Molecular Function: adenine phosphoribosyltransferase activity (GO:0003999);; Cellular Component: cytoplasm (GO:0005737);; Biological Process: adenine salvage (GO:0006168);; Biological Process: nucleoside metabolic process (GO:0009116);;	K00759|3.74574e-94|pda:103704319|K00759 adenine phosphoribosyltransferase [EC:2.4.2.7] | (RefSeq) adenine phosphoribosyltransferase 2-like	Purine metabolism (ko00230)	[F]	Nucleotide transport and metabolism	Phosphoribosyl transferase domain	Adenine phosphoribosyltransferase 5 OS=Arabidopsis thaliana OX=3702 GN=APT5 PE=1 SV=1	F	Nucleotide transport and metabolism	Adenine phosphoribosyltransferase 2 [Dendrobium catenatum]
gene-MA16_Dca016040	MSTRG.69889.1	55	56	44	148	148	137	0.89428	1.19345	0.852796	3.25118	3.2095	2.93291	0.00123872	1.14475	up	--	--	Cellular Component: mitochondrion (GO:0005739);; Cellular Component: membrane (GO:0016020);; Molecular Function: hydrolase activity (GO:0016787);; Biological Process: macromolecule metabolic process (GO:0043170);; Biological Process: primary metabolic process (GO:0044238);; Molecular Function: metal ion binding (GO:0046872);;	--	--	[R]	General function prediction only	Reverse transcriptase (RNA-dependent DNA polymerase);; Retroviral aspartyl protease;; Cauliflower mosaic virus peptidase (A3)	RNA-directed DNA polymerase homolog OS=Oenothera berteroana OX=3950 PE=4 SV=1	L	Replication, recombination and repair	RNA-directed DNA polymerase [Dendrobium catenatum]
gene-MA16_Dca016032	MSTRG.69889.1	55	56	44	148	148	137	0.89428	1.19345	0.852796	3.25118	3.2095	2.93291	0.00123872	1.14475	up	[T]	Signal transduction mechanisms	Molecular Function: protein serine/threonine kinase activity (GO:0004674);; Molecular Function: ATP binding (GO:0005524);; Biological Process: protein phosphorylation (GO:0006468);;	K04733|0|egu:105049435|K04733 interleukin-1 receptor-associated kinase 4 [EC:2.7.11.1] | (RefSeq) probable serine/threonine-protein kinase PIX7	--	[T]	Signal transduction mechanisms	Protein tyrosine kinase;; Protein kinase domain	Probable serine/threonine-protein kinase PIX7 OS=Arabidopsis thaliana OX=3702 GN=PIX7 PE=1 SV=1	T	Signal transduction mechanisms	probable serine/threonine-protein kinase PIX7 [Dendrobium catenatum]
gene-MA16_Dca016036	MSTRG.69889.1	55	56	44	148	148	137	0.89428	1.19345	0.852796	3.25118	3.2095	2.93291	0.00123872	1.14475	up	[I]	Lipid transport and metabolism	Molecular Function: catalytic activity (GO:0003824);; Cellular Component: integral component of membrane (GO:0016021);;	--	--	[I]	Lipid transport and metabolism	alpha/beta hydrolase fold;; Alpha/beta hydrolase family;; Serine aminopeptidase, S33	--	S	Function unknown	uncharacterized protein LOC110095408 isoform X1 [Dendrobium catenatum]
gene-MA16_Dca016034	MSTRG.69889.1	55	56	44	148	148	137	0.89428	1.19345	0.852796	3.25118	3.2095	2.93291	0.00123872	1.14475	up	--	--	--	--	--	--	--	--	--	S	Function unknown	hypothetical protein MA16_Dca016034 [Dendrobium catenatum]
gene-MA16_Dca016033	MSTRG.69889.1	55	56	44	148	148	137	0.89428	1.19345	0.852796	3.25118	3.2095	2.93291	0.00123872	1.14475	up	[O]	Posttranslational modification, protein turnover, chaperones	--	K09613|0|egu:105050807|K09613 COP9 signalosome complex subunit 5 [EC:3.4.-.-] | (RefSeq) COP9 signalosome complex subunit 5b	--	[OT]	Posttranslational modification, protein turnover, chaperones;; Signal transduction mechanisms	JAB1/Mov34/MPN/PAD-1 ubiquitin protease	COP9 signalosome complex subunit 5b OS=Arabidopsis thaliana OX=3702 GN=CSN5B PE=1 SV=1	S	Function unknown	COP9 signalosome complex subunit 5b-like [Dendrobium catenatum]
gene-MA16_Dca021019	MSTRG.70510.1	10	6	11	39	37	29	0.224117	0.150219	0.280514	1.1756	1.09853	0.853377	0.0010243	1.54008	up	--	--	--	--	--	[R]	General function prediction only	Reverse transcriptase (RNA-dependent DNA polymerase)	Putative ribonuclease H protein At1g65750 OS=Arabidopsis thaliana OX=3702 GN=At1g65750 PE=3 SV=1	S	Function unknown	Putative ribonuclease H protein [Dendrobium catenatum]
gene-MA16_Dca022897	MSTRG.70733.2	51	1	89	0	0	0	0.443773	0.000724	0.926347	0	0	0	0.000327185	-2.5698	down	[I]	Lipid transport and metabolism	--	--	--	[V]	Defense mechanisms	alpha/beta hydrolase fold;; Carboxylesterase family	Probable carboxylesterase 11 OS=Arabidopsis thaliana OX=3702 GN=CXE11 PE=2 SV=1	I	Lipid transport and metabolism	putative carboxylesterase 11 [Dendrobium catenatum]
gene-MA16_Dca022896	MSTRG.70733.2	51	1	89	0	0	0	0.443773	0.000724	0.926347	0	0	0	0.000327185	-2.5698	down	[IR]	Lipid transport and metabolism;; General function prediction only	Molecular Function: hydrolase activity, acting on ester bonds (GO:0016788);;	--	--	--	--	GDSL-like Lipase/Acylhydrolase	GDSL esterase/lipase At5g33370 OS=Arabidopsis thaliana OX=3702 GN=At5g33370 PE=2 SV=1	S	Function unknown	GDSL esterase/lipase At5g33370-like [Dendrobium catenatum]
gene-MA16_Dca022895	MSTRG.70733.2	51	1	89	0	0	0	0.443773	0.000724	0.926347	0	0	0	0.000327185	-2.5698	down	--	--	--	K14861|0|pda:103720976|K14861 nucleolar pre-ribosomal-associated protein 1 | (RefSeq) uncharacterized LOC103720976	--	[S]	Function unknown	Ribosome 60S biogenesis N-terminal	--	S	Function unknown	hypothetical protein MA16_Dca022895 [Dendrobium catenatum]
gene-MA16_Dca022892	MSTRG.70733.2	51	1	89	0	0	0	0.443773	0.000724	0.926347	0	0	0	0.000327185	-2.5698	down	--	--	--	--	--	[R]	General function prediction only	--	Uncharacterized mitochondrial protein AtMg00860 OS=Arabidopsis thaliana OX=3702 GN=AtMg00860 PE=4 SV=1	L	Replication, recombination and repair	hypothetical protein MA16_Dca022892 [Dendrobium catenatum]
gene-MA16_Dca022893	MSTRG.70733.2	51	1	89	0	0	0	0.443773	0.000724	0.926347	0	0	0	0.000327185	-2.5698	down	--	--	--	--	--	--	--	--	--	--	--	hypothetical protein MA16_Dca022893 [Dendrobium catenatum]
gene-MA16_Dca022894	MSTRG.70733.2	51	1	89	0	0	0	0.443773	0.000724	0.926347	0	0	0	0.000327185	-2.5698	down	--	--	--	--	--	--	--	--	--	S	Function unknown	hypothetical protein MA16_Dca022894 [Dendrobium catenatum]
gene-MA16_Dca016757	MSTRG.72059.1	313	88	216	211	11598	129	13.8492	5.07262	11.4499	12.4929	675.124	7.39805	0.00750489	1.91323	up	--	--	--	K11593|0|bvg:104907636|K11593 eukaryotic translation initiation factor 2C | (RefSeq) protein argonaute 4A-like	--	[J]	Translation, ribosomal structure and biogenesis	Piwi domain;; N-terminal domain of argonaute;; Argonaute linker 2 domain;; PAZ domain;; Mid domain of argonaute;; Argonaute linker 1 domain	Protein argonaute 16 OS=Oryza sativa subsp. japonica OX=39947 GN=AGO16 PE=2 SV=2	J	Translation, ribosomal structure and biogenesis	Protein argonaute 16 [Dendrobium catenatum]
gene-MA16_Dca016756	MSTRG.72059.1	313	88	216	211	11598	129	13.8492	5.07262	11.4499	12.4929	675.124	7.39805	0.00750489	1.91323	up	[L]	Replication, recombination and repair	--	--	--	[R]	General function prediction only	Reverse transcriptase (RNA-dependent DNA polymerase);; Reverse transcriptase-like	Uncharacterized mitochondrial protein AtMg00860 OS=Arabidopsis thaliana OX=3702 GN=AtMg00860 PE=4 SV=1	L	Replication, recombination and repair	putative mitochondrial protein [Dendrobium catenatum]
gene-MA16_Dca024381	MSTRG.73287.1	94	68	68	27	41	28	2.95632	2.78094	2.57567	1.1025	1.668	1.11929	0.000273512	-1.36804	down	--	--	Molecular Function: calcium ion binding (GO:0005509);; Cellular Component: endoplasmic reticulum (GO:0005783);; Cellular Component: membrane (GO:0016020);;	--	--	[S]	Function unknown	Protein of unknown function (DUF1682)	Uncharacterized protein At5g49945 OS=Arabidopsis thaliana OX=3702 GN=At5g49945 PE=2 SV=1	S	Function unknown	uncharacterized protein At5g49945 [Dendrobium catenatum]
gene-MA16_Dca024380	MSTRG.73287.1	94	68	68	27	41	28	2.95632	2.78094	2.57567	1.1025	1.668	1.11929	0.000273512	-1.36804	down	[T]	Signal transduction mechanisms	Molecular Function: protein tyrosine phosphatase activity (GO:0004725);; Biological Process: peptidyl-tyrosine dephosphorylation (GO:0035335);;	K16667|4.25845e-169|pda:103701311|K16667 receptor-type tyrosine-protein phosphatase gamma [EC:3.1.3.48] | (RefSeq) protein-tyrosine-phosphatase PTP1	--	[T]	Signal transduction mechanisms	Protein-tyrosine phosphatase;; Tyrosine phosphatase family	Protein-tyrosine-phosphatase PTP1 OS=Arabidopsis thaliana OX=3702 GN=PTP1 PE=1 SV=1	T	Signal transduction mechanisms	protein-tyrosine-phosphatase PTP1 [Dendrobium catenatum]
gene-MA16_Dca027230	MSTRG.73689.2	102	48	88	192	235	239	0.928903	0.564144	0.95834	2.34528	2.82449	2.83648	2.4762e-05	1.23631	up	--	--	--	--	--	--	--	Myb/SANT-like DNA-binding domain	L10-interacting MYB domain-containing protein OS=Arabidopsis thaliana OX=3702 GN=LIMYB PE=1 SV=1	S	Function unknown	L10-interacting MYB domain-containing protein-like [Dendrobium catenatum]
gene-MA16_Dca027230	MSTRG.73691.3	4	1	1	68	7	94	0.034392	0.005992	0.006306	0.789207	0.072403	1.06732	4.64052e-05	2.78896	up	--	--	--	--	--	--	--	Myb/SANT-like DNA-binding domain	L10-interacting MYB domain-containing protein OS=Arabidopsis thaliana OX=3702 GN=LIMYB PE=1 SV=1	S	Function unknown	L10-interacting MYB domain-containing protein-like [Dendrobium catenatum]
