# Supplementary material for: RNA sequencing-based exploration of the effects of far-red light on lncRNAs involved in the shade-avoidance response of D. officinale
Source: PeerJ. 2021 Feb 12;9:e10769. doi: 10.7717/peerj.10769 (PMC7883695; doi:10.7717/peerj.10769)
Supplement: Supplemental Information 1 [file peerj-09-10769-s001.zip › Supplemental Information/Table S11.xlsx]

## Sheet: FR2-1_FR2-2_FR2-3_vs_FR8-1_FR8-
Table S11 The related information of differentially expressed lncRNAs in the FR4-FR1
#Gene	ID	FR1-1_Count	FR1-2_Count	FR1-3_Count	FR4-1_Count	FR4-2_Count	FR4-3_Count	FR1-1_FPKM	FR1-2_FPKM	FR1-3_FPKM	FR4-1_FPKM	FR4-2_FPKM	FR4-3_FPKM	Pvalue	log2FC	regulated	COG_class	COG_class_annotation	GO_annotation	KEGG_annotation	KEGG_pathway_annotation	KOG_class	KOG_class_annotation	Pfam_annotation	Swiss-Prot_annotation	eggNOG_class	eggNOG_class_annotation	NR_annotation
gene-MA16_Dca019476	MSTRG.19341.1	2	3	7	14	17	21	0.033839	0.054482	0.113011	0.275186	0.330086	0.409298	0.00930339	1.50522	up	--	--	--	--	--	--	--	--	--	--	--	hypothetical protein MA16_Dca019476 [Dendrobium catenatum]
gene-MA16_Dca019481	MSTRG.19341.1	2	3	7	14	17	21	0.033839	0.054482	0.113011	0.275186	0.330086	0.409298	0.00930339	1.50522	up	[J]	Translation, ribosomal structure and biogenesis	Biological Process: mRNA splicing, via spliceosome (GO:0000398);; Molecular Function: ATP-dependent RNA helicase activity (GO:0004004);; Molecular Function: ATP binding (GO:0005524);; Cellular Component: spliceosomal complex (GO:0005681);; Cellular Component: cytoplasm (GO:0005737);; Molecular Function: RNA binding (GO:0044822);;	K12813|3.03694e-53|zma:100383864|K12813 pre-mRNA-splicing factor ATP-dependent RNA helicase DHX16 [EC:3.6.4.13] | (RefSeq) uncharacterized LOC100383864	Spliceosome (ko03040)	[A]	RNA processing and modification	Oligonucleotide/oligosaccharide-binding (OB)-fold	Pre-mRNA-splicing factor ATP-dependent RNA helicase DEAH1 OS=Arabidopsis thaliana OX=3702 GN=ESP3 PE=1 SV=1	L	Replication, recombination and repair	putative pre-mRNA-splicing factor ATP-dependent RNA helicase [Dendrobium catenatum]
gene-MA16_Dca019480	MSTRG.19341.1	2	3	7	14	17	21	0.033839	0.054482	0.113011	0.275186	0.330086	0.409298	0.00930339	1.50522	up	--	--	Molecular Function: nucleic acid binding (GO:0003676);; Molecular Function: ATP binding (GO:0005524);; Biological Process: mRNA processing (GO:0006397);; Molecular Function: ATP-dependent helicase activity (GO:0008026);;	K12813|3.12946e-33|mtr:MTR_3g023880|K12813 pre-mRNA-splicing factor ATP-dependent RNA helicase DHX16 [EC:3.6.4.13] | (RefSeq) pre-mRNA-splicing factor ATP-dependent RNA helicase	Spliceosome (ko03040)	[A]	RNA processing and modification	--	Pre-mRNA-splicing factor ATP-dependent RNA helicase DEAH1 OS=Arabidopsis thaliana OX=3702 GN=ESP3 PE=1 SV=1	S	Function unknown	pre-mRNA-splicing factor ATP-dependent RNA helicase DHX16 [Dendrobium catenatum]
gene-MA16_Dca019479	MSTRG.19341.1	2	3	7	14	17	21	0.033839	0.054482	0.113011	0.275186	0.330086	0.409298	0.00930339	1.50522	up	[J]	Translation, ribosomal structure and biogenesis	Molecular Function: nucleic acid binding (GO:0003676);; Molecular Function: ATP binding (GO:0005524);; Molecular Function: ATP-dependent helicase activity (GO:0008026);;	K12813|0|egu:105058147|K12813 pre-mRNA-splicing factor ATP-dependent RNA helicase DHX16 [EC:3.6.4.13] | (RefSeq) pre-mRNA-splicing factor ATP-dependent RNA helicase DEAH1-like	Spliceosome (ko03040)	[A]	RNA processing and modification	Oligonucleotide/oligosaccharide-binding (OB)-fold;; Helicase associated domain (HA2);; Helicase conserved C-terminal domain;; DEAD/DEAH box helicase	Pre-mRNA-splicing factor ATP-dependent RNA helicase DEAH1 OS=Arabidopsis thaliana OX=3702 GN=ESP3 PE=1 SV=1	L	Replication, recombination and repair	pre-mRNA-splicing factor ATP-dependent RNA helicase DEAH1-like [Dendrobium catenatum]
gene-MA16_Dca019477	MSTRG.19341.1	2	3	7	14	17	21	0.033839	0.054482	0.113011	0.275186	0.330086	0.409298	0.00930339	1.50522	up	[X]	Mobilome: prophages, transposons	--	--	--	[R]	General function prediction only	Reverse transcriptase (RNA-dependent DNA polymerase);; gag-polypeptide of LTR copia-type;; Integrase core domain;; GAG-pre-integrase domain;; Retrotransposon gag protein	Retrovirus-related Pol polyprotein from transposon TNT 1-94 OS=Nicotiana tabacum OX=4097 PE=2 SV=1	L	Replication, recombination and repair	Retrovirus-related Pol polyprotein from transposon TNT 1-94 [Dendrobium catenatum]
gene-MA16_Dca019478	MSTRG.19341.1	2	3	7	14	17	21	0.033839	0.054482	0.113011	0.275186	0.330086	0.409298	0.00930339	1.50522	up	--	--	--	K12813|1.15966e-28|egr:104427719|K12813 pre-mRNA-splicing factor ATP-dependent RNA helicase DHX16 [EC:3.6.4.13] | (RefSeq) pre-mRNA-splicing factor ATP-dependent RNA helicase DEAH1	Spliceosome (ko03040)	[A]	RNA processing and modification	--	Pre-mRNA-splicing factor ATP-dependent RNA helicase DEAH1 OS=Arabidopsis thaliana OX=3702 GN=ESP3 PE=1 SV=1	S	Function unknown	pre-mRNA-splicing factor ATP-dependent RNA helicase DHX16 [Dendrobium catenatum]
gene-MA16_Dca023585	MSTRG.20025.4	1	413	34	0	0	0	0.00347	31.9159	2.29943	0	0	0	0.0062207	-1.99455	down	--	--	Biological Process: single-organism process (GO:0044699);; Biological Process: regulation of biological process (GO:0050789);;	--	--	--	--	F-box-like;; F-box domain	F-box protein SNE OS=Arabidopsis thaliana OX=3702 GN=SNE PE=1 SV=1	S	Function unknown	F-box protein SNE [Dendrobium catenatum]
gene-MA16_Dca023591	MSTRG.20025.4	1	413	34	0	0	0	0.00347	31.9159	2.29943	0	0	0	0.0062207	-1.99455	down	--	--	Cellular Component: membrane (GO:0016020);;	K17279|3.3299e-62|pda:103704555|K17279 receptor expression-enhancing protein 5/6 | (RefSeq) HVA22-like protein k	--	[U]	Intracellular trafficking, secretion, and vesicular transport	TB2/DP1, HVA22 family	HVA22-like protein k OS=Arabidopsis thaliana OX=3702 GN=HVA22K PE=2 SV=1	U	Intracellular trafficking, secretion, and vesicular transport	HVA22-like protein k [Dendrobium catenatum]
gene-MA16_Dca023586	MSTRG.20025.4	1	413	34	0	0	0	0.00347	31.9159	2.29943	0	0	0	0.0062207	-1.99455	down	[J]	Translation, ribosomal structure and biogenesis	Molecular Function: RNA binding (GO:0003723);; Molecular Function: structural constituent of ribosome (GO:0003735);; Cellular Component: mitochondrion (GO:0005739);; Biological Process: translation (GO:0006412);; Cellular Component: small ribosomal subunit (GO:0015935);;	K02946|1.51721e-81|pda:103714916|K02946 small subunit ribosomal protein S10 | (RefSeq) 30S ribosomal protein S10	Ribosome (ko03010)	[J]	Translation, ribosomal structure and biogenesis	Ribosomal protein S10p/S20e	30S ribosomal protein S10, chloroplastic OS=Mesembryanthemum crystallinum OX=3544 GN=RPS10 PE=2 SV=1	J	Translation, ribosomal structure and biogenesis	cyanelle 30S ribosomal protein S10 [Dendrobium catenatum]
gene-MA16_Dca023587	MSTRG.20025.4	1	413	34	0	0	0	0.00347	31.9159	2.29943	0	0	0	0.0062207	-1.99455	down	[P]	Inorganic ion transport and metabolism	Molecular Function: monooxygenase activity (GO:0004497);; Biological Process: oxidation-reduction process (GO:0055114);;	K11816|0|egu:105032351|K11816 indole-3-pyruvate monooxygenase [EC:1.14.13.168] | (RefSeq) probable indole-3-pyruvate monooxygenase YUCCA9	Tryptophan metabolism (ko00380)	[Q]	Secondary metabolites biosynthesis, transport and catabolism	Pyridine nucleotide-disulphide oxidoreductase;; Flavin-binding monooxygenase-like;; L-lysine 6-monooxygenase (NADPH-requiring);; Pyridine nucleotide-disulphide oxidoreductase;; NAD(P)-binding Rossmann-like domain;; FAD binding domain	Indole-3-pyruvate monooxygenase YUCCA2 OS=Arabidopsis thaliana OX=3702 GN=YUC2 PE=1 SV=1	P	Inorganic ion transport and metabolism	indole-3-pyruvate monooxygenase YUCCA2-like [Dendrobium catenatum]
gene-MA16_Dca023593	MSTRG.20025.4	1	413	34	0	0	0	0.00347	31.9159	2.29943	0	0	0	0.0062207	-1.99455	down	--	--	Molecular Function: transcription factor activity, sequence-specific DNA binding (GO:0003700);; Biological Process: regulation of transcription, DNA-templated (GO:0006355);; Biological Process: brassinosteroid mediated signaling pathway (GO:0009742);;	K14503|7.13058e-106|pda:103711311|K14503 brassinosteroid resistant 1/2 | (RefSeq) protein BZR1 homolog 1	Plant hormone signal transduction (ko04075)	--	--	BES1/BZR1 plant transcription factor, N-terminal	Protein BZR1 homolog 1 OS=Oryza sativa subsp. japonica OX=39947 GN=BZR1 PE=1 SV=1	K	Transcription	protein BZR1 homolog 1-like [Dendrobium catenatum]
gene-MA16_Dca023590	MSTRG.20025.4	1	413	34	0	0	0	0.00347	31.9159	2.29943	0	0	0	0.0062207	-1.99455	down	--	--	--	--	--	--	--	GRAS domain family	Scarecrow-like protein 15 OS=Arabidopsis thaliana OX=3702 GN=SCL15 PE=1 SV=3	K	Transcription	scarecrow-like protein 15 [Dendrobium catenatum]
gene-MA16_Dca023589	MSTRG.20025.4	1	413	34	0	0	0	0.00347	31.9159	2.29943	0	0	0	0.0062207	-1.99455	down	--	--	Molecular Function: catalytic activity (GO:0003824);;	K17508|8.67018e-166|pda:103704551|K17508 protein phosphatase PTC7 [EC:3.1.3.16] | (RefSeq) probable protein phosphatase 2C 55	--	[T]	Signal transduction mechanisms	Protein phosphatase 2C;; Stage II sporulation protein E (SpoIIE);; Protein phosphatase 2C	Probable protein phosphatase 2C 55 OS=Arabidopsis thaliana OX=3702 GN=At4g16580 PE=2 SV=2	T	Signal transduction mechanisms	probable protein phosphatase 2C 55 [Dendrobium catenatum]
gene-MA16_Dca023584	MSTRG.20025.4	1	413	34	0	0	0	0.00347	31.9159	2.29943	0	0	0	0.0062207	-1.99455	down	--	--	--	--	--	--	--	--	--	U	Intracellular trafficking, secretion, and vesicular transport	hypothetical protein MA16_Dca023584 [Dendrobium catenatum]
gene-MA16_Dca023583	MSTRG.20025.4	1	413	34	0	0	0	0.00347	31.9159	2.29943	0	0	0	0.0062207	-1.99455	down	--	--	Molecular Function: zinc ion binding (GO:0008270);;	--	--	--	--	Coiled-coil region of Oberon;; PHD - plant homeodomain finger protein	OBERON-like protein OS=Nicotiana benthamiana OX=4100 GN=PVIP PE=1 SV=1	S	Function unknown	OBERON-like protein [Dendrobium catenatum]
gene-MA16_Dca023592	MSTRG.20025.4	1	413	34	0	0	0	0.00347	31.9159	2.29943	0	0	0	0.0062207	-1.99455	down	--	--	--	--	--	--	--	--	--	--	--	hypothetical protein MA16_Dca023592 [Dendrobium catenatum]
gene-MA16_Dca022872	MSTRG.20313.3	12	7	8	0	0	0	0.631008	0.35168	0.347536	0	0	0	6.76226e-05	-2.91724	down	[M]	Cell wall/membrane/envelope biogenesis	Molecular Function: catalytic activity (GO:0003824);; Molecular Function: coenzyme binding (GO:0050662);; Biological Process: sporopollenin biosynthetic process (GO:0080110);;	--	--	[V]	Defense mechanisms	NAD dependent epimerase/dehydratase family;; 3-beta hydroxysteroid dehydrogenase/isomerase family;; Male sterility protein;; NAD(P)H-binding;; GDP-mannose 4,6 dehydratase;; NmrA-like family	Tetraketide alpha-pyrone reductase 1 OS=Arabidopsis thaliana OX=3702 GN=TKPR1 PE=1 SV=1	M	Cell wall/membrane/envelope biogenesis	tetraketide alpha-pyrone reductase 1 [Dendrobium catenatum]
gene-MA16_Dca022871	MSTRG.20313.3	12	7	8	0	0	0	0.631008	0.35168	0.347536	0	0	0	6.76226e-05	-2.91724	down	[T]	Signal transduction mechanisms	Molecular Function: phosphorelay sensor kinase activity (GO:0000155);; Biological Process: phosphorelay signal transduction system (GO:0000160);; Molecular Function: ATP binding (GO:0005524);; Cellular Component: intracellular (GO:0005622);; Biological Process: signal transduction by protein phosphorylation (GO:0023014);;	K20715|0|egu:105049508|K20715 phototropin [EC:2.7.11.1] | (RefSeq) phototropin-2	--	--	--	Protein kinase domain;; PAS domain;; Protein tyrosine kinase;; PAS fold;; PAS fold;; PAS fold	Phototropin-2 OS=Oryza sativa subsp. japonica OX=39947 GN=PHOT2 PE=1 SV=1	T	Signal transduction mechanisms	phototropin-2 isoform X1 [Dendrobium catenatum]
gene-MA16_Dca022865	MSTRG.20313.3	12	7	8	0	0	0	0.631008	0.35168	0.347536	0	0	0	6.76226e-05	-2.91724	down	[H]	Coenzyme transport and metabolism	--	--	--	[S]	Function unknown	Uncharacterised protein family UPF0047	--	S	Function unknown	uncharacterized protein LOC110092546 isoform X1 [Dendrobium catenatum]
gene-MA16_Dca022870	MSTRG.20313.3	12	7	8	0	0	0	0.631008	0.35168	0.347536	0	0	0	6.76226e-05	-2.91724	down	--	--	--	--	--	--	--	Domain of unknown function (DUF4228)	--	S	Function unknown	hypothetical protein MA16_Dca028901 [Dendrobium catenatum]
gene-MA16_Dca022869	MSTRG.20313.3	12	7	8	0	0	0	0.631008	0.35168	0.347536	0	0	0	6.76226e-05	-2.91724	down	--	--	--	--	--	--	--	Domain of unknown function (DUF4228)	--	S	Function unknown	uncharacterized protein LOC110092549 [Dendrobium catenatum]
gene-MA16_Dca022873	MSTRG.20313.3	12	7	8	0	0	0	0.631008	0.35168	0.347536	0	0	0	6.76226e-05	-2.91724	down	--	--	--	--	--	--	--	--	--	S	Function unknown	uncharacterized protein LOC110092538 [Dendrobium catenatum]
gene-MA16_Dca022868	MSTRG.20313.3	12	7	8	0	0	0	0.631008	0.35168	0.347536	0	0	0	6.76226e-05	-2.91724	down	--	--	--	--	--	--	--	PLATZ transcription factor	--	S	Function unknown	uncharacterized protein LOC110092553 [Dendrobium catenatum]
gene-MA16_Dca022866	MSTRG.20313.3	12	7	8	0	0	0	0.631008	0.35168	0.347536	0	0	0	6.76226e-05	-2.91724	down	[J]	Translation, ribosomal structure and biogenesis	Molecular Function: nucleotide binding (GO:0000166);; Molecular Function: protein kinase activity (GO:0004672);; Biological Process: protein phosphorylation (GO:0006468);; Cellular Component: membrane (GO:0016020);;	K04733|0|mus:103975131|K04733 interleukin-1 receptor-associated kinase 4 [EC:2.7.11.1] | (RefSeq) probable L-type lectin-domain containing receptor kinase S.5	--	--	--	Legume lectin domain;; Protein kinase domain;; Protein tyrosine kinase	Probable L-type lectin-domain containing receptor kinase S.5 OS=Arabidopsis thaliana OX=3702 GN=LECRKS5 PE=2 SV=1	T	Signal transduction mechanisms	probable L-type lectin-domain containing receptor kinase S.5 [Dendrobium catenatum]
gene-MA16_Dca023760	MSTRG.21371.1	0	0	0	2	10	16	0	0	0	0.054711	0.442773	0.689963	0.00309272	2.19149	up	--	--	--	--	--	[R]	General function prediction only	Reverse transcriptase (RNA-dependent DNA polymerase)	--	S	Function unknown	integrator complex subunit 11 [Dendrobium catenatum]
gene-MA16_Dca023759	MSTRG.21371.1	0	0	0	2	10	16	0	0	0	0.054711	0.442773	0.689963	0.00309272	2.19149	up	--	--	--	--	--	--	--	--	--	--	--	hypothetical protein MA16_Dca023759 [Dendrobium catenatum]
gene-MA16_Dca023761	MSTRG.21371.1	0	0	0	2	10	16	0	0	0	0.054711	0.442773	0.689963	0.00309272	2.19149	up	--	--	Cellular Component: mitochondrion (GO:0005739);;	--	--	[R]	General function prediction only	PPR repeat family;; PPR repeat;; PPR repeat;; Pentatricopeptide repeat domain;; Pentacotripeptide-repeat region of PRORP	Pentatricopeptide repeat-containing protein At1g20300, mitochondrial OS=Arabidopsis thaliana OX=3702 GN=At1g20300 PE=2 SV=1	S	Function unknown	Pentatricopeptide repeat-containing protein [Dendrobium catenatum]
gene-MA16_Dca017318	MSTRG.21672.1	344	277	300	188	219	205	17.0844	13.7202	12.9965	9.41126	10.7414	9.98741	0.00917744	-0.873941	down	--	--	--	K13099|9.72643e-66|pda:103707908|K13099 CD2 antigen cytoplasmic tail-binding protein 2 | (RefSeq) LIN1-like protein	--	[R]	General function prediction only	--	--	S	Function unknown	hypothetical protein MA16_Dca017318 [Dendrobium catenatum]
gene-MA16_Dca017312	MSTRG.21672.1	344	277	300	188	219	205	17.0844	13.7202	12.9965	9.41126	10.7414	9.98741	0.00917744	-0.873941	down	--	--	--	--	--	--	--	Ulp1 protease family, C-terminal catalytic domain	--	--	--	hypothetical protein MA16_Dca017312 [Dendrobium catenatum]
gene-MA16_Dca017310	MSTRG.21672.1	344	277	300	188	219	205	17.0844	13.7202	12.9965	9.41126	10.7414	9.98741	0.00917744	-0.873941	down	[G]	Carbohydrate transport and metabolism	Biological Process: transport (GO:0006810);; Molecular Function: channel activity (GO:0015267);; Cellular Component: integral component of membrane (GO:0016021);; Molecular Function: substrate-specific transmembrane transporter activity (GO:0022891);; Biological Process: single-organism process (GO:0044699);;	K09874|2.79858e-63|pop:POPTR_0002s09740g|K09874 aquaporin NIP | (RefSeq) POPTRDRAFT_754717; hypothetical protein	--	[G]	Carbohydrate transport and metabolism	Major intrinsic protein	Aquaporin NIP1-1 OS=Oryza sativa subsp. japonica OX=39947 GN=NIP1-1 PE=2 SV=1	G	Carbohydrate transport and metabolism	Aquaporin NIP1-1 [Dendrobium catenatum]
gene-MA16_Dca017309	MSTRG.21672.1	344	277	300	188	219	205	17.0844	13.7202	12.9965	9.41126	10.7414	9.98741	0.00917744	-0.873941	down	[G]	Carbohydrate transport and metabolism	Biological Process: transport (GO:0006810);; Molecular Function: channel activity (GO:0015267);; Cellular Component: integral component of membrane (GO:0016021);; Molecular Function: substrate-specific transmembrane transporter activity (GO:0022891);; Biological Process: single-organism process (GO:0044699);;	K09874|7.00112e-51|pop:POPTR_0002s09740g|K09874 aquaporin NIP | (RefSeq) POPTRDRAFT_754717; hypothetical protein	--	[G]	Carbohydrate transport and metabolism	Major intrinsic protein	Probable aquaporin NIP-type OS=Nicotiana alata OX=4087 PE=2 SV=1	G	Carbohydrate transport and metabolism	putative aquaporin NIP-type [Dendrobium catenatum]
gene-MA16_Dca017317	MSTRG.21672.1	344	277	300	188	219	205	17.0844	13.7202	12.9965	9.41126	10.7414	9.98741	0.00917744	-0.873941	down	--	--	Molecular Function: cytochrome-c oxidase activity (GO:0004129);; Cellular Component: mitochondrion (GO:0005739);; Biological Process: hydrogen ion transmembrane transport (GO:1902600);;	K18179|1.52732e-18|cam:101502594|K18179 cytochrome c oxidase assembly factor 6 | (RefSeq) uncharacterized LOC101502594	--	--	--	--	--	S	Function unknown	hypothetical protein MA16_Dca017317 [Dendrobium catenatum]
gene-MA16_Dca017314	MSTRG.21672.1	344	277	300	188	219	205	17.0844	13.7202	12.9965	9.41126	10.7414	9.98741	0.00917744	-0.873941	down	--	--	Molecular Function: serine-type endopeptidase inhibitor activity (GO:0004867);; Biological Process: response to oxidative stress (GO:0006979);; Biological Process: negative regulation of endopeptidase activity (GO:0010951);;	--	--	--	--	Potato type II proteinase inhibitor family	--	S	Function unknown	hypothetical protein MA16_Dca017314 [Dendrobium catenatum]
gene-MA16_Dca017308	MSTRG.21672.1	344	277	300	188	219	205	17.0844	13.7202	12.9965	9.41126	10.7414	9.98741	0.00917744	-0.873941	down	--	--	--	--	--	[R]	General function prediction only	Domain of unknown function (DUF4283)	--	S	Function unknown	hypothetical protein MA16_Dca017308 [Dendrobium catenatum]
gene-MA16_Dca017316	MSTRG.21672.1	344	277	300	188	219	205	17.0844	13.7202	12.9965	9.41126	10.7414	9.98741	0.00917744	-0.873941	down	--	--	--	--	--	--	--	--	--	--	--	hypothetical protein MA16_Dca017316 [Dendrobium catenatum]
gene-MA16_Dca017315	MSTRG.21672.1	344	277	300	188	219	205	17.0844	13.7202	12.9965	9.41126	10.7414	9.98741	0.00917744	-0.873941	down	--	--	Cellular Component: Golgi membrane (GO:0000139);; Molecular Function: sugar:proton symporter activity (GO:0005351);; Molecular Function: UDP-N-acetylgalactosamine transmembrane transporter activity (GO:0005463);; Cellular Component: endoplasmic reticulum (GO:0005783);; Biological Process: carbohydrate transport (GO:0008643);; Biological Process: pollen exine formation (GO:0010584);; Biological Pr…	K15272|2.37312e-95|aip:107631662|K15272 solute carrier family 35 (UDP-sugar transporter), member A1/2/3 | (RefSeq) CMP-sialic acid transporter 5	--	[G]	Carbohydrate transport and metabolism	Nucleotide-sugar transporter;; Purine nucleobase transmembrane transport	CMP-sialic acid transporter 5 OS=Arabidopsis thaliana OX=3702 GN=At5g65000 PE=2 SV=1	EG	Amino acid transport and metabolism;; Carbohydrate transport and metabolism	CMP-sialic acid transporter 5 [Dendrobium catenatum]
gene-MA16_Dca017311	MSTRG.21672.1	344	277	300	188	219	205	17.0844	13.7202	12.9965	9.41126	10.7414	9.98741	0.00917744	-0.873941	down	[G]	Carbohydrate transport and metabolism	Biological Process: transport (GO:0006810);; Molecular Function: channel activity (GO:0015267);; Cellular Component: integral component of membrane (GO:0016021);; Molecular Function: substrate-specific transmembrane transporter activity (GO:0022891);; Biological Process: single-organism process (GO:0044699);;	K09874|3.13587e-62|rcu:8281648|K09874 aquaporin NIP | (RefSeq) nodulin-26	--	[G]	Carbohydrate transport and metabolism	Major intrinsic protein	Aquaporin NIP1-1 OS=Oryza sativa subsp. japonica OX=39947 GN=NIP1-1 PE=2 SV=1	G	Carbohydrate transport and metabolism	Aquaporin NIP1-1 [Dendrobium catenatum]
gene-MA16_Dca018449	MSTRG.22231.1	10	7	2	0	0	0	0.443458	0.322958	0.069726	0	0	0	0.00262303	-2.22801	down	--	--	Molecular Function: microtubule motor activity (GO:0003777);; Cellular Component: kinesin complex (GO:0005871);; Biological Process: microtubule-based movement (GO:0007018);; Cellular Component: plastid (GO:0009536);; Molecular Function: ATPase activity (GO:0016887);; Molecular Function: organic cyclic compound binding (GO:0097159);; Molecular Function: heterocyclic compound binding (GO:1901363);;	K10403|0|vvi:100261269|K10403 kinesin family member 22 | (RefSeq) kinesin-like protein KIN-10B	--	[Z]	Cytoskeleton	Kinesin motor domain;; Microtubule binding;; Helix-hairpin-helix motif;; Helix-hairpin-helix motif	Kinesin-like protein KIN-10C OS=Oryza sativa subsp. japonica OX=39947 GN=KIN10C PE=2 SV=1	Z	Cytoskeleton	kinesin-like protein KIN-10C [Dendrobium catenatum]
gene-MA16_Dca018448	MSTRG.22231.1	10	7	2	0	0	0	0.443458	0.322958	0.069726	0	0	0	0.00262303	-2.22801	down	--	--	--	--	--	--	--	--	--	--	--	hypothetical protein MA16_Dca018448 [Dendrobium catenatum]
gene-MA16_Dca018447	MSTRG.22231.1	10	7	2	0	0	0	0.443458	0.322958	0.069726	0	0	0	0.00262303	-2.22801	down	--	--	--	--	--	--	--	--	--	S	Function unknown	hypothetical protein MA16_Dca018447 [Dendrobium catenatum]
gene-MA16_Dca018446	MSTRG.22231.1	10	7	2	0	0	0	0.443458	0.322958	0.069726	0	0	0	0.00262303	-2.22801	down	--	--	--	--	--	[R]	General function prediction only	Reverse transcriptase (RNA-dependent DNA polymerase)	Putative ribonuclease H protein At1g65750 OS=Arabidopsis thaliana OX=3702 GN=At1g65750 PE=3 SV=1	S	Function unknown	Putative ribonuclease H protein [Dendrobium catenatum]
gene-MA16_Dca010515	MSTRG.22335.1	864	890	459	179	74	75	52.4808	53.9515	24.3178	10.9274	4.4549	4.46961	9.93342e-07	-2.63412	down	[E]	Amino acid transport and metabolism	Biological Process: amino acid transmembrane transport (GO:0003333);; Molecular Function: amino acid transmembrane transporter activity (GO:0015171);; Cellular Component: integral component of membrane (GO:0016021);;	--	--	[E]	Amino acid transport and metabolism	Amino acid permease;; Amino acid permease	Amino-acid permease BAT1 homolog OS=Oryza sativa subsp. japonica OX=39947 GN=BAT1 PE=2 SV=1	E	Amino acid transport and metabolism	amino-acid permease BAT1 homolog [Dendrobium catenatum]
gene-MA16_Dca010516	MSTRG.22335.1	864	890	459	179	74	75	52.4808	53.9515	24.3178	10.9274	4.4549	4.46961	9.93342e-07	-2.63412	down	--	--	--	--	--	--	--	--	--	--	--	hypothetical protein MA16_Dca010516 [Dendrobium catenatum]
gene-MA16_Dca001865	MSTRG.22972.1	76	129	93	62	39	32	0.452172	0.771634	0.484385	0.373225	0.229612	0.187502	0.00343004	-1.31998	down	[Q]	Secondary metabolites biosynthesis, transport and catabolism	Molecular Function: beta-carotene 15,15'-monooxygenase activity (GO:0003834);; Cellular Component: plastoglobule (GO:0010287);; Biological Process: oxidation-reduction process (GO:0055114);;	K09840|0|mus:103982044|K09840 9-cis-epoxycarotenoid dioxygenase [EC:1.13.11.51] | (RefSeq) zeaxanthin 7,8(7',8')-cleavage dioxygenase, chromoplastic	Carotenoid biosynthesis (ko00906)	[Q]	Secondary metabolites biosynthesis, transport and catabolism	Retinal pigment epithelial membrane protein	9-cis-epoxycarotenoid dioxygenase NCED1, chloroplastic OS=Oryza sativa subsp. japonica OX=39947 GN=NCED1 PE=2 SV=1	Q	Secondary metabolites biosynthesis, transport and catabolism	zeaxanthin 7,8(7&apos;,8&apos;)-cleavage dioxygenase, chromoplastic isoform X1 [Dendrobium catenatum]
gene-MA16_Dca001864	MSTRG.22972.1	76	129	93	62	39	32	0.452172	0.771634	0.484385	0.373225	0.229612	0.187502	0.00343004	-1.31998	down	--	--	--	K11985|2.87697e-13|mus:103992930|K11985 TRAF-interacting protein [EC:2.3.2.27] | (RefSeq) E3 ubiquitin-protein ligase TRAIP-like isoform X1	--	[O]	Posttranslational modification, protein turnover, chaperones	--	--	S	Function unknown	hypothetical protein MA16_Dca001864 [Dendrobium catenatum]
gene-MA16_Dca001867	MSTRG.22972.1	76	129	93	62	39	32	0.452172	0.771634	0.484385	0.373225	0.229612	0.187502	0.00343004	-1.31998	down	--	--	--	--	--	[R]	General function prediction only	--	Retrovirus-related Pol polyprotein from transposon RE1 OS=Arabidopsis thaliana OX=3702 GN=RE1 PE=2 SV=1	L	Replication, recombination and repair	Retrovirus-related Pol polyprotein from transposon TNT 1-94 [Dendrobium catenatum]
gene-MA16_Dca001868	MSTRG.22972.1	76	129	93	62	39	32	0.452172	0.771634	0.484385	0.373225	0.229612	0.187502	0.00343004	-1.31998	down	--	--	Cellular Component: integral component of membrane (GO:0016021);;	--	--	--	--	--	--	S	Function unknown	uncharacterized protein LOC110096855 [Dendrobium catenatum]
gene-MA16_Dca001866	MSTRG.22972.1	76	129	93	62	39	32	0.452172	0.771634	0.484385	0.373225	0.229612	0.187502	0.00343004	-1.31998	down	--	--	--	--	--	--	--	--	--	--	--	hypothetical protein MA16_Dca001866 [Dendrobium catenatum]
gene-MA16_Dca001958	MSTRG.23162.5	0	0	0	13	92	18	0	0	0	0.391071	2.72031	0.500874	8.50964e-06	3.26433	up	--	--	Cellular Component: Golgi membrane (GO:0000139);; Molecular Function: SNARE binding (GO:0000149);; Molecular Function: SNAP receptor activity (GO:0005484);; Cellular Component: endosome (GO:0005768);; Cellular Component: vacuole (GO:0005773);; Cellular Component: endoplasmic reticulum membrane (GO:0005789);; Cellular Component: Golgi medial cisterna (GO:0005797);; Cellular Component: cis-Golgi ne…	K08495|4.94518e-131|egu:105033491|K08495 golgi SNAP receptor complex member 1 | (RefSeq) Golgi SNAP receptor complex member 1-2	SNARE interactions in vesicular transport (ko04130)	[U]	Intracellular trafficking, secretion, and vesicular transport	Snare region anchored in the vesicle membrane C-terminus	Golgi SNAP receptor complex member 1-2 OS=Arabidopsis thaliana OX=3702 GN=GOS12 PE=1 SV=2	U	Intracellular trafficking, secretion, and vesicular transport	Golgi SNAP receptor complex member 1-2 [Dendrobium catenatum]
gene-MA16_Dca001960	MSTRG.23162.5	0	0	0	13	92	18	0	0	0	0.391071	2.72031	0.500874	8.50964e-06	3.26433	up	[S]	Function unknown	Cellular Component: membrane (GO:0016020);;	--	--	--	--	Protein of unknown function, DUF599	--	S	Function unknown	uncharacterized protein LOC110114927 [Dendrobium catenatum]
gene-MA16_Dca001959	MSTRG.23162.5	0	0	0	13	92	18	0	0	0	0.391071	2.72031	0.500874	8.50964e-06	3.26433	up	--	--	Biological Process: intracellular protein transport (GO:0006886);; Molecular Function: protein transporter activity (GO:0008565);; Biological Process: vesicle-mediated transport (GO:0016192);; Cellular Component: clathrin adaptor complex (GO:0030131);;	K11824|0|egu:105054046|K11824 AP-2 complex subunit alpha | (RefSeq) AP-2 complex subunit alpha-1-like	Endocytosis (ko04144)	[U]	Intracellular trafficking, secretion, and vesicular transport	Adaptin N terminal region;; Alpha adaptin AP2, C-terminal domain;; Adaptin C-terminal domain;; non-SMC mitotic condensation complex subunit 1	AP-2 complex subunit alpha-2 OS=Arabidopsis thaliana OX=3702 GN=ALPHAC-AD PE=1 SV=1	U	Intracellular trafficking, secretion, and vesicular transport	AP-2 complex subunit alpha-2 [Dendrobium catenatum]
gene-MA16_Dca001963	MSTRG.23162.5	0	0	0	13	92	18	0	0	0	0.391071	2.72031	0.500874	8.50964e-06	3.26433	up	--	--	--	--	--	--	--	--	--	--	--	hypothetical protein MA16_Dca001963 [Dendrobium catenatum]
gene-MA16_Dca001956	MSTRG.23162.5	0	0	0	13	92	18	0	0	0	0.391071	2.72031	0.500874	8.50964e-06	3.26433	up	[DPM]	Cell cycle control, cell division, chromosome partitioning;; Inorganic ion transport and metabolism;; Cell wall/membrane/envelope biogenesis	Molecular Function: copper ion binding (GO:0005507);; Molecular Function: oxidoreductase activity (GO:0016491);; Biological Process: oxidation-reduction process (GO:0055114);;	--	--	[Q]	Secondary metabolites biosynthesis, transport and catabolism	Multicopper oxidase;; Multicopper oxidase;; Multicopper oxidase	Monocopper oxidase-like protein SKU5 OS=Arabidopsis thaliana OX=3702 GN=SKU5 PE=1 SV=1	Q	Secondary metabolites biosynthesis, transport and catabolism	monocopper oxidase-like protein SKU5 [Dendrobium catenatum]
gene-MA16_Dca001957	MSTRG.23162.5	0	0	0	13	92	18	0	0	0	0.391071	2.72031	0.500874	8.50964e-06	3.26433	up	--	--	--	--	--	--	--	--	--	--	--	hypothetical protein MA16_Dca001957 [Dendrobium catenatum]
gene-MA16_Dca001964	MSTRG.23162.5	0	0	0	13	92	18	0	0	0	0.391071	2.72031	0.500874	8.50964e-06	3.26433	up	[Z]	Cytoskeleton	Molecular Function: ATP binding (GO:0005524);;	K10355|0|egr:104442305|K10355 actin, other eukaryote | (RefSeq) actin-7	--	[Z]	Cytoskeleton	Actin	Actin-7 OS=Arabidopsis thaliana OX=3702 GN=ACT7 PE=1 SV=1	Z	Cytoskeleton	actin-7-like [Dendrobium catenatum]
gene-MA16_Dca001962	MSTRG.23162.5	0	0	0	13	92	18	0	0	0	0.391071	2.72031	0.500874	8.50964e-06	3.26433	up	--	--	--	--	--	--	--	--	--	S	Function unknown	hypothetical protein MA16_Dca001962 [Dendrobium catenatum]
gene-MA16_Dca003088	MSTRG.24137.1	51	30	72	12	7	14	1.58543	0.920027	1.94425	0.373428	0.198349	0.415977	4.65681e-06	-2.20144	down	--	--	--	--	--	--	--	bZIP transcription factor;; Basic region leucine zipper	Basic leucine zipper 43 OS=Arabidopsis thaliana OX=3702 GN=BZIP43 PE=1 SV=1	K	Transcription	basic leucine zipper 43-like [Dendrobium catenatum]
gene-MA16_Dca003091	MSTRG.24137.1	51	30	72	12	7	14	1.58543	0.920027	1.94425	0.373428	0.198349	0.415977	4.65681e-06	-2.20144	down	[C]	Energy production and conversion	Molecular Function: ATP binding (GO:0005524);; Cellular Component: chloroplast thylakoid membrane (GO:0009535);; Molecular Function: hydrogen ion transmembrane transporter activity (GO:0015078);; Biological Process: ATP synthesis coupled proton transport (GO:0015986);; Cellular Component: integral component of membrane (GO:0016021);; Cellular Component: proton-transporting ATP synthase complex, c…	K02109|1.39431e-60|pda:103712135|K02109 F-type H+-transporting ATPase subunit b | (RefSeq) ATP synthase subunit b', chloroplastic	Oxidative phosphorylation (ko00190);; Photosynthesis (ko00195)	--	--	ATP synthase B/B' CF(0)	ATP synthase subunit b&apos;, chloroplastic OS=Spinacia oleracea OX=3562 GN=ATPG PE=1 SV=2	U	Intracellular trafficking, secretion, and vesicular transport	ATP synthase subunit b&apos;, chloroplastic [Dendrobium catenatum]
gene-MA16_Dca003092	MSTRG.24137.1	51	30	72	12	7	14	1.58543	0.920027	1.94425	0.373428	0.198349	0.415977	4.65681e-06	-2.20144	down	[L]	Replication, recombination and repair	Molecular Function: calcium ion binding (GO:0005509);; Molecular Function: GTP binding (GO:0005525);;	K12483|0|pda:103718510|K12483 EH domain-containing protein 1 | (RefSeq) EH domain-containing protein 1-like	Endocytosis (ko04144)	[TU]	Signal transduction mechanisms;; Intracellular trafficking, secretion, and vesicular transport	N-terminal EH-domain containing protein;; Dynamin family;; 50S ribosome-binding GTPase;; EF-hand domain pair;; Cytoskeletal-regulatory complex EF hand;; EF hand	EH domain-containing protein 1 OS=Arabidopsis thaliana OX=3702 GN=EHD1 PE=1 SV=1	S	Function unknown	EH domain-containing protein 1 [Dendrobium catenatum]
gene-MA16_Dca003094	MSTRG.24137.1	51	30	72	12	7	14	1.58543	0.920027	1.94425	0.373428	0.198349	0.415977	4.65681e-06	-2.20144	down	[T]	Signal transduction mechanisms	Molecular Function: calcium ion binding (GO:0005509);; Cellular Component: plasma membrane (GO:0005886);;	K06268|1.001e-105|sita:101783259|K06268 serine/threonine-protein phosphatase 2B regulatory subunit | (RefSeq) calcineurin B-like protein 7	--	[T]	Signal transduction mechanisms	EF hand;; EF hand;; EF-hand domain pair;; EF-hand domain	Calcineurin B-like protein 7 OS=Oryza sativa subsp. japonica OX=39947 GN=CBL7 PE=2 SV=1	DTZ	Cell cycle control, cell division, chromosome partitioning;; Signal transduction mechanisms;; Cytoskeleton	Calcineurin B-like protein 7 [Dendrobium catenatum]
gene-MA16_Dca003093	MSTRG.24137.1	51	30	72	12	7	14	1.58543	0.920027	1.94425	0.373428	0.198349	0.415977	4.65681e-06	-2.20144	down	[T]	Signal transduction mechanisms	--	--	--	--	--	Cofactor assembly of complex C subunit B, CCB2/CCB4	Protein COFACTOR ASSEMBLY OF COMPLEX C SUBUNIT B CCB4, chloroplastic OS=Arabidopsis thaliana OX=3702 GN=CCB4 PE=1 SV=1	S	Function unknown	protein COFACTOR ASSEMBLY OF COMPLEX C SUBUNIT B CCB4, chloroplastic isoform X1 [Dendrobium catenatum]
gene-MA16_Dca003089	MSTRG.24137.1	51	30	72	12	7	14	1.58543	0.920027	1.94425	0.373428	0.198349	0.415977	4.65681e-06	-2.20144	down	--	--	--	--	--	--	--	--	--	--	--	hypothetical protein MA16_Dca003089 [Dendrobium catenatum]
gene-MA16_Dca003087	MSTRG.24137.1	51	30	72	12	7	14	1.58543	0.920027	1.94425	0.373428	0.198349	0.415977	4.65681e-06	-2.20144	down	[G]	Carbohydrate transport and metabolism	Cellular Component: endoplasmic reticulum (GO:0005783);; Cellular Component: membrane (GO:0016020);; Molecular Function: hydrolase activity, acting on ester bonds (GO:0016788);;	--	--	[R]	General function prediction only	Strictosidine synthase;; SMP-30/Gluconolaconase/LRE-like region;; Arylesterase;; NHL repeat	Protein STRICTOSIDINE SYNTHASE-LIKE 10 OS=Arabidopsis thaliana OX=3702 GN=SSL10 PE=2 SV=1	G	Carbohydrate transport and metabolism	protein STRICTOSIDINE SYNTHASE-LIKE 10-like [Dendrobium catenatum]
gene-MA16_Dca003090	MSTRG.24137.1	51	30	72	12	7	14	1.58543	0.920027	1.94425	0.373428	0.198349	0.415977	4.65681e-06	-2.20144	down	--	--	Molecular Function: GTPase activity (GO:0003924);; Molecular Function: GTP binding (GO:0005525);;	K01528|0|egu:105050077|K01528 dynamin GTPase [EC:3.6.5.5] | (RefSeq) dynamin-2A	Endocytosis (ko04144)	[UR]	Intracellular trafficking, secretion, and vesicular transport;; General function prediction only	Dynamin family;; Dynamin central region;; Dynamin GTPase effector domain;; PH domain;; 50S ribosome-binding GTPase	Dynamin-2A OS=Arabidopsis thaliana OX=3702 GN=DRP2A PE=1 SV=2	S	Function unknown	dynamin-2A-like [Dendrobium catenatum]
gene-MA16_Dca018380	MSTRG.25296.1	74	157	34	0	0	5	5.99395	12.7551	2.39557	0	0	0.366264	3.4772e-06	-3.34659	down	--	--	Cellular Component: nucleosome (GO:0000786);; Cellular Component: nuclear chromatin (GO:0000790);; Molecular Function: DNA binding (GO:0003677);; Biological Process: chromatin silencing (GO:0006342);; Molecular Function: protein heterodimerization activity (GO:0046982);;	K11251|3.52003e-57|gra:105804791|K11251 histone H2A | (RefSeq) histone H2AX-like	--	[B]	Chromatin structure and dynamics	C-terminus of histone H2A;; Core histone H2A/H2B/H3/H4;; Histone-like transcription factor (CBF/NF-Y) and archaeal histone	Probable histone H2AXb OS=Arabidopsis thaliana OX=3702 GN=At1g54690 PE=1 SV=1	B	Chromatin structure and dynamics	histone H2AX [Dendrobium catenatum]
gene-MA16_Dca018381	MSTRG.25296.1	74	157	34	0	0	5	5.99395	12.7551	2.39557	0	0	0.366264	3.4772e-06	-3.34659	down	--	--	Molecular Function: zinc ion binding (GO:0008270);; Cellular Component: integral component of membrane (GO:0016021);; Molecular Function: protein-cysteine S-palmitoyltransferase activity (GO:0019706);;	K20003|0|mus:103977733|K20003 palmitoyltransferase ZDHHC4 [EC:2.3.1.225] | (RefSeq) probable protein S-acyltransferase 17 isoform X1	--	[R]	General function prediction only	DHHC palmitoyltransferase	Probable protein S-acyltransferase 17 OS=Arabidopsis thaliana OX=3702 GN=PAT17 PE=2 SV=1	S	Function unknown	probable protein S-acyltransferase 17 isoform X1 [Dendrobium catenatum]
gene-MA16_Dca018379	MSTRG.25296.1	74	157	34	0	0	5	5.99395	12.7551	2.39557	0	0	0.366264	3.4772e-06	-3.34659	down	--	--	--	--	--	[R]	General function prediction only	PPR repeat;; DYW family of nucleic acid deaminases;; PPR repeat family;; PPR repeat;; Pentatricopeptide repeat domain	Pentatricopeptide repeat-containing protein ELI1, chloroplastic OS=Arabidopsis thaliana OX=3702 GN=ELI1 PE=3 SV=1	S	Function unknown	Pentatricopeptide repeat-containing protein [Dendrobium catenatum]
gene-MA16_Dca018378	MSTRG.25296.1	74	157	34	0	0	5	5.99395	12.7551	2.39557	0	0	0.366264	3.4772e-06	-3.34659	down	--	--	--	--	--	--	--	Protein of unknown function (DUF1639)	--	S	Function unknown	uncharacterized protein LOC110099469 [Dendrobium catenatum]
gene-MA16_Dca018377	MSTRG.25296.1	74	157	34	0	0	5	5.99395	12.7551	2.39557	0	0	0.366264	3.4772e-06	-3.34659	down	[E]	Amino acid transport and metabolism	Molecular Function: 1-aminocyclopropane-1-carboxylate synthase activity (GO:0016847);; Molecular Function: pyridoxal phosphate binding (GO:0030170);; Biological Process: 1-aminocyclopropane-1-carboxylate biosynthetic process (GO:0042218);;	K20772|0|mus:103982436|K20772 1-aminocyclopropane-1-carboxylate synthase 1/2/6 [EC:4.4.1.14] | (RefSeq) 1-aminocyclopropane-1-carboxylate synthase	Cysteine and methionine metabolism (ko00270)	[T]	Signal transduction mechanisms	Aminotransferase class I and II	1-aminocyclopropane-1-carboxylate synthase 2 OS=Solanum lycopersicum OX=4081 GN=ACS2 PE=1 SV=2	E	Amino acid transport and metabolism	1-aminocyclopropane-1-carboxylate synthase-like [Dendrobium catenatum]
gene-MA16_Dca007795	MSTRG.28975.3	11	22	23	5	6	9	0.252694	0.525203	0.479431	0.121376	0.136476	0.205863	0.00481517	-1.5018	down	--	--	--	--	--	--	--	Domain of unknown function (DUF4378)	--	S	Function unknown	uncharacterized protein LOC110115836 [Dendrobium catenatum]
gene-MA16_Dca007792	MSTRG.28975.3	11	22	23	5	6	9	0.252694	0.525203	0.479431	0.121376	0.136476	0.205863	0.00481517	-1.5018	down	--	--	Molecular Function: 3-oxo-5-alpha-steroid 4-dehydrogenase activity (GO:0003865);; Cellular Component: cytoplasm (GO:0005737);; Biological Process: lipid metabolic process (GO:0006629);; Cellular Component: integral component of membrane (GO:0016021);; Molecular Function: trans-2-enoyl-CoA reductase (NADPH) activity (GO:0019166);; Biological Process: oxidation-reduction process (GO:0055114);;	K10258|4.37535e-156|gra:105776424|K10258 very-long-chain enoyl-CoA reductase [EC:1.3.1.93] | (RefSeq) very-long-chain enoyl-CoA reductase	Fatty acid elongation (ko00062);; Biosynthesis of unsaturated fatty acids (ko01040);; Fatty acid metabolism (ko01212)	[I]	Lipid transport and metabolism	3-oxo-5-alpha-steroid 4-dehydrogenase	Very-long-chain enoyl-CoA reductase OS=Arabidopsis thaliana OX=3702 GN=ECR PE=1 SV=1	S	Function unknown	very-long-chain enoyl-CoA reductase-like [Dendrobium catenatum]
gene-MA16_Dca007796	MSTRG.28975.3	11	22	23	5	6	9	0.252694	0.525203	0.479431	0.121376	0.136476	0.205863	0.00481517	-1.5018	down	--	--	--	--	--	--	--	--	--	--	--	hypothetical protein MA16_Dca007796 [Dendrobium catenatum]
gene-MA16_Dca007793	MSTRG.28975.3	11	22	23	5	6	9	0.252694	0.525203	0.479431	0.121376	0.136476	0.205863	0.00481517	-1.5018	down	--	--	Molecular Function: 3-oxo-5-alpha-steroid 4-dehydrogenase activity (GO:0003865);; Cellular Component: cytoplasm (GO:0005737);; Biological Process: lipid metabolic process (GO:0006629);; Cellular Component: integral component of membrane (GO:0016021);; Molecular Function: trans-2-enoyl-CoA reductase (NADPH) activity (GO:0019166);; Biological Process: oxidation-reduction process (GO:0055114);;	K10258|7.26184e-177|gra:105776424|K10258 very-long-chain enoyl-CoA reductase [EC:1.3.1.93] | (RefSeq) very-long-chain enoyl-CoA reductase	Fatty acid elongation (ko00062);; Biosynthesis of unsaturated fatty acids (ko01040);; Fatty acid metabolism (ko01212)	[I]	Lipid transport and metabolism	3-oxo-5-alpha-steroid 4-dehydrogenase	Very-long-chain enoyl-CoA reductase OS=Arabidopsis thaliana OX=3702 GN=ECR PE=1 SV=1	S	Function unknown	very-long-chain enoyl-CoA reductase-like [Dendrobium catenatum]
gene-MA16_Dca007791	MSTRG.28975.3	11	22	23	5	6	9	0.252694	0.525203	0.479431	0.121376	0.136476	0.205863	0.00481517	-1.5018	down	[T]	Signal transduction mechanisms	--	--	--	--	--	Ankyrin repeats (3 copies);; Ankyrin repeats (many copies);; Ankyrin repeats (many copies);; Ankyrin repeat;; Ankyrin repeat	Putative E3 ubiquitin-protein ligase XBAT31 OS=Arabidopsis thaliana OX=3702 GN=XBAT31 PE=2 SV=1	S	Function unknown	E3 ubiquitin-protein ligase XB3-like [Dendrobium catenatum]
gene-MA16_Dca007797	MSTRG.28975.3	11	22	23	5	6	9	0.252694	0.525203	0.479431	0.121376	0.136476	0.205863	0.00481517	-1.5018	down	[T]	Signal transduction mechanisms	Biological Process: protein phosphorylation (GO:0006468);; Molecular Function: myosin heavy chain kinase activity (GO:0016905);;	K08266|0|egu:105042446|K08266 target of rapamycin complex subunit LST8 | (RefSeq) protein LST8 homolog	--	[R]	General function prediction only	WD domain, G-beta repeat;; Anaphase-promoting complex subunit 4 WD40 domain;; Nucleoporin Nup120/160	COMPASS-like H3K4 histone methylase component WDR5B OS=Arabidopsis thaliana OX=3702 GN=WDR5B PE=1 SV=1	S	Function unknown	protein LST8 homolog [Dendrobium catenatum]
gene-MA16_Dca007794	MSTRG.28975.3	11	22	23	5	6	9	0.252694	0.525203	0.479431	0.121376	0.136476	0.205863	0.00481517	-1.5018	down	--	--	--	K19882|0|nnu:104594550|K19882 O-palmitoleoyl-L-serine hydrolase [EC:3.1.1.98] | (RefSeq) pectin acetylesterase 5-like	--	[M]	Cell wall/membrane/envelope biogenesis	Pectinacetylesterase	Pectin acetylesterase 5 OS=Arabidopsis thaliana OX=3702 GN=PAE5 PE=2 SV=1	S	Function unknown	pectin acetylesterase 5-like isoform X1 [Dendrobium catenatum]
gene-MA16_Dca006169	MSTRG.29691.1	1	1	4	32	30	14	0.024304	0.027949	0.180616	2.0352	1.91654	0.868483	0.000113486	2.49793	up	--	--	--	--	--	[O]	Posttranslational modification, protein turnover, chaperones	Ring finger domain;; RING-like zinc finger;; Zinc finger, C3HC4 type (RING finger);; RING-H2 zinc finger domain;; Zinc finger, C3HC4 type (RING finger);; RING-type zinc-finger;; Anaphase-promoting complex subunit 11 RING-H2 finger	RING-H2 finger protein ATL80 OS=Arabidopsis thaliana OX=3702 GN=ATL80 PE=2 SV=1	O	Posttranslational modification, protein turnover, chaperones	RING-H2 finger protein ATL80-like [Dendrobium catenatum]
gene-MA16_Dca006162	MSTRG.29691.1	1	1	4	32	30	14	0.024304	0.027949	0.180616	2.0352	1.91654	0.868483	0.000113486	2.49793	up	--	--	--	--	--	--	--	CUE domain	--	S	Function unknown	uncharacterized protein LOC110099962 [Dendrobium catenatum]
gene-MA16_Dca006170	MSTRG.29691.1	1	1	4	32	30	14	0.024304	0.027949	0.180616	2.0352	1.91654	0.868483	0.000113486	2.49793	up	--	--	--	--	--	--	--	CHCH-CHCH-like Cx9C, IMS import disulfide relay-system,	--	S	Function unknown	hypothetical protein MA16_Dca006170 [Dendrobium catenatum]
gene-MA16_Dca006165	MSTRG.29691.1	1	1	4	32	30	14	0.024304	0.027949	0.180616	2.0352	1.91654	0.868483	0.000113486	2.49793	up	[J]	Translation, ribosomal structure and biogenesis	Molecular Function: ATP binding (GO:0005524);; Molecular Function: ATPase activity (GO:0016887);;	K06174|0|pda:103715579|K06174 ATP-binding cassette, sub-family E, member 1 | (RefSeq) ABC transporter E family member 2	--	[A]	RNA processing and modification	ABC transporter;; Possible Fer4-like domain in RNase L inhibitor, RLI;; AAA domain, putative AbiEii toxin, Type IV TA system;; RecF/RecN/SMC N terminal domain;; 4Fe-4S binding domain;; AAA ATPase domain;; P-loop containing region of AAA domain;; ATPase family associated with various cellular activities (AAA);; 4Fe-4S binding domain	ABC transporter E family member 2 OS=Arabidopsis thaliana OX=3702 GN=ABCE2 PE=2 SV=1	S	Function unknown	ABC transporter E family member 2 [Dendrobium catenatum]
gene-MA16_Dca006159	MSTRG.29691.1	1	1	4	32	30	14	0.024304	0.027949	0.180616	2.0352	1.91654	0.868483	0.000113486	2.49793	up	[E]	Amino acid transport and metabolism	Molecular Function: serine-type carboxypeptidase activity (GO:0004185);; Biological Process: proteolysis (GO:0006508);;	K16298|0|pda:103703437|K16298 serine carboxypeptidase-like clade IV [EC:3.4.16.-] | (RefSeq) serine carboxypeptidase-like	--	[OE]	Posttranslational modification, protein turnover, chaperones;; Amino acid transport and metabolism	Serine carboxypeptidase	Serine carboxypeptidase-like 49 OS=Arabidopsis thaliana OX=3702 GN=SCPL49 PE=2 SV=2	E	Amino acid transport and metabolism	serine carboxypeptidase-like [Dendrobium catenatum]
gene-MA16_Dca006168	MSTRG.29691.1	1	1	4	32	30	14	0.024304	0.027949	0.180616	2.0352	1.91654	0.868483	0.000113486	2.49793	up	[X]	Mobilome: prophages, transposons	--	--	--	[R]	General function prediction only	Reverse transcriptase (RNA-dependent DNA polymerase);; gag-polypeptide of LTR copia-type;; Integrase core domain;; GAG-pre-integrase domain	Retrovirus-related Pol polyprotein from transposon RE2 OS=Arabidopsis thaliana OX=3702 GN=RE2 PE=4 SV=1	S	Function unknown	Retrovirus-related Pol polyprotein from transposon TNT 1-94 [Dendrobium catenatum]
gene-MA16_Dca006160	MSTRG.29691.1	1	1	4	32	30	14	0.024304	0.027949	0.180616	2.0352	1.91654	0.868483	0.000113486	2.49793	up	[E]	Amino acid transport and metabolism	Cellular Component: membrane (GO:0016020);;	K18592|0|pda:103703439|K18592 gamma-glutamyltranspeptidase / glutathione hydrolase / leukotriene-C4 hydrolase [EC:2.3.2.2 3.4.19.13 3.4.19.14] | (RefSeq) gamma-glutamyltranspeptidase 3	Taurine and hypotaurine metabolism (ko00430);; Cyanoamino acid metabolism (ko00460);; Glutathione metabolism (ko00480);; Arachidonic acid metabolism (ko00590)	[E]	Amino acid transport and metabolism	Gamma-glutamyltranspeptidase	Glutathione hydrolase 3 OS=Arabidopsis thaliana OX=3702 GN=GGT3 PE=2 SV=1	E	Amino acid transport and metabolism	gamma-glutamyltranspeptidase 3-like [Dendrobium catenatum]
gene-MA16_Dca006164	MSTRG.29691.1	1	1	4	32	30	14	0.024304	0.027949	0.180616	2.0352	1.91654	0.868483	0.000113486	2.49793	up	--	--	--	--	--	--	--	--	--	--	--	hypothetical protein MA16_Dca006164 [Dendrobium catenatum]
gene-MA16_Dca006163	MSTRG.29691.1	1	1	4	32	30	14	0.024304	0.027949	0.180616	2.0352	1.91654	0.868483	0.000113486	2.49793	up	[O]	Posttranslational modification, protein turnover, chaperones	Molecular Function: ATP binding (GO:0005524);;	K03283|0|mdm:103434172|K03283 heat shock 70kDa protein 1/8 | (RefSeq) heat shock cognate 70 kDa protein 2	Spliceosome (ko03040);; Protein processing in endoplasmic reticulum (ko04141);; Endocytosis (ko04144)	[O]	Posttranslational modification, protein turnover, chaperones	Hsp70 protein;; MreB/Mbl protein;; NAD-specific glutamate dehydrogenase	Heat shock cognate 70 kDa protein OS=Petunia hybrida OX=4102 GN=HSP70 PE=2 SV=1	O	Posttranslational modification, protein turnover, chaperones	heat shock cognate 70 kDa protein 2-like [Dendrobium catenatum]
gene-MA16_Dca006167	MSTRG.29691.1	1	1	4	32	30	14	0.024304	0.027949	0.180616	2.0352	1.91654	0.868483	0.000113486	2.49793	up	--	--	--	--	--	--	--	--	--	S	Function unknown	uncharacterized protein LOC110099950 [Dendrobium catenatum]
gene-MA16_Dca006166	MSTRG.29691.1	1	1	4	32	30	14	0.024304	0.027949	0.180616	2.0352	1.91654	0.868483	0.000113486	2.49793	up	--	--	--	--	--	--	--	--	--	--	--	hypothetical protein MA16_Dca006166 [Dendrobium catenatum]
gene-MA16_Dca019274	MSTRG.30103.3	22	27	20	3	8	8	0.546604	0.662103	0.417441	0.054194	0.183227	0.177752	0.000958867	-1.82559	down	--	--	--	--	--	--	--	Protein of unknown function (DUF789)	--	S	Function unknown	uncharacterized protein LOC110107565 [Dendrobium catenatum]
gene-MA16_Dca019275	MSTRG.30103.3	22	27	20	3	8	8	0.546604	0.662103	0.417441	0.054194	0.183227	0.177752	0.000958867	-1.82559	down	--	--	Molecular Function: nucleic acid binding (GO:0003676);; Biological Process: proteolysis (GO:0006508);; Molecular Function: peptidase activity (GO:0008233);; Molecular Function: zinc ion binding (GO:0008270);; Biological Process: DNA integration (GO:0015074);;	K04733|5.58604e-38|thj:104800668|K04733 interleukin-1 receptor-associated kinase 4 [EC:2.7.11.1] | (RefSeq) probable receptor-like protein kinase At5g47070	--	[R]	General function prediction only	--	Retrovirus-related Pol polyprotein from transposon TNT 1-94 OS=Nicotiana tabacum OX=4097 PE=2 SV=1	S	Function unknown	Retrovirus-related Pol polyprotein from transposon TNT 1-94 [Dendrobium catenatum]
gene-MA16_Dca019276	MSTRG.30103.3	22	27	20	3	8	8	0.546604	0.662103	0.417441	0.054194	0.183227	0.177752	0.000958867	-1.82559	down	--	--	--	--	--	--	--	Protein of unknown function (DUF3531)	--	S	Function unknown	hypothetical protein MA16_Dca019276 [Dendrobium catenatum]
gene-MA16_Dca019277	MSTRG.30103.3	22	27	20	3	8	8	0.546604	0.662103	0.417441	0.054194	0.183227	0.177752	0.000958867	-1.82559	down	--	--	--	--	--	--	--	--	--	S	Function unknown	hypothetical protein MA16_Dca019277 [Dendrobium catenatum]
gene-MA16_Dca004119	MSTRG.31265.1	0	0	0	97	66	97	0	0	0	5.56203	3.72434	5.38686	5.62787e-17	5.34011	up	[X]	Mobilome: prophages, transposons	--	--	--	[R]	General function prediction only	Reverse transcriptase (RNA-dependent DNA polymerase)	Uncharacterized mitochondrial protein AtMg01250 OS=Arabidopsis thaliana OX=3702 GN=AtMg01250 PE=4 SV=1	S	Function unknown	Putative ribonuclease H protein [Dendrobium catenatum]
gene-MA16_Dca004017	MSTRG.31265.1	0	0	0	97	66	97	0	0	0	5.56203	3.72434	5.38686	5.62787e-17	5.34011	up	--	--	Cellular Component: cytoplasm (GO:0005737);; Molecular Function: glycolipid transporter activity (GO:0017089);; Biological Process: glycolipid transport (GO:0046836);; Molecular Function: glycolipid binding (GO:0051861);;	--	--	[G]	Carbohydrate transport and metabolism	Glycolipid transfer protein (GLTP)	Glycolipid transfer protein 2 OS=Arabidopsis thaliana OX=3702 GN=GLTP2 PE=2 SV=1	U	Intracellular trafficking, secretion, and vesicular transport	glycolipid transfer protein 3-like [Dendrobium catenatum]
gene-MA16_Dca004016	MSTRG.31265.1	0	0	0	97	66	97	0	0	0	5.56203	3.72434	5.38686	5.62787e-17	5.34011	up	--	--	--	--	--	[R]	General function prediction only	PPR repeat;; PPR repeat family;; PPR repeat;; Pentatricopeptide repeat domain;; Pentacotripeptide-repeat region of PRORP;; Tetratricopeptide repeat	Pentatricopeptide repeat-containing protein At2g21090 OS=Arabidopsis thaliana OX=3702 GN=PCMP-E48 PE=2 SV=1	S	Function unknown	pentatricopeptide repeat-containing protein At2g21090-like [Dendrobium catenatum]
gene-MA16_Dca004015	MSTRG.31265.1	0	0	0	97	66	97	0	0	0	5.56203	3.72434	5.38686	5.62787e-17	5.34011	up	--	--	--	--	--	--	--	Protein BYPASS1-related	--	S	Function unknown	hypothetical protein MA16_Dca004015 [Dendrobium catenatum]
gene-MA16_Dca004013	MSTRG.31265.1	0	0	0	97	66	97	0	0	0	5.56203	3.72434	5.38686	5.62787e-17	5.34011	up	[X]	Mobilome: prophages, transposons	--	--	--	[R]	General function prediction only	Reverse transcriptase (RNA-dependent DNA polymerase);; Integrase core domain;; gag-polypeptide of LTR copia-type;; GAG-pre-integrase domain	Retrovirus-related Pol polyprotein from transposon TNT 1-94 OS=Nicotiana tabacum OX=4097 PE=2 SV=1	L	Replication, recombination and repair	Retrovirus-related Pol polyprotein from transposon TNT 1-94 [Dendrobium catenatum]
gene-MA16_Dca004014	MSTRG.31265.1	0	0	0	97	66	97	0	0	0	5.56203	3.72434	5.38686	5.62787e-17	5.34011	up	--	--	--	--	--	[R]	General function prediction only	gag-polypeptide of LTR copia-type;; Retrotransposon gag protein	Retrovirus-related Pol polyprotein from transposon RE1 OS=Arabidopsis thaliana OX=3702 GN=RE1 PE=2 SV=1	L	Replication, recombination and repair	Retrovirus-related Pol polyprotein from transposon TNT 1-94 [Dendrobium catenatum]
gene-MA16_Dca004019	MSTRG.31265.1	0	0	0	97	66	97	0	0	0	5.56203	3.72434	5.38686	5.62787e-17	5.34011	up	--	--	--	--	--	--	--	ATP-dependent protease La (LON) substrate-binding domain	--	S	Function unknown	hypothetical protein MA16_Dca004019 [Dendrobium catenatum]
gene-MA16_Dca004018	MSTRG.31265.1	0	0	0	97	66	97	0	0	0	5.56203	3.72434	5.38686	5.62787e-17	5.34011	up	[J]	Translation, ribosomal structure and biogenesis	Molecular Function: nucleotide binding (GO:0000166);; Molecular Function: nucleic acid binding (GO:0003676);; Cellular Component: plastid (GO:0009536);;	K14325|1.85128e-56|egu:105038511|K14325 RNA-binding protein with serine-rich domain 1 | (RefSeq) serine/arginine-rich splicing factor SR45	RNA transport (ko03013);; mRNA surveillance pathway (ko03015)	[R]	General function prediction only	RNA recognition motif. (a.k.a. RRM, RBD, or RNP domain)	Serine/arginine-rich splicing factor SR45 OS=Arabidopsis thaliana OX=3702 GN=SR45 PE=1 SV=1	S	Function unknown	serine/arginine-rich splicing factor SR45 [Dendrobium catenatum]
gene-MA16_Dca004118	MSTRG.31265.2	41	85	138	0	2	1	2.19136	4.58469	6.54521	0	0.104239	0.030421	3.28675e-15	-4.82182	down	[MDT]	Cell wall/membrane/envelope biogenesis;; Cell cycle control, cell division, chromosome partitioning;; Signal transduction mechanisms	Molecular Function: nucleotide binding (GO:0000166);;	K08900|4.45183e-163|pda:103701965|K08900 mitochondrial chaperone BCS1 | (RefSeq) protein HYPER-SENSITIVITY-RELATED 4	--	[O]	Posttranslational modification, protein turnover, chaperones	Domain associated at C-terminal with AAA;; ATPase family associated with various cellular activities (AAA);; RNA helicase	Protein HYPER-SENSITIVITY-RELATED 4 OS=Arabidopsis thaliana OX=3702 GN=HSR4 PE=2 SV=1	O	Posttranslational modification, protein turnover, chaperones	AAA-ATPase At3g50940-like [Dendrobium catenatum]
gene-MA16_Dca004016	MSTRG.31265.2	41	85	138	0	2	1	2.19136	4.58469	6.54521	0	0.104239	0.030421	3.28675e-15	-4.82182	down	--	--	--	--	--	[R]	General function prediction only	PPR repeat;; PPR repeat family;; PPR repeat;; Pentatricopeptide repeat domain;; Pentacotripeptide-repeat region of PRORP;; Tetratricopeptide repeat	Pentatricopeptide repeat-containing protein At2g21090 OS=Arabidopsis thaliana OX=3702 GN=PCMP-E48 PE=2 SV=1	S	Function unknown	pentatricopeptide repeat-containing protein At2g21090-like [Dendrobium catenatum]
gene-MA16_Dca004015	MSTRG.31265.2	41	85	138	0	2	1	2.19136	4.58469	6.54521	0	0.104239	0.030421	3.28675e-15	-4.82182	down	--	--	--	--	--	--	--	Protein BYPASS1-related	--	S	Function unknown	hypothetical protein MA16_Dca004015 [Dendrobium catenatum]
gene-MA16_Dca004017	MSTRG.31265.2	41	85	138	0	2	1	2.19136	4.58469	6.54521	0	0.104239	0.030421	3.28675e-15	-4.82182	down	--	--	Cellular Component: cytoplasm (GO:0005737);; Molecular Function: glycolipid transporter activity (GO:0017089);; Biological Process: glycolipid transport (GO:0046836);; Molecular Function: glycolipid binding (GO:0051861);;	--	--	[G]	Carbohydrate transport and metabolism	Glycolipid transfer protein (GLTP)	Glycolipid transfer protein 2 OS=Arabidopsis thaliana OX=3702 GN=GLTP2 PE=2 SV=1	U	Intracellular trafficking, secretion, and vesicular transport	glycolipid transfer protein 3-like [Dendrobium catenatum]
gene-MA16_Dca004018	MSTRG.31265.2	41	85	138	0	2	1	2.19136	4.58469	6.54521	0	0.104239	0.030421	3.28675e-15	-4.82182	down	[J]	Translation, ribosomal structure and biogenesis	Molecular Function: nucleotide binding (GO:0000166);; Molecular Function: nucleic acid binding (GO:0003676);; Cellular Component: plastid (GO:0009536);;	K14325|1.85128e-56|egu:105038511|K14325 RNA-binding protein with serine-rich domain 1 | (RefSeq) serine/arginine-rich splicing factor SR45	RNA transport (ko03013);; mRNA surveillance pathway (ko03015)	[R]	General function prediction only	RNA recognition motif. (a.k.a. RRM, RBD, or RNP domain)	Serine/arginine-rich splicing factor SR45 OS=Arabidopsis thaliana OX=3702 GN=SR45 PE=1 SV=1	S	Function unknown	serine/arginine-rich splicing factor SR45 [Dendrobium catenatum]
gene-MA16_Dca004013	MSTRG.31265.2	41	85	138	0	2	1	2.19136	4.58469	6.54521	0	0.104239	0.030421	3.28675e-15	-4.82182	down	[X]	Mobilome: prophages, transposons	--	--	--	[R]	General function prediction only	Reverse transcriptase (RNA-dependent DNA polymerase);; Integrase core domain;; gag-polypeptide of LTR copia-type;; GAG-pre-integrase domain	Retrovirus-related Pol polyprotein from transposon TNT 1-94 OS=Nicotiana tabacum OX=4097 PE=2 SV=1	L	Replication, recombination and repair	Retrovirus-related Pol polyprotein from transposon TNT 1-94 [Dendrobium catenatum]
gene-MA16_Dca004014	MSTRG.31265.2	41	85	138	0	2	1	2.19136	4.58469	6.54521	0	0.104239	0.030421	3.28675e-15	-4.82182	down	--	--	--	--	--	[R]	General function prediction only	gag-polypeptide of LTR copia-type;; Retrotransposon gag protein	Retrovirus-related Pol polyprotein from transposon RE1 OS=Arabidopsis thaliana OX=3702 GN=RE1 PE=2 SV=1	L	Replication, recombination and repair	Retrovirus-related Pol polyprotein from transposon TNT 1-94 [Dendrobium catenatum]
gene-MA16_Dca004019	MSTRG.31265.2	41	85	138	0	2	1	2.19136	4.58469	6.54521	0	0.104239	0.030421	3.28675e-15	-4.82182	down	--	--	--	--	--	--	--	ATP-dependent protease La (LON) substrate-binding domain	--	S	Function unknown	hypothetical protein MA16_Dca004019 [Dendrobium catenatum]
gene-MA16_Dca007628	MSTRG.31978.2	122	132	59	0	0	10	2.15973	2.34407	0.91388	0	0	0.172145	0.000179566	-2.74996	down	--	--	--	--	--	--	--	Probable zinc-ribbon domain	Protein ENHANCED DISEASE RESISTANCE 4 OS=Arabidopsis thaliana OX=3702 GN=EDR4 PE=1 SV=1	S	Function unknown	protein ENHANCED DISEASE RESISTANCE 4-like [Dendrobium catenatum]
gene-MA16_Dca007622	MSTRG.31978.2	122	132	59	0	0	10	2.15973	2.34407	0.91388	0	0	0.172145	0.000179566	-2.74996	down	--	--	--	--	--	--	--	--	Protein FLX-like 3 OS=Arabidopsis thaliana OX=3702 GN=FLXL3 PE=1 SV=1	S	Function unknown	protein FLX-like 3 [Dendrobium catenatum]
gene-MA16_Dca007618	MSTRG.31978.2	122	132	59	0	0	10	2.15973	2.34407	0.91388	0	0	0.172145	0.000179566	-2.74996	down	[T]	Signal transduction mechanisms	Molecular Function: protein tyrosine phosphatase activity (GO:0004725);; Molecular Function: protein tyrosine/serine/threonine phosphatase activity (GO:0008138);; Biological Process: peptidyl-tyrosine dephosphorylation (GO:0035335);;	K14165|6.21411e-130|egu:105047290|K14165 atypical dual specificity phosphatase [EC:3.1.3.16 3.1.3.48] | (RefSeq) putative dual specificity protein phosphatase DSP8	--	[V]	Defense mechanisms	Dual specificity phosphatase, catalytic domain	Putative dual specificity protein phosphatase DSP8 OS=Arabidopsis thaliana OX=3702 GN=DSP8 PE=2 SV=2	T	Signal transduction mechanisms	putative dual specificity protein phosphatase DSP8 [Dendrobium catenatum]
gene-MA16_Dca007625	MSTRG.31978.2	122	132	59	0	0	10	2.15973	2.34407	0.91388	0	0	0.172145	0.000179566	-2.74996	down	[QV]	Secondary metabolites biosynthesis, transport and catabolism;; Defense mechanisms	Molecular Function: monooxygenase activity (GO:0004497);; Molecular Function: iron ion binding (GO:0005506);; Molecular Function: oxidoreductase activity, acting on paired donors, with incorporation or reduction of molecular oxygen (GO:0016705);; Molecular Function: heme binding (GO:0020037);; Biological Process: oxidation-reduction process (GO:0055114);;	K00487|0|jcu:105638891|K00487 trans-cinnamate 4-monooxygenase [EC:1.14.13.11] | (RefSeq) trans-cinnamate 4-monooxygenase	Ubiquinone and other terpenoid-quinone biosynthesis (ko00130);; Phenylalanine metabolism (ko00360);; Phenylpropanoid biosynthesis (ko00940);; Flavonoid biosynthesis (ko00941);; Stilbenoid, diarylheptanoid and gingerol biosynthesis (ko00945)	[Q]	Secondary metabolites biosynthesis, transport and catabolism	Cytochrome P450	Trans-cinnamate 4-monooxygenase OS=Helianthus tuberosus OX=4233 GN=CYP73A1 PE=1 SV=1	Q	Secondary metabolites biosynthesis, transport and catabolism	trans-cinnamate 4-monooxygenase-like [Dendrobium catenatum]
gene-MA16_Dca007629	MSTRG.31978.2	122	132	59	0	0	10	2.15973	2.34407	0.91388	0	0	0.172145	0.000179566	-2.74996	down	--	--	--	--	--	--	--	KIP1-like protein	Protein NETWORKED 4A OS=Arabidopsis thaliana OX=3702 GN=NET4A PE=2 SV=1	S	Function unknown	protein NETWORKED 4B-like [Dendrobium catenatum]
gene-MA16_Dca007623	MSTRG.31978.2	122	132	59	0	0	10	2.15973	2.34407	0.91388	0	0	0.172145	0.000179566	-2.74996	down	--	--	--	--	--	--	--	--	--	--	--	hypothetical protein MA16_Dca007623 [Dendrobium catenatum]
gene-MA16_Dca007627	MSTRG.31978.2	122	132	59	0	0	10	2.15973	2.34407	0.91388	0	0	0.172145	0.000179566	-2.74996	down	--	--	--	--	--	--	--	--	--	--	--	hypothetical protein MA16_Dca007627 [Dendrobium catenatum]
gene-MA16_Dca007619	MSTRG.31978.2	122	132	59	0	0	10	2.15973	2.34407	0.91388	0	0	0.172145	0.000179566	-2.74996	down	--	--	--	--	--	[K]	Transcription	Histone-like transcription factor (CBF/NF-Y) and archaeal histone	Nuclear transcription factor Y subunit C-5 OS=Arabidopsis thaliana OX=3702 GN=NFYC5 PE=2 SV=1	K	Transcription	dr1-associated corepressor [Dendrobium catenatum]
gene-MA16_Dca007631	MSTRG.31978.2	122	132	59	0	0	10	2.15973	2.34407	0.91388	0	0	0.172145	0.000179566	-2.74996	down	[R]	General function prediction only	--	--	--	--	--	--	--	S	Function unknown	hypothetical protein MA16_Dca007631 [Dendrobium catenatum]
gene-MA16_Dca007630	MSTRG.31978.2	122	132	59	0	0	10	2.15973	2.34407	0.91388	0	0	0.172145	0.000179566	-2.74996	down	--	--	--	--	--	--	--	--	--	--	--	hypothetical protein MA16_Dca007630 [Dendrobium catenatum]
gene-MA16_Dca007621	MSTRG.31978.2	122	132	59	0	0	10	2.15973	2.34407	0.91388	0	0	0.172145	0.000179566	-2.74996	down	--	--	--	--	--	--	--	--	--	--	--	hypothetical protein MA16_Dca007621 [Dendrobium catenatum]
gene-MA16_Dca007620	MSTRG.31978.2	122	132	59	0	0	10	2.15973	2.34407	0.91388	0	0	0.172145	0.000179566	-2.74996	down	[QV]	Secondary metabolites biosynthesis, transport and catabolism;; Defense mechanisms	Molecular Function: monooxygenase activity (GO:0004497);; Molecular Function: iron ion binding (GO:0005506);; Cellular Component: integral component of membrane (GO:0016021);; Molecular Function: oxidoreductase activity, acting on paired donors, with incorporation or reduction of molecular oxygen (GO:0016705);; Molecular Function: heme binding (GO:0020037);; Biological Process: oxidation-reductio…	--	--	[QI]	Secondary metabolites biosynthesis, transport and catabolism;; Lipid transport and metabolism	Cytochrome P450	Cytochrome P450 (Fragment) OS=Helianthus annuus OX=4232 PE=1 SV=1	Q	Secondary metabolites biosynthesis, transport and catabolism	Cytochrome P450 [Dendrobium catenatum]
gene-MA16_Dca007626	MSTRG.31978.2	122	132	59	0	0	10	2.15973	2.34407	0.91388	0	0	0.172145	0.000179566	-2.74996	down	[S]	Function unknown	--	--	--	--	--	Protein of unknown function, DUF599	--	S	Function unknown	uncharacterized protein LOC110102173 [Dendrobium catenatum]
gene-MA16_Dca015855	MSTRG.32281.1	40	29	71	13	23	20	0.84512	0.604794	1.32506	0.274423	0.471867	0.407362	0.00209939	-1.40823	down	[T]	Signal transduction mechanisms	Molecular Function: phosphorelay sensor kinase activity (GO:0000155);; Biological Process: phosphorelay signal transduction system (GO:0000160);; Cellular Component: intracellular (GO:0005622);; Cellular Component: integral component of membrane (GO:0016021);; Biological Process: signal transduction by protein phosphorylation (GO:0023014);;	K14489|0|pda:103707851|K14489 arabidopsis histidine kinase 2/3/4 (cytokinin receptor) [EC:2.7.13.3] | (RefSeq) probable histidine kinase 3	Plant hormone signal transduction (ko04075)	[T]	Signal transduction mechanisms	CHASE domain;; Histidine kinase-, DNA gyrase B-, and HSP90-like ATPase;; Response regulator receiver domain;; His Kinase A (phospho-acceptor) domain	Probable histidine kinase 3 OS=Oryza sativa subsp. indica OX=39946 GN=HK3 PE=2 SV=1	T	Signal transduction mechanisms	probable histidine kinase 3 isoform X1 [Dendrobium catenatum]
gene-MA16_Dca015854	MSTRG.32281.1	40	29	71	13	23	20	0.84512	0.604794	1.32506	0.274423	0.471867	0.407362	0.00209939	-1.40823	down	--	--	Cellular Component: intracellular (GO:0005622);; Biological Process: transport (GO:0006810);;	--	--	[U]	Intracellular trafficking, secretion, and vesicular transport	Nuclear transport factor 2 (NTF2) domain	Nuclear transport factor 2B OS=Arabidopsis thaliana OX=3702 GN=NTF2B PE=1 SV=1	U	Intracellular trafficking, secretion, and vesicular transport	nuclear transport factor 2-like [Dendrobium catenatum]
gene-MA16_Dca015856	MSTRG.32281.1	40	29	71	13	23	20	0.84512	0.604794	1.32506	0.274423	0.471867	0.407362	0.00209939	-1.40823	down	--	--	--	--	--	--	--	--	--	--	--	hypothetical protein MA16_Dca015856 [Dendrobium catenatum]
gene-MA16_Dca015857	MSTRG.32281.1	40	29	71	13	23	20	0.84512	0.604794	1.32506	0.274423	0.471867	0.407362	0.00209939	-1.40823	down	[G]	Carbohydrate transport and metabolism	Molecular Function: catalytic activity (GO:0003824);;	--	--	[G]	Carbohydrate transport and metabolism	Glycosyl hydrolase family 1	Putative beta-glucosidase 23 OS=Oryza sativa subsp. japonica OX=39947 GN=BGLU23 PE=5 SV=2	G	Carbohydrate transport and metabolism	Putative beta-glucosidase 23 [Dendrobium catenatum]
gene-MA16_Dca015859	MSTRG.32281.1	40	29	71	13	23	20	0.84512	0.604794	1.32506	0.274423	0.471867	0.407362	0.00209939	-1.40823	down	--	--	--	--	--	--	--	Domain of unknown function (DUF4408)	--	S	Function unknown	uncharacterized protein LOC110110664 [Dendrobium catenatum]
gene-MA16_Dca015858	MSTRG.32281.1	40	29	71	13	23	20	0.84512	0.604794	1.32506	0.274423	0.471867	0.407362	0.00209939	-1.40823	down	--	--	Molecular Function: peroxidase activity (GO:0004601);; Cellular Component: extracellular region (GO:0005576);; Biological Process: response to oxidative stress (GO:0006979);; Molecular Function: heme binding (GO:0020037);; Biological Process: hydrogen peroxide catabolic process (GO:0042744);; Molecular Function: metal ion binding (GO:0046872);; Biological Process: oxidation-reduction process (GO:…	K00430|1.31893e-163|mus:103986030|K00430 peroxidase [EC:1.11.1.7] | (RefSeq) peroxidase 51	Phenylpropanoid biosynthesis (ko00940)	--	--	Peroxidase	Peroxidase 55 OS=Arabidopsis thaliana OX=3702 GN=PER55 PE=1 SV=1	G	Carbohydrate transport and metabolism	peroxidase 51-like [Dendrobium catenatum]
gene-MA16_Dca015285	MSTRG.32596.2	64	79	16	3	10	24	1.94021	2.41018	0.427206	0.080263	0.293084	0.705015	0.00867593	-1.78331	down	[O]	Posttranslational modification, protein turnover, chaperones	--	--	--	--	--	Subtilase family;; Peptidase inhibitor I9;; PA domain	Subtilisin-like protease SBT1.1 OS=Arabidopsis thaliana OX=3702 GN=SBTI1.1 PE=1 SV=1	O	Posttranslational modification, protein turnover, chaperones	subtilisin-like protease SBT1.1 [Dendrobium catenatum]
gene-MA16_Dca015275	MSTRG.32596.2	64	79	16	3	10	24	1.94021	2.41018	0.427206	0.080263	0.293084	0.705015	0.00867593	-1.78331	down	--	--	--	--	--	--	--	--	--	--	--	hypothetical protein MA16_Dca015275 [Dendrobium catenatum]
gene-MA16_Dca015278	MSTRG.32596.2	64	79	16	3	10	24	1.94021	2.41018	0.427206	0.080263	0.293084	0.705015	0.00867593	-1.78331	down	[QV]	Secondary metabolites biosynthesis, transport and catabolism;; Defense mechanisms	Molecular Function: binding (GO:0005488);; Molecular Function: oxidoreductase activity (GO:0016491);;	K20665|0|egu:105051167|K20665 jasmonoyl-isoleucine 12-hydroxylase [EC:1.14.-.-] | (RefSeq) cytochrome P450 94B3	--	[QI]	Secondary metabolites biosynthesis, transport and catabolism;; Lipid transport and metabolism	Cytochrome P450	Cytochrome P450 94B1 OS=Arabidopsis thaliana OX=3702 GN=CYP94B1 PE=1 SV=1	Q	Secondary metabolites biosynthesis, transport and catabolism	cytochrome P450 94B3-like [Dendrobium catenatum]
gene-MA16_Dca015284	MSTRG.32596.2	64	79	16	3	10	24	1.94021	2.41018	0.427206	0.080263	0.293084	0.705015	0.00867593	-1.78331	down	--	--	--	--	--	[K]	Transcription	Transcription mediator complex subunit Med12	Mediator of RNA polymerase II transcription subunit 12 OS=Arabidopsis thaliana OX=3702 GN=MED12 PE=1 SV=1	K	Transcription	mediator of RNA polymerase II transcription subunit 12 isoform X1 [Dendrobium catenatum]
gene-MA16_Dca015273	MSTRG.32596.2	64	79	16	3	10	24	1.94021	2.41018	0.427206	0.080263	0.293084	0.705015	0.00867593	-1.78331	down	--	--	--	--	--	--	--	--	--	S	Function unknown	myosin-2 isoform X1 [Dendrobium catenatum]
gene-MA16_Dca015272	MSTRG.32596.2	64	79	16	3	10	24	1.94021	2.41018	0.427206	0.080263	0.293084	0.705015	0.00867593	-1.78331	down	--	--	Cellular Component: integral component of membrane (GO:0016021);;	--	--	--	--	Protein of unknown function (DUF3339)	--	S	Function unknown	uncharacterized protein LOC110093553 [Dendrobium catenatum]
gene-MA16_Dca015277	MSTRG.32596.2	64	79	16	3	10	24	1.94021	2.41018	0.427206	0.080263	0.293084	0.705015	0.00867593	-1.78331	down	--	--	--	--	--	[R]	General function prediction only	PPR repeat;; PPR repeat family;; PPR repeat;; Pentatricopeptide repeat domain;; Pentacotripeptide-repeat region of PRORP	Pentatricopeptide repeat-containing protein At5g56310 OS=Arabidopsis thaliana OX=3702 GN=PCMP-E13 PE=2 SV=1	S	Function unknown	pentatricopeptide repeat-containing protein At5g56310-like [Dendrobium catenatum]
gene-MA16_Dca015280	MSTRG.32596.2	64	79	16	3	10	24	1.94021	2.41018	0.427206	0.080263	0.293084	0.705015	0.00867593	-1.78331	down	[QV]	Secondary metabolites biosynthesis, transport and catabolism;; Defense mechanisms	Molecular Function: binding (GO:0005488);; Molecular Function: oxidoreductase activity (GO:0016491);;	K20665|0|tcc:TCM_014626|K20665 jasmonoyl-isoleucine 12-hydroxylase [EC:1.14.-.-] | (RefSeq) Cytochrome P450 94A2	--	[QI]	Secondary metabolites biosynthesis, transport and catabolism;; Lipid transport and metabolism	Cytochrome P450	Cytochrome P450 94B1 OS=Arabidopsis thaliana OX=3702 GN=CYP94B1 PE=1 SV=1	Q	Secondary metabolites biosynthesis, transport and catabolism	cytochrome P450 94B1-like [Dendrobium catenatum]
gene-MA16_Dca015279	MSTRG.32596.2	64	79	16	3	10	24	1.94021	2.41018	0.427206	0.080263	0.293084	0.705015	0.00867593	-1.78331	down	--	--	--	--	--	[R]	General function prediction only	gag-polypeptide of LTR copia-type	--	S	Function unknown	hypothetical protein MA16_Dca015279 [Dendrobium catenatum]
gene-MA16_Dca015283	MSTRG.32596.2	64	79	16	3	10	24	1.94021	2.41018	0.427206	0.080263	0.293084	0.705015	0.00867593	-1.78331	down	--	--	--	--	--	--	--	--	--	--	--	hypothetical protein MA16_Dca015283 [Dendrobium catenatum]
gene-MA16_Dca015271	MSTRG.32596.2	64	79	16	3	10	24	1.94021	2.41018	0.427206	0.080263	0.293084	0.705015	0.00867593	-1.78331	down	[DZ]	Cell cycle control, cell division, chromosome partitioning;; Cytoskeleton	--	--	--	[S]	Function unknown	Regulator of chromosome condensation (RCC1) repeat;; Regulator of chromosome condensation (RCC1) repeat	Ultraviolet-B receptor UVR8 OS=Arabidopsis thaliana OX=3702 GN=UVR8 PE=1 SV=1	DZ	Cell cycle control, cell division, chromosome partitioning;; Cytoskeleton	Ultraviolet-B receptor UVR8 [Dendrobium catenatum]
gene-MA16_Dca015274	MSTRG.32596.2	64	79	16	3	10	24	1.94021	2.41018	0.427206	0.080263	0.293084	0.705015	0.00867593	-1.78331	down	[H]	Coenzyme transport and metabolism	Biological Process: regulation of cell growth (GO:0001558);; Molecular Function: phosphopantothenoylcysteine decarboxylase activity (GO:0004633);; Molecular Function: protein binding (GO:0005515);; Biological Process: response to salt stress (GO:0009651);; Molecular Function: FMN binding (GO:0010181);; Biological Process: coenzyme A biosynthetic process (GO:0015937);; Biological Process: protein …	K01598|2.34531e-86|bdi:100835817|K01598 phosphopantothenoylcysteine decarboxylase [EC:4.1.1.36] | (RefSeq) phosphopantothenoylcysteine decarboxylase	Pantothenate and CoA biosynthesis (ko00770)	[PD]	Inorganic ion transport and metabolism;; Cell cycle control, cell division, chromosome partitioning	Flavoprotein	Phosphopantothenoylcysteine decarboxylase OS=Oryza sativa subsp. japonica OX=39947 GN=HAL3 PE=1 SV=1	H	Coenzyme transport and metabolism	Phosphopantothenoylcysteine decarboxylase [Dendrobium catenatum]
gene-MA16_Dca015276	MSTRG.32596.2	64	79	16	3	10	24	1.94021	2.41018	0.427206	0.080263	0.293084	0.705015	0.00867593	-1.78331	down	--	--	--	--	--	--	--	--	--	--	--	hypothetical protein MA16_Dca015276 [Dendrobium catenatum]
gene-MA16_Dca015313	MSTRG.32645.7	37	37	36	11153	47	13101	0.289982	0.290095	0.249148	89.9703	0.371481	102.83	8.91429e-06	3.26831	up	[M]	Cell wall/membrane/envelope biogenesis	Molecular Function: nucleotide binding (GO:0000166);; Molecular Function: protein kinase activity (GO:0004672);; Cellular Component: membrane (GO:0016020);;	K04733|0|egu:105058151|K04733 interleukin-1 receptor-associated kinase 4 [EC:2.7.11.1] | (RefSeq) SH3; probable receptor-like serine/threonine-protein kinase At4g34500	--	[T]	Signal transduction mechanisms	Protein kinase domain;; Protein tyrosine kinase	Probable receptor-like serine/threonine-protein kinase At4g34500 OS=Arabidopsis thaliana OX=3702 GN=At4g34500 PE=2 SV=1	T	Signal transduction mechanisms	probable receptor-like serine/threonine-protein kinase At4g34500 [Dendrobium catenatum]
gene-MA16_Dca015315	MSTRG.32645.7	37	37	36	11153	47	13101	0.289982	0.290095	0.249148	89.9703	0.371481	102.83	8.91429e-06	3.26831	up	--	--	Molecular Function: iron ion binding (GO:0005506);; Cellular Component: endoplasmic reticulum (GO:0005783);; Biological Process: response to brassinosteroid (GO:0009741);; Biological Process: unidimensional cell growth (GO:0009826);; Biological Process: jasmonic acid mediated signaling pathway (GO:0009867);; Molecular Function: steroid 22-alpha hydroxylase activity (GO:0010012);; Biological Proce…	K09587|1.34771e-30|mus:103974765|K09587 steroid 22-alpha-hydroxylase [EC:1.14.13.-] | (RefSeq) cytochrome P450 90B1	Brassinosteroid biosynthesis (ko00905)	[QI]	Secondary metabolites biosynthesis, transport and catabolism;; Lipid transport and metabolism	Cytochrome P450	Cytochrome P450 90B2 OS=Oryza sativa subsp. japonica OX=39947 GN=CYP90B2 PE=1 SV=1	Q	Secondary metabolites biosynthesis, transport and catabolism	Cytochrome P450 90B1 [Dendrobium catenatum]
gene-MA16_Dca015311	MSTRG.32645.7	37	37	36	11153	47	13101	0.289982	0.290095	0.249148	89.9703	0.371481	102.83	8.91429e-06	3.26831	up	--	--	Molecular Function: transporter activity (GO:0005215);; Cellular Component: intracellular (GO:0005622);; Biological Process: transport (GO:0006810);;	--	--	[I]	Lipid transport and metabolism	CRAL/TRIO domain;; CRAL/TRIO, N-terminal domain;; Divergent CRAL/TRIO domain	Phosphatidylinositol/phosphatidylcholine transfer protein SFH6 OS=Arabidopsis thaliana OX=3702 GN=SFH6 PE=2 SV=1	S	Function unknown	random slug protein 5-like [Dendrobium catenatum]
gene-MA16_Dca015312	MSTRG.32645.7	37	37	36	11153	47	13101	0.289982	0.290095	0.249148	89.9703	0.371481	102.83	8.91429e-06	3.26831	up	[G]	Carbohydrate transport and metabolism	--	--	--	[GC]	Carbohydrate transport and metabolism;; Energy production and conversion	UDP-glucoronosyl and UDP-glucosyl transferase	Scopoletin glucosyltransferase OS=Nicotiana tabacum OX=4097 GN=TOGT1 PE=1 SV=1	S	Function unknown	scopoletin glucosyltransferase-like [Dendrobium catenatum]
gene-MA16_Dca015310	MSTRG.32645.7	37	37	36	11153	47	13101	0.289982	0.290095	0.249148	89.9703	0.371481	102.83	8.91429e-06	3.26831	up	[K]	Transcription	--	--	--	--	--	Leucine rich repeat;; Leucine Rich repeats (2 copies);; Protein tyrosine kinase;; Leucine Rich Repeat;; Protein kinase domain	Probable LRR receptor-like serine/threonine-protein kinase At2g16250 OS=Arabidopsis thaliana OX=3702 GN=At2g16250 PE=2 SV=1	S	Function unknown	putative LRR receptor-like serine/threonine-protein kinase [Dendrobium catenatum]
gene-MA16_Dca025271	MSTRG.33140.1	0	0	0	8	8	4	0	0	0	0.245763	0.245821	0.110935	0.00293114	2.20448	up	--	--	Molecular Function: acid phosphatase activity (GO:0003993);; Cellular Component: mitochondrion (GO:0005739);; Biological Process: dephosphorylation (GO:0016311);;	--	--	--	--	HAD superfamily, subfamily IIIB (Acid phosphatase)	Acid phosphatase 1 OS=Solanum lycopersicum OX=4081 GN=APS1 PE=2 SV=1	S	Function unknown	Acid phosphatase 1 [Dendrobium catenatum]
gene-MA16_Dca012413	MSTRG.33711.2	104	60	56	524	631	592	2.45162	1.40382	1.14285	12.5442	14.8584	13.796	1.54116e-07	2.34836	up	--	--	--	--	--	[O]	Posttranslational modification, protein turnover, chaperones	Ring finger domain;; RING-like zinc finger;; zinc-RING finger domain;; Zinc finger, C3HC4 type (RING finger);; RING-H2 zinc finger domain;; Zinc finger, C3HC4 type (RING finger);; RING-type zinc-finger	Probable E3 ubiquitin-protein ligase RHY1A OS=Arabidopsis thaliana OX=3702 GN=RHY1A PE=2 SV=1	O	Posttranslational modification, protein turnover, chaperones	E3 ubiquitin-protein ligase RNF128-like [Dendrobium catenatum]
gene-MA16_Dca012404	MSTRG.33711.2	104	60	56	524	631	592	2.45162	1.40382	1.14285	12.5442	14.8584	13.796	1.54116e-07	2.34836	up	--	--	Cellular Component: mitochondrial inner membrane presequence translocase complex (GO:0005744);; Molecular Function: protein channel activity (GO:0015266);; Biological Process: protein import into mitochondrial matrix (GO:0030150);; Cellular Component: integral component of mitochondrial inner membrane (GO:0031305);;	K17795|1.94871e-76|mus:103968918|K17795 mitochondrial import inner membrane translocase subunit TIM17 | (RefSeq) mitochondrial import inner membrane translocase subunit TIM17-2-like	--	[U]	Intracellular trafficking, secretion, and vesicular transport	Tim17/Tim22/Tim23/Pmp24 family	Mitochondrial import inner membrane translocase subunit TIM17-2 OS=Arabidopsis thaliana OX=3702 GN=TIM17-2 PE=1 SV=2	O	Posttranslational modification, protein turnover, chaperones	mitochondrial import inner membrane translocase subunit TIM17-2 [Dendrobium catenatum]
gene-MA16_Dca012412	MSTRG.33711.2	104	60	56	524	631	592	2.45162	1.40382	1.14285	12.5442	14.8584	13.796	1.54116e-07	2.34836	up	--	--	Cellular Component: chloroplast (GO:0009507);; Cellular Component: membrane (GO:0016020);;	K13348|4.26725e-72|mus:103980932|K13348 protein Mpv17 | (RefSeq) protein Mpv17	Peroxisome (ko04146)	[R]	General function prediction only	--	--	S	Function unknown	hypothetical protein MA16_Dca012412 [Dendrobium catenatum]
gene-MA16_Dca012414	MSTRG.33711.2	104	60	56	524	631	592	2.45162	1.40382	1.14285	12.5442	14.8584	13.796	1.54116e-07	2.34836	up	--	--	Cellular Component: vacuole (GO:0005773);; Biological Process: proteolysis (GO:0006508);; Biological Process: glutamine metabolic process (GO:0006541);; Molecular Function: gamma-glutamyl-peptidase activity (GO:0034722);; Biological Process: tetrahydrofolylpolyglutamate metabolic process (GO:0046900);;	K01307|1.03963e-177|egu:105047475|K01307 gamma-glutamyl hydrolase [EC:3.4.19.9] | (RefSeq) gamma-glutamyl hydrolase 2	Folate biosynthesis (ko00790)	[H]	Coenzyme transport and metabolism	Peptidase C26;; Glutamine amidotransferase class-I	Gamma-glutamyl hydrolase 2 OS=Arabidopsis thaliana OX=3702 GN=GGH2 PE=1 SV=2	S	Function unknown	gamma-glutamyl hydrolase 2-like [Dendrobium catenatum]
gene-MA16_Dca012410	MSTRG.33711.2	104	60	56	524	631	592	2.45162	1.40382	1.14285	12.5442	14.8584	13.796	1.54116e-07	2.34836	up	--	--	--	--	--	--	--	WRKY DNA -binding domain	Probable WRKY transcription factor 65 OS=Arabidopsis thaliana OX=3702 GN=WRKY65 PE=2 SV=1	K	Transcription	probable WRKY transcription factor 65 isoform X1 [Dendrobium catenatum]
gene-MA16_Dca012405	MSTRG.33711.2	104	60	56	524	631	592	2.45162	1.40382	1.14285	12.5442	14.8584	13.796	1.54116e-07	2.34836	up	--	--	--	--	--	--	--	--	--	--	--	hypothetical protein MA16_Dca012405 [Dendrobium catenatum]
gene-MA16_Dca012403	MSTRG.33711.2	104	60	56	524	631	592	2.45162	1.40382	1.14285	12.5442	14.8584	13.796	1.54116e-07	2.34836	up	--	--	--	--	--	[R]	General function prediction only	PPR repeat family;; PPR repeat;; PPR repeat;; Pentatricopeptide repeat domain;; Pentacotripeptide-repeat region of PRORP;; Mitochondrial ATPase expression;; Mitochondrial 28S ribosomal protein S27;; Tetratricopeptide repeat	Pentatricopeptide repeat-containing protein At3g61520, mitochondrial OS=Arabidopsis thaliana OX=3702 GN=At3g61520 PE=2 SV=1	S	Function unknown	pentatricopeptide repeat-containing protein At3g61520, mitochondrial-like [Dendrobium catenatum]
gene-MA16_Dca012402	MSTRG.33711.2	104	60	56	524	631	592	2.45162	1.40382	1.14285	12.5442	14.8584	13.796	1.54116e-07	2.34836	up	--	--	--	--	--	--	--	--	--	--	--	hypothetical protein MA16_Dca012402 [Dendrobium catenatum]
gene-MA16_Dca012408	MSTRG.33711.2	104	60	56	524	631	592	2.45162	1.40382	1.14285	12.5442	14.8584	13.796	1.54116e-07	2.34836	up	[R]	General function prediction only	Molecular Function: GTP binding (GO:0005525);; Cellular Component: intracellular (GO:0005622);; Biological Process: small GTPase mediated signal transduction (GO:0007264);;	K07897|1.62365e-145|nnu:104595192|K07897 Ras-related protein Rab-7A | (RefSeq) ras-related protein Rab7-like	Endocytosis (ko04144);; Phagosome (ko04145)	[R]	General function prediction only	Ras family;; Ras of Complex, Roc, domain of DAPkinase;; ADP-ribosylation factor family;; 50S ribosome-binding GTPase;; Elongation factor Tu GTP binding domain;; Gtr1/RagA G protein conserved region;; Conserved hypothetical ATP binding protein	Ras-related protein Rab7 OS=Prunus armeniaca OX=36596 PE=2 SV=1	S	Function unknown	ras-related protein Rab7-like [Dendrobium catenatum]
gene-MA16_Dca012411	MSTRG.33711.2	104	60	56	524	631	592	2.45162	1.40382	1.14285	12.5442	14.8584	13.796	1.54116e-07	2.34836	up	[R]	General function prediction only	Molecular Function: GTP binding (GO:0005525);; Cellular Component: intracellular (GO:0005622);; Biological Process: small GTPase mediated signal transduction (GO:0007264);; Molecular Function: hydrolase activity (GO:0016787);;	K07904|2.38323e-142|pda:103707349|K07904 Ras-related protein Rab-11A | (RefSeq) ras-related protein RIC2	Endocytosis (ko04144)	[U]	Intracellular trafficking, secretion, and vesicular transport	Ras family;; Ras of Complex, Roc, domain of DAPkinase;; ADP-ribosylation factor family;; 50S ribosome-binding GTPase	Ras-related protein RIC2 OS=Oryza sativa subsp. japonica OX=39947 GN=RIC2 PE=2 SV=2	S	Function unknown	ras-related protein RIC2-like [Dendrobium catenatum]
gene-MA16_Dca012409	MSTRG.33711.2	104	60	56	524	631	592	2.45162	1.40382	1.14285	12.5442	14.8584	13.796	1.54116e-07	2.34836	up	--		Molecular Function: protein serine/threonine kinase activity (GO:0004674);; Molecular Function: ATP binding (GO:0005524);; Biological Process: protein phosphorylation (GO:0006468);; Cellular Component: integral component of membrane (GO:0016021);; Molecular Function: carbohydrate binding (GO:0030246);;	--	--	--	--	Protein kinase domain;; Protein tyrosine kinase	L-type lectin-domain containing receptor kinase IV.3 OS=Arabidopsis thaliana OX=3702 GN=LECRK43 PE=2 SV=1	T	Signal transduction mechanisms	hypothetical protein MA16_Dca012409 [Dendrobium catenatum]
gene-MA16_Dca012407	MSTRG.33711.2	104	60	56	524	631	592	2.45162	1.40382	1.14285	12.5442	14.8584	13.796	1.54116e-07	2.34836	up	[M]	Cell wall/membrane/envelope biogenesis	--	--	--	[T]	Signal transduction mechanisms	Protein tyrosine kinase;; Protein kinase domain	Proline-rich receptor-like protein kinase PERK4 OS=Arabidopsis thaliana OX=3702 GN=PERK4 PE=1 SV=1	T	Signal transduction mechanisms	proline-rich receptor-like protein kinase PERK1 [Dendrobium catenatum]
gene-MA16_Dca012406	MSTRG.33711.2	104	60	56	524	631	592	2.45162	1.40382	1.14285	12.5442	14.8584	13.796	1.54116e-07	2.34836	up	--	--	Cellular Component: mitochondrial outer membrane translocase complex (GO:0005742);; Cellular Component: integral component of membrane (GO:0016021);; Biological Process: protein import into mitochondrial matrix (GO:0030150);;	K17771|3.88812e-24|pper:PRUPE_ppa014339mg|K17771 mitochondrial import receptor subunit TOM7 | (RefSeq) hypothetical protein	--	--	--	TOM7 family	Mitochondrial import receptor subunit TOM7-1 OS=Solanum tuberosum OX=4113 GN=TOM7-1 PE=3 SV=3	U	Intracellular trafficking, secretion, and vesicular transport	mitochondrial import receptor subunit TOM7-1 [Dendrobium catenatum]
gene-MA16_Dca012415	MSTRG.33711.2	104	60	56	524	631	592	2.45162	1.40382	1.14285	12.5442	14.8584	13.796	1.54116e-07	2.34836	up	--	--	--	--	--	--	--	--	--	--	--	hypothetical protein MA16_Dca012415 [Dendrobium catenatum]
gene-MA16_Dca012404	MSTRG.33712.5	5	0	6	41	34	63	0.212064	0	0.219508	2.03383	1.61714	3.02804	3.18245e-05	2.56426	up	--	--	Cellular Component: mitochondrial inner membrane presequence translocase complex (GO:0005744);; Molecular Function: protein channel activity (GO:0015266);; Biological Process: protein import into mitochondrial matrix (GO:0030150);; Cellular Component: integral component of mitochondrial inner membrane (GO:0031305);;	K17795|1.94871e-76|mus:103968918|K17795 mitochondrial import inner membrane translocase subunit TIM17 | (RefSeq) mitochondrial import inner membrane translocase subunit TIM17-2-like	--	[U]	Intracellular trafficking, secretion, and vesicular transport	Tim17/Tim22/Tim23/Pmp24 family	Mitochondrial import inner membrane translocase subunit TIM17-2 OS=Arabidopsis thaliana OX=3702 GN=TIM17-2 PE=1 SV=2	O	Posttranslational modification, protein turnover, chaperones	mitochondrial import inner membrane translocase subunit TIM17-2 [Dendrobium catenatum]
gene-MA16_Dca012413	MSTRG.33712.5	5	0	6	41	34	63	0.212064	0	0.219508	2.03383	1.61714	3.02804	3.18245e-05	2.56426	up	--	--	--	--	--	[O]	Posttranslational modification, protein turnover, chaperones	Ring finger domain;; RING-like zinc finger;; zinc-RING finger domain;; Zinc finger, C3HC4 type (RING finger);; RING-H2 zinc finger domain;; Zinc finger, C3HC4 type (RING finger);; RING-type zinc-finger	Probable E3 ubiquitin-protein ligase RHY1A OS=Arabidopsis thaliana OX=3702 GN=RHY1A PE=2 SV=1	O	Posttranslational modification, protein turnover, chaperones	E3 ubiquitin-protein ligase RNF128-like [Dendrobium catenatum]
gene-MA16_Dca012412	MSTRG.33712.5	5	0	6	41	34	63	0.212064	0	0.219508	2.03383	1.61714	3.02804	3.18245e-05	2.56426	up	--	--	Cellular Component: chloroplast (GO:0009507);; Cellular Component: membrane (GO:0016020);;	K13348|4.26725e-72|mus:103980932|K13348 protein Mpv17 | (RefSeq) protein Mpv17	Peroxisome (ko04146)	[R]	General function prediction only	--	--	S	Function unknown	hypothetical protein MA16_Dca012412 [Dendrobium catenatum]
gene-MA16_Dca012405	MSTRG.33712.5	5	0	6	41	34	63	0.212064	0	0.219508	2.03383	1.61714	3.02804	3.18245e-05	2.56426	up	--	--	--	--	--	--	--	--	--	--	--	hypothetical protein MA16_Dca012405 [Dendrobium catenatum]
gene-MA16_Dca012414	MSTRG.33712.5	5	0	6	41	34	63	0.212064	0	0.219508	2.03383	1.61714	3.02804	3.18245e-05	2.56426	up	--	--	Cellular Component: vacuole (GO:0005773);; Biological Process: proteolysis (GO:0006508);; Biological Process: glutamine metabolic process (GO:0006541);; Molecular Function: gamma-glutamyl-peptidase activity (GO:0034722);; Biological Process: tetrahydrofolylpolyglutamate metabolic process (GO:0046900);;	K01307|1.03963e-177|egu:105047475|K01307 gamma-glutamyl hydrolase [EC:3.4.19.9] | (RefSeq) gamma-glutamyl hydrolase 2	Folate biosynthesis (ko00790)	[H]	Coenzyme transport and metabolism	Peptidase C26;; Glutamine amidotransferase class-I	Gamma-glutamyl hydrolase 2 OS=Arabidopsis thaliana OX=3702 GN=GGH2 PE=1 SV=2	S	Function unknown	gamma-glutamyl hydrolase 2-like [Dendrobium catenatum]
gene-MA16_Dca012410	MSTRG.33712.5	5	0	6	41	34	63	0.212064	0	0.219508	2.03383	1.61714	3.02804	3.18245e-05	2.56426	up	--	--	--	--	--	--	--	WRKY DNA -binding domain	Probable WRKY transcription factor 65 OS=Arabidopsis thaliana OX=3702 GN=WRKY65 PE=2 SV=1	K	Transcription	probable WRKY transcription factor 65 isoform X1 [Dendrobium catenatum]
gene-MA16_Dca012403	MSTRG.33712.5	5	0	6	41	34	63	0.212064	0	0.219508	2.03383	1.61714	3.02804	3.18245e-05	2.56426	up	--	--	--	--	--	[R]	General function prediction only	PPR repeat family;; PPR repeat;; PPR repeat;; Pentatricopeptide repeat domain;; Pentacotripeptide-repeat region of PRORP;; Mitochondrial ATPase expression;; Mitochondrial 28S ribosomal protein S27;; Tetratricopeptide repeat	Pentatricopeptide repeat-containing protein At3g61520, mitochondrial OS=Arabidopsis thaliana OX=3702 GN=At3g61520 PE=2 SV=1	S	Function unknown	pentatricopeptide repeat-containing protein At3g61520, mitochondrial-like [Dendrobium catenatum]
gene-MA16_Dca012409	MSTRG.33712.5	5	0	6	41	34	63	0.212064	0	0.219508	2.03383	1.61714	3.02804	3.18245e-05	2.56426	up	--		Molecular Function: protein serine/threonine kinase activity (GO:0004674);; Molecular Function: ATP binding (GO:0005524);; Biological Process: protein phosphorylation (GO:0006468);; Cellular Component: integral component of membrane (GO:0016021);; Molecular Function: carbohydrate binding (GO:0030246);;	--	--	--	--	Protein kinase domain;; Protein tyrosine kinase	L-type lectin-domain containing receptor kinase IV.3 OS=Arabidopsis thaliana OX=3702 GN=LECRK43 PE=2 SV=1	T	Signal transduction mechanisms	hypothetical protein MA16_Dca012409 [Dendrobium catenatum]
gene-MA16_Dca012407	MSTRG.33712.5	5	0	6	41	34	63	0.212064	0	0.219508	2.03383	1.61714	3.02804	3.18245e-05	2.56426	up	[M]	Cell wall/membrane/envelope biogenesis	--	--	--	[T]	Signal transduction mechanisms	Protein tyrosine kinase;; Protein kinase domain	Proline-rich receptor-like protein kinase PERK4 OS=Arabidopsis thaliana OX=3702 GN=PERK4 PE=1 SV=1	T	Signal transduction mechanisms	proline-rich receptor-like protein kinase PERK1 [Dendrobium catenatum]
gene-MA16_Dca012411	MSTRG.33712.5	5	0	6	41	34	63	0.212064	0	0.219508	2.03383	1.61714	3.02804	3.18245e-05	2.56426	up	[R]	General function prediction only	Molecular Function: GTP binding (GO:0005525);; Cellular Component: intracellular (GO:0005622);; Biological Process: small GTPase mediated signal transduction (GO:0007264);; Molecular Function: hydrolase activity (GO:0016787);;	K07904|2.38323e-142|pda:103707349|K07904 Ras-related protein Rab-11A | (RefSeq) ras-related protein RIC2	Endocytosis (ko04144)	[U]	Intracellular trafficking, secretion, and vesicular transport	Ras family;; Ras of Complex, Roc, domain of DAPkinase;; ADP-ribosylation factor family;; 50S ribosome-binding GTPase	Ras-related protein RIC2 OS=Oryza sativa subsp. japonica OX=39947 GN=RIC2 PE=2 SV=2	S	Function unknown	ras-related protein RIC2-like [Dendrobium catenatum]
gene-MA16_Dca012402	MSTRG.33712.5	5	0	6	41	34	63	0.212064	0	0.219508	2.03383	1.61714	3.02804	3.18245e-05	2.56426	up	--	--	--	--	--	--	--	--	--	--	--	hypothetical protein MA16_Dca012402 [Dendrobium catenatum]
gene-MA16_Dca012408	MSTRG.33712.5	5	0	6	41	34	63	0.212064	0	0.219508	2.03383	1.61714	3.02804	3.18245e-05	2.56426	up	[R]	General function prediction only	Molecular Function: GTP binding (GO:0005525);; Cellular Component: intracellular (GO:0005622);; Biological Process: small GTPase mediated signal transduction (GO:0007264);;	K07897|1.62365e-145|nnu:104595192|K07897 Ras-related protein Rab-7A | (RefSeq) ras-related protein Rab7-like	Endocytosis (ko04144);; Phagosome (ko04145)	[R]	General function prediction only	Ras family;; Ras of Complex, Roc, domain of DAPkinase;; ADP-ribosylation factor family;; 50S ribosome-binding GTPase;; Elongation factor Tu GTP binding domain;; Gtr1/RagA G protein conserved region;; Conserved hypothetical ATP binding protein	Ras-related protein Rab7 OS=Prunus armeniaca OX=36596 PE=2 SV=1	S	Function unknown	ras-related protein Rab7-like [Dendrobium catenatum]
gene-MA16_Dca012415	MSTRG.33712.5	5	0	6	41	34	63	0.212064	0	0.219508	2.03383	1.61714	3.02804	3.18245e-05	2.56426	up	--	--	--	--	--	--	--	--	--	--	--	hypothetical protein MA16_Dca012415 [Dendrobium catenatum]
gene-MA16_Dca012416	MSTRG.33712.5	5	0	6	41	34	63	0.212064	0	0.219508	2.03383	1.61714	3.02804	3.18245e-05	2.56426	up	--	--	--	K09419|6.15305e-176|egu:105041353|K09419 heat shock transcription factor, other eukaryote | (RefSeq) heat stress transcription factor A-4b-like	--	[K]	Transcription	HSF-type DNA-binding	Heat stress transcription factor A-4b OS=Oryza sativa subsp. japonica OX=39947 GN=HSFA4B PE=2 SV=1	K	Transcription	Heat stress transcription factor A-4b [Dendrobium catenatum]
gene-MA16_Dca012406	MSTRG.33712.5	5	0	6	41	34	63	0.212064	0	0.219508	2.03383	1.61714	3.02804	3.18245e-05	2.56426	up	--	--	Cellular Component: mitochondrial outer membrane translocase complex (GO:0005742);; Cellular Component: integral component of membrane (GO:0016021);; Biological Process: protein import into mitochondrial matrix (GO:0030150);;	K17771|3.88812e-24|pper:PRUPE_ppa014339mg|K17771 mitochondrial import receptor subunit TOM7 | (RefSeq) hypothetical protein	--	--	--	TOM7 family	Mitochondrial import receptor subunit TOM7-1 OS=Solanum tuberosum OX=4113 GN=TOM7-1 PE=3 SV=3	U	Intracellular trafficking, secretion, and vesicular transport	mitochondrial import receptor subunit TOM7-1 [Dendrobium catenatum]
gene-MA16_Dca027078	MSTRG.35055.2	503	728	907	1207	1340	1541	8.52806	12.3261	13.4051	20.6479	22.5222	25.6531	0.00767746	0.636274	up	--	--	--	--	--	[R]	General function prediction only	gag-polypeptide of LTR copia-type	--	L	Replication, recombination and repair	Retrovirus-related Pol polyprotein from transposon TNT 1-94 [Dendrobium catenatum]
gene-MA16_Dca024392	MSTRG.35390.1	7	9	12	3	1	2	0.52009	0.741889	0.87643	0.197195	0.080549	0.086677	0.00494432	-1.82553	down	--	--	Biological Process: carboxylic acid metabolic process (GO:0019752);;	K01850|1.78168e-116|pda:103696276|K01850 chorismate mutase [EC:5.4.99.5] | (RefSeq) chorismate mutase 2-like	Phenylalanine, tyrosine and tryptophan biosynthesis (ko00400);; Biosynthesis of amino acids (ko01230)	[E]	Amino acid transport and metabolism	--	Chorismate mutase 2 OS=Arabidopsis thaliana OX=3702 GN=CM2 PE=1 SV=1	E	Amino acid transport and metabolism	Chorismate mutase 2 [Dendrobium catenatum]
gene-MA16_Dca024394	MSTRG.35390.1	7	9	12	3	1	2	0.52009	0.741889	0.87643	0.197195	0.080549	0.086677	0.00494432	-1.82553	down	[I]	Lipid transport and metabolism	Molecular Function: 3-hydroxyisobutyryl-CoA hydrolase activity (GO:0003860);;	K16860|0|pda:103696591|K16860 phospholipase D3/4 [EC:3.1.4.4] | (RefSeq) phospholipase D Z-like	Glycerophospholipid metabolism (ko00564);; Ether lipid metabolism (ko00565)	[R]	General function prediction only	PLD-like domain;; Phospholipase D Active site motif	--	I	Lipid transport and metabolism	hypothetical protein MA16_Dca024394 [Dendrobium catenatum]
gene-MA16_Dca024396	MSTRG.35390.1	7	9	12	3	1	2	0.52009	0.741889	0.87643	0.197195	0.080549	0.086677	0.00494432	-1.82553	down	--	--	--	--	--	[S]	Function unknown	CG-1 domain	Calmodulin-binding transcription activator 2 OS=Arabidopsis thaliana OX=3702 GN=CAMTA2 PE=1 SV=1	K	Transcription	Calmodulin-binding transcription activator 2 [Dendrobium catenatum]
gene-MA16_Dca024393	MSTRG.35390.1	7	9	12	3	1	2	0.52009	0.741889	0.87643	0.197195	0.080549	0.086677	0.00494432	-1.82553	down	--	--	--	--	--	--	--	WRKY DNA -binding domain	Probable WRKY transcription factor 4 OS=Arabidopsis thaliana OX=3702 GN=WRKY4 PE=1 SV=2	K	Transcription	probable WRKY transcription factor 4 isoform X1 [Dendrobium catenatum]
gene-MA16_Dca000011	MSTRG.35845.1	77	53	69	42	34	39	2.26712	1.56086	1.76939	1.23522	0.99655	1.11817	0.00721325	-1.0386	down	--	--	Molecular Function: mRNA binding (GO:0003729);; Cellular Component: U1 snRNP (GO:0005685);; Biological Process: mRNA splice site selection (GO:0006376);;	--	--	[A]	RNA processing and modification	LUC7 N_terminus	--	A	RNA processing and modification	putative RNA-binding protein Luc7-like 2 isoform X5 [Dendrobium catenatum]
gene-MA16_Dca000015	MSTRG.35845.1	77	53	69	42	34	39	2.26712	1.56086	1.76939	1.23522	0.99655	1.11817	0.00721325	-1.0386	down	[P]	Inorganic ion transport and metabolism	--	--	--	--	--	Castor and Pollux, part of voltage-gated ion channel	Ion channel CASTOR OS=Lotus japonicus OX=34305 GN=CASTOR PE=1 SV=1	P	Inorganic ion transport and metabolism	Ion channel CASTOR [Dendrobium catenatum]
gene-MA16_Dca000014	MSTRG.35845.1	77	53	69	42	34	39	2.26712	1.56086	1.76939	1.23522	0.99655	1.11817	0.00721325	-1.0386	down	--	--	--	--	--	[GC]	Carbohydrate transport and metabolism;; Energy production and conversion	UDP-glucoronosyl and UDP-glucosyl transferase	UDP-glycosyltransferase 89A2 OS=Arabidopsis thaliana OX=3702 GN=UGT89A2 PE=2 SV=1	S	Function unknown	UDP-glycosyltransferase 89B1 [Dendrobium catenatum]
gene-MA16_Dca000018	MSTRG.35845.1	77	53	69	42	34	39	2.26712	1.56086	1.76939	1.23522	0.99655	1.11817	0.00721325	-1.0386	down	[G]	Carbohydrate transport and metabolism	Cellular Component: cytosol (GO:0005829);; Molecular Function: beta-glucosidase activity (GO:0008422);; Biological Process: cellulose catabolic process (GO:0030245);; Molecular Function: scopolin beta-glucosidase activity (GO:0102483);; Biological Process: glycosyl compound metabolic process (GO:1901657);;	K01188|0|mus:103979174|K01188 beta-glucosidase [EC:3.2.1.21] | (RefSeq) beta-glucosidase 4	Cyanoamino acid metabolism (ko00460);; Starch and sucrose metabolism (ko00500);; Phenylpropanoid biosynthesis (ko00940)	[G]	Carbohydrate transport and metabolism	Glycosyl hydrolase family 1	Beta-glucosidase 4 OS=Oryza sativa subsp. japonica OX=39947 GN=BGLU4 PE=2 SV=1	G	Carbohydrate transport and metabolism	beta-glucosidase 4 [Dendrobium catenatum]
gene-MA16_Dca000019	MSTRG.35845.1	77	53	69	42	34	39	2.26712	1.56086	1.76939	1.23522	0.99655	1.11817	0.00721325	-1.0386	down	--	--	Cellular Component: integral component of membrane (GO:0016021);;	--	--	[TZ]	Signal transduction mechanisms;; Cytoskeleton	Formin Homology 2 Domain	Formin-like protein 1 OS=Oryza sativa subsp. japonica OX=39947 GN=FH1 PE=2 SV=1	S	Function unknown	formin-like protein 1 [Dendrobium catenatum]
gene-MA16_Dca000016	MSTRG.35845.1	77	53	69	42	34	39	2.26712	1.56086	1.76939	1.23522	0.99655	1.11817	0.00721325	-1.0386	down	--	--	--	--	--	--	--	--	--	S	Function unknown	uncharacterized protein LOC110111810 [Dendrobium catenatum]
gene-MA16_Dca000013	MSTRG.35845.1	77	53	69	42	34	39	2.26712	1.56086	1.76939	1.23522	0.99655	1.11817	0.00721325	-1.0386	down	--	--	Molecular Function: RNA polymerase I activity (GO:0001054);; Molecular Function: RNA polymerase III activity (GO:0001056);; Molecular Function: DNA binding (GO:0003677);; Cellular Component: DNA-directed RNA polymerase III complex (GO:0005666);; Cellular Component: DNA-directed RNA polymerase I complex (GO:0005736);; Biological Process: transcription from RNA polymerase I promoter (GO:0006360);; …	K03020|3.92033e-32|mus:103993762|K03020 DNA-directed RNA polymerases I and III subunit RPAC2 | (RefSeq) DNA-directed RNA polymerases I and III subunit RPAC2	Purine metabolism (ko00230);; Pyrimidine metabolism (ko00240);; RNA polymerase (ko03020)	[K]	Transcription	RNA polymerase Rpb3/Rpb11 dimerisation domain	--	K	Transcription	DNA-directed RNA polymerase II subunit RPB11 [Dendrobium catenatum]
gene-MA16_Dca000010	MSTRG.35845.1	77	53	69	42	34	39	2.26712	1.56086	1.76939	1.23522	0.99655	1.11817	0.00721325	-1.0386	down	--	--	--	--	--	--	--	--	--	--	--	hypothetical protein MA16_Dca000010 [Dendrobium catenatum]
gene-MA16_Dca000017	MSTRG.35845.1	77	53	69	42	34	39	2.26712	1.56086	1.76939	1.23522	0.99655	1.11817	0.00721325	-1.0386	down	--	--	Biological Process: regulation of transcription, DNA-templated (GO:0006355);; Biological Process: chloroplast organization (GO:0009658);; Cellular Component: chloroplast nucleoid (GO:0042644);;	--	--	--	--	--	Thioredoxin-like fold domain-containing protein MRL7 homolog, chloroplastic OS=Oryza sativa subsp. japonica OX=39947 GN=MRL7 PE=2 SV=1	S	Function unknown	uncharacterized protein LOC110111809 [Dendrobium catenatum]
gene-MA16_Dca000287	MSTRG.36333.4	47	32	207	1	7	1	0.249127	0.170208	0.968906	0.001136	0.033553	0.003084	1.50437e-06	-3.30733	down	[J]	Translation, ribosomal structure and biogenesis	Biological Process: pseudouridine synthesis (GO:0001522);; Molecular Function: RNA binding (GO:0003723);; Biological Process: tRNA processing (GO:0008033);; Molecular Function: pseudouridine synthase activity (GO:0009982);;	K06173|2.51051e-142|mus:103970411|K06173 tRNA pseudouridine38-40 synthase [EC:5.4.99.12] | (RefSeq) uncharacterized protein LOC103970411	--	[AJ]	RNA processing and modification;; Translation, ribosomal structure and biogenesis	tRNA pseudouridine synthase	--	J	Translation, ribosomal structure and biogenesis	tRNA pseudouridine38-40 synthase [Dendrobium catenatum]
gene-MA16_Dca000411	MSTRG.36538.3	0	0	10	110	142	84	0	0	0.036104	0.493833	0.628164	0.368257	4.73143e-05	2.92032	up	--	--	Molecular Function: nucleic acid binding (GO:0003676);; Cellular Component: nucleus (GO:0005634);;	K12581|2.05896e-151|egu:105050714|K12581 CCR4-NOT transcription complex subunit 7/8 | (RefSeq) probable CCR4-associated factor 1 homolog 7	RNA degradation (ko03018)	[A]	RNA processing and modification	CAF1 family ribonuclease	Probable CCR4-associated factor 1 homolog 7 OS=Arabidopsis thaliana OX=3702 GN=CAF1-7 PE=2 SV=2	K	Transcription	probable CCR4-associated factor 1 homolog 7 [Dendrobium catenatum]
gene-MA16_Dca000408	MSTRG.36538.3	0	0	10	110	142	84	0	0	0.036104	0.493833	0.628164	0.368257	4.73143e-05	2.92032	up	[R]	General function prediction only	--	--	--	[T]	Signal transduction mechanisms	NB-ARC domain	Putative disease resistance protein RGA4 OS=Solanum bulbocastanum OX=147425 GN=RGA4 PE=2 SV=1	S	Function unknown	Putative disease resistance protein RGA4 [Dendrobium catenatum]
gene-MA16_Dca000417	MSTRG.36538.3	0	0	10	110	142	84	0	0	0.036104	0.493833	0.628164	0.368257	4.73143e-05	2.92032	up	--	--	--	--	--	--	--	--	--	--	--	hypothetical protein MA16_Dca000417 [Dendrobium catenatum]
gene-MA16_Dca000409	MSTRG.36538.3	0	0	10	110	142	84	0	0	0.036104	0.493833	0.628164	0.368257	4.73143e-05	2.92032	up	--	--	--	--	--	--	--	--	--	--	--	hypothetical protein MA16_Dca000409 [Dendrobium catenatum]
gene-MA16_Dca000404	MSTRG.36538.3	0	0	10	110	142	84	0	0	0.036104	0.493833	0.628164	0.368257	4.73143e-05	2.92032	up	--	--	Cellular Component: membrane (GO:0016020);;	--	--	[R]	General function prediction only	Aluminium activated malate transporter;; Fusaric acid resistance protein-like	Aluminum-activated malate transporter 10 OS=Arabidopsis thaliana OX=3702 GN=ALMT10 PE=3 SV=2	S	Function unknown	aluminum-activated malate transporter 10-like [Dendrobium catenatum]
gene-MA16_Dca000406	MSTRG.36538.3	0	0	10	110	142	84	0	0	0.036104	0.493833	0.628164	0.368257	4.73143e-05	2.92032	up	[R]	General function prediction only	--	--	--	[T]	Signal transduction mechanisms	NB-ARC domain;; Leucine Rich repeats (2 copies)	Putative disease resistance protein RGA4 OS=Solanum bulbocastanum OX=147425 GN=RGA4 PE=2 SV=1	S	Function unknown	Disease resistance protein RGA2 [Dendrobium catenatum]
gene-MA16_Dca000412	MSTRG.36538.3	0	0	10	110	142	84	0	0	0.036104	0.493833	0.628164	0.368257	4.73143e-05	2.92032	up	--	--	Molecular Function: catalytic activity (GO:0003824);;	K15400|8.74397e-174|egu:105060215|K15400 omega-hydroxypalmitate O-feruloyl transferase [EC:2.3.1.188] | (RefSeq) brassinosteroid-related acyltransferase 1	--	--	--	Transferase family	Brassinosteroid-related acyltransferase 1 OS=Arabidopsis thaliana OX=3702 GN=BAT1 PE=2 SV=1	S	Function unknown	Omega-hydroxypalmitate O-feruloyl transferase [Dendrobium catenatum]
gene-MA16_Dca000407	MSTRG.36538.3	0	0	10	110	142	84	0	0	0.036104	0.493833	0.628164	0.368257	4.73143e-05	2.92032	up	--	--	--	--	--	--	--	Lecithin retinol acyltransferase	--	S	Function unknown	uncharacterized protein LOC110095133 [Dendrobium catenatum]
gene-MA16_Dca000418	MSTRG.36538.3	0	0	10	110	142	84	0	0	0.036104	0.493833	0.628164	0.368257	4.73143e-05	2.92032	up	--	--	--	--	--	--	--	--	--	S	Function unknown	hypothetical protein MA16_Dca000418 [Dendrobium catenatum]
gene-MA16_Dca000405	MSTRG.36538.3	0	0	10	110	142	84	0	0	0.036104	0.493833	0.628164	0.368257	4.73143e-05	2.92032	up	--	--	--	--	--	[R]	General function prediction only	Aluminium activated malate transporter	Aluminum-activated malate transporter 10 OS=Arabidopsis thaliana OX=3702 GN=ALMT10 PE=3 SV=2	S	Function unknown	aluminum-activated malate transporter 10-like [Dendrobium catenatum]
gene-MA16_Dca000414	MSTRG.36538.3	0	0	10	110	142	84	0	0	0.036104	0.493833	0.628164	0.368257	4.73143e-05	2.92032	up	[T]	Signal transduction mechanisms	--	--	--	[R]	General function prediction only	Serine aminopeptidase, S33;; alpha/beta hydrolase fold;; Alpha/beta hydrolase family	--	S	Function unknown	protein ABHD17B-like [Dendrobium catenatum]
gene-MA16_Dca000416	MSTRG.36538.3	0	0	10	110	142	84	0	0	0.036104	0.493833	0.628164	0.368257	4.73143e-05	2.92032	up	--	--	--	--	--	[L]	Replication, recombination and repair	--	--	S	Function unknown	hypothetical protein MA16_Dca000416 [Dendrobium catenatum]
gene-MA16_Dca000415	MSTRG.36538.3	0	0	10	110	142	84	0	0	0.036104	0.493833	0.628164	0.368257	4.73143e-05	2.92032	up	--	--	--	--	--	--	--	Myb/SANT-like DNA-binding domain	--	S	Function unknown	uncharacterized protein LOC110095128 isoform X1 [Dendrobium catenatum]
gene-MA16_Dca000413	MSTRG.36538.3	0	0	10	110	142	84	0	0	0.036104	0.493833	0.628164	0.368257	4.73143e-05	2.92032	up	[T]	Signal transduction mechanisms	--	K14491|0|egu:105060216|K14491 two-component response regulator ARR-B family | (RefSeq) two-component response regulator ORR22-like	Plant hormone signal transduction (ko04075)	[K]	Transcription	Response regulator receiver domain;; Myb-like DNA-binding domain	Two-component response regulator ORR22 OS=Oryza sativa subsp. indica OX=39946 GN=RR22 PE=3 SV=1	K	Transcription	two-component response regulator ORR22-like [Dendrobium catenatum]
gene-MA16_Dca000410	MSTRG.36538.3	0	0	10	110	142	84	0	0	0.036104	0.493833	0.628164	0.368257	4.73143e-05	2.92032	up	--	--	--	--	--	[S]	Function unknown	Armadillo/beta-catenin-like repeat;; Neurochondrin	U-box domain-containing protein 12 OS=Oryza sativa subsp. japonica OX=39947 GN=PUB12 PE=2 SV=1	S	Function unknown	U-box domain-containing protein 4-like [Dendrobium catenatum]
gene-MA16_Dca000446	MSTRG.36602.2	0	0	0	14	11	9	0	0	0	0.312932	0.247913	0.188482	8.61348e-05	2.86438	up	--	--	--	--	--	--	--	--	--	--	--	hypothetical protein MA16_Dca000446 [Dendrobium catenatum]
gene-MA16_Dca000448	MSTRG.36602.2	0	0	0	14	11	9	0	0	0	0.312932	0.247913	0.188482	8.61348e-05	2.86438	up	--	--	--	K13459|3.06995e-07|egu:105056173|K13459 disease resistance protein RPS2 | (RefSeq) disease resistance protein RPS2-like	Plant-pathogen interaction (ko04626)	--	--	--	--	--	--	Disease resistance protein RPS2 [Dendrobium catenatum]
gene-MA16_Dca000444	MSTRG.36602.2	0	0	0	14	11	9	0	0	0	0.312932	0.247913	0.188482	8.61348e-05	2.86438	up	--	--	--	--	--	--	--	Domain of unknown function (DUF4371)	--	S	Function unknown	hypothetical protein MA16_Dca000444 [Dendrobium catenatum]
gene-MA16_Dca000451	MSTRG.36602.2	0	0	0	14	11	9	0	0	0	0.312932	0.247913	0.188482	8.61348e-05	2.86438	up	--	--	--	--	--	[R]	General function prediction only	--	--	L	Replication, recombination and repair	hypothetical protein MA16_Dca000451 [Dendrobium catenatum]
gene-MA16_Dca000449	MSTRG.36602.2	0	0	0	14	11	9	0	0	0	0.312932	0.247913	0.188482	8.61348e-05	2.86438	up	--	--	--	--	--	--	--	--	--	--	--	hypothetical protein MA16_Dca000449 [Dendrobium catenatum]
gene-MA16_Dca000443	MSTRG.36602.2	0	0	0	14	11	9	0	0	0	0.312932	0.247913	0.188482	8.61348e-05	2.86438	up	--	--	--	--	--	--	--	--	--	--	--	hypothetical protein MA16_Dca000443 [Dendrobium catenatum]
gene-MA16_Dca000442	MSTRG.36602.2	0	0	0	14	11	9	0	0	0	0.312932	0.247913	0.188482	8.61348e-05	2.86438	up	--	--	--	--	--	--	--	--	--	S	Function unknown	uncharacterized protein LOC110115934 [Dendrobium catenatum]
gene-MA16_Dca000441	MSTRG.36602.2	0	0	0	14	11	9	0	0	0	0.312932	0.247913	0.188482	8.61348e-05	2.86438	up	--	--	--	--	--	--	--	--	Nodulin-related protein 1 OS=Arabidopsis thaliana OX=3702 GN=NRP1 PE=1 SV=1	S	Function unknown	hypothetical protein MA16_Dca000441 [Dendrobium catenatum]
gene-MA16_Dca000450	MSTRG.36602.2	0	0	0	14	11	9	0	0	0	0.312932	0.247913	0.188482	8.61348e-05	2.86438	up	--	--	--	--	--	--	--	YABBY protein;; HMG-box domain	Protein YABBY 5 OS=Oryza sativa subsp. japonica OX=39947 GN=YAB5 PE=2 SV=1	K	Transcription	Protein YABBY 5 [Dendrobium catenatum]
gene-MA16_Dca000452	MSTRG.36602.2	0	0	0	14	11	9	0	0	0	0.312932	0.247913	0.188482	8.61348e-05	2.86438	up	--	--	--	K14488|3.31506e-34|egu:105054040|K14488 SAUR family protein | (RefSeq) auxin-responsive protein SAUR36-like	Plant hormone signal transduction (ko04075)	--	--	Auxin responsive protein	Auxin-responsive protein SAUR36 OS=Arabidopsis thaliana OX=3702 GN=SAUR36 PE=2 SV=1	S	Function unknown	auxin-responsive protein SAUR36-like [Dendrobium catenatum]
gene-MA16_Dca000440	MSTRG.36602.2	0	0	0	14	11	9	0	0	0	0.312932	0.247913	0.188482	8.61348e-05	2.86438	up	--	--	--	--	--	[R]	General function prediction only	C2H2-type zinc finger;; C2H2-type zinc finger;; Zinc-finger double-stranded RNA-binding;; Zinc finger, C2H2 type;; zinc-finger of a C2HC-type;; Zinc-finger of C2H2 type	Zinc finger protein ZAT1 OS=Arabidopsis thaliana OX=3702 GN=ZAT1 PE=2 SV=1	S	Function unknown	zinc finger protein ZAT4-like [Dendrobium catenatum]
gene-MA16_Dca000447	MSTRG.36602.2	0	0	0	14	11	9	0	0	0	0.312932	0.247913	0.188482	8.61348e-05	2.86438	up	--	--	--	--	--	--	--	--	--	S	Function unknown	hypothetical protein MA16_Dca000447 [Dendrobium catenatum]
gene-MA16_Dca000445	MSTRG.36602.2	0	0	0	14	11	9	0	0	0	0.312932	0.247913	0.188482	8.61348e-05	2.86438	up	--	--	--	--	--	--	--	hAT family C-terminal dimerisation region	--	S	Function unknown	hypothetical protein MA16_Dca000445 [Dendrobium catenatum]
gene-MA16_Dca000621	MSTRG.36819.2	9	14	7	0	2	2	0.436604	0.709948	0.302976	0	0.089071	0.085881	0.00278468	-2.08753	down	[L]	Replication, recombination and repair	--	--	--	[L]	Replication, recombination and repair	DNA polymerase III, delta subunit;; DNA polymerase III subunits gamma and tau domain III;; AAA domain;; ATPase family associated with various cellular activities (AAA);; Holliday junction DNA helicase ruvB N-terminus	Protein STICHEL-like 3 OS=Arabidopsis thaliana OX=3702 GN=At4g18820 PE=3 SV=1	L	Replication, recombination and repair	hypothetical protein MA16_Dca000621 [Dendrobium catenatum]
gene-MA16_Dca000617	MSTRG.36819.2	9	14	7	0	2	2	0.436604	0.709948	0.302976	0	0.089071	0.085881	0.00278468	-2.08753	down	[G]	Carbohydrate transport and metabolism	Molecular Function: alpha,alpha-trehalose-phosphate synthase (UDP-forming) activity (GO:0003825);; Molecular Function: trehalose-phosphatase activity (GO:0004805);; Biological Process: trehalose biosynthetic process (GO:0005992);; Biological Process: dephosphorylation (GO:0016311);;	K16055|0|pda:103696127|K16055 trehalose 6-phosphate synthase/phosphatase [EC:2.4.1.15 3.1.3.12] | (RefSeq) probable alpha,alpha-trehalose-phosphate synthase [UDP-forming] 7	Starch and sucrose metabolism (ko00500)	[G]	Carbohydrate transport and metabolism	Glycosyltransferase family 20;; Trehalose-phosphatase;; haloacid dehalogenase-like hydrolase	Probable alpha,alpha-trehalose-phosphate synthase [UDP-forming] 7 OS=Arabidopsis thaliana OX=3702 GN=TPS7 PE=1 SV=1	G	Carbohydrate transport and metabolism	probable alpha,alpha-trehalose-phosphate synthase [UDP-forming] 7 [Dendrobium catenatum]
gene-MA16_Dca000615	MSTRG.36819.2	9	14	7	0	2	2	0.436604	0.709948	0.302976	0	0.089071	0.085881	0.00278468	-2.08753	down	[J]	Translation, ribosomal structure and biogenesis	Biological Process: mature ribosome assembly (GO:0042256);;	K14574|0|pda:103718238|K14574 ribosome maturation protein SDO1 | (RefSeq) ribosome maturation protein SBDS	Ribosome biogenesis in eukaryotes (ko03008)	[J]	Translation, ribosomal structure and biogenesis	Shwachman-Bodian-Diamond syndrome (SBDS) protein;; SBDS protein C-terminal domain	--	J	Translation, ribosomal structure and biogenesis	ribosome maturation protein SBDS [Dendrobium catenatum]
gene-MA16_Dca000616	MSTRG.36819.2	9	14	7	0	2	2	0.436604	0.709948	0.302976	0	0.089071	0.085881	0.00278468	-2.08753	down	--	--	Biological Process: vacuolar transport (GO:0007034);; Cellular Component: endosome membrane (GO:0010008);; Biological Process: intralumenal vesicle formation (GO:0070676);;	K12194|1.06146e-70|nnu:104588221|K12194 charged multivesicular body protein 4 | (RefSeq) vacuolar protein sorting-associated protein 32 homolog 2	Endocytosis (ko04144)	[U]	Intracellular trafficking, secretion, and vesicular transport	Snf7	Vacuolar protein sorting-associated protein 32 homolog 2 OS=Arabidopsis thaliana OX=3702 GN=VPS32.2 PE=1 SV=1	U	Intracellular trafficking, secretion, and vesicular transport	Vacuolar protein sorting-associated protein 32 like 2 [Apostasia shenzhenica]
gene-MA16_Dca000618	MSTRG.36819.2	9	14	7	0	2	2	0.436604	0.709948	0.302976	0	0.089071	0.085881	0.00278468	-2.08753	down	--	--	Molecular Function: translation initiation factor activity (GO:0003743);; Biological Process: translational initiation (GO:0006413);; Cellular Component: integral component of membrane (GO:0016021);;	K03113|2.36072e-60|spen:107026103|K03113 translation initiation factor 1 | (RefSeq) protein translation factor SUI1 homolog	RNA transport (ko03013)	[J]	Translation, ribosomal structure and biogenesis	Translation initiation factor SUI1	Protein translation factor SUI1 homolog 1 OS=Arabidopsis thaliana OX=3702 GN=At4g27130 PE=1 SV=2	J	Translation, ribosomal structure and biogenesis	protein translation factor SUI1 homolog 2-like [Dendrobium catenatum]
gene-MA16_Dca000620	MSTRG.36819.2	9	14	7	0	2	2	0.436604	0.709948	0.302976	0	0.089071	0.085881	0.00278468	-2.08753	down	--	--	Cellular Component: endoplasmic reticulum membrane (GO:0005789);; Cellular Component: Golgi apparatus (GO:0005794);; Cellular Component: cis-Golgi network (GO:0005801);; Biological Process: protein retention in ER lumen (GO:0006621);; Biological Process: protein transport (GO:0015031);; Cellular Component: integral component of membrane (GO:0016021);; Molecular Function: ER retention sequence bin…	K10949|2.41724e-136|pda:103708966|K10949 ER lumen protein retaining receptor | (RefSeq) ER lumen protein-retaining receptor A-like	--	[U]	Intracellular trafficking, secretion, and vesicular transport	ER lumen protein retaining receptor	ER lumen protein-retaining receptor A OS=Arabidopsis thaliana OX=3702 GN=ERD2A PE=2 SV=1	U	Intracellular trafficking, secretion, and vesicular transport	ER lumen protein-retaining receptor A [Dendrobium catenatum]
gene-MA16_Dca000619	MSTRG.36819.2	9	14	7	0	2	2	0.436604	0.709948	0.302976	0	0.089071	0.085881	0.00278468	-2.08753	down	--	--	--	--	--	--	--	Plant protein of unknown function (DUF641)	Protein GRAVITROPIC IN THE LIGHT 1 OS=Arabidopsis thaliana OX=3702 GN=GIL1 PE=2 SV=1	S	Function unknown	uncharacterized protein LOC110115684 [Dendrobium catenatum]
gene-MA16_Dca000805	MSTRG.37089.2	15	16	3	2	2	2	0.502613	0.540075	0.069017	0.066341	0.040894	0.059786	0.00787231	-1.86709	down	--	--	--	--	--	--	--	--	--	--	--	hypothetical protein MA16_Dca000805 [Dendrobium catenatum]
gene-MA16_Dca000801	MSTRG.37089.2	15	16	3	2	2	2	0.502613	0.540075	0.069017	0.066341	0.040894	0.059786	0.00787231	-1.86709	down	[GEPR]	Carbohydrate transport and metabolism;; Amino acid transport and metabolism;; Inorganic ion transport and metabolism;; General function prediction only	Cellular Component: integral component of plasma membrane (GO:0005887);; Molecular Function: substrate-specific transmembrane transporter activity (GO:0022891);;	K08176|2.2376e-46|rcu:8258352|K08176 MFS transporter, PHS family, inorganic phosphate transporter | (RefSeq) probable inorganic phosphate transporter 1-7	--	[P]	Inorganic ion transport and metabolism	Sugar (and other) transporter	Inorganic phosphate transporter 1-4 OS=Arabidopsis thaliana OX=3702 GN=PHT1-4 PE=1 SV=1	G	Carbohydrate transport and metabolism	Inorganic phosphate transporter 1-4 [Dendrobium catenatum]
gene-MA16_Dca000803	MSTRG.37089.2	15	16	3	2	2	2	0.502613	0.540075	0.069017	0.066341	0.040894	0.059786	0.00787231	-1.86709	down	[X]	Mobilome: prophages, transposons	--	--	--	[R]	General function prediction only	Reverse transcriptase (RNA-dependent DNA polymerase);; Integrase core domain;; GAG-pre-integrase domain	Retrovirus-related Pol polyprotein from transposon RE1 OS=Arabidopsis thaliana OX=3702 GN=RE1 PE=2 SV=1	L	Replication, recombination and repair	Retrovirus-related Pol polyprotein from transposon TNT 1-94 [Dendrobium catenatum]
gene-MA16_Dca000802	MSTRG.37089.2	15	16	3	2	2	2	0.502613	0.540075	0.069017	0.066341	0.040894	0.059786	0.00787231	-1.86709	down	--	--	Cellular Component: nucleus (GO:0005634);;	--	--	[S]	Function unknown	Uncharacterised ACR, YggU family COG1872	UPF0235 protein At5g63440 OS=Arabidopsis thaliana OX=3702 GN=At5g63440 PE=1 SV=1	S	Function unknown	UPF0235 protein At5g63440 isoform X1 [Dendrobium catenatum]
gene-MA16_Dca000804	MSTRG.37089.2	15	16	3	2	2	2	0.502613	0.540075	0.069017	0.066341	0.040894	0.059786	0.00787231	-1.86709	down	--	--	--	--	--	--	--	--	--	--	--	uncharacterized protein LOC110104860 [Dendrobium catenatum]
gene-MA16_Dca000800	MSTRG.37089.2	15	16	3	2	2	2	0.502613	0.540075	0.069017	0.066341	0.040894	0.059786	0.00787231	-1.86709	down	--	--	Cellular Component: membrane (GO:0016020);;	--	--	[OR]	Posttranslational modification, protein turnover, chaperones;; General function prediction only	--	--	S	Function unknown	hypothetical protein MA16_Dca000800 [Dendrobium catenatum]
gene-MA16_Dca000806	MSTRG.37089.2	15	16	3	2	2	2	0.502613	0.540075	0.069017	0.066341	0.040894	0.059786	0.00787231	-1.86709	down	--	--	--	--	--	--	--	--	--	--	--	hypothetical protein MA16_Dca000806 [Dendrobium catenatum]
gene-MA16_Dca012253	MSTRG.38147.2	0	0	0	54	58	59	0	0	0	0.357493	0.377922	0.384973	4.91723e-14	4.90102	up	[C]	Energy production and conversion	Molecular Function: FMN binding (GO:0010181);; Molecular Function: oxidoreductase activity (GO:0016491);; Biological Process: negative regulation of transcription, DNA-templated (GO:0045892);; Biological Process: oxidation-reduction process (GO:0055114);;	K03809|5.37188e-120|pda:103697120|K03809 NAD(P)H dehydrogenase (quinone) [EC:1.6.5.2] | (RefSeq) NAD(P)H dehydrogenase (quinone) FQR1	Ubiquinone and other terpenoid-quinone biosynthesis (ko00130)	[R]	General function prediction only	NADPH-dependent FMN reductase;; Flavodoxin-like fold	Probable NAD(P)H dehydrogenase (quinone) FQR1-like 1 OS=Arabidopsis thaliana OX=3702 GN=At4g27270 PE=1 SV=1	S	Function unknown	hypothetical protein MA16_Dca012253 [Dendrobium catenatum]
gene-MA16_Dca012254	MSTRG.38147.2	0	0	0	54	58	59	0	0	0	0.357493	0.377922	0.384973	4.91723e-14	4.90102	up	--	--	--	--	--	--	--	FBD	F-box/FBD/LRR-repeat protein At1g13570 OS=Arabidopsis thaliana OX=3702 GN=At1g13570 PE=2 SV=1	S	Function unknown	F-box protein [Dendrobium catenatum]
gene-MA16_Dca012256	MSTRG.38147.2	0	0	0	54	58	59	0	0	0	0.357493	0.377922	0.384973	4.91723e-14	4.90102	up	--	--	Cellular Component: nucleosome (GO:0000786);; Cellular Component: nuclear chromatin (GO:0000790);; Molecular Function: DNA binding (GO:0003677);; Biological Process: chromatin silencing (GO:0006342);; Molecular Function: protein heterodimerization activity (GO:0046982);;	K11251|1.66334e-41|nnu:104585752|K11251 histone H2A | (RefSeq) probable histone H2A.3	--	[B]	Chromatin structure and dynamics	C-terminus of histone H2A;; Core histone H2A/H2B/H3/H4	Probable histone H2A.3 OS=Arabidopsis thaliana OX=3702 GN=At4g27230 PE=1 SV=1	B	Chromatin structure and dynamics	Protein H2A.7 [Dendrobium catenatum]
gene-MA16_Dca012252	MSTRG.38147.2	0	0	0	54	58	59	0	0	0	0.357493	0.377922	0.384973	4.91723e-14	4.90102	up	--	--	--	--	--	--	--	--	Transcription factor bHLH112 OS=Arabidopsis thaliana OX=3702 GN=BHLH112 PE=1 SV=1	S	Function unknown	transcription factor bHLH112-like [Dendrobium catenatum]
gene-MA16_Dca012255	MSTRG.38147.2	0	0	0	54	58	59	0	0	0	0.357493	0.377922	0.384973	4.91723e-14	4.90102	up	--	--	--	--	--	[R]	General function prediction only	gag-polypeptide of LTR copia-type	Retrovirus-related Pol polyprotein from transposon RE1 OS=Arabidopsis thaliana OX=3702 GN=RE1 PE=2 SV=1	S	Function unknown	Retrovirus-related Pol polyprotein from transposon TNT 1-94 [Dendrobium catenatum]
gene-MA16_Dca012257	MSTRG.38147.2	0	0	0	54	58	59	0	0	0	0.357493	0.377922	0.384973	4.91723e-14	4.90102	up	--	--	--	--	--	--	--	FBD	F-box/FBD/LRR-repeat protein At1g13570 OS=Arabidopsis thaliana OX=3702 GN=At1g13570 PE=2 SV=1	S	Function unknown	F-box/FBD/LRR-repeat protein [Dendrobium catenatum]
gene-MA16_Dca012258	MSTRG.38147.2	0	0	0	54	58	59	0	0	0	0.357493	0.377922	0.384973	4.91723e-14	4.90102	up	--	--	--	--	--	--	--	Protease inhibitor/seed storage/LTP family	--	--	--	2S sulfur-rich seed storage protein 1-like [Dendrobium catenatum]
gene-MA16_Dca012251	MSTRG.38147.2	0	0	0	54	58	59	0	0	0	0.357493	0.377922	0.384973	4.91723e-14	4.90102	up	[NW]	Cell motility;; Extracellular structures	--	--	--	--	--	Protein tyrosine kinase;; Protein kinase domain;; PAN-like domain	Receptor-like serine/threonine-protein kinase SD1-8 OS=Arabidopsis thaliana OX=3702 GN=SD18 PE=1 SV=1	T	Signal transduction mechanisms	Receptor-like serine/threonine-protein kinase SD1-8 [Dendrobium catenatum]
gene-MA16_Dca011593	MSTRG.38494.1	43	65	12	7	8	6	1.30674	1.9948	0.301292	0.192816	0.219059	0.179469	0.000733702	-2.16612	down	--	--	Molecular Function: binding (GO:0005488);;	--	--	--	--	--	--	S	Function unknown	putative mitochondrial protein [Dendrobium catenatum]
gene-MA16_Dca011590	MSTRG.38494.1	43	65	12	7	8	6	1.30674	1.9948	0.301292	0.192816	0.219059	0.179469	0.000733702	-2.16612	down	--	--	--	K09422|1.41579e-108|pda:103717026|K09422 myb proto-oncogene protein, plant | (RefSeq) protein ODORANT1-like	--	[K]	Transcription	Myb-like DNA-binding domain;; Myb-like DNA-binding domain	Transcription factor MYB20 OS=Arabidopsis thaliana OX=3702 GN=MYB20 PE=2 SV=1	K	Transcription	protein ODORANT1-like [Dendrobium catenatum]
gene-MA16_Dca011589	MSTRG.38494.1	43	65	12	7	8	6	1.30674	1.9948	0.301292	0.192816	0.219059	0.179469	0.000733702	-2.16612	down	--	--	--	--	--	--	--	--	--	--	--	hypothetical protein MA16_Dca011589 [Dendrobium catenatum]
gene-MA16_Dca011592	MSTRG.38494.1	43	65	12	7	8	6	1.30674	1.9948	0.301292	0.192816	0.219059	0.179469	0.000733702	-2.16612	down	--	--	--	--	--	--	--	--	Protein FLX-like 3 OS=Arabidopsis thaliana OX=3702 GN=FLXL3 PE=1 SV=1	S	Function unknown	protein FLX-like 3 [Dendrobium catenatum]
gene-MA16_Dca011597	MSTRG.38494.1	43	65	12	7	8	6	1.30674	1.9948	0.301292	0.192816	0.219059	0.179469	0.000733702	-2.16612	down	--	--	Molecular Function: protein domain specific binding (GO:0019904);;	K06630|7.83507e-166|pda:103695533|K06630 14-3-3 protein epsilon | (RefSeq) 14-3-3-like protein	--	[O]	Posttranslational modification, protein turnover, chaperones	14-3-3 protein	14-3-3-like protein OS=Lilium longiflorum OX=4690 PE=2 SV=1	T	Signal transduction mechanisms	14-3-3-like protein [Dendrobium catenatum]
gene-MA16_Dca011591	MSTRG.38494.1	43	65	12	7	8	6	1.30674	1.9948	0.301292	0.192816	0.219059	0.179469	0.000733702	-2.16612	down	--	--	--	--	--	--	--	--	--	--	--	hypothetical protein MA16_Dca011591 [Dendrobium catenatum]
gene-MA16_Dca011596	MSTRG.38494.1	43	65	12	7	8	6	1.30674	1.9948	0.301292	0.192816	0.219059	0.179469	0.000733702	-2.16612	down	[E]	Amino acid transport and metabolism	Cellular Component: integral component of membrane (GO:0016021);; Molecular Function: lyase activity (GO:0016829);; Molecular Function: pyridoxal phosphate binding (GO:0030170);;	K01739|0|mus:103991346|K01739 cystathionine gamma-synthase [EC:2.5.1.48] | (RefSeq) cystathionine gamma-synthase 1, chloroplastic-like	Cysteine and methionine metabolism (ko00270);; Selenocompound metabolism (ko00450);; Sulfur metabolism (ko00920);; Biosynthesis of amino acids (ko01230)	[E]	Amino acid transport and metabolism	Cys/Met metabolism PLP-dependent enzyme;; Beta-eliminating lyase	Cystathionine gamma-synthase 1, chloroplastic OS=Arabidopsis thaliana OX=3702 GN=CGS1 PE=1 SV=3	E	Amino acid transport and metabolism	cystathionine gamma-synthase 1, chloroplastic [Dendrobium catenatum]
gene-MA16_Dca011595	MSTRG.38494.1	43	65	12	7	8	6	1.30674	1.9948	0.301292	0.192816	0.219059	0.179469	0.000733702	-2.16612	down	--	--	--	--	--	--	--	--	--	--	--	hypothetical protein MA16_Dca011595 [Dendrobium catenatum]
gene-MA16_Dca011598	MSTRG.38494.1	43	65	12	7	8	6	1.30674	1.9948	0.301292	0.192816	0.219059	0.179469	0.000733702	-2.16612	down	[C]	Energy production and conversion	Molecular Function: acylphosphatase activity (GO:0003998);;	K01512|4.25907e-47|mus:103969596|K01512 acylphosphatase [EC:3.6.1.7] | (RefSeq) uncharacterized protein LOC103969596	Pyruvate metabolism (ko00620)	[C]	Energy production and conversion	Acylphosphatase	--	O	Posttranslational modification, protein turnover, chaperones	uncharacterized protein LOC110094739 [Dendrobium catenatum]
gene-MA16_Dca011588	MSTRG.38494.1	43	65	12	7	8	6	1.30674	1.9948	0.301292	0.192816	0.219059	0.179469	0.000733702	-2.16612	down	--	--	--	--	--	--	--	--	--	--	--	hypothetical protein MA16_Dca011588 [Dendrobium catenatum]
gene-MA16_Dca011594	MSTRG.38494.1	43	65	12	7	8	6	1.30674	1.9948	0.301292	0.192816	0.219059	0.179469	0.000733702	-2.16612	down	--	--	--	K14431|1.93029e-88|mus:103998011|K14431 transcription factor TGA | (RefSeq) transcription factor TGA2.3-like	Plant hormone signal transduction (ko04075)	--	--	Seed dormancy control;; bZIP transcription factor;; Basic region leucine zipper	Transcription factor TGAL3 OS=Oryza sativa subsp. japonica OX=39947 GN=TGAL3 PE=1 SV=1	K	Transcription	Transcription factor HBP-1b(c38) [Dendrobium catenatum]
gene-MA16_Dca013214	MSTRG.40100.1	13	18	28	42	70	86	0.143874	0.198296	0.269085	0.477111	0.785427	0.953734	0.00222902	1.33123	up	[O]	Posttranslational modification, protein turnover, chaperones	Biological Process: single-organism process (GO:0044699);;	K17479|1.68254e-70|pda:103721550|K17479 glutaredoxin domain-containing cysteine-rich protein 1 | (RefSeq) uncharacterized protein At5g39865-like	--	[O]	Posttranslational modification, protein turnover, chaperones	Glutaredoxin	Uncharacterized protein At5g39865 OS=Arabidopsis thaliana OX=3702 GN=At5g39865 PE=2 SV=1	O	Posttranslational modification, protein turnover, chaperones	Uncharacterized protein MA16_Dca013214 [Dendrobium catenatum]
gene-MA16_Dca013212	MSTRG.40100.1	13	18	28	42	70	86	0.143874	0.198296	0.269085	0.477111	0.785427	0.953734	0.00222902	1.33123	up	[E]	Amino acid transport and metabolism	Cellular Component: membrane (GO:0016020);;	K14638|0|egu:105057836|K14638 solute carrier family 15 (peptide/histidine transporter), member 3/4 | (RefSeq) protein NRT1/ PTR FAMILY 3.1	--	[E]	Amino acid transport and metabolism	POT family;; Major Facilitator Superfamily	Protein NRT1/ PTR FAMILY 3.1 OS=Arabidopsis thaliana OX=3702 GN=NPF3.1 PE=2 SV=1	E	Amino acid transport and metabolism	putative nitrite transporter [Dendrobium catenatum]
gene-MA16_Dca013215	MSTRG.40100.1	13	18	28	42	70	86	0.143874	0.198296	0.269085	0.477111	0.785427	0.953734	0.00222902	1.33123	up	--	--	Molecular Function: ion binding (GO:0043167);; Biological Process: response to stimulus (GO:0050896);;	--	--	[U]	Intracellular trafficking, secretion, and vesicular transport	Annexin	Annexin D4 OS=Arabidopsis thaliana OX=3702 GN=ANN4 PE=1 SV=1	S	Function unknown	annexin D4 [Dendrobium catenatum]
gene-MA16_Dca013219	MSTRG.40100.1	13	18	28	42	70	86	0.143874	0.198296	0.269085	0.477111	0.785427	0.953734	0.00222902	1.33123	up	[S]	Function unknown	Molecular Function: phosphatidylinositol phosphate kinase activity (GO:0016307);; Biological Process: phosphatidylinositol metabolic process (GO:0046488);;	K00889|0|pda:103716920|K00889 1-phosphatidylinositol-4-phosphate 5-kinase [EC:2.7.1.68] | (RefSeq) phosphatidylinositol 4-phosphate 5-kinase 6	Inositol phosphate metabolism (ko00562);; Phosphatidylinositol signaling system (ko04070);; Endocytosis (ko04144)	[T]	Signal transduction mechanisms	Phosphatidylinositol-4-phosphate 5-Kinase;; MORN repeat	Phosphatidylinositol 4-phosphate 5-kinase 6 OS=Arabidopsis thaliana OX=3702 GN=PIP5K6 PE=2 SV=1	T	Signal transduction mechanisms	phosphatidylinositol 4-phosphate 5-kinase 6-like [Dendrobium catenatum]
gene-MA16_Dca013216	MSTRG.40100.1	13	18	28	42	70	86	0.143874	0.198296	0.269085	0.477111	0.785427	0.953734	0.00222902	1.33123	up	--	--	Molecular Function: calcium ion binding (GO:0005509);; Molecular Function: calcium-dependent phospholipid binding (GO:0005544);;	--	--	[U]	Intracellular trafficking, secretion, and vesicular transport	Annexin	Annexin D3 OS=Arabidopsis thaliana OX=3702 GN=ANN3 PE=2 SV=2	S	Function unknown	annexin D3-like [Dendrobium catenatum]
gene-MA16_Dca013217	MSTRG.40100.1	13	18	28	42	70	86	0.143874	0.198296	0.269085	0.477111	0.785427	0.953734	0.00222902	1.33123	up	[TK]	Signal transduction mechanisms;; Transcription	Biological Process: phosphorelay signal transduction system (GO:0000160);; Cellular Component: intracellular (GO:0005622);;	K14492|9.22247e-78|egu:105052748|K14492 two-component response regulator ARR-A family | (RefSeq) two-component response regulator ORR9	Plant hormone signal transduction (ko04075)	[K]	Transcription	Response regulator receiver domain	Two-component response regulator ORR9 OS=Oryza sativa subsp. japonica OX=39947 GN=RR9 PE=2 SV=2	K	Transcription	two-component response regulator ORR9-like [Dendrobium catenatum]
gene-MA16_Dca013213	MSTRG.40100.1	13	18	28	42	70	86	0.143874	0.198296	0.269085	0.477111	0.785427	0.953734	0.00222902	1.33123	up	--	--	Molecular Function: transporter activity (GO:0005215);; Cellular Component: mitochondrial inner membrane (GO:0005743);; Cellular Component: integral component of membrane (GO:0016021);; Biological Process: transmembrane transport (GO:0055085);;	K05863|2.87141e-159|egu:105045936|K05863 solute carrier family 25 (mitochondrial adenine nucleotide translocator), member 4/5/6/31 | (RefSeq) ADP,ATP carrier protein ER-ANT1	--	[C]	Energy production and conversion	Mitochondrial carrier protein	ADP,ATP carrier protein ER-ANT1 OS=Arabidopsis thaliana OX=3702 GN=ER-ANT1 PE=2 SV=2	U	Intracellular trafficking, secretion, and vesicular transport	ADP,ATP carrier protein ER-ANT1 [Dendrobium catenatum]
gene-MA16_Dca013211	MSTRG.40100.1	13	18	28	42	70	86	0.143874	0.198296	0.269085	0.477111	0.785427	0.953734	0.00222902	1.33123	up	[E]	Amino acid transport and metabolism	Cellular Component: membrane (GO:0016020);;	K14638|0|egu:105057836|K14638 solute carrier family 15 (peptide/histidine transporter), member 3/4 | (RefSeq) protein NRT1/ PTR FAMILY 3.1	--	[E]	Amino acid transport and metabolism	POT family;; Major Facilitator Superfamily	Protein NRT1/ PTR FAMILY 3.1 OS=Arabidopsis thaliana OX=3702 GN=NPF3.1 PE=2 SV=1	E	Amino acid transport and metabolism	putative nitrite transporter [Dendrobium catenatum]
gene-MA16_Dca001656	MSTRG.41596.8	0	1	2	7	12	13	0	0.028922	0.133018	0.539587	0.87698	0.95461	0.00395085	2.01174	up	--	--	--	--	--	--	--	--	--	--	--	hypothetical protein MA16_Dca001656 [Dendrobium catenatum]
gene-MA16_Dca001654	MSTRG.41596.8	0	1	2	7	12	13	0	0.028922	0.133018	0.539587	0.87698	0.95461	0.00395085	2.01174	up	--	--	--	K18875|7.23102e-144|egu:105050072|K18875 enhanced disease susceptibility 1 protein | (RefSeq) protein EDS1B-like	Plant-pathogen interaction (ko04626)	--	--	Lipase (class 3)	Protein EDS1 OS=Arabidopsis thaliana OX=3702 GN=EDS1 PE=1 SV=1	S	Function unknown	hypothetical protein MA16_Dca001654 [Dendrobium catenatum]
gene-MA16_Dca001657	MSTRG.41596.8	0	1	2	7	12	13	0	0.028922	0.133018	0.539587	0.87698	0.95461	0.00395085	2.01174	up	[S]	Function unknown	Molecular Function: ion binding (GO:0043167);;	K15711|0|pda:103713263|K15711 SWI/SNF-related matrix-associated actin-dependent regulator of chromatin subfamily A3 [EC:3.6.4.- 2.3.2.27] | (RefSeq) putative SWI/SNF-related matrix-associated actin-dependent regulator of chromatin subfamily A member 3-like 1	--	[KL]	Transcription;; Replication, recombination and repair	SNF2 family N-terminal domain;; HIRAN domain	Putative SWI/SNF-related matrix-associated actin-dependent regulator of chromatin subfamily A member 3-like 1 OS=Arabidopsis thaliana OX=3702 GN=At5g05130 PE=2 SV=1	L	Replication, recombination and repair	Putative SWI/SNF-related matrix-associated actin-dependent regulator of chromatin subfamily A member 3-like 1 [Dendrobium catenatum]
gene-MA16_Dca025643	MSTRG.42287.2	45	15	42	13	12	7	1.05274	0.333878	0.854195	0.306031	0.276271	0.152616	0.00465794	-1.61185	down	--	--	--	--	--	--	--	Wound-induced protein	--	S	Function unknown	uncharacterized protein LOC110095376 [Dendrobium catenatum]
gene-MA16_Dca025642	MSTRG.42287.2	45	15	42	13	12	7	1.05274	0.333878	0.854195	0.306031	0.276271	0.152616	0.00465794	-1.61185	down	[T]	Signal transduction mechanisms	--	--	--	--	--	Protein tyrosine kinase;; Protein kinase domain;; D-mannose binding lectin;; S-locus glycoprotein domain;; PAN-like domain	G-type lectin S-receptor-like serine/threonine-protein kinase B120 OS=Arabidopsis thaliana OX=3702 GN=B120 PE=2 SV=1	T	Signal transduction mechanisms	G-type lectin S-receptor-like serine/threonine-protein kinase B120 [Dendrobium catenatum]
gene-MA16_Dca025636	MSTRG.42287.2	45	15	42	13	12	7	1.05274	0.333878	0.854195	0.306031	0.276271	0.152616	0.00465794	-1.61185	down	--	--	--	--	--	--	--	--	--	--	--	hypothetical protein MA16_Dca025636 [Dendrobium catenatum]
gene-MA16_Dca025637	MSTRG.42287.2	45	15	42	13	12	7	1.05274	0.333878	0.854195	0.306031	0.276271	0.152616	0.00465794	-1.61185	down	--	--	--	--	--	[R]	General function prediction only	--	--	S	Function unknown	hypothetical protein MA16_Dca025637 [Dendrobium catenatum]
gene-MA16_Dca025635	MSTRG.42287.2	45	15	42	13	12	7	1.05274	0.333878	0.854195	0.306031	0.276271	0.152616	0.00465794	-1.61185	down	[CO]	Energy production and conversion;; Posttranslational modification, protein turnover, chaperones	Cellular Component: mitochondrial inner membrane (GO:0005743);; Cellular Component: plasma membrane (GO:0005886);; Cellular Component: integral component of membrane (GO:0016021);; Biological Process: cytochrome c-heme linkage (GO:0018063);; Molecular Function: heme binding (GO:0020037);;	--	--	--	--	CcmE	Cytochrome c-type biogenesis protein CcmE homolog, mitochondrial OS=Arabidopsis thaliana OX=3702 GN=CCME PE=1 SV=1	O	Posttranslational modification, protein turnover, chaperones	uncharacterized protein LOC110099436 [Dendrobium catenatum]
gene-MA16_Dca025640	MSTRG.42287.2	45	15	42	13	12	7	1.05274	0.333878	0.854195	0.306031	0.276271	0.152616	0.00465794	-1.61185	down	--	--	--	--	--	--	--	--	--	--	--	hypothetical protein MA16_Dca025640 [Dendrobium catenatum]
gene-MA16_Dca025641	MSTRG.42287.2	45	15	42	13	12	7	1.05274	0.333878	0.854195	0.306031	0.276271	0.152616	0.00465794	-1.61185	down	[DZ]	Cell cycle control, cell division, chromosome partitioning;; Cytoskeleton	--	--	--	--	--	Regulator of chromosome condensation (RCC1) repeat;; Regulator of chromosome condensation (RCC1) repeat;; FYVE zinc finger;; Transcription factor regulating root and shoot growth via Pin3;; Transcription factor BRX N-terminal domain	PH, RCC1 and FYVE domains-containing protein 1 OS=Arabidopsis thaliana OX=3702 GN=PRAF1 PE=1 SV=1	DZ	Cell cycle control, cell division, chromosome partitioning;; Cytoskeleton	Ultraviolet-B receptor UVR8 [Dendrobium catenatum]
gene-MA16_Dca016093	MSTRG.43286.2	0	0	0	22	8	48	0	0	0	0.153384	0.05367	0.321592	6.57098e-06	3.27442	up	--	--	--	--	--	--	--	Thaumatin family	Thaumatin-like protein OS=Oryza sativa subsp. japonica OX=39947 GN=Os11g0706600 PE=2 SV=1	S	Function unknown	thaumatin-like protein [Dendrobium catenatum]
gene-MA16_Dca016094	MSTRG.43286.2	0	0	0	22	8	48	0	0	0	0.153384	0.05367	0.321592	6.57098e-06	3.27442	up	--	--	Biological Process: cutin biosynthetic process (GO:0010143);; Cellular Component: integral component of membrane (GO:0016021);; Biological Process: dephosphorylation (GO:0016311);; Molecular Function: phosphatase activity (GO:0016791);; Molecular Function: glycerol-3-phosphate 2-O-acyltransferase activity (GO:0090447);;	K13508|0|pda:103697924|K13508 glycerol-3-phosphate acyltransferase [EC:2.3.1.15] | (RefSeq) glycerol-3-phosphate acyltransferase 5-like	Glycerolipid metabolism (ko00561);; Glycerophospholipid metabolism (ko00564)	--	--	Acyltransferase	Glycerol-3-phosphate acyltransferase 5 OS=Arabidopsis thaliana OX=3702 GN=GPAT5 PE=1 SV=1	I	Lipid transport and metabolism	glycerol-3-phosphate acyltransferase 5 isoform X1 [Dendrobium catenatum]
gene-MA16_Dca016095	MSTRG.43286.2	0	0	0	22	8	48	0	0	0	0.153384	0.05367	0.321592	6.57098e-06	3.27442	up	[M]	Cell wall/membrane/envelope biogenesis	--	K08998|5.2845e-44|gra:105765156|K08998 uncharacterized protein | (RefSeq) UPF0161 protein At3g09310	--	--	--	Haemolytic domain	UPF0161 protein At3g09310 OS=Arabidopsis thaliana OX=3702 GN=At3g09310 PE=2 SV=2	S	Function unknown	UPF0161 protein At3g09310 [Dendrobium catenatum]
gene-MA16_Dca016096	MSTRG.43286.2	0	0	0	22	8	48	0	0	0	0.153384	0.05367	0.321592	6.57098e-06	3.27442	up	[R]	General function prediction only	Cellular Component: plastid (GO:0009536);; Molecular Function: anaphase-promoting complex binding (GO:0010997);; Biological Process: regulation of catalytic activity (GO:0050790);; Molecular Function: ubiquitin-protein transferase activator activity (GO:0097027);;	K03364|0|egu:105045640|K03364 cell division cycle 20-like protein 1, cofactor of APC complex | (RefSeq) protein FIZZY-RELATED 3	Ubiquitin mediated proteolysis (ko04120)	[DO]	Cell cycle control, cell division, chromosome partitioning;; Posttranslational modification, protein turnover, chaperones	WD domain, G-beta repeat;; Anaphase-promoting complex subunit 4 WD40 domain;; Eukaryotic translation initiation factor eIF2A	Protein FIZZY-RELATED 3 OS=Arabidopsis thaliana OX=3702 GN=FZR3 PE=1 SV=1	S	Function unknown	protein FIZZY-RELATED 3 [Dendrobium catenatum]
gene-MA16_Dca016097	MSTRG.43296.1	22	30	27	0	2	5	0.358571	0.487847	0.375027	0	0.032562	0.067335	5.39453e-06	-2.86074	down	--	--	--	--	--	--	--	XH domain;; XS domain;; XS zinc finger domain	Protein INVOLVED IN DE NOVO 2 OS=Arabidopsis thaliana OX=3702 GN=IDN2 PE=1 SV=1	S	Function unknown	factor of DNA methylation 5-like [Dendrobium catenatum]
gene-MA16_Dca016096	MSTRG.43296.1	22	30	27	0	2	5	0.358571	0.487847	0.375027	0	0.032562	0.067335	5.39453e-06	-2.86074	down	[R]	General function prediction only	Cellular Component: plastid (GO:0009536);; Molecular Function: anaphase-promoting complex binding (GO:0010997);; Biological Process: regulation of catalytic activity (GO:0050790);; Molecular Function: ubiquitin-protein transferase activator activity (GO:0097027);;	K03364|0|egu:105045640|K03364 cell division cycle 20-like protein 1, cofactor of APC complex | (RefSeq) protein FIZZY-RELATED 3	Ubiquitin mediated proteolysis (ko04120)	[DO]	Cell cycle control, cell division, chromosome partitioning;; Posttranslational modification, protein turnover, chaperones	WD domain, G-beta repeat;; Anaphase-promoting complex subunit 4 WD40 domain;; Eukaryotic translation initiation factor eIF2A	Protein FIZZY-RELATED 3 OS=Arabidopsis thaliana OX=3702 GN=FZR3 PE=1 SV=1	S	Function unknown	protein FIZZY-RELATED 3 [Dendrobium catenatum]
gene-MA16_Dca016094	MSTRG.43296.1	22	30	27	0	2	5	0.358571	0.487847	0.375027	0	0.032562	0.067335	5.39453e-06	-2.86074	down	--	--	Biological Process: cutin biosynthetic process (GO:0010143);; Cellular Component: integral component of membrane (GO:0016021);; Biological Process: dephosphorylation (GO:0016311);; Molecular Function: phosphatase activity (GO:0016791);; Molecular Function: glycerol-3-phosphate 2-O-acyltransferase activity (GO:0090447);;	K13508|0|pda:103697924|K13508 glycerol-3-phosphate acyltransferase [EC:2.3.1.15] | (RefSeq) glycerol-3-phosphate acyltransferase 5-like	Glycerolipid metabolism (ko00561);; Glycerophospholipid metabolism (ko00564)	--	--	Acyltransferase	Glycerol-3-phosphate acyltransferase 5 OS=Arabidopsis thaliana OX=3702 GN=GPAT5 PE=1 SV=1	I	Lipid transport and metabolism	glycerol-3-phosphate acyltransferase 5 isoform X1 [Dendrobium catenatum]
gene-MA16_Dca016095	MSTRG.43296.1	22	30	27	0	2	5	0.358571	0.487847	0.375027	0	0.032562	0.067335	5.39453e-06	-2.86074	down	[M]	Cell wall/membrane/envelope biogenesis	--	K08998|5.2845e-44|gra:105765156|K08998 uncharacterized protein | (RefSeq) UPF0161 protein At3g09310	--	--	--	Haemolytic domain	UPF0161 protein At3g09310 OS=Arabidopsis thaliana OX=3702 GN=At3g09310 PE=2 SV=2	S	Function unknown	UPF0161 protein At3g09310 [Dendrobium catenatum]
gene-MA16_Dca016093	MSTRG.43296.1	22	30	27	0	2	5	0.358571	0.487847	0.375027	0	0.032562	0.067335	5.39453e-06	-2.86074	down	--	--	--	--	--	--	--	Thaumatin family	Thaumatin-like protein OS=Oryza sativa subsp. japonica OX=39947 GN=Os11g0706600 PE=2 SV=1	S	Function unknown	thaumatin-like protein [Dendrobium catenatum]
gene-MA16_Dca011304	MSTRG.43481.1	0	0	0	5	8	5	0	0	0	0.238636	0.404441	0.250039	0.00402432	2.13147	up	--	--	Molecular Function: DNA binding (GO:0003677);; Molecular Function: transcription factor activity, sequence-specific DNA binding (GO:0003700);; Cellular Component: nucleus (GO:0005634);; Biological Process: regulation of transcription, DNA-templated (GO:0006355);; Molecular Function: protein dimerization activity (GO:0046983);;	K09264|1.3976e-40|egu:105037074|K09264 MADS-box transcription factor, plant | (RefSeq) AGL6-1; MADS-box transcription factor 6	--	[K]	Transcription	K-box region	MADS-box transcription factor 6 OS=Oryza sativa subsp. japonica OX=39947 GN=MADS6 PE=1 SV=1	K	Transcription	MADS-box transcription factor 6-like isoform X3 [Dendrobium catenatum]
gene-MA16_Dca011310	MSTRG.43481.1	0	0	0	5	8	5	0	0	0	0.238636	0.404441	0.250039	0.00402432	2.13147	up	--	--	Cellular Component: membrane (GO:0016020);;	--	--	--	--	EamA-like transporter family	WAT1-related protein At5g47470 OS=Arabidopsis thaliana OX=3702 GN=At5g47470 PE=3 SV=1	S	Function unknown	WAT1-related protein At5g47470-like [Dendrobium catenatum]
gene-MA16_Dca011308	MSTRG.43481.1	0	0	0	5	8	5	0	0	0	0.238636	0.404441	0.250039	0.00402432	2.13147	up	--	--	--	--	--	[K]	Transcription	Myb/SANT-like DNA-binding domain	Trihelix transcription factor GT-2 OS=Arabidopsis thaliana OX=3702 GN=GT-2 PE=2 SV=1	S	Function unknown	trihelix transcription factor GT-2-like [Dendrobium catenatum]
gene-MA16_Dca011307	MSTRG.43481.1	0	0	0	5	8	5	0	0	0	0.238636	0.404441	0.250039	0.00402432	2.13147	up	[G]	Carbohydrate transport and metabolism	Molecular Function: polygalacturonase activity (GO:0004650);; Cellular Component: extracellular region (GO:0005576);; Biological Process: carbohydrate metabolic process (GO:0005975);; Biological Process: cell wall organization (GO:0071555);;	--	--	--	--	Glycosyl hydrolases family 28;; Pectate lyase superfamily protein	Probable polygalacturonase OS=Vitis vinifera OX=29760 GN=GSVIVT00026920001 PE=1 SV=1	M	Cell wall/membrane/envelope biogenesis	probable polygalacturonase [Dendrobium catenatum]
gene-MA16_Dca011301	MSTRG.43481.1	0	0	0	5	8	5	0	0	0	0.238636	0.404441	0.250039	0.00402432	2.13147	up	--	--	--	--	--	--	--	--	--	--	--	uncharacterized protein LOC110101722 isoform X1 [Dendrobium catenatum]
gene-MA16_Dca011303	MSTRG.43481.1	0	0	0	5	8	5	0	0	0	0.238636	0.404441	0.250039	0.00402432	2.13147	up	[QR]	Secondary metabolites biosynthesis, transport and catabolism;; General function prediction only	Molecular Function: O-methyltransferase activity (GO:0008171);; Biological Process: methylation (GO:0032259);; Molecular Function: protein dimerization activity (GO:0046983);;	K13066|2.1897e-153|mus:103978658|K13066 caffeic acid 3-O-methyltransferase [EC:2.1.1.68] | (RefSeq) flavone O-methyltransferase 1-like	Phenylpropanoid biosynthesis (ko00940)	[R]	General function prediction only	O-methyltransferase;; Dimerisation domain	Tricetin 3&apos;,4&apos;,5&apos;-O-trimethyltransferase OS=Triticum aestivum OX=4565 GN=OMT2 PE=1 SV=1	S	Function unknown	tricetin 3&apos;,4&apos;,5&apos;-O-trimethyltransferase-like [Dendrobium catenatum]
gene-MA16_Dca011309	MSTRG.43481.1	0	0	0	5	8	5	0	0	0	0.238636	0.404441	0.250039	0.00402432	2.13147	up	--	--	--	--	--	--	--	--	--	--	--	protein NUCLEAR FUSION DEFECTIVE 6, chloroplastic/mitochondrial-like isoform X1 [Dendrobium catenatum]
gene-MA16_Dca011306	MSTRG.43481.1	0	0	0	5	8	5	0	0	0	0.238636	0.404441	0.250039	0.00402432	2.13147	up	--	--	Molecular Function: hydrolase activity, hydrolyzing O-glycosyl compounds (GO:0004553);; Biological Process: carbohydrate metabolic process (GO:0005975);;	--	--	--	--	Glycosyl hydrolases family 18	Chitinase 2 OS=Tulipa bakeri OX=110455 PE=1 SV=1	G	Carbohydrate transport and metabolism	chitinase 2-like [Dendrobium catenatum]
gene-MA16_Dca011302	MSTRG.43481.1	0	0	0	5	8	5	0	0	0	0.238636	0.404441	0.250039	0.00402432	2.13147	up	[I]	Lipid transport and metabolism	--	K20506|1.84072e-120|egu:105060863|K20506 tuliposide A-converting enzyme [EC:4.2.99.22] | (RefSeq) tuliposide A-converting enzyme 2, chloroplastic-like	--	[V]	Defense mechanisms	alpha/beta hydrolase fold;; Carboxylesterase family	Probable carboxylesterase 2 OS=Arabidopsis thaliana OX=3702 GN=CXE2 PE=2 SV=1	I	Lipid transport and metabolism	probable carboxylesterase 2 [Dendrobium catenatum]
gene-MA16_Dca011305	MSTRG.43481.1	0	0	0	5	8	5	0	0	0	0.238636	0.404441	0.250039	0.00402432	2.13147	up	--	--	Molecular Function: DNA binding (GO:0003677);; Molecular Function: transcription factor activity, sequence-specific DNA binding (GO:0003700);; Cellular Component: nucleus (GO:0005634);; Biological Process: regulation of transcription, DNA-templated (GO:0006355);; Molecular Function: protein dimerization activity (GO:0046983);;	K09264|1.2311e-30|pper:PRUPE_ppa019932mg|K09264 MADS-box transcription factor, plant | (RefSeq) hypothetical protein	--	[K]	Transcription	SRF-type transcription factor (DNA-binding and dimerisation domain)	MADS-box transcription factor 6 OS=Oryza sativa subsp. japonica OX=39947 GN=MADS6 PE=1 SV=1	K	Transcription	MADS-box transcription factor 6 [Dendrobium catenatum]
gene-MA16_Dca022046	MSTRG.43750.1	0	0	0	5	3	12	0	0	0	0.155712	0.074737	0.436864	0.00541787	2.0592	up	--	--	--	--	--	--	--	--	--	S	Function unknown	hypothetical protein MA16_Dca022046 [Dendrobium catenatum]
gene-MA16_Dca022044	MSTRG.43750.1	0	0	0	5	3	12	0	0	0	0.155712	0.074737	0.436864	0.00541787	2.0592	up	--	--	Cellular Component: integral component of membrane (GO:0016021);;	--	--	--	--	--	ATP synthase 6 kDa subunit, mitochondrial (Fragment) OS=Solanum tuberosum OX=4113 PE=1 SV=1	S	Function unknown	uncharacterized protein LOC110099208 [Dendrobium catenatum]
gene-MA16_Dca018976	MSTRG.46100.6	114	105	137	68	31	89	2.28367	2.09353	2.38202	1.3727	0.609339	1.73551	0.00750144	-1.14143	down	[X]	Mobilome: prophages, transposons	--	--	--	[R]	General function prediction only	gag-polypeptide of LTR copia-type;; GAG-pre-integrase domain	Retrovirus-related Pol polyprotein from transposon RE2 OS=Arabidopsis thaliana OX=3702 GN=RE2 PE=4 SV=1	L	Replication, recombination and repair	Retrovirus-related Pol polyprotein from transposon TNT 1-94 [Dendrobium catenatum]
gene-MA16_Dca018984	MSTRG.46100.6	114	105	137	68	31	89	2.28367	2.09353	2.38202	1.3727	0.609339	1.73551	0.00750144	-1.14143	down	[J]	Translation, ribosomal structure and biogenesis	Molecular Function: structural constituent of ribosome (GO:0003735);; Cellular Component: ribosome (GO:0005840);; Biological Process: translation (GO:0006412);; Molecular Function: small ribosomal subunit rRNA binding (GO:0070181);;	--	--	--	--	Ribosomal protein S6	--	J	Translation, ribosomal structure and biogenesis	hypothetical protein MA16_Dca018984 [Dendrobium catenatum]
gene-MA16_Dca018980	MSTRG.46100.6	114	105	137	68	31	89	2.28367	2.09353	2.38202	1.3727	0.609339	1.73551	0.00750144	-1.14143	down	--	--	--	--	--	--	--	--	--	S	Function unknown	hypothetical protein MA16_Dca018980 [Dendrobium catenatum]
gene-MA16_Dca018985	MSTRG.46100.6	114	105	137	68	31	89	2.28367	2.09353	2.38202	1.3727	0.609339	1.73551	0.00750144	-1.14143	down	[L]	Replication, recombination and repair	Molecular Function: DNA binding (GO:0003677);; Cellular Component: nucleus (GO:0005634);; Biological Process: leading strand elongation (GO:0006272);; Biological Process: regulation of DNA replication (GO:0006275);; Biological Process: mismatch repair (GO:0006298);; Biological Process: translesion synthesis (GO:0019985);; Molecular Function: DNA polymerase processivity factor activity (GO:0030337…	K04802|4.80899e-174|cmo:103502047|K04802 proliferating cell nuclear antigen | (RefSeq) proliferating cell nuclear antigen	DNA replication (ko03030);; Base excision repair (ko03410);; Nucleotide excision repair (ko03420);; Mismatch repair (ko03430)	[L]	Replication, recombination and repair	Proliferating cell nuclear antigen, C-terminal domain;; Proliferating cell nuclear antigen, N-terminal domain;; Rad9;; Repair protein Rad1/Rec1/Rad17	Proliferating cell nuclear antigen OS=Nicotiana tabacum OX=4097 GN=PCNA PE=2 SV=1	L	Replication, recombination and repair	Proliferating cell nuclear antigen [Dendrobium catenatum]
gene-MA16_Dca018982	MSTRG.46100.6	114	105	137	68	31	89	2.28367	2.09353	2.38202	1.3727	0.609339	1.73551	0.00750144	-1.14143	down	[H]	Coenzyme transport and metabolism	Molecular Function: dimethylallyltranstransferase activity (GO:0004161);; Molecular Function: farnesyltranstransferase activity (GO:0004311);; Molecular Function: geranyltranstransferase activity (GO:0004337);; Cellular Component: chloroplast (GO:0009507);; Biological Process: carotenoid biosynthetic process (GO:0016117);; Molecular Function: 2-alkenal reductase [NAD(P)] activity (GO:0032440);; B…	K13789|6.3112e-102|thj:104804225|K13789 geranylgeranyl diphosphate synthase, type II [EC:2.5.1.1 2.5.1.10 2.5.1.29] | (RefSeq) geranylgeranyl pyrophosphate synthase 7, chloroplastic-like	Terpenoid backbone biosynthesis (ko00900)	[H]	Coenzyme transport and metabolism	Polyprenyl synthetase	Geranylgeranyl pyrophosphate synthase, chloroplastic OS=Hevea brasiliensis OX=3981 GN=GGPS PE=1 SV=1	H	Coenzyme transport and metabolism	geranylgeranyl pyrophosphate synthase 7, chloroplastic-like [Dendrobium catenatum]
gene-MA16_Dca018978	MSTRG.46100.6	114	105	137	68	31	89	2.28367	2.09353	2.38202	1.3727	0.609339	1.73551	0.00750144	-1.14143	down	[R]	General function prediction only	Molecular Function: GTP binding (GO:0005525);; Cellular Component: intracellular (GO:0005622);; Biological Process: small GTPase mediated signal transduction (GO:0007264);;	K07955|1.98352e-123|sind:105177826|K07955 ADP-ribosylation factor-like protein 8 | (RefSeq) ADP-ribosylation factor-like protein 8B	--	[R]	General function prediction only	ADP-ribosylation factor family;; Ras family;; Ras of Complex, Roc, domain of DAPkinase;; Gtr1/RagA G protein conserved region;; Signal recognition particle receptor beta subunit;; 50S ribosome-binding GTPase	ADP-ribosylation factor-like protein 8b OS=Arabidopsis thaliana OX=3702 GN=ARL8B PE=2 SV=1	S	Function unknown	ADP-ribosylation factor-like protein 8b [Dendrobium catenatum]
gene-MA16_Dca018979	MSTRG.46100.6	114	105	137	68	31	89	2.28367	2.09353	2.38202	1.3727	0.609339	1.73551	0.00750144	-1.14143	down	[G]	Carbohydrate transport and metabolism	--	--	--	--	--	Glycosyl hydrolases family 43	--	G	Carbohydrate transport and metabolism	uncharacterized protein LOC110105902 isoform X1 [Dendrobium catenatum]
gene-MA16_Dca018983	MSTRG.46100.6	114	105	137	68	31	89	2.28367	2.09353	2.38202	1.3727	0.609339	1.73551	0.00750144	-1.14143	down	--	--	--	--	--	[TO]	Signal transduction mechanisms;; Posttranslational modification, protein turnover, chaperones	OTU-like cysteine protease	OTU domain-containing protein At3g57810 OS=Arabidopsis thaliana OX=3702 GN=At3g57810 PE=2 SV=1	O	Posttranslational modification, protein turnover, chaperones	OTU domain-containing protein [Dendrobium catenatum]
gene-MA16_Dca018981	MSTRG.46100.6	114	105	137	68	31	89	2.28367	2.09353	2.38202	1.3727	0.609339	1.73551	0.00750144	-1.14143	down	--	--	--	--	--	--	--	Sin3 binding region of histone deacetylase complex subunit SAP30	--	S	Function unknown	uncharacterized protein LOC110105880 [Dendrobium catenatum]
gene-MA16_Dca018977	MSTRG.46100.6	114	105	137	68	31	89	2.28367	2.09353	2.38202	1.3727	0.609339	1.73551	0.00750144	-1.14143	down	[J]	Translation, ribosomal structure and biogenesis	Molecular Function: structural constituent of ribosome (GO:0003735);; Biological Process: translation (GO:0006412);; Cellular Component: cytosolic small ribosomal subunit (GO:0022627);;	K02984|9.49379e-141|egu:105060679|K02984 small subunit ribosomal protein S3Ae | (RefSeq) RPS3; 40S ribosomal protein S3a	Ribosome (ko03010)	[J]	Translation, ribosomal structure and biogenesis	Ribosomal S3Ae family	40S ribosomal protein S3a OS=Cicer arietinum OX=3827 PE=2 SV=1	J	Translation, ribosomal structure and biogenesis	40S ribosomal protein S3a [Dendrobium catenatum]
gene-MA16_Dca017341	MSTRG.48000.4	47	42	40	87	124	173	0.35147	0.310397	0.25951	0.65285	0.916671	1.27014	0.00601259	1.12048	up	--	--	--	--	--	--	--	--	--	S	Function unknown	hypothetical protein MA16_Dca017341 [Dendrobium catenatum]
gene-MA16_Dca017339	MSTRG.48000.4	47	42	40	87	124	173	0.35147	0.310397	0.25951	0.65285	0.916671	1.27014	0.00601259	1.12048	up	--	--	--	--	--	--	--	--	--	--	--	hypothetical protein MA16_Dca017339 [Dendrobium catenatum]
gene-MA16_Dca017337	MSTRG.48000.4	47	42	40	87	124	173	0.35147	0.310397	0.25951	0.65285	0.916671	1.27014	0.00601259	1.12048	up	--	--	Biological Process: response to auxin (GO:0009733);;	K14488|1.37055e-51|nnu:104589702|K14488 SAUR family protein | (RefSeq) auxin-induced protein 15A	Plant hormone signal transduction (ko04075)	--	--	Auxin responsive protein	Auxin-responsive protein SAUR50 OS=Arabidopsis thaliana OX=3702 GN=SAUR50 PE=1 SV=1	S	Function unknown	auxin-responsive protein SAUR50-like [Dendrobium catenatum]
gene-MA16_Dca017340	MSTRG.48000.4	47	42	40	87	124	173	0.35147	0.310397	0.25951	0.65285	0.916671	1.27014	0.00601259	1.12048	up	--	--	--	--	--	--	--	--	PHD finger protein At2g01810 OS=Arabidopsis thaliana OX=3702 GN=At2g01810 PE=3 SV=1	S	Function unknown	PHD finger protein [Dendrobium catenatum]
gene-MA16_Dca017338	MSTRG.48000.4	47	42	40	87	124	173	0.35147	0.310397	0.25951	0.65285	0.916671	1.27014	0.00601259	1.12048	up	--	--	--	--	--	--	--	Filament-like plant protein, long coiled-coil	Filament-like plant protein 4 OS=Arabidopsis thaliana OX=3702 GN=FPP4 PE=1 SV=1	S	Function unknown	Filament-like plant protein 4 [Dendrobium catenatum]
gene-MA16_Dca016649	MSTRG.48744.1	0	1	0	16	9	6	0	0.0426	0	0.667217	0.372354	0.228163	0.00180835	2.27848	up	--	--	--	--	--	--	--	Domain of unknown function (DUF588)	CASP-like protein 1E1 OS=Musa acuminata OX=4641 GN=MA4_106O17.50 PE=2 SV=1	--	--	CASP-like protein [Dendrobium catenatum]
gene-MA16_Dca016647	MSTRG.48744.1	0	1	0	16	9	6	0	0.0426	0	0.667217	0.372354	0.228163	0.00180835	2.27848	up	--	--	--	--	--	--	--	--	--	--	--	hypothetical protein MA16_Dca016647 [Dendrobium catenatum]
gene-MA16_Dca016651	MSTRG.48744.1	0	1	0	16	9	6	0	0.0426	0	0.667217	0.372354	0.228163	0.00180835	2.27848	up	--	--	--	K10879|1.2897e-20|nnu:104596706|K10879 DNA-repair protein XRCC2 | (RefSeq) DNA repair protein XRCC2 homolog	Homologous recombination (ko03440)	[L]	Replication, recombination and repair	--	DNA repair protein XRCC2 homolog OS=Arabidopsis thaliana OX=3702 GN=XRCC2 PE=2 SV=2	L	Replication, recombination and repair	DNA repair protein XRCC2 like [Dendrobium catenatum]
gene-MA16_Dca016650	MSTRG.48744.1	0	1	0	16	9	6	0	0.0426	0	0.667217	0.372354	0.228163	0.00180835	2.27848	up	--	--	--	K10879|1.57043e-69|pda:103702671|K10879 DNA-repair protein XRCC2 | (RefSeq) DNA repair protein XRCC2 homolog	Homologous recombination (ko03440)	[L]	Replication, recombination and repair	--	DNA repair protein XRCC2 homolog OS=Arabidopsis thaliana OX=3702 GN=XRCC2 PE=2 SV=2	L	Replication, recombination and repair	DNA repair protein XRCC2 like [Dendrobium catenatum]
gene-MA16_Dca013817	MSTRG.50562.1	0	0	0	12	31	50	0	0	0	0.384013	1.00798	1.59808	3.25157e-07	3.64427	up	[G]	Carbohydrate transport and metabolism	Molecular Function: fructose-2,6-bisphosphate 2-phosphatase activity (GO:0004331);; Cellular Component: chloroplast stroma (GO:0009570);; Biological Process: dephosphorylation (GO:0016311);; Biological Process: reductive pentose-phosphate cycle (GO:0019253);; Molecular Function: 2-alkenal reductase [NAD(P)] activity (GO:0032440);; Molecular Function: fructose 1,6-bisphosphate 1-phosphatase activi…	K03841|0|pda:103722531|K03841 fructose-1,6-bisphosphatase I [EC:3.1.3.11] | (RefSeq) fructose-1,6-bisphosphatase, chloroplastic	Glycolysis / Gluconeogenesis (ko00010);; Pentose phosphate pathway (ko00030);; Fructose and mannose metabolism (ko00051);; Carbon fixation in photosynthetic organisms (ko00710);; Carbon metabolism (ko01200)	[G]	Carbohydrate transport and metabolism	Fructose-1-6-bisphosphatase, N-terminal domain	Fructose-1,6-bisphosphatase, chloroplastic OS=Oryza sativa subsp. japonica OX=39947 GN=Os03g0267300 PE=2 SV=1	G	Carbohydrate transport and metabolism	fructose-1,6-bisphosphatase, chloroplastic [Dendrobium catenatum]
gene-MA16_Dca013809	MSTRG.50562.1	0	0	0	12	31	50	0	0	0	0.384013	1.00798	1.59808	3.25157e-07	3.64427	up	[I]	Lipid transport and metabolism	Molecular Function: farnesyl-diphosphate farnesyltransferase activity (GO:0004310);; Biological Process: lipid biosynthetic process (GO:0008610);; Cellular Component: integral component of membrane (GO:0016021);; Molecular Function: squalene synthase activity (GO:0051996);;	K00801|0|pda:103712070|K00801 farnesyl-diphosphate farnesyltransferase [EC:2.5.1.21] | (RefSeq) squalene synthase-like	Steroid biosynthesis (ko00100);; Sesquiterpenoid and triterpenoid biosynthesis (ko00909)	[I]	Lipid transport and metabolism	Squalene/phytoene synthase	Squalene synthase OS=Nicotiana benthamiana OX=4100 PE=2 SV=1	I	Lipid transport and metabolism	squalene synthase-like isoform X1 [Dendrobium catenatum]
gene-MA16_Dca013810	MSTRG.50562.1	0	0	0	12	31	50	0	0	0	0.384013	1.00798	1.59808	3.25157e-07	3.64427	up	--	--	--	--	--	--	--	--	--	S	Function unknown	hypothetical protein MA16_Dca013810 [Dendrobium catenatum]
gene-MA16_Dca013815	MSTRG.50562.1	0	0	0	12	31	50	0	0	0	0.384013	1.00798	1.59808	3.25157e-07	3.64427	up	--	--	--	--	--	--	--	--	--	--	--	hypothetical protein MA16_Dca013815 [Dendrobium catenatum]
gene-MA16_Dca013811	MSTRG.50562.1	0	0	0	12	31	50	0	0	0	0.384013	1.00798	1.59808	3.25157e-07	3.64427	up	--	--	--	--	--	--	--	D-mannose binding lectin	Mannose-specific lectin 3 OS=Crocus vernus OX=87752 PE=1 SV=3	--	--	mannose-specific lectin 3-like [Dendrobium catenatum]
gene-MA16_Dca013807	MSTRG.50562.1	0	0	0	12	31	50	0	0	0	0.384013	1.00798	1.59808	3.25157e-07	3.64427	up	[Q]	Secondary metabolites biosynthesis, transport and catabolism	Molecular Function: oxidoreductase activity (GO:0016491);; Biological Process: oxidation-reduction process (GO:0055114);;	--	--	[R]	General function prediction only	Aldo/keto reductase family	NADPH-dependent aldo-keto reductase, chloroplastic OS=Arabidopsis thaliana OX=3702 GN=AKR4C9 PE=1 SV=1	S	Function unknown	aldo-keto reductase family 4 member C9-like [Dendrobium catenatum]
gene-MA16_Dca013808	MSTRG.50562.1	0	0	0	12	31	50	0	0	0	0.384013	1.00798	1.59808	3.25157e-07	3.64427	up	[J]	Translation, ribosomal structure and biogenesis	Biological Process: rRNA modification (GO:0000154);; Molecular Function: rRNA (adenine-N6,N6-)-dimethyltransferase activity (GO:0000179);; Cellular Component: mitochondrion (GO:0005739);; Biological Process: methylation (GO:0032259);;	K14191|6.3134e-138|egu:105061579|K14191 18S rRNA (adenine1779-N6/adenine1780-N6)-dimethyltransferase [EC:2.1.1.183] | (RefSeq) ribosomal RNA small subunit methyltransferase, mitochondrial	--	[A]	RNA processing and modification	Ribosomal RNA adenine dimethylase;; Methyltransferase domain;; Methyltransferase domain;; Methyltransferase domain;; Putative RNA methylase family UPF0020;; ubiE/COQ5 methyltransferase family	Ribosomal RNA small subunit methyltransferase, mitochondrial OS=Arabidopsis thaliana OX=3702 GN=DIM1B PE=1 SV=1	J	Translation, ribosomal structure and biogenesis	ribosomal RNA small subunit methyltransferase, mitochondrial-like [Dendrobium catenatum]
gene-MA16_Dca013813	MSTRG.50562.1	0	0	0	12	31	50	0	0	0	0.384013	1.00798	1.59808	3.25157e-07	3.64427	up	[O]	Posttranslational modification, protein turnover, chaperones	--	--	--	--	--	Subtilase family	Cucumisin OS=Cucumis melo OX=3656 PE=1 SV=1	O	Posttranslational modification, protein turnover, chaperones	Cucumisin [Dendrobium catenatum]
gene-MA16_Dca013816	MSTRG.50562.1	0	0	0	12	31	50	0	0	0	0.384013	1.00798	1.59808	3.25157e-07	3.64427	up	--	--	--	--	--	--	--	--	--	S	Function unknown	uncharacterized protein LOC110114185 [Dendrobium catenatum]
gene-MA16_Dca013814	MSTRG.50562.1	0	0	0	12	31	50	0	0	0	0.384013	1.00798	1.59808	3.25157e-07	3.64427	up	[O]	Posttranslational modification, protein turnover, chaperones	--	--	--	--	--	Subtilase family;; Peptidase inhibitor I9	Cucumisin OS=Cucumis melo OX=3656 PE=1 SV=1	O	Posttranslational modification, protein turnover, chaperones	cucumisin-like isoform X1 [Dendrobium catenatum]
gene-MA16_Dca004309	MSTRG.51291.2	0	0	0	22	4	23	0	0	0	0.714272	0.12289	0.719777	0.000147586	2.79493	up	--	--	--	--	--	--	--	--	--	--	--	phosphopantothenoylcysteine decarboxylase subunit VHS3-like [Dendrobium catenatum]
gene-MA16_Dca004311	MSTRG.51291.2	0	0	0	22	4	23	0	0	0	0.714272	0.12289	0.719777	0.000147586	2.79493	up	--	--	Cellular Component: cytoplasm (GO:0005737);; Cellular Component: plasma membrane (GO:0005886);; Biological Process: metal ion transport (GO:0030001);; Molecular Function: transition metal ion binding (GO:0046914);; Biological Process: cellular transition metal ion homeostasis (GO:0046916);;	--	--	--	--	Ubiquitin-2 like Rad60 SUMO-like	Membrane-anchored ubiquitin-fold protein 3 OS=Oryza sativa subsp. japonica OX=39947 GN=MUB3 PE=3 SV=1	S	Function unknown	membrane-anchored ubiquitin-fold protein 3-like [Dendrobium catenatum]
gene-MA16_Dca004313	MSTRG.51291.2	0	0	0	22	4	23	0	0	0	0.714272	0.12289	0.719777	0.000147586	2.79493	up	--	--	--	--	--	[R]	General function prediction only	PPR repeat family;; PPR repeat;; PPR repeat;; Pentatricopeptide repeat domain	Pentatricopeptide repeat-containing protein At3g57430, chloroplastic OS=Arabidopsis thaliana OX=3702 GN=PCMP-H81 PE=2 SV=2	S	Function unknown	pentatricopeptide repeat-containing protein At3g49170, chloroplastic-like [Dendrobium catenatum]
gene-MA16_Dca004317	MSTRG.51291.2	0	0	0	22	4	23	0	0	0	0.714272	0.12289	0.719777	0.000147586	2.79493	up	[P]	Inorganic ion transport and metabolism	Biological Process: ion transport (GO:0006811);; Cellular Component: plant-type vacuole membrane (GO:0009705);;	K05389|1.97165e-148|pda:103698072|K05389 potassium channel subfamily K, other eukaryote | (RefSeq) two-pore potassium channel 5-like	--	[P]	Inorganic ion transport and metabolism	Ion channel	Two-pore potassium channel 5 OS=Arabidopsis thaliana OX=3702 GN=TPK5 PE=1 SV=1	P	Inorganic ion transport and metabolism	two-pore potassium channel 5-like [Dendrobium catenatum]
gene-MA16_Dca004316	MSTRG.51291.2	0	0	0	22	4	23	0	0	0	0.714272	0.12289	0.719777	0.000147586	2.79493	up	[DPM]	Cell cycle control, cell division, chromosome partitioning;; Inorganic ion transport and metabolism;; Cell wall/membrane/envelope biogenesis	Molecular Function: copper ion binding (GO:0005507);; Cellular Component: extracellular region (GO:0005576);; Molecular Function: oxidoreductase activity (GO:0016491);; Biological Process: oxidation-reduction process (GO:0055114);;	--	--	[Q]	Secondary metabolites biosynthesis, transport and catabolism	Multicopper oxidase;; Multicopper oxidase;; Multicopper oxidase	L-ascorbate oxidase OS=Cucumis sativus OX=3659 PE=1 SV=1	Q	Secondary metabolites biosynthesis, transport and catabolism	L-ascorbate oxidase-like isoform X1 [Dendrobium catenatum]
gene-MA16_Dca004318	MSTRG.51291.2	0	0	0	22	4	23	0	0	0	0.714272	0.12289	0.719777	0.000147586	2.79493	up	--	--	Molecular Function: binding (GO:0005488);; Biological Process: lipid transport (GO:0006869);; Cellular Component: chloroplast envelope (GO:0009941);; Cellular Component: membrane (GO:0016020);;	--	--	--	--	Protein of unknown function (DUF3769)	Protein TRIGALACTOSYLDIACYLGLYCEROL 4, chloroplastic OS=Arabidopsis thaliana OX=3702 GN=TGD4 PE=1 SV=1	S	Function unknown	protein TRIGALACTOSYLDIACYLGLYCEROL 4, chloroplastic [Dendrobium catenatum]
gene-MA16_Dca004312	MSTRG.51291.2	0	0	0	22	4	23	0	0	0	0.714272	0.12289	0.719777	0.000147586	2.79493	up	--	--	--	K15559|1.58131e-171|pda:103721649|K15559 regulator of Ty1 transposition protein 103 | (RefSeq) formin-like protein 7	--	[A]	RNA processing and modification	RNA polymerase II-binding domain.	--	S	Function unknown	regulation of nuclear pre-mRNA domain-containing protein 1B-like [Dendrobium catenatum]
gene-MA16_Dca004315	MSTRG.51291.2	0	0	0	22	4	23	0	0	0	0.714272	0.12289	0.719777	0.000147586	2.79493	up	--	--	--	--	--	--	--	Domain of unknown function (DUF4283)	--	--	--	hypothetical protein MA16_Dca004315 [Dendrobium catenatum]
gene-MA16_Dca004314	MSTRG.51291.2	0	0	0	22	4	23	0	0	0	0.714272	0.12289	0.719777	0.000147586	2.79493	up	--	--	Biological Process: metal ion transport (GO:0030001);; Molecular Function: metal ion binding (GO:0046872);;	--	--	[P]	Inorganic ion transport and metabolism	Heavy-metal-associated domain	Heavy metal-associated isoprenylated plant protein 20 OS=Arabidopsis thaliana OX=3702 GN=HIPP20 PE=1 SV=1	S	Function unknown	heavy metal-associated isoprenylated plant protein 20-like [Dendrobium catenatum]
gene-MA16_Dca004310	MSTRG.51291.2	0	0	0	22	4	23	0	0	0	0.714272	0.12289	0.719777	0.000147586	2.79493	up	--	--	--	--	--	--	--	--	--	--	--	hypothetical protein MA16_Dca004310 [Dendrobium catenatum]
gene-MA16_Dca004308	MSTRG.51291.2	0	0	0	22	4	23	0	0	0	0.714272	0.12289	0.719777	0.000147586	2.79493	up	--	--	--	--	--	[R]	General function prediction only	PPR repeat family;; PPR repeat;; PPR repeat;; Pentatricopeptide repeat domain;; Pentacotripeptide-repeat region of PRORP	Pentatricopeptide repeat-containing protein At4g18520, chloroplastic OS=Arabidopsis thaliana OX=3702 GN=PCMP-A2 PE=1 SV=1	S	Function unknown	pentatricopeptide repeat-containing protein At4g18520-like [Dendrobium catenatum]
gene-MA16_Dca025941	MSTRG.53073.2	274	4	4	0	0	0	4.26227	0.062133	0.042949	0	0	0	0.00844196	-1.91283	down	--	--	--	--	--	--	--	--	--	S	Function unknown	hypothetical protein MA16_Dca025941 [Dendrobium catenatum]
gene-MA16_Dca002577	MSTRG.56302.1	38	37	37	113	90	117	0.661393	0.653981	0.567476	2.00715	1.57265	2.0212	0.000891709	1.12235	up	--	--	--	--	--	[O]	Posttranslational modification, protein turnover, chaperones	--	Thioredoxin-like 1-2, chloroplastic OS=Oryza sativa subsp. japonica OX=39947 GN=Os03g0326500 PE=2 SV=1	O	Posttranslational modification, protein turnover, chaperones	Thioredoxin-like 1-2, chloroplastic [Dendrobium catenatum]
gene-MA16_Dca002584	MSTRG.56302.1	38	37	37	113	90	117	0.661393	0.653981	0.567476	2.00715	1.57265	2.0212	0.000891709	1.12235	up	--	--	--	--	--	--	--	--	--	--	--	hypothetical protein MA16_Dca002584 [Dendrobium catenatum]
gene-MA16_Dca002583	MSTRG.56302.1	38	37	37	113	90	117	0.661393	0.653981	0.567476	2.00715	1.57265	2.0212	0.000891709	1.12235	up	--	--	--	--	--	--	--	No apical meristem (NAM) protein	NAC domain-containing protein 22 OS=Oryza sativa subsp. japonica OX=39947 GN=NAC022 PE=2 SV=1	S	Function unknown	Putative NAC domain-containing protein 94 [Dendrobium catenatum]
gene-MA16_Dca002578	MSTRG.56302.1	38	37	37	113	90	117	0.661393	0.653981	0.567476	2.00715	1.57265	2.0212	0.000891709	1.12235	up	--	--	--	K15338|9.02688e-142|egu:105059017|K15338 flap endonuclease GEN [EC:3.1.-.-] | (RefSeq) flap endonuclease GEN-like 2	--	[L]	Replication, recombination and repair	--	Flap endonuclease GEN-like 2 OS=Oryza sativa subsp. japonica OX=39947 GN=SEND1 PE=2 SV=1	L	Replication, recombination and repair	Flap endonuclease GEN-like 2 [Dendrobium catenatum]
gene-MA16_Dca002582	MSTRG.56302.1	38	37	37	113	90	117	0.661393	0.653981	0.567476	2.00715	1.57265	2.0212	0.000891709	1.12235	up	--	--	--	--	--	[R]	General function prediction only	Domain of unknown function (DUF4283)	--	S	Function unknown	RNA exonuclease 1 [Dendrobium catenatum]
gene-MA16_Dca002579	MSTRG.56302.1	38	37	37	113	90	117	0.661393	0.653981	0.567476	2.00715	1.57265	2.0212	0.000891709	1.12235	up	[M]	Cell wall/membrane/envelope biogenesis	--	--	--	[R]	General function prediction only	Kelch motif;; Kelch motif;; Galactose oxidase, central domain;; Galactose oxidase, central domain;; F-box domain;; Kelch motif	F-box/kelch-repeat protein At1g15670 OS=Arabidopsis thaliana OX=3702 GN=At1g15670 PE=2 SV=1	S	Function unknown	F-box/kelch-repeat protein [Dendrobium catenatum]
gene-MA16_Dca002581	MSTRG.56302.1	38	37	37	113	90	117	0.661393	0.653981	0.567476	2.00715	1.57265	2.0212	0.000891709	1.12235	up	[K]	Transcription	--	--	--	[T]	Signal transduction mechanisms	NB-ARC domain	Disease resistance protein RGA2 OS=Solanum bulbocastanum OX=147425 GN=RGA2 PE=1 SV=1	S	Function unknown	Disease resistance protein RGA2 [Dendrobium catenatum]
gene-MA16_Dca002576	MSTRG.56302.1	38	37	37	113	90	117	0.661393	0.653981	0.567476	2.00715	1.57265	2.0212	0.000891709	1.12235	up	--	--	--	--	--	--	--	--	--	S	Function unknown	uncharacterized protein LOC110115139 [Dendrobium catenatum]
gene-MA16_Dca002580	MSTRG.56302.1	38	37	37	113	90	117	0.661393	0.653981	0.567476	2.00715	1.57265	2.0212	0.000891709	1.12235	up	--	--	--	--	--	[R]	General function prediction only	Kelch motif	F-box/kelch-repeat protein At1g15670 OS=Arabidopsis thaliana OX=3702 GN=At1g15670 PE=2 SV=1	S	Function unknown	F-box/kelch-repeat protein [Dendrobium catenatum]
gene-MA16_Dca019387	MSTRG.58501.1	0	0	0	5	9	9	0	0	0	0.119309	0.232185	0.23199	0.00122087	2.39149	up	--	--	Molecular Function: signal transducer activity (GO:0004871);; Cellular Component: nucleus (GO:0005634);; Cellular Component: cytosol (GO:0005829);; Biological Process: positive regulation of cytokinin-activated signaling pathway (GO:0080038);;	K14490|3.63219e-44|mus:104000245|K14490 histidine-containing phosphotransfer peotein | (RefSeq) histidine-containing phosphotransfer protein 2 isoform X1	Plant hormone signal transduction (ko04075)	[T]	Signal transduction mechanisms	Hpt domain	Histidine-containing phosphotransfer protein 2 OS=Oryza sativa subsp. japonica OX=39947 GN=AHP2 PE=1 SV=1	T	Signal transduction mechanisms	Histidine-containing phosphotransfer protein 1 [Dendrobium catenatum]
gene-MA16_Dca019388	MSTRG.58501.1	0	0	0	5	9	9	0	0	0	0.119309	0.232185	0.23199	0.00122087	2.39149	up	[Q]	Secondary metabolites biosynthesis, transport and catabolism	--	K13356|1.00397e-65|mus:103988494|K13356 alcohol-forming fatty acyl-CoA reductase [EC:1.2.1.84] | (RefSeq) fatty acyl-CoA reductase 3-like isoform X1	Cutin, suberine and wax biosynthesis (ko00073);; Peroxisome (ko04146)	[I]	Lipid transport and metabolism	Male sterility protein	Fatty acyl-CoA reductase 3 OS=Arabidopsis thaliana OX=3702 GN=FAR3 PE=1 SV=1	S	Function unknown	Fatty acyl-CoA reductase 3 [Dendrobium catenatum]
gene-MA16_Dca019389	MSTRG.58501.1	0	0	0	5	9	9	0	0	0	0.119309	0.232185	0.23199	0.00122087	2.39149	up	--	--	--	--	--	[R]	General function prediction only	--	--	S	Function unknown	hypothetical protein MA16_Dca019389 [Dendrobium catenatum]
gene-MA16_Dca019386	MSTRG.58501.1	0	0	0	5	9	9	0	0	0	0.119309	0.232185	0.23199	0.00122087	2.39149	up	[J]	Translation, ribosomal structure and biogenesis	Molecular Function: structural constituent of ribosome (GO:0003735);; Cellular Component: ribosome (GO:0005840);; Biological Process: translation (GO:0006412);;	K02935|2.02116e-76|mus:103972486|K02935 large subunit ribosomal protein L7/L12 | (RefSeq) uncharacterized protein LOC103972486	Ribosome (ko03010)	[J]	Translation, ribosomal structure and biogenesis	Ribosomal protein L7/L12 C-terminal domain	50S ribosomal protein L12, chloroplastic OS=Chara vulgaris OX=55564 GN=rpl12 PE=3 SV=2	J	Translation, ribosomal structure and biogenesis	uncharacterized protein LOC110114645 [Dendrobium catenatum]
gene-MA16_Dca019390	MSTRG.58501.1	0	0	0	5	9	9	0	0	0	0.119309	0.232185	0.23199	0.00122087	2.39149	up	--	--	--	--	--	[R]	General function prediction only	gag-polypeptide of LTR copia-type	Retrovirus-related Pol polyprotein from transposon RE1 OS=Arabidopsis thaliana OX=3702 GN=RE1 PE=2 SV=1	L	Replication, recombination and repair	Retrovirus-related Pol polyprotein from transposon TNT 1-94 [Dendrobium catenatum]
gene-MA16_Dca018759	MSTRG.60313.2	13	0	46	1295	49	196	0.246218	0	0.802401	26.368	0.974047	3.87066	0.00767029	1.97533	up	--	--	Cellular Component: membrane (GO:0016020);;	--	--	--	--	--	--	S	Function unknown	uncharacterized protein LOC110114065 [Dendrobium catenatum]
gene-MA16_Dca018756	MSTRG.60313.2	13	0	46	1295	49	196	0.246218	0	0.802401	26.368	0.974047	3.87066	0.00767029	1.97533	up	--	--	Cellular Component: integral component of membrane (GO:0016021);; Biological Process: transmembrane transport (GO:0055085);;	--	--	[T]	Signal transduction mechanisms	OPT oligopeptide transporter protein	Oligopeptide transporter 3 OS=Arabidopsis thaliana OX=3702 GN=OPT3 PE=2 SV=3	S	Function unknown	oligopeptide transporter 3 [Dendrobium catenatum]
gene-MA16_Dca018760	MSTRG.60313.2	13	0	46	1295	49	196	0.246218	0	0.802401	26.368	0.974047	3.87066	0.00767029	1.97533	up	[QV]	Secondary metabolites biosynthesis, transport and catabolism;; Defense mechanisms	Molecular Function: monooxygenase activity (GO:0004497);; Molecular Function: iron ion binding (GO:0005506);; Cellular Component: endoplasmic reticulum (GO:0005783);; Biological Process: multicellular organism development (GO:0007275);; Biological Process: brassinosteroid homeostasis (GO:0010268);; Cellular Component: integral component of membrane (GO:0016021);; Biological Process: sterol metabo…	K09587|1.63464e-79|pop:POPTR_0007s12730g|K09587 steroid 22-alpha-hydroxylase [EC:1.14.13.-] | (RefSeq) hypothetical protein	Brassinosteroid biosynthesis (ko00905)	[QI]	Secondary metabolites biosynthesis, transport and catabolism;; Lipid transport and metabolism	--	Cytochrome P450 90B1 OS=Arabidopsis thaliana OX=3702 GN=CYP90B1 PE=1 SV=2	Q	Secondary metabolites biosynthesis, transport and catabolism	Cytochrome P450 90B1 [Dendrobium catenatum]
gene-MA16_Dca018755	MSTRG.60313.2	13	0	46	1295	49	196	0.246218	0	0.802401	26.368	0.974047	3.87066	0.00767029	1.97533	up	--	--	--	--	--	--	--	--	--	S	Function unknown	hypothetical protein MA16_Dca018755 [Dendrobium catenatum]
gene-MA16_Dca018758	MSTRG.60313.2	13	0	46	1295	49	196	0.246218	0	0.802401	26.368	0.974047	3.87066	0.00767029	1.97533	up	--	--	Cellular Component: membrane (GO:0016020);;	--	--	--	--	Protein of unknown function (DUF1195)	--	S	Function unknown	hypothetical protein MA16_Dca018758 [Dendrobium catenatum]
gene-MA16_Dca018761	MSTRG.60313.2	13	0	46	1295	49	196	0.246218	0	0.802401	26.368	0.974047	3.87066	0.00767029	1.97533	up	--	--	Molecular Function: iron ion binding (GO:0005506);; Cellular Component: endoplasmic reticulum (GO:0005783);; Biological Process: response to brassinosteroid (GO:0009741);; Biological Process: unidimensional cell growth (GO:0009826);; Biological Process: jasmonic acid mediated signaling pathway (GO:0009867);; Molecular Function: steroid 22-alpha hydroxylase activity (GO:0010012);; Biological Proce…	K09587|2.75016e-31|ath:AT3G50660|K09587 steroid 22-alpha-hydroxylase [EC:1.14.13.-] | (RefSeq) DWF4; Cytochrome P450 superfamily protein	Brassinosteroid biosynthesis (ko00905)	[QI]	Secondary metabolites biosynthesis, transport and catabolism;; Lipid transport and metabolism	Cytochrome P450	Cytochrome P450 90B1 OS=Arabidopsis thaliana OX=3702 GN=CYP90B1 PE=1 SV=2	Q	Secondary metabolites biosynthesis, transport and catabolism	Cytochrome P450 90B1 [Dendrobium catenatum]
gene-MA16_Dca018757	MSTRG.60313.2	13	0	46	1295	49	196	0.246218	0	0.802401	26.368	0.974047	3.87066	0.00767029	1.97533	up	[P]	Inorganic ion transport and metabolism	Molecular Function: zinc ion transmembrane transporter activity (GO:0005385);; Cellular Component: integral component of membrane (GO:0016021);; Biological Process: zinc II ion transmembrane transport (GO:0071577);;	K14709|2.88376e-169|egu:105056038|K14709 solute carrier family 39 (zinc transporter), member 1/2/3 | (RefSeq) zinc transporter 2	--	[P]	Inorganic ion transport and metabolism	ZIP Zinc transporter	Zinc transporter 2 OS=Oryza sativa subsp. japonica OX=39947 GN=ZIP2 PE=2 SV=1	P	Inorganic ion transport and metabolism	zinc transporter 2 isoform X2 [Dendrobium catenatum]
gene-MA16_Dca018907	MSTRG.60432.1	90	182	193	313	411	536	0.828981	1.6825	1.56355	2.93341	3.77957	4.88769	0.00327914	1.0773	up	--	--	Cellular Component: plastid (GO:0009536);; Cellular Component: integral component of membrane (GO:0016021);;	--	--	--	--	--	--	S	Function unknown	hypothetical protein MA16_Dca018907 [Dendrobium catenatum]
gene-MA16_Dca018910	MSTRG.60432.1	90	182	193	313	411	536	0.828981	1.6825	1.56355	2.93341	3.77957	4.88769	0.00327914	1.0773	up	--	--	--	--	--	--	--	--	Mediator of RNA polymerase II transcription subunit 33A OS=Arabidopsis thaliana OX=3702 GN=MED33A PE=1 SV=1	S	Function unknown	mediator of RNA polymerase II transcription subunit 33A-like isoform X1 [Dendrobium catenatum]
gene-MA16_Dca018911	MSTRG.60432.1	90	182	193	313	411	536	0.828981	1.6825	1.56355	2.93341	3.77957	4.88769	0.00327914	1.0773	up	[T]	Signal transduction mechanisms	Biological Process: transport (GO:0006810);;	--	--	[P]	Inorganic ion transport and metabolism	Sodium/hydrogen exchanger family	Cation/H(+) antiporter 15 OS=Arabidopsis thaliana OX=3702 GN=CHX15 PE=2 SV=1	P	Inorganic ion transport and metabolism	cation/H(+) antiporter 15-like isoform X1 [Dendrobium catenatum]
gene-MA16_Dca018908	MSTRG.60432.1	90	182	193	313	411	536	0.828981	1.6825	1.56355	2.93341	3.77957	4.88769	0.00327914	1.0773	up	--	--	--	--	--	--	--	--	--	S	Function unknown	uncharacterized protein LOC110111446 isoform X2 [Dendrobium catenatum]
gene-MA16_Dca023609	MSTRG.63142.3	0	0	0	15	3	13	0	0	0	0.420583	0.069313	0.36332	0.00107401	2.42153	up	--	--	--	--	--	--	--	--	--	--	--	hypothetical protein MA16_Dca023609 [Dendrobium catenatum]
gene-MA16_Dca023610	MSTRG.63142.3	0	0	0	15	3	13	0	0	0	0.420583	0.069313	0.36332	0.00107401	2.42153	up	[L]	Replication, recombination and repair	Molecular Function: DNA clamp loader activity (GO:0003689);; Cellular Component: DNA replication factor C complex (GO:0005663);; Biological Process: DNA-dependent DNA replication (GO:0006261);;	--	--	[L]	Replication, recombination and repair	DNA polymerase III, delta subunit;; ATPase family associated with various cellular activities (AAA);; DNA polymerase III subunits gamma and tau domain III	Protein STICHEL-like 1 OS=Arabidopsis thaliana OX=3702 GN=At1g14460 PE=1 SV=1	L	Replication, recombination and repair	hypothetical protein MA16_Dca023610 [Dendrobium catenatum]
gene-MA16_Dca013580	MSTRG.63384.1	467	471	802	210	132	139	13.0659	13.169	19.5784	5.92386	3.66471	3.80917	2.43318e-09	-2.00339	down	[T]	Signal transduction mechanisms	--	K13448|8.55881e-59|pda:103707038|K13448 calcium-binding protein CML | (RefSeq) probable calcium-binding protein CML36	Plant-pathogen interaction (ko04626)	[T]	Signal transduction mechanisms	EF hand;; EF-hand domain pair;; EF-hand domain;; EF hand;; EF-hand domain pair	Probable calcium-binding protein CML36 OS=Arabidopsis thaliana OX=3702 GN=CML36 PE=2 SV=1	S	Function unknown	putative calcium-binding protein CML36 [Dendrobium catenatum]
gene-MA16_Dca013581	MSTRG.63384.1	467	471	802	210	132	139	13.0659	13.169	19.5784	5.92386	3.66471	3.80917	2.43318e-09	-2.00339	down	[IQR]	Lipid transport and metabolism;; Secondary metabolites biosynthesis, transport and catabolism;; General function prediction only	Cellular Component: cytosol (GO:0005829);; Biological Process: proline biosynthetic process (GO:0006561);; Biological Process: response to heat (GO:0009408);; Biological Process: response to water deprivation (GO:0009414);; Biological Process: response to fructose (GO:0009750);; Biological Process: regulation of abscisic acid biosynthetic process (GO:0010115);; Molecular Function: xanthoxin dehyd…	K09841|5.25166e-139|egu:105045554|K09841 xanthoxin dehydrogenase [EC:1.1.1.288] | (RefSeq) zerumbone synthase-like	Carotenoid biosynthesis (ko00906)	[R]	General function prediction only	Enoyl-(Acyl carrier protein) reductase;; short chain dehydrogenase;; KR domain	Zerumbone synthase OS=Zingiber zerumbet OX=311405 GN=ZSD1 PE=1 SV=1	S	Function unknown	zerumbone synthase [Dendrobium catenatum]
gene-MA16_Dca013568	MSTRG.63384.1	467	471	802	210	132	139	13.0659	13.169	19.5784	5.92386	3.66471	3.80917	2.43318e-09	-2.00339	down	--	--	--	--	--	--	--	--	--	--	--	hypothetical protein MA16_Dca013568 [Dendrobium catenatum]
gene-MA16_Dca013571	MSTRG.63384.1	467	471	802	210	132	139	13.0659	13.169	19.5784	5.92386	3.66471	3.80917	2.43318e-09	-2.00339	down	[QV]	Secondary metabolites biosynthesis, transport and catabolism;; Defense mechanisms	--	--	--	[Q]	Secondary metabolites biosynthesis, transport and catabolism	Cytochrome P450	Premnaspirodiene oxygenase OS=Hyoscyamus muticus OX=35626 GN=CYP71D55 PE=1 SV=1	Q	Secondary metabolites biosynthesis, transport and catabolism	Premnaspirodiene oxygenase [Dendrobium catenatum]
gene-MA16_Dca013575	MSTRG.63384.1	467	471	802	210	132	139	13.0659	13.169	19.5784	5.92386	3.66471	3.80917	2.43318e-09	-2.00339	down	--	--	--	--	--	[S]	Function unknown	Protein similar to CwfJ C-terminus 1;; Protein similar to CwfJ C-terminus 2	Zinc finger CCCH domain-containing protein 59 OS=Oryza sativa subsp. japonica OX=39947 GN=Os09g0364000 PE=2 SV=1	S	Function unknown	CWF19-like protein 2 [Dendrobium catenatum]
gene-MA16_Dca013574	MSTRG.63384.1	467	471	802	210	132	139	13.0659	13.169	19.5784	5.92386	3.66471	3.80917	2.43318e-09	-2.00339	down	--	--	Cellular Component: plasma membrane (GO:0005886);; Cellular Component: chloroplast (GO:0009507);;	--	--	[D]	Cell cycle control, cell division, chromosome partitioning	Muniscin C-terminal mu homology domain	--	S	Function unknown	hypothetical protein MA16_Dca013574 [Dendrobium catenatum]
gene-MA16_Dca013579	MSTRG.63384.1	467	471	802	210	132	139	13.0659	13.169	19.5784	5.92386	3.66471	3.80917	2.43318e-09	-2.00339	down	--	--	Molecular Function: magnesium ion transmembrane transporter activity (GO:0015095);; Biological Process: magnesium ion transport (GO:0015693);; Cellular Component: integral component of membrane (GO:0016021);; Biological Process: magnesium ion transmembrane transport (GO:1903830);;	--	--	[S]	Function unknown	Magnesium transporter NIPA;; Solute carrier family 35	Probable magnesium transporter NIPA3 OS=Arabidopsis thaliana OX=3702 GN=At1g34470 PE=2 SV=1	S	Function unknown	hypothetical protein MA16_Dca013579 [Dendrobium catenatum]
gene-MA16_Dca013584	MSTRG.63384.1	467	471	802	210	132	139	13.0659	13.169	19.5784	5.92386	3.66471	3.80917	2.43318e-09	-2.00339	down	[M]	Cell wall/membrane/envelope biogenesis	--	--	--	[R]	General function prediction only	Kelch motif;; F-box domain;; Kelch motif;; Galactose oxidase, central domain;; F-box-like	F-box/kelch-repeat protein At5g26960 OS=Arabidopsis thaliana OX=3702 GN=At5g26960 PE=2 SV=1	S	Function unknown	F-box/kelch-repeat protein At5g26960 [Dendrobium catenatum]
gene-MA16_Dca013569	MSTRG.63384.1	467	471	802	210	132	139	13.0659	13.169	19.5784	5.92386	3.66471	3.80917	2.43318e-09	-2.00339	down	--	--	--	--	--	--	--	--	--	--	--	hypothetical protein MA16_Dca013569 [Dendrobium catenatum]
gene-MA16_Dca013578	MSTRG.63384.1	467	471	802	210	132	139	13.0659	13.169	19.5784	5.92386	3.66471	3.80917	2.43318e-09	-2.00339	down	--	--	Molecular Function: nucleotide binding (GO:0000166);; Cellular Component: kinesin complex (GO:0005871);; Biological Process: microtubule-based movement (GO:0007018);; Molecular Function: ATP-dependent microtubule motor activity, plus-end-directed (GO:0008574);;	K10398|6.32321e-58|nnu:104594697|K10398 kinesin family member 11 | (RefSeq) kinesin-like protein KIN-5D	--	[Z]	Cytoskeleton	Kinesin motor domain;; Microtubule binding	Kinesin-like protein KIN-5A OS=Oryza sativa subsp. japonica OX=39947 GN=KIN5A PE=2 SV=1	Z	Cytoskeleton	125 kDa kinesin-related protein [Dendrobium catenatum]
gene-MA16_Dca013572	MSTRG.63384.1	467	471	802	210	132	139	13.0659	13.169	19.5784	5.92386	3.66471	3.80917	2.43318e-09	-2.00339	down	--	--	--	--	--	--	--	--	--	--	--	hypothetical protein MA16_Dca013572 [Dendrobium catenatum]
gene-MA16_Dca013573	MSTRG.63384.1	467	471	802	210	132	139	13.0659	13.169	19.5784	5.92386	3.66471	3.80917	2.43318e-09	-2.00339	down	--	--	--	--	--	--	--	Complex1_LYR-like;; Complex 1 protein (LYR family)	--	S	Function unknown	uncharacterized protein LOC110111981 [Dendrobium catenatum]
gene-MA16_Dca013583	MSTRG.63384.1	467	471	802	210	132	139	13.0659	13.169	19.5784	5.92386	3.66471	3.80917	2.43318e-09	-2.00339	down	--	--	--	K16750|1.14876e-54|sbi:SORBI_04g006140|K16750 biogenesis of lysosome-related organelles complex 1 subunit 2 | (RefSeq) SORBIDRAFT_04g006140, Sb04g006140; hypothetical protein	--	[H]	Coenzyme transport and metabolism	Biogenesis of lysosome-related organelles complex-1 subunit 2	Biogenesis of lysosome-related organelles complex 1 subunit 2 OS=Arabidopsis thaliana OX=3702 GN=BLOS2 PE=1 SV=1	S	Function unknown	biogenesis of lysosome-related organelles complex 1 subunit 2 [Dendrobium catenatum]
gene-MA16_Dca013570	MSTRG.63384.1	467	471	802	210	132	139	13.0659	13.169	19.5784	5.92386	3.66471	3.80917	2.43318e-09	-2.00339	down	--	--	Cellular Component: integral component of membrane (GO:0016021);;	--	--	--	--	--	--	S	Function unknown	hypothetical protein MA16_Dca013570 [Dendrobium catenatum]
gene-MA16_Dca013582	MSTRG.63384.1	467	471	802	210	132	139	13.0659	13.169	19.5784	5.92386	3.66471	3.80917	2.43318e-09	-2.00339	down	--	--	--	--	--	--	--	Plant calmodulin-binding domain	Calmodulin binding protein PICBP OS=Arabidopsis thaliana OX=3702 GN=PICBP PE=2 SV=1	S	Function unknown	uncharacterized protein LOC110111987 [Dendrobium catenatum]
gene-MA16_Dca013577	MSTRG.63384.1	467	471	802	210	132	139	13.0659	13.169	19.5784	5.92386	3.66471	3.80917	2.43318e-09	-2.00339	down	--	--	--	--	--	--	--	--	--	--	--	hypothetical protein MA16_Dca013577 [Dendrobium catenatum]
gene-MA16_Dca015951	MSTRG.63808.10	13	43	1	1	0	1	0.196546	0.658859	0.0079	0.002212	0	6.9e-05	0.00274445	-2.2192	down	--	--	--	K10635|1.73101e-17|egu:105044619|K10635 E3 ubiquitin-protein ligase Arkadia [EC:2.3.2.27] | (RefSeq) probable E3 ubiquitin-protein ligase RHG1A	--	--	--	--	--	O	Posttranslational modification, protein turnover, chaperones	hypothetical protein MA16_Dca015951 [Dendrobium catenatum]
gene-MA16_Dca015956	MSTRG.63808.10	13	43	1	1	0	1	0.196546	0.658859	0.0079	0.002212	0	6.9e-05	0.00274445	-2.2192	down	--	--	Molecular Function: binding (GO:0005488);;	K08065|5.87247e-56|egu:105044658|K08065 nuclear transcription Y subunit beta | (RefSeq) nuclear transcription factor Y subunit B	--	[K]	Transcription	Histone-like transcription factor (CBF/NF-Y) and archaeal histone	Nuclear transcription factor Y subunit B-8 OS=Arabidopsis thaliana OX=3702 GN=NFYB8 PE=1 SV=1	B	Chromatin structure and dynamics	Nuclear transcription factor Y subunit B-10 [Dendrobium catenatum]
gene-MA16_Dca015949	MSTRG.63808.10	13	43	1	1	0	1	0.196546	0.658859	0.0079	0.002212	0	6.9e-05	0.00274445	-2.2192	down	--	--	--	--	--	--	--	--	Uncharacterized protein At4g08330, chloroplastic OS=Arabidopsis thaliana OX=3702 GN=At4g08330 PE=1 SV=1	S	Function unknown	uncharacterized protein At4g08330, chloroplastic-like [Dendrobium catenatum]
gene-MA16_Dca015948	MSTRG.63808.10	13	43	1	1	0	1	0.196546	0.658859	0.0079	0.002212	0	6.9e-05	0.00274445	-2.2192	down	--	--	Molecular Function: phosphoprotein phosphatase activity (GO:0004721);; Biological Process: dephosphorylation (GO:0016311);;	K15731|9.34912e-131|pda:103718402|K15731 carboxy-terminal domain RNA polymerase II polypeptide A small phosphatase [EC:3.1.3.16] | (RefSeq) carboxy-terminal domain RNA polymerase II polypeptide A small phosphatase 1-like	--	[K]	Transcription	NLI interacting factor-like phosphatase	Mitochondrial import inner membrane translocase subunit TIM50 OS=Arabidopsis thaliana OX=3702 GN=TIM50 PE=1 SV=1	K	Transcription	carboxy-terminal domain RNA polymerase II polypeptide A small phosphatase 1-like [Dendrobium catenatum]
gene-MA16_Dca015955	MSTRG.63808.10	13	43	1	1	0	1	0.196546	0.658859	0.0079	0.002212	0	6.9e-05	0.00274445	-2.2192	down	[P]	Inorganic ion transport and metabolism	Molecular Function: calcium-transporting ATPase activity (GO:0005388);; Molecular Function: calmodulin binding (GO:0005516);; Molecular Function: ATP binding (GO:0005524);; Cellular Component: endoplasmic reticulum (GO:0005783);; Cellular Component: integral component of plasma membrane (GO:0005887);; Cellular Component: chloroplast inner membrane (GO:0009706);; Molecular Function: metal ion bind…	K01537|8.88184e-71|osa:4331984|K01537 Ca2+-transporting ATPase [EC:3.6.3.8] | (RefSeq) calcium-transporting ATPase 2, plasma membrane-type	--	[P]	Inorganic ion transport and metabolism	Cation transporting ATPase, C-terminus	Calcium-transporting ATPase 10, plasma membrane-type OS=Oryza sativa subsp. japonica OX=39947 GN=ACA10 PE=2 SV=1	P	Inorganic ion transport and metabolism	Calcium-transporting ATPase 1, plasma membrane-type [Dendrobium catenatum]
gene-MA16_Dca015954	MSTRG.63808.10	13	43	1	1	0	1	0.196546	0.658859	0.0079	0.002212	0	6.9e-05	0.00274445	-2.2192	down	--	--	Molecular Function: binding (GO:0005488);; Cellular Component: membrane (GO:0016020);;	--	--	[L]	Replication, recombination and repair	hAT family C-terminal dimerisation region	Putative AC9 transposase OS=Zea mays OX=4577 PE=4 SV=1	S	Function unknown	Putative AC transposase [Dendrobium catenatum]
gene-MA16_Dca015952	MSTRG.63808.10	13	43	1	1	0	1	0.196546	0.658859	0.0079	0.002212	0	6.9e-05	0.00274445	-2.2192	down	--	--	Molecular Function: structural constituent of ribosome (GO:0003735);; Biological Process: translation (GO:0006412);; Cellular Component: plastid (GO:0009536);;	--	--	[C]	Energy production and conversion	Mitochondrial carrier protein;; EF hand;; EF-hand domain	Probable S-adenosylmethionine carrier 2, chloroplastic OS=Arabidopsis thaliana OX=3702 GN=SAMC2 PE=2 SV=1	S	Function unknown	Protein MITOFERRINLIKE 1, chloroplastic [Dendrobium catenatum]
gene-MA16_Dca015957	MSTRG.63808.10	13	43	1	1	0	1	0.196546	0.658859	0.0079	0.002212	0	6.9e-05	0.00274445	-2.2192	down	--	--	Cellular Component: nucleus (GO:0005634);; Biological Process: regulation of transcription, DNA-templated (GO:0006355);; Molecular Function: sequence-specific DNA binding (GO:0043565);; Molecular Function: protein heterodimerization activity (GO:0046982);;	K08065|5.27769e-64|egu:105044658|K08065 nuclear transcription Y subunit beta | (RefSeq) nuclear transcription factor Y subunit B	--	[K]	Transcription	Histone-like transcription factor (CBF/NF-Y) and archaeal histone;; Core histone H2A/H2B/H3/H4	Nuclear transcription factor Y subunit B-8 OS=Arabidopsis thaliana OX=3702 GN=NFYB8 PE=1 SV=1	B	Chromatin structure and dynamics	Nuclear transcription factor Y subunit B-8 [Dendrobium catenatum]
gene-MA16_Dca015947	MSTRG.63808.10	13	43	1	1	0	1	0.196546	0.658859	0.0079	0.002212	0	6.9e-05	0.00274445	-2.2192	down	[T]	Signal transduction mechanisms	--	--	--	[R]	General function prediction only	Protein kinase domain;; Protein tyrosine kinase	Dual specificity protein kinase YAK1 homolog OS=Arabidopsis thaliana OX=3702 GN=YAK1 PE=1 SV=1	T	Signal transduction mechanisms	dual specificity tyrosine-phosphorylation-regulated kinase mbk-2-like isoform X1 [Dendrobium catenatum]
gene-MA16_Dca015953	MSTRG.63808.10	13	43	1	1	0	1	0.196546	0.658859	0.0079	0.002212	0	6.9e-05	0.00274445	-2.2192	down	--	--	Cellular Component: ubiquitin ligase complex (GO:0000151);; Biological Process: protein polyubiquitination (GO:0000209);; Cellular Component: cytoplasm (GO:0005737);; Molecular Function: ubiquitin conjugating enzyme binding (GO:0031624);; Biological Process: positive regulation of proteasomal ubiquitin-dependent protein catabolic process (GO:0032436);; Biological Process: protein ubiquitination i…	--	--	[O]	Posttranslational modification, protein turnover, chaperones	IBR domain, a half RING-finger domain;; Reverse transcriptase-like	ATP-dependent RNA helicase DEAH11, chloroplastic OS=Arabidopsis thaliana OX=3702 GN=At4g01020 PE=3 SV=1	S	Function unknown	uncharacterized protein LOC110101456 [Dendrobium catenatum]
gene-MA16_Dca015950	MSTRG.63808.10	13	43	1	1	0	1	0.196546	0.658859	0.0079	0.002212	0	6.9e-05	0.00274445	-2.2192	down	--	--	--	K10635|7.30389e-17|pda:103718487|K10635 E3 ubiquitin-protein ligase Arkadia [EC:2.3.2.27] | (RefSeq) uncharacterized LOC103718487	--	[O]	Posttranslational modification, protein turnover, chaperones	RING-H2 zinc finger domain;; Ring finger domain;; Zinc finger, C3HC4 type (RING finger);; Zinc finger, C3HC4 type (RING finger)	E3 ubiquitin-protein ligase MBR2 OS=Arabidopsis thaliana OX=3702 GN=MBR2 PE=1 SV=1	O	Posttranslational modification, protein turnover, chaperones	E3 ubiquitin ligase BIG BROTHER [Dendrobium catenatum]
gene-MA16_Dca004594	MSTRG.63946.1	0	0	0	11	6	5	0	0	0	0.441417	0.216928	0.202444	0.00199131	2.2899	up	--	--	--	--	--	[R]	General function prediction only	Reverse transcriptase (RNA-dependent DNA polymerase)	Retrovirus-related Pol polyprotein from transposon RE1 OS=Arabidopsis thaliana OX=3702 GN=RE1 PE=2 SV=1	L	Replication, recombination and repair	Retrovirus-related Pol polyprotein from transposon TNT 1-94 [Dendrobium catenatum]
gene-MA16_Dca004588	MSTRG.63946.1	0	0	0	11	6	5	0	0	0	0.441417	0.216928	0.202444	0.00199131	2.2899	up	--	--	Cellular Component: transcription factor TFIIA complex (GO:0005672);; Biological Process: regulation of transcription, DNA-templated (GO:0006355);; Biological Process: transcription initiation from RNA polymerase II promoter (GO:0006367);;	K03123|2.87376e-66|nnu:104611961|K03123 transcription initiation factor TFIIA small subunit | (RefSeq) transcription initiation factor IIA subunit 2	Basal transcription factors (ko03022)	[K]	Transcription	Transcription initiation factor IIA, gamma subunit, helical domain;; Transcription initiation factor IIA, gamma subunit	Transcription initiation factor IIA subunit 2 OS=Oryza sativa subsp. japonica OX=39947 GN=TFIIAy PE=3 SV=1	K	Transcription	Transcription initiation factor IIA subunit 2 [Dendrobium catenatum]
gene-MA16_Dca004592	MSTRG.63946.1	0	0	0	11	6	5	0	0	0	0.441417	0.216928	0.202444	0.00199131	2.2899	up	--	--	--	--	--	[K]	Transcription	--	Protein CHLOROPLAST IMPORT APPARATUS 2 OS=Arabidopsis thaliana OX=3702 GN=CIA2 PE=1 SV=1	K	Transcription	Protein CHLOROPLAST IMPORT APPARATUS 2 [Dendrobium catenatum]
gene-MA16_Dca004589	MSTRG.63946.1	0	0	0	11	6	5	0	0	0	0.441417	0.216928	0.202444	0.00199131	2.2899	up	[Q]	Secondary metabolites biosynthesis, transport and catabolism	--	--	--	[G]	Carbohydrate transport and metabolism	Glyoxalase/Bleomycin resistance protein/Dioxygenase superfamily	--	S	Function unknown	hypothetical protein MA16_Dca004589 [Dendrobium catenatum]
gene-MA16_Dca004597	MSTRG.63946.1	0	0	0	11	6	5	0	0	0	0.441417	0.216928	0.202444	0.00199131	2.2899	up	--	--	--	--	--	--	--	B3 DNA binding domain;; Auxin response factor	Auxin response factor 13 OS=Oryza sativa subsp. japonica OX=39947 GN=ARF13 PE=2 SV=2	K	Transcription	Auxin response factor 13 [Dendrobium catenatum]
gene-MA16_Dca004596	MSTRG.63946.1	0	0	0	11	6	5	0	0	0	0.441417	0.216928	0.202444	0.00199131	2.2899	up	--	--	Molecular Function: DNA binding (GO:0003677);; Cellular Component: nucleus (GO:0005634);; Biological Process: regulation of transcription, DNA-templated (GO:0006355);; Biological Process: auxin-activated signaling pathway (GO:0009734);;	--	--	--	--	B3 DNA binding domain	Auxin response factor 18 OS=Arabidopsis thaliana OX=3702 GN=ARF18 PE=1 SV=1	--	--	Auxin response factor 10 [Dendrobium catenatum]
gene-MA16_Dca004593	MSTRG.63946.1	0	0	0	11	6	5	0	0	0	0.441417	0.216928	0.202444	0.00199131	2.2899	up	--	--	Molecular Function: binding (GO:0005488);;	--	--	[R]	General function prediction only	Homeobox domain;; PHD-finger;; Homeobox KN domain	Pathogenesis-related homeodomain protein OS=Arabidopsis thaliana OX=3702 GN=PRH PE=2 SV=1	S	Function unknown	pathogenesis-related homeodomain protein isoform X3 [Dendrobium catenatum]
gene-MA16_Dca004591	MSTRG.63946.1	0	0	0	11	6	5	0	0	0	0.441417	0.216928	0.202444	0.00199131	2.2899	up	--	--	--	--	--	--	--	--	--	--	--	hypothetical protein MA16_Dca004591 [Dendrobium catenatum]
gene-MA16_Dca004595	MSTRG.63946.1	0	0	0	11	6	5	0	0	0	0.441417	0.216928	0.202444	0.00199131	2.2899	up	--	--	Cellular Component: plasma membrane (GO:0005886);; Biological Process: response to stress (GO:0006950);;	--	--	--	--	Universal stress protein family	Universal stress protein PHOS32 OS=Arabidopsis thaliana OX=3702 GN=PHOS32 PE=1 SV=1	S	Function unknown	hypothetical protein MA16_Dca004595 [Dendrobium catenatum]
gene-MA16_Dca004590	MSTRG.63946.1	0	0	0	11	6	5	0	0	0	0.441417	0.216928	0.202444	0.00199131	2.2899	up	--	--	--	--	--	[R]	General function prediction only	--	--	L	Replication, recombination and repair	hypothetical protein MA16_Dca018500 [Dendrobium catenatum]
gene-MA16_Dca004587	MSTRG.63946.1	0	0	0	11	6	5	0	0	0	0.441417	0.216928	0.202444	0.00199131	2.2899	up	--	--	--	--	--	--	--	--	--	--	--	putative glycine-rich cell wall structural protein 1 [Dendrobium catenatum]
gene-MA16_Dca022331	MSTRG.64446.2	36	19	32	10	5	17	0.963906	0.506872	0.748538	0.259016	0.13106	0.454815	0.00621315	-1.50206	down	[G]	Carbohydrate transport and metabolism	Biological Process: maltose catabolic process (GO:0000025);; Molecular Function: 4-alpha-glucanotransferase activity (GO:0004134);; Cellular Component: cytosol (GO:0005829);; Biological Process: glycogen metabolic process (GO:0005977);; Molecular Function: heteropolysaccharide binding (GO:0010297);; Molecular Function: starch binding (GO:2001070);;	K00705|0|egu:105057692|K00705 4-alpha-glucanotransferase [EC:2.4.1.25] | (RefSeq) 4-alpha-glucanotransferase DPE2	Starch and sucrose metabolism (ko00500)	--	--	4-alpha-glucanotransferase;; Starch binding domain	4-alpha-glucanotransferase DPE2 OS=Oryza sativa subsp. japonica OX=39947 GN=DPE2 PE=2 SV=1	G	Carbohydrate transport and metabolism	4-alpha-glucanotransferase DPE2 [Dendrobium catenatum]
gene-MA16_Dca022329	MSTRG.64446.2	36	19	32	10	5	17	0.963906	0.506872	0.748538	0.259016	0.13106	0.454815	0.00621315	-1.50206	down	--	--	--	--	--	--	--	--	--	--	--	hypothetical protein MA16_Dca022329 [Dendrobium catenatum]
gene-MA16_Dca022334	MSTRG.64446.2	36	19	32	10	5	17	0.963906	0.506872	0.748538	0.259016	0.13106	0.454815	0.00621315	-1.50206	down	--	--	--	--	--	[R]	General function prediction only	PPR repeat family;; PPR repeat;; PPR repeat;; Pentatricopeptide repeat domain;; Pentacotripeptide-repeat region of PRORP	Pentatricopeptide repeat-containing protein At1g07740, mitochondrial OS=Arabidopsis thaliana OX=3702 GN=At1g07740 PE=2 SV=1	S	Function unknown	Pentatricopeptide repeat-containing protein [Dendrobium catenatum]
gene-MA16_Dca022339	MSTRG.64446.2	36	19	32	10	5	17	0.963906	0.506872	0.748538	0.259016	0.13106	0.454815	0.00621315	-1.50206	down	[T]	Signal transduction mechanisms	Molecular Function: protein serine/threonine phosphatase activity (GO:0004722);; Biological Process: protein dephosphorylation (GO:0006470);; Cellular Component: protein serine/threonine phosphatase complex (GO:0008287);; Cellular Component: membrane (GO:0016020);;	--	--	[R]	General function prediction only	Calcineurin-like phosphoesterase	Probable inactive purple acid phosphatase 16 OS=Arabidopsis thaliana OX=3702 GN=PAP16 PE=2 SV=1	S	Function unknown	probable inactive purple acid phosphatase 16 [Dendrobium catenatum]
gene-MA16_Dca022330	MSTRG.64446.2	36	19	32	10	5	17	0.963906	0.506872	0.748538	0.259016	0.13106	0.454815	0.00621315	-1.50206	down	[QV]	Secondary metabolites biosynthesis, transport and catabolism;; Defense mechanisms	Molecular Function: binding (GO:0005488);; Biological Process: steroid metabolic process (GO:0008202);; Molecular Function: oxidoreductase activity (GO:0016491);; Biological Process: regulation of biological quality (GO:0065008);; Biological Process: organic hydroxy compound metabolic process (GO:1901615);;	--	--	[QI]	Secondary metabolites biosynthesis, transport and catabolism;; Lipid transport and metabolism	Cytochrome P450	Cytochrome P450 714B2 OS=Oryza sativa subsp. japonica OX=39947 GN=CYP714B2 PE=1 SV=2	Q	Secondary metabolites biosynthesis, transport and catabolism	probable cytochrome P450 313a4 [Dendrobium catenatum]
gene-MA16_Dca022333	MSTRG.64446.2	36	19	32	10	5	17	0.963906	0.506872	0.748538	0.259016	0.13106	0.454815	0.00621315	-1.50206	down	--	--	Cellular Component: integral component of membrane (GO:0016021);;	--	--	[O]	Posttranslational modification, protein turnover, chaperones	--	--	S	Function unknown	uncharacterized protein LOC110102923 [Dendrobium catenatum]
gene-MA16_Dca022337	MSTRG.64446.2	36	19	32	10	5	17	0.963906	0.506872	0.748538	0.259016	0.13106	0.454815	0.00621315	-1.50206	down	[C]	Energy production and conversion	Molecular Function: glycerol-3-phosphate dehydrogenase [NAD+] activity (GO:0004367);; Molecular Function: calcium-transporting ATPase activity (GO:0005388);; Molecular Function: calmodulin binding (GO:0005516);; Molecular Function: ATP binding (GO:0005524);; Cellular Component: cytosol (GO:0005829);; Cellular Component: integral component of plasma membrane (GO:0005887);; Biological Process: carb…	K00006|0|egu:105057681|K00006 glycerol-3-phosphate dehydrogenase (NAD+) [EC:1.1.1.8] | (RefSeq) probable glycerol-3-phosphate dehydrogenase [NAD(+)] 1, cytosolic	Glycerophospholipid metabolism (ko00564)	[C]	Energy production and conversion	NAD-dependent glycerol-3-phosphate dehydrogenase C-terminus;; NAD-dependent glycerol-3-phosphate dehydrogenase N-terminus	Probable glycerol-3-phosphate dehydrogenase [NAD(+)] 1, cytosolic OS=Oryza sativa subsp. japonica OX=39947 GN=Os01g0939600 PE=2 SV=1	C	Energy production and conversion	probable glycerol-3-phosphate dehydrogenase [NAD(+)] 1, cytosolic [Dendrobium catenatum]
gene-MA16_Dca022338	MSTRG.64446.2	36	19	32	10	5	17	0.963906	0.506872	0.748538	0.259016	0.13106	0.454815	0.00621315	-1.50206	down	--	--	--	--	--	--	--	Protein of unknown function (DUF4005);; IQ calmodulin-binding motif	Protein IQ-DOMAIN 14 OS=Arabidopsis thaliana OX=3702 GN=IQD14 PE=1 SV=1	S	Function unknown	Protein IQ-DOMAIN 14 [Dendrobium catenatum]
gene-MA16_Dca022336	MSTRG.64446.2	36	19	32	10	5	17	0.963906	0.506872	0.748538	0.259016	0.13106	0.454815	0.00621315	-1.50206	down	[P]	Inorganic ion transport and metabolism	Molecular Function: calcium-transporting ATPase activity (GO:0005388);; Molecular Function: calmodulin binding (GO:0005516);; Molecular Function: ATP binding (GO:0005524);; Cellular Component: integral component of plasma membrane (GO:0005887);; Cellular Component: intracellular membrane-bounded organelle (GO:0043231);; Molecular Function: metal ion binding (GO:0046872);; Biological Process: calc…	K01537|0|egu:105045328|K01537 Ca2+-transporting ATPase [EC:3.6.3.8] | (RefSeq) probable calcium-transporting ATPase 5, plasma membrane-type	--	[P]	Inorganic ion transport and metabolism	Cation transporting ATPase, C-terminus;; E1-E2 ATPase;; Ca2+-ATPase N terminal autoinhibitory domain;; haloacid dehalogenase-like hydrolase;; Cation transport ATPase (P-type);; Cation transporter/ATPase, N-terminus;; haloacid dehalogenase-like hydrolase	Probable calcium-transporting ATPase 9, plasma membrane-type OS=Oryza sativa subsp. japonica OX=39947 GN=ACA9 PE=3 SV=1	P	Inorganic ion transport and metabolism	probable calcium-transporting ATPase 4, plasma membrane-type [Dendrobium catenatum]
gene-MA16_Dca022335	MSTRG.64446.2	36	19	32	10	5	17	0.963906	0.506872	0.748538	0.259016	0.13106	0.454815	0.00621315	-1.50206	down	[J]	Translation, ribosomal structure and biogenesis	Biological Process: rRNA modification (GO:0000154);; Molecular Function: snoRNA binding (GO:0030515);; Cellular Component: box C/D snoRNP complex (GO:0031428);; Cellular Component: small-subunit processome (GO:0032040);;	K14564|0|egu:105045325|K14564 nucleolar protein 56 | (RefSeq) nucleolar protein 56	Ribosome biogenesis in eukaryotes (ko03008)	[AJ]	RNA processing and modification;; Translation, ribosomal structure and biogenesis	snoRNA binding domain, fibrillarin;; NOP5NT (NUC127) domain	Probable nucleolar protein 5-2 OS=Arabidopsis thaliana OX=3702 GN=NOP5-2 PE=1 SV=1	J	Translation, ribosomal structure and biogenesis	nucleolar protein 56-like [Dendrobium catenatum]
gene-MA16_Dca022332	MSTRG.64446.2	36	19	32	10	5	17	0.963906	0.506872	0.748538	0.259016	0.13106	0.454815	0.00621315	-1.50206	down	--	--	--	--	--	--	--	--	--	--	--	hypothetical protein MA16_Dca022332 [Dendrobium catenatum]
gene-MA16_Dca015877	MSTRG.65039.1	12	12	14	33	41	36	0.272632	0.267538	0.274127	0.787228	0.967949	0.831905	0.00865594	1.121	up	--	--	--	--	--	[T]	Signal transduction mechanisms	--	Probable protein kinase At2g41970 OS=Arabidopsis thaliana OX=3702 GN=At2g41970 PE=2 SV=1	T	Signal transduction mechanisms	hypothetical protein MA16_Dca015877 [Dendrobium catenatum]
gene-MA16_Dca015879	MSTRG.65039.1	12	12	14	33	41	36	0.272632	0.267538	0.274127	0.787228	0.967949	0.831905	0.00865594	1.121	up	[F]	Nucleotide transport and metabolism	Molecular Function: adenylate kinase activity (GO:0004017);; Molecular Function: ATP binding (GO:0005524);; Biological Process: nucleotide phosphorylation (GO:0046939);;	K00939|2.54919e-154|pda:103717581|K00939 adenylate kinase [EC:2.7.4.3] | (RefSeq) probable adenylate kinase 6, chloroplastic	Purine metabolism (ko00230)	[F]	Nucleotide transport and metabolism	Adenylate kinase;; AAA domain;; AAA domain	Probable adenylate kinase 1, chloroplastic OS=Oryza sativa subsp. japonica OX=39947 GN=Os03g0130400 PE=2 SV=1	F	Nucleotide transport and metabolism	probable adenylate kinase 1, chloroplastic [Dendrobium catenatum]
gene-MA16_Dca015880	MSTRG.65039.1	12	12	14	33	41	36	0.272632	0.267538	0.274127	0.787228	0.967949	0.831905	0.00865594	1.121	up	[R]	General function prediction only	Cellular Component: plastid (GO:0009536);;	--	--	--	--	Tetratricopeptide repeat;; Tetratricopeptide repeat;; Tetratricopeptide repeat	protein SLOW GREEN 1, chloroplastic OS=Arabidopsis thaliana OX=3702 GN=SG1 PE=1 SV=1	S	Function unknown	protein SLOW GREEN 1, chloroplastic [Dendrobium catenatum]
gene-MA16_Dca015878	MSTRG.65039.1	12	12	14	33	41	36	0.272632	0.267538	0.274127	0.787228	0.967949	0.831905	0.00865594	1.121	up	[R]	General function prediction only	Molecular Function: GTP binding (GO:0005525);; Cellular Component: endosome (GO:0005768);; Biological Process: small GTPase mediated signal transduction (GO:0007264);; Cellular Component: endocytic vesicle (GO:0030139);;	K07889|1.20954e-123|egu:105031958|K07889 Ras-related protein Rab-5C | (RefSeq) ras-related protein RHN1	Endocytosis (ko04144);; Phagosome (ko04145)	[U]	Intracellular trafficking, secretion, and vesicular transport	Ras family;; Ras of Complex, Roc, domain of DAPkinase;; ADP-ribosylation factor family;; 50S ribosome-binding GTPase	Ras-related protein RHN1 OS=Nicotiana plumbaginifolia OX=4092 GN=RHN1 PE=2 SV=1	S	Function unknown	Ras-related protein RHN1 [Dendrobium catenatum]
gene-MA16_Dca027673	MSTRG.65447.1	0	0	13	86	75	107	0	0	0.196821	1.58189	1.3489	1.90316	0.00132549	2.3472	up	--	--	--	--	--	--	--	Surp module	--	--	--	hypothetical protein MA16_Dca027673 [Dendrobium catenatum]
gene-MA16_Dca027674	MSTRG.65447.1	0	0	13	86	75	107	0	0	0.196821	1.58189	1.3489	1.90316	0.00132549	2.3472	up	--	--	--	--	--	--	--	Prolamin-like	Egg cell-secreted protein 1.2 OS=Arabidopsis thaliana OX=3702 GN=EC1.2 PE=2 SV=1	S	Function unknown	egg cell-secreted protein 1.2-like [Dendrobium catenatum]
gene-MA16_Dca023052	MSTRG.68458.1	0	0	0	7	9	2	0	0	0	0.332706	0.414933	0.100625	0.00900538	1.92804	up	--	--	--	--	--	--	--	--	--	--	--	hypothetical protein MA16_Dca023052 [Dendrobium catenatum]
gene-MA16_Dca023054	MSTRG.68458.1	0	0	0	7	9	2	0	0	0	0.332706	0.414933	0.100625	0.00900538	1.92804	up	--	--	--	--	--	--	--	--	--	--	--	hypothetical protein MA16_Dca023054 [Dendrobium catenatum]
gene-MA16_Dca023059	MSTRG.68458.1	0	0	0	7	9	2	0	0	0	0.332706	0.414933	0.100625	0.00900538	1.92804	up	--	--	--	--	--	--	--	Universal stress protein family	Universal stress protein PHOS32 OS=Arabidopsis thaliana OX=3702 GN=PHOS32 PE=1 SV=1	S	Function unknown	hypothetical protein MA16_Dca023059 [Dendrobium catenatum]
gene-MA16_Dca023056	MSTRG.68458.1	0	0	0	7	9	2	0	0	0	0.332706	0.414933	0.100625	0.00900538	1.92804	up	--	--	--	--	--	[R]	General function prediction only	Reverse transcriptase (RNA-dependent DNA polymerase)	Retrovirus-related Pol polyprotein from transposon RE2 OS=Arabidopsis thaliana OX=3702 GN=RE2 PE=4 SV=1	L	Replication, recombination and repair	Retrovirus-related Pol polyprotein from transposon TNT 1-94 [Dendrobium catenatum]
gene-MA16_Dca023057	MSTRG.68458.1	0	0	0	7	9	2	0	0	0	0.332706	0.414933	0.100625	0.00900538	1.92804	up	--	--	Molecular Function: ubiquitin-protein transferase activity (GO:0004842);; Cellular Component: nucleus (GO:0005634);; Biological Process: ubiquitin-dependent protein catabolic process (GO:0006511);; Biological Process: multicellular organism development (GO:0007275);; Molecular Function: zinc ion binding (GO:0008270);; Biological Process: protein ubiquitination (GO:0016567);; Molecular Function: l…	--	--	--	--	F-box-like;; F-box domain	F-box protein SKIP5 OS=Arabidopsis thaliana OX=3702 GN=SKIP5 PE=1 SV=1	S	Function unknown	F-box protein SKIP5 [Dendrobium catenatum]
gene-MA16_Dca023051	MSTRG.68458.1	0	0	0	7	9	2	0	0	0	0.332706	0.414933	0.100625	0.00900538	1.92804	up	[KL]	Transcription;; Replication, recombination and repair	Molecular Function: DNA binding (GO:0003677);; Molecular Function: ATP binding (GO:0005524);; Cellular Component: NURF complex (GO:0016589);; Molecular Function: ATPase activity (GO:0016887);; Molecular Function: nucleosome binding (GO:0031491);; Biological Process: ATP-dependent chromatin remodeling (GO:0043044);;	K11654|0|pda:103717823|K11654 SWI/SNF-related matrix-associated actin-dependent regulator of chromatin subfamily A member 5 [EC:3.6.4.-] | (RefSeq) probable chromatin-remodeling complex ATPase chain	--	[K]	Transcription	SNF2 family N-terminal domain;; SLIDE;; Helicase conserved C-terminal domain;; Type III restriction enzyme, res subunit;; HAND;; DNA-binding domain	Probable chromatin-remodeling complex ATPase chain OS=Oryza sativa subsp. japonica OX=39947 GN=Os01g0367900 PE=2 SV=2	L	Replication, recombination and repair	probable chromatin-remodeling complex ATPase chain isoform X1 [Dendrobium catenatum]
gene-MA16_Dca023053	MSTRG.68458.1	0	0	0	7	9	2	0	0	0	0.332706	0.414933	0.100625	0.00900538	1.92804	up	--	--	Molecular Function: ion channel activity (GO:0005216);; Cellular Component: integral component of membrane (GO:0016021);; Biological Process: ion transmembrane transport (GO:0034220);;	--	--	[PT]	Inorganic ion transport and metabolism;; Signal transduction mechanisms	--	Cyclic nucleotide-gated ion channel 4 OS=Arabidopsis thaliana OX=3702 GN=CNGC4 PE=2 SV=2	U	Intracellular trafficking, secretion, and vesicular transport	Cyclic nucleotide-gated ion channel 4 [Dendrobium catenatum]
gene-MA16_Dca023055	MSTRG.68458.1	0	0	0	7	9	2	0	0	0	0.332706	0.414933	0.100625	0.00900538	1.92804	up	--	--	--	--	--	[K]	Transcription	HIT zinc finger	--	S	Function unknown	zinc finger HIT domain-containing protein 3 [Dendrobium catenatum]
gene-MA16_Dca023058	MSTRG.68458.1	0	0	0	7	9	2	0	0	0	0.332706	0.414933	0.100625	0.00900538	1.92804	up	[J]	Translation, ribosomal structure and biogenesis	Molecular Function: structural constituent of ribosome (GO:0003735);; Cellular Component: ribosome (GO:0005840);; Biological Process: translation (GO:0006412);;	K02866|1.51047e-153|sind:105166377|K02866 large subunit ribosomal protein L10e | (RefSeq) 60S ribosomal protein L10	Ribosome (ko03010)	[J]	Translation, ribosomal structure and biogenesis	Ribosomal protein L16p/L10e	60S ribosomal protein L10 OS=Vitis riparia OX=96939 GN=RPL10 PE=2 SV=1	J	Translation, ribosomal structure and biogenesis	60S ribosomal protein L10-like [Dendrobium catenatum]
gene-MA16_Dca023050	MSTRG.68458.1	0	0	0	7	9	2	0	0	0	0.332706	0.414933	0.100625	0.00900538	1.92804	up	--	--	Cellular Component: cytosol (GO:0005829);; Biological Process: lignin biosynthetic process (GO:0009809);; Biological Process: positive regulation of flavonoid biosynthetic process (GO:0009963);; Biological Process: auxin homeostasis (GO:0010252);; Cellular Component: membrane (GO:0016020);; Molecular Function: shikimate O-hydroxycinnamoyltransferase activity (GO:0047172);; Molecular Function: qui…	K13065|0|egu:105060154|K13065 shikimate O-hydroxycinnamoyltransferase [EC:2.3.1.133] | (RefSeq) hydroxycinnamoyltransferase 1	Phenylpropanoid biosynthesis (ko00940);; Flavonoid biosynthesis (ko00941);; Stilbenoid, diarylheptanoid and gingerol biosynthesis (ko00945)	--	--	Transferase family	Shikimate O-hydroxycinnamoyltransferase OS=Nicotiana tabacum OX=4097 GN=HST PE=1 SV=1	S	Function unknown	Shikimate O-hydroxycinnamoyltransferase [Dendrobium catenatum]
gene-MA16_Dca023060	MSTRG.68458.1	0	0	0	7	9	2	0	0	0	0.332706	0.414933	0.100625	0.00900538	1.92804	up	[K]	Transcription	--	--	--	[T]	Signal transduction mechanisms	Leucine Rich repeats (2 copies);; Leucine rich repeat;; Leucine-rich repeat;; Leucine Rich Repeat	--	S	Function unknown	Dynein light chain 1, axonemal [Dendrobium catenatum]
gene-MA16_Dca016580	MSTRG.68765.5	0	0	2	3	13	52	0	0	0.009194	0.021128	0.122142	0.518505	0.00360329	2.15544	up	--	--	Cellular Component: membrane (GO:0016020);;	--	--	--	--	--	--	S	Function unknown	uncharacterized protein LOC110112858 isoform X1 [Dendrobium catenatum]
gene-MA16_Dca016587	MSTRG.68765.5	0	0	2	3	13	52	0	0	0.009194	0.021128	0.122142	0.518505	0.00360329	2.15544	up	--	--	Molecular Function: zinc ion binding (GO:0008270);;	--	--	--	--	MuDR family transposase;; MULE transposase domain;; SWIM zinc finger	--	S	Function unknown	uncharacterized protein LOC110112871 [Dendrobium catenatum]
gene-MA16_Dca016585	MSTRG.68765.5	0	0	2	3	13	52	0	0	0.009194	0.021128	0.122142	0.518505	0.00360329	2.15544	up	--	--	--	K13648|9.9673e-50|pda:103705901|K13648 alpha-1,4-galacturonosyltransferase [EC:2.4.1.43] | (RefSeq) probable galacturonosyltransferase 7	Starch and sucrose metabolism (ko00500);; Amino sugar and nucleotide sugar metabolism (ko00520)	--	--	Glycosyl transferase family 8	Probable galacturonosyltransferase 7 OS=Arabidopsis thaliana OX=3702 GN=GAUT7 PE=1 SV=2	M	Cell wall/membrane/envelope biogenesis	putative galacturonosyltransferase 7 [Dendrobium catenatum]
gene-MA16_Dca016579	MSTRG.68765.5	0	0	2	3	13	52	0	0	0.009194	0.021128	0.122142	0.518505	0.00360329	2.15544	up	--	--	Cellular Component: membrane (GO:0016020);;	--	--	--	--	--	--	S	Function unknown	uncharacterized protein LOC110112857 [Dendrobium catenatum]
gene-MA16_Dca016583	MSTRG.68765.5	0	0	2	3	13	52	0	0	0.009194	0.021128	0.122142	0.518505	0.00360329	2.15544	up	--	--	--	--	--	--	--	--	--	--	--	hypothetical protein MA16_Dca016583 [Dendrobium catenatum]
gene-MA16_Dca016586	MSTRG.68765.5	0	0	2	3	13	52	0	0	0.009194	0.021128	0.122142	0.518505	0.00360329	2.15544	up	--	--	--	--	--	--	--	Phloem protein 2	Putative F-box protein PP2-B2 OS=Arabidopsis thaliana OX=3702 GN=PP2B2 PE=4 SV=2	S	Function unknown	putative F-box protein PP2-B12 isoform X2 [Dendrobium catenatum]
gene-MA16_Dca016581	MSTRG.68765.5	0	0	2	3	13	52	0	0	0.009194	0.021128	0.122142	0.518505	0.00360329	2.15544	up	--	--	--	--	--	--	--	PB1 domain	--	S	Function unknown	uncharacterized protein LOC110112842 [Dendrobium catenatum]
gene-MA16_Dca016584	MSTRG.68765.5	0	0	2	3	13	52	0	0	0.009194	0.021128	0.122142	0.518505	0.00360329	2.15544	up	--	--	--	--	--	--	--	Phloem protein 2	F-box protein PP2-B10 OS=Arabidopsis thaliana OX=3702 GN=PP2B10 PE=1 SV=1	O	Posttranslational modification, protein turnover, chaperones	F-box protein PP2-B10 [Dendrobium catenatum]
gene-MA16_Dca016588	MSTRG.68765.5	0	0	2	3	13	52	0	0	0.009194	0.021128	0.122142	0.518505	0.00360329	2.15544	up	--	--	--	--	--	--	--	hAT family C-terminal dimerisation region	--	S	Function unknown	hypothetical protein MA16_Dca016588 [Dendrobium catenatum]
gene-MA16_Dca016589	MSTRG.68765.5	0	0	2	3	13	52	0	0	0.009194	0.021128	0.122142	0.518505	0.00360329	2.15544	up	--	--	Molecular Function: structural constituent of ribosome (GO:0003735);; Cellular Component: ribosome (GO:0005840);; Biological Process: translation (GO:0006412);;	K02903|1.09343e-63|nnu:104591090|K02903 large subunit ribosomal protein L28e | (RefSeq) 60S ribosomal protein L28-2-like	Ribosome (ko03010)	[J]	Translation, ribosomal structure and biogenesis	Ribosomal L28e protein family	60S ribosomal protein L28-2 OS=Arabidopsis thaliana OX=3702 GN=RPL28C PE=2 SV=1	J	Translation, ribosomal structure and biogenesis	60S ribosomal protein L28-2 [Dendrobium catenatum]
gene-MA16_Dca016582	MSTRG.68765.5	0	0	2	3	13	52	0	0	0.009194	0.021128	0.122142	0.518505	0.00360329	2.15544	up	--	--	--	--	--	--	--	Phloem protein 2	F-box protein PP2-B15 OS=Arabidopsis thaliana OX=3702 GN=PP2B15 PE=2 SV=2	S	Function unknown	F-box protein PP2-B10-like [Dendrobium catenatum]
gene-MA16_Dca024047	MSTRG.69169.1	23	20	40	8	11	6	0.720912	0.603105	1.07829	0.240598	0.314474	0.162781	0.000600528	-1.71938	down	--	--	--	--	--	--	--	--	--	S	Function unknown	hypothetical protein MA16_Dca024047 [Dendrobium catenatum]
gene-MA16_Dca024053	MSTRG.69169.1	23	20	40	8	11	6	0.720912	0.603105	1.07829	0.240598	0.314474	0.162781	0.000600528	-1.71938	down	[J]	Translation, ribosomal structure and biogenesis	Molecular Function: structural constituent of ribosome (GO:0003735);; Biological Process: translation (GO:0006412);; Cellular Component: large ribosomal subunit (GO:0015934);;	K02874|5.92803e-69|egu:105046789|K02874 large subunit ribosomal protein L14 | (RefSeq) 50S ribosomal protein HLP, mitochondrial	Ribosome (ko03010)	[J]	Translation, ribosomal structure and biogenesis	Ribosomal protein L14p/L23e	50S ribosomal protein HLP, mitochondrial OS=Arabidopsis thaliana OX=3702 GN=HLP PE=2 SV=1	J	Translation, ribosomal structure and biogenesis	50S ribosomal protein L14, chloroplastic [Dendrobium catenatum]
gene-MA16_Dca024045	MSTRG.69169.1	23	20	40	8	11	6	0.720912	0.603105	1.07829	0.240598	0.314474	0.162781	0.000600528	-1.71938	down	[F]	Nucleotide transport and metabolism	Molecular Function: kinase activity (GO:0016301);; Biological Process: cellular metabolic process (GO:0044237);;	K00939|2.45288e-40|cic:CICLE_v10032565mg|K00939 adenylate kinase [EC:2.7.4.3] | (RefSeq) hypothetical protein	Purine metabolism (ko00230)	[F]	Nucleotide transport and metabolism	Adenylate kinase;; AAA domain	Adenylate kinase 3 OS=Oryza sativa subsp. japonica OX=39947 GN=ADK-A PE=2 SV=1	F	Nucleotide transport and metabolism	Adenylate kinase B [Dendrobium catenatum]
gene-MA16_Dca024050	MSTRG.69169.1	23	20	40	8	11	6	0.720912	0.603105	1.07829	0.240598	0.314474	0.162781	0.000600528	-1.71938	down	--	--	Cellular Component: integral component of membrane (GO:0016021);;	--	--	[S]	Function unknown	Vitamin B6 photo-protection and homoeostasis	Protein root UVB sensitive 3 OS=Arabidopsis thaliana OX=3702 GN=RUS3 PE=2 SV=1	S	Function unknown	protein root UVB sensitive 3 isoform X1 [Dendrobium catenatum]
gene-MA16_Dca024055	MSTRG.69169.1	23	20	40	8	11	6	0.720912	0.603105	1.07829	0.240598	0.314474	0.162781	0.000600528	-1.71938	down	--	--	--	--	--	--	--	--	--	--	--	hypothetical protein MA16_Dca024055 [Dendrobium catenatum]
gene-MA16_Dca024054	MSTRG.69169.1	23	20	40	8	11	6	0.720912	0.603105	1.07829	0.240598	0.314474	0.162781	0.000600528	-1.71938	down	--	--	--	--	--	[O]	Posttranslational modification, protein turnover, chaperones	Ring finger domain;; RING-H2 zinc finger domain;; RING-like zinc finger;; Zinc finger, C3HC4 type (RING finger);; RING-type zinc-finger;; Zinc finger, C3HC4 type (RING finger);; Anaphase-promoting complex subunit 11 RING-H2 finger	Putative RING-H2 finger protein ATL71 OS=Arabidopsis thaliana OX=3702 GN=ATL71 PE=3 SV=1	O	Posttranslational modification, protein turnover, chaperones	RING-H2 finger protein ATL70 [Dendrobium catenatum]
gene-MA16_Dca024052	MSTRG.69169.1	23	20	40	8	11	6	0.720912	0.603105	1.07829	0.240598	0.314474	0.162781	0.000600528	-1.71938	down	[T]	Signal transduction mechanisms	Molecular Function: acid phosphatase activity (GO:0003993);; Biological Process: dephosphorylation (GO:0016311);; Molecular Function: metal ion binding (GO:0046872);;	--	--	[G]	Carbohydrate transport and metabolism	Calcineurin-like phosphoesterase;; Iron/zinc purple acid phosphatase-like protein C;; Purple acid Phosphatase, N-terminal domain	Probable inactive purple acid phosphatase 1 OS=Arabidopsis thaliana OX=3702 GN=PAP1 PE=2 SV=1	S	Function unknown	probable inactive purple acid phosphatase 1 [Dendrobium catenatum]
gene-MA16_Dca024046	MSTRG.69169.1	23	20	40	8	11	6	0.720912	0.603105	1.07829	0.240598	0.314474	0.162781	0.000600528	-1.71938	down	--	--	--	--	--	--	--	--	--	--	--	hypothetical protein MA16_Dca024046 [Dendrobium catenatum]
gene-MA16_Dca024048	MSTRG.69169.1	23	20	40	8	11	6	0.720912	0.603105	1.07829	0.240598	0.314474	0.162781	0.000600528	-1.71938	down	--	--	--	--	--	--	--	--	--	--	--	hypothetical protein MA16_Dca024048 [Dendrobium catenatum]
gene-MA16_Dca024051	MSTRG.69169.1	23	20	40	8	11	6	0.720912	0.603105	1.07829	0.240598	0.314474	0.162781	0.000600528	-1.71938	down	--	--	--	--	--	--	--	--	--	S	Function unknown	hypothetical protein MA16_Dca024051 [Dendrobium catenatum]
gene-MA16_Dca011485	MSTRG.69382.1	5	7	8	18	24	37	0.052841	0.085272	0.081973	0.232881	0.303804	0.474114	0.00559151	1.43352	up	--	--	--	--	--	--	--	Lateral organ boundaries (LOB) domain	LOB domain-containing protein 12 OS=Arabidopsis thaliana OX=3702 GN=LBD12 PE=1 SV=2	S	Function unknown	LOB domain-containing protein 12-like [Dendrobium catenatum]
gene-MA16_Dca011489	MSTRG.69382.1	5	7	8	18	24	37	0.052841	0.085272	0.081973	0.232881	0.303804	0.474114	0.00559151	1.43352	up	--	--	Cellular Component: Golgi apparatus (GO:0005794);; Cellular Component: membrane (GO:0016020);; Molecular Function: O-acetyltransferase activity (GO:0016413);; Biological Process: cell wall organization or biogenesis (GO:0071554);;	--	--	--	--	GDSL/SGNH-like Acyl-Esterase family found in Pmr5 and Cas1p;; PMR5 N terminal Domain	Protein trichome birefringence-like 34 OS=Arabidopsis thaliana OX=3702 GN=TBL34 PE=2 SV=2	S	Function unknown	protein trichome birefringence-like 34 [Dendrobium catenatum]
gene-MA16_Dca011488	MSTRG.69382.1	5	7	8	18	24	37	0.052841	0.085272	0.081973	0.232881	0.303804	0.474114	0.00559151	1.43352	up	[C]	Energy production and conversion	Molecular Function: protein phosphatase inhibitor activity (GO:0004864);; Molecular Function: receptor activity (GO:0004872);; Cellular Component: nucleus (GO:0005634);; Cellular Component: cytoplasm (GO:0005737);; Biological Process: abscisic acid-activated signaling pathway (GO:0009738);; Molecular Function: abscisic acid binding (GO:0010427);; Biological Process: negative regulation of catalyt…	K14496|1.87929e-70|jcu:105648096|K14496 abscisic acid receptor PYR/PYL family | (RefSeq) abscisic acid receptor PYL4	Plant hormone signal transduction (ko04075)	--	--	Polyketide cyclase / dehydrase and lipid transport;; Pathogenesis-related protein Bet v I family	Abscisic acid receptor PYL6 OS=Arabidopsis thaliana OX=3702 GN=PYL6 PE=1 SV=1	S	Function unknown	abscisic acid receptor PYL4-like [Dendrobium catenatum]
gene-MA16_Dca011486	MSTRG.69382.1	5	7	8	18	24	37	0.052841	0.085272	0.081973	0.232881	0.303804	0.474114	0.00559151	1.43352	up	--	--	--	--	--	--	--	--	Protein FLX-like 1 OS=Arabidopsis thaliana OX=3702 GN=FLXL1 PE=1 SV=1	S	Function unknown	protein FLC EXPRESSOR-like isoform X1 [Dendrobium catenatum]
gene-MA16_Dca011490	MSTRG.69382.1	5	7	8	18	24	37	0.052841	0.085272	0.081973	0.232881	0.303804	0.474114	0.00559151	1.43352	up	--	--	--	--	--	--	--	--	--	--	--	hypothetical protein MA16_Dca011490 [Dendrobium catenatum]
gene-MA16_Dca011491	MSTRG.69382.1	5	7	8	18	24	37	0.052841	0.085272	0.081973	0.232881	0.303804	0.474114	0.00559151	1.43352	up	[T]	Signal transduction mechanisms	Cellular Component: peroxisome (GO:0005777);; Molecular Function: hydrolase activity (GO:0016787);;	--	--	[TR]	Signal transduction mechanisms;; General function prediction only	Calcineurin-like phosphoesterase	Shewanella-like protein phosphatase 1 OS=Arabidopsis thaliana OX=3702 GN=SLP1 PE=1 SV=1	S	Function unknown	Uncharacterized protein MA16_Dca011491 [Dendrobium catenatum]
gene-MA16_Dca016042	MSTRG.69889.1	46	67	70	148	148	137	0.990224	1.44932	1.33593	3.25118	3.2095	2.93291	0.00288148	0.910518	up	[Q]	Secondary metabolites biosynthesis, transport and catabolism	--	--	--	[QR]	Secondary metabolites biosynthesis, transport and catabolism;; General function prediction only	2OG-Fe(II) oxygenase superfamily	Probable 2-oxoglutarate-dependent dioxygenase At3g50210 OS=Arabidopsis thaliana OX=3702 GN=At3g50210 PE=2 SV=1	S	Function unknown	Gibberellin 2-beta-dioxygenase 4 [Dendrobium catenatum]
gene-MA16_Dca016039	MSTRG.69889.1	46	67	70	148	148	137	0.990224	1.44932	1.33593	3.25118	3.2095	2.93291	0.00288148	0.910518	up	--	--	--	--	--	[R]	General function prediction only	Formin Homology 2 Domain;; PPR repeat family;; Pentatricopeptide repeat domain;; PPR repeat;; PPR repeat;; Pentacotripeptide-repeat region of PRORP	Pentatricopeptide repeat-containing protein At3g46610 OS=Arabidopsis thaliana OX=3702 GN=At3g46610 PE=2 SV=1	S	Function unknown	Pentatricopeptide repeat-containing protein [Dendrobium catenatum]
gene-MA16_Dca016035	MSTRG.69889.1	46	67	70	148	148	137	0.990224	1.44932	1.33593	3.25118	3.2095	2.93291	0.00288148	0.910518	up	--	--	Molecular Function: oxidoreductase activity (GO:0016491);; Biological Process: oxidation-reduction process (GO:0055114);;	--	--	[S]	Function unknown	--	--	S	Function unknown	ALKBH5 [Dendrobium catenatum]
gene-MA16_Dca016038	MSTRG.69889.1	46	67	70	148	148	137	0.990224	1.44932	1.33593	3.25118	3.2095	2.93291	0.00288148	0.910518	up	--	--	Cellular Component: mitochondrion (GO:0005739);; Cellular Component: chloroplast inner membrane (GO:0009706);;	--	--	--	--	Protein RETICULATA-related	Protein RETICULATA-RELATED 6, chloroplastic OS=Arabidopsis thaliana OX=3702 GN=RER6 PE=2 SV=1	S	Function unknown	protein RETICULATA-RELATED 1, chloroplastic [Dendrobium catenatum]
gene-MA16_Dca016037	MSTRG.69889.1	46	67	70	148	148	137	0.990224	1.44932	1.33593	3.25118	3.2095	2.93291	0.00288148	0.910518	up	--	--	--	--	--	--	--	Ubiquitin family	BAG family molecular chaperone regulator 1 OS=Arabidopsis thaliana OX=3702 GN=BAG1 PE=1 SV=1	O	Posttranslational modification, protein turnover, chaperones	BAG family molecular chaperone regulator 1-like isoform X1 [Dendrobium catenatum]
gene-MA16_Dca016041	MSTRG.69889.1	46	67	70	148	148	137	0.990224	1.44932	1.33593	3.25118	3.2095	2.93291	0.00288148	0.910518	up	[Q]	Secondary metabolites biosynthesis, transport and catabolism	Molecular Function: iron ion binding (GO:0005506);; Biological Process: cellular response to starvation (GO:0009267);; Cellular Component: integral component of membrane (GO:0016021);; Molecular Function: dioxygenase activity (GO:0051213);; Biological Process: oxidation-reduction process (GO:0055114);;	--	--	[QR]	Secondary metabolites biosynthesis, transport and catabolism;; General function prediction only	non-haem dioxygenase in morphine synthesis N-terminal	Probable 2-oxoglutarate-dependent dioxygenase DIN11 OS=Arabidopsis thaliana OX=3702 GN=DIN11 PE=2 SV=1	S	Function unknown	Protein SRG1 [Dendrobium catenatum]
gene-MA16_Dca016031	MSTRG.69889.1	46	67	70	148	148	137	0.990224	1.44932	1.33593	3.25118	3.2095	2.93291	0.00288148	0.910518	up	[F]	Nucleotide transport and metabolism	Molecular Function: adenine phosphoribosyltransferase activity (GO:0003999);; Cellular Component: cytoplasm (GO:0005737);; Biological Process: adenine salvage (GO:0006168);; Biological Process: nucleoside metabolic process (GO:0009116);;	K00759|3.74574e-94|pda:103704319|K00759 adenine phosphoribosyltransferase [EC:2.4.2.7] | (RefSeq) adenine phosphoribosyltransferase 2-like	Purine metabolism (ko00230)	[F]	Nucleotide transport and metabolism	Phosphoribosyl transferase domain	Adenine phosphoribosyltransferase 5 OS=Arabidopsis thaliana OX=3702 GN=APT5 PE=1 SV=1	F	Nucleotide transport and metabolism	Adenine phosphoribosyltransferase 2 [Dendrobium catenatum]
gene-MA16_Dca016040	MSTRG.69889.1	46	67	70	148	148	137	0.990224	1.44932	1.33593	3.25118	3.2095	2.93291	0.00288148	0.910518	up	--	--	Cellular Component: mitochondrion (GO:0005739);; Cellular Component: membrane (GO:0016020);; Molecular Function: hydrolase activity (GO:0016787);; Biological Process: macromolecule metabolic process (GO:0043170);; Biological Process: primary metabolic process (GO:0044238);; Molecular Function: metal ion binding (GO:0046872);;	--	--	[R]	General function prediction only	Reverse transcriptase (RNA-dependent DNA polymerase);; Retroviral aspartyl protease;; Cauliflower mosaic virus peptidase (A3)	RNA-directed DNA polymerase homolog OS=Oenothera berteroana OX=3950 PE=4 SV=1	L	Replication, recombination and repair	RNA-directed DNA polymerase [Dendrobium catenatum]
gene-MA16_Dca016032	MSTRG.69889.1	46	67	70	148	148	137	0.990224	1.44932	1.33593	3.25118	3.2095	2.93291	0.00288148	0.910518	up	[T]	Signal transduction mechanisms	Molecular Function: protein serine/threonine kinase activity (GO:0004674);; Molecular Function: ATP binding (GO:0005524);; Biological Process: protein phosphorylation (GO:0006468);;	K04733|0|egu:105049435|K04733 interleukin-1 receptor-associated kinase 4 [EC:2.7.11.1] | (RefSeq) probable serine/threonine-protein kinase PIX7	--	[T]	Signal transduction mechanisms	Protein tyrosine kinase;; Protein kinase domain	Probable serine/threonine-protein kinase PIX7 OS=Arabidopsis thaliana OX=3702 GN=PIX7 PE=1 SV=1	T	Signal transduction mechanisms	probable serine/threonine-protein kinase PIX7 [Dendrobium catenatum]
gene-MA16_Dca016036	MSTRG.69889.1	46	67	70	148	148	137	0.990224	1.44932	1.33593	3.25118	3.2095	2.93291	0.00288148	0.910518	up	[I]	Lipid transport and metabolism	Molecular Function: catalytic activity (GO:0003824);; Cellular Component: integral component of membrane (GO:0016021);;	--	--	[I]	Lipid transport and metabolism	alpha/beta hydrolase fold;; Alpha/beta hydrolase family;; Serine aminopeptidase, S33	--	S	Function unknown	uncharacterized protein LOC110095408 isoform X1 [Dendrobium catenatum]
gene-MA16_Dca016034	MSTRG.69889.1	46	67	70	148	148	137	0.990224	1.44932	1.33593	3.25118	3.2095	2.93291	0.00288148	0.910518	up	--	--	--	--	--	--	--	--	--	S	Function unknown	hypothetical protein MA16_Dca016034 [Dendrobium catenatum]
gene-MA16_Dca016033	MSTRG.69889.1	46	67	70	148	148	137	0.990224	1.44932	1.33593	3.25118	3.2095	2.93291	0.00288148	0.910518	up	[O]	Posttranslational modification, protein turnover, chaperones	--	K09613|0|egu:105050807|K09613 COP9 signalosome complex subunit 5 [EC:3.4.-.-] | (RefSeq) COP9 signalosome complex subunit 5b	--	[OT]	Posttranslational modification, protein turnover, chaperones;; Signal transduction mechanisms	JAB1/Mov34/MPN/PAD-1 ubiquitin protease	COP9 signalosome complex subunit 5b OS=Arabidopsis thaliana OX=3702 GN=CSN5B PE=1 SV=1	S	Function unknown	COP9 signalosome complex subunit 5b-like [Dendrobium catenatum]
gene-MA16_Dca016036	MSTRG.69889.3	0	0	0	9	24	18	0	0	0	0.280742	0.819124	0.611624	1.17721e-05	3.17064	up	[I]	Lipid transport and metabolism	Molecular Function: catalytic activity (GO:0003824);; Cellular Component: integral component of membrane (GO:0016021);;	--	--	[I]	Lipid transport and metabolism	alpha/beta hydrolase fold;; Alpha/beta hydrolase family;; Serine aminopeptidase, S33	--	S	Function unknown	uncharacterized protein LOC110095408 isoform X1 [Dendrobium catenatum]
gene-MA16_Dca016034	MSTRG.69889.3	0	0	0	9	24	18	0	0	0	0.280742	0.819124	0.611624	1.17721e-05	3.17064	up	--	--	--	--	--	--	--	--	--	S	Function unknown	hypothetical protein MA16_Dca016034 [Dendrobium catenatum]
gene-MA16_Dca016033	MSTRG.69889.3	0	0	0	9	24	18	0	0	0	0.280742	0.819124	0.611624	1.17721e-05	3.17064	up	[O]	Posttranslational modification, protein turnover, chaperones	--	K09613|0|egu:105050807|K09613 COP9 signalosome complex subunit 5 [EC:3.4.-.-] | (RefSeq) COP9 signalosome complex subunit 5b	--	[OT]	Posttranslational modification, protein turnover, chaperones;; Signal transduction mechanisms	JAB1/Mov34/MPN/PAD-1 ubiquitin protease	COP9 signalosome complex subunit 5b OS=Arabidopsis thaliana OX=3702 GN=CSN5B PE=1 SV=1	S	Function unknown	COP9 signalosome complex subunit 5b-like [Dendrobium catenatum]
gene-MA16_Dca016040	MSTRG.69889.3	0	0	0	9	24	18	0	0	0	0.280742	0.819124	0.611624	1.17721e-05	3.17064	up	--	--	Cellular Component: mitochondrion (GO:0005739);; Cellular Component: membrane (GO:0016020);; Molecular Function: hydrolase activity (GO:0016787);; Biological Process: macromolecule metabolic process (GO:0043170);; Biological Process: primary metabolic process (GO:0044238);; Molecular Function: metal ion binding (GO:0046872);;	--	--	[R]	General function prediction only	Reverse transcriptase (RNA-dependent DNA polymerase);; Retroviral aspartyl protease;; Cauliflower mosaic virus peptidase (A3)	RNA-directed DNA polymerase homolog OS=Oenothera berteroana OX=3950 PE=4 SV=1	L	Replication, recombination and repair	RNA-directed DNA polymerase [Dendrobium catenatum]
gene-MA16_Dca016032	MSTRG.69889.3	0	0	0	9	24	18	0	0	0	0.280742	0.819124	0.611624	1.17721e-05	3.17064	up	[T]	Signal transduction mechanisms	Molecular Function: protein serine/threonine kinase activity (GO:0004674);; Molecular Function: ATP binding (GO:0005524);; Biological Process: protein phosphorylation (GO:0006468);;	K04733|0|egu:105049435|K04733 interleukin-1 receptor-associated kinase 4 [EC:2.7.11.1] | (RefSeq) probable serine/threonine-protein kinase PIX7	--	[T]	Signal transduction mechanisms	Protein tyrosine kinase;; Protein kinase domain	Probable serine/threonine-protein kinase PIX7 OS=Arabidopsis thaliana OX=3702 GN=PIX7 PE=1 SV=1	T	Signal transduction mechanisms	probable serine/threonine-protein kinase PIX7 [Dendrobium catenatum]
gene-MA16_Dca016041	MSTRG.69889.3	0	0	0	9	24	18	0	0	0	0.280742	0.819124	0.611624	1.17721e-05	3.17064	up	[Q]	Secondary metabolites biosynthesis, transport and catabolism	Molecular Function: iron ion binding (GO:0005506);; Biological Process: cellular response to starvation (GO:0009267);; Cellular Component: integral component of membrane (GO:0016021);; Molecular Function: dioxygenase activity (GO:0051213);; Biological Process: oxidation-reduction process (GO:0055114);;	--	--	[QR]	Secondary metabolites biosynthesis, transport and catabolism;; General function prediction only	non-haem dioxygenase in morphine synthesis N-terminal	Probable 2-oxoglutarate-dependent dioxygenase DIN11 OS=Arabidopsis thaliana OX=3702 GN=DIN11 PE=2 SV=1	S	Function unknown	Protein SRG1 [Dendrobium catenatum]
gene-MA16_Dca016031	MSTRG.69889.3	0	0	0	9	24	18	0	0	0	0.280742	0.819124	0.611624	1.17721e-05	3.17064	up	[F]	Nucleotide transport and metabolism	Molecular Function: adenine phosphoribosyltransferase activity (GO:0003999);; Cellular Component: cytoplasm (GO:0005737);; Biological Process: adenine salvage (GO:0006168);; Biological Process: nucleoside metabolic process (GO:0009116);;	K00759|3.74574e-94|pda:103704319|K00759 adenine phosphoribosyltransferase [EC:2.4.2.7] | (RefSeq) adenine phosphoribosyltransferase 2-like	Purine metabolism (ko00230)	[F]	Nucleotide transport and metabolism	Phosphoribosyl transferase domain	Adenine phosphoribosyltransferase 5 OS=Arabidopsis thaliana OX=3702 GN=APT5 PE=1 SV=1	F	Nucleotide transport and metabolism	Adenine phosphoribosyltransferase 2 [Dendrobium catenatum]
gene-MA16_Dca016042	MSTRG.69889.3	0	0	0	9	24	18	0	0	0	0.280742	0.819124	0.611624	1.17721e-05	3.17064	up	[Q]	Secondary metabolites biosynthesis, transport and catabolism	--	--	--	[QR]	Secondary metabolites biosynthesis, transport and catabolism;; General function prediction only	2OG-Fe(II) oxygenase superfamily	Probable 2-oxoglutarate-dependent dioxygenase At3g50210 OS=Arabidopsis thaliana OX=3702 GN=At3g50210 PE=2 SV=1	S	Function unknown	Gibberellin 2-beta-dioxygenase 4 [Dendrobium catenatum]
gene-MA16_Dca016039	MSTRG.69889.3	0	0	0	9	24	18	0	0	0	0.280742	0.819124	0.611624	1.17721e-05	3.17064	up	--	--	--	--	--	[R]	General function prediction only	Formin Homology 2 Domain;; PPR repeat family;; Pentatricopeptide repeat domain;; PPR repeat;; PPR repeat;; Pentacotripeptide-repeat region of PRORP	Pentatricopeptide repeat-containing protein At3g46610 OS=Arabidopsis thaliana OX=3702 GN=At3g46610 PE=2 SV=1	S	Function unknown	Pentatricopeptide repeat-containing protein [Dendrobium catenatum]
gene-MA16_Dca016038	MSTRG.69889.3	0	0	0	9	24	18	0	0	0	0.280742	0.819124	0.611624	1.17721e-05	3.17064	up	--	--	Cellular Component: mitochondrion (GO:0005739);; Cellular Component: chloroplast inner membrane (GO:0009706);;	--	--	--	--	Protein RETICULATA-related	Protein RETICULATA-RELATED 6, chloroplastic OS=Arabidopsis thaliana OX=3702 GN=RER6 PE=2 SV=1	S	Function unknown	protein RETICULATA-RELATED 1, chloroplastic [Dendrobium catenatum]
gene-MA16_Dca016035	MSTRG.69889.3	0	0	0	9	24	18	0	0	0	0.280742	0.819124	0.611624	1.17721e-05	3.17064	up	--	--	Molecular Function: oxidoreductase activity (GO:0016491);; Biological Process: oxidation-reduction process (GO:0055114);;	--	--	[S]	Function unknown	--	--	S	Function unknown	ALKBH5 [Dendrobium catenatum]
gene-MA16_Dca016037	MSTRG.69889.3	0	0	0	9	24	18	0	0	0	0.280742	0.819124	0.611624	1.17721e-05	3.17064	up	--	--	--	--	--	--	--	Ubiquitin family	BAG family molecular chaperone regulator 1 OS=Arabidopsis thaliana OX=3702 GN=BAG1 PE=1 SV=1	O	Posttranslational modification, protein turnover, chaperones	BAG family molecular chaperone regulator 1-like isoform X1 [Dendrobium catenatum]
gene-MA16_Dca016034	MSTRG.69889.4	6	7	7	30	33	26	0.155278	0.167781	0.140561	0.785693	0.850505	0.669022	0.000983858	1.62033	up	--	--	--	--	--	--	--	--	--	S	Function unknown	hypothetical protein MA16_Dca016034 [Dendrobium catenatum]
gene-MA16_Dca016036	MSTRG.69889.4	6	7	7	30	33	26	0.155278	0.167781	0.140561	0.785693	0.850505	0.669022	0.000983858	1.62033	up	[I]	Lipid transport and metabolism	Molecular Function: catalytic activity (GO:0003824);; Cellular Component: integral component of membrane (GO:0016021);;	--	--	[I]	Lipid transport and metabolism	alpha/beta hydrolase fold;; Alpha/beta hydrolase family;; Serine aminopeptidase, S33	--	S	Function unknown	uncharacterized protein LOC110095408 isoform X1 [Dendrobium catenatum]
gene-MA16_Dca016033	MSTRG.69889.4	6	7	7	30	33	26	0.155278	0.167781	0.140561	0.785693	0.850505	0.669022	0.000983858	1.62033	up	[O]	Posttranslational modification, protein turnover, chaperones	--	K09613|0|egu:105050807|K09613 COP9 signalosome complex subunit 5 [EC:3.4.-.-] | (RefSeq) COP9 signalosome complex subunit 5b	--	[OT]	Posttranslational modification, protein turnover, chaperones;; Signal transduction mechanisms	JAB1/Mov34/MPN/PAD-1 ubiquitin protease	COP9 signalosome complex subunit 5b OS=Arabidopsis thaliana OX=3702 GN=CSN5B PE=1 SV=1	S	Function unknown	COP9 signalosome complex subunit 5b-like [Dendrobium catenatum]
gene-MA16_Dca016040	MSTRG.69889.4	6	7	7	30	33	26	0.155278	0.167781	0.140561	0.785693	0.850505	0.669022	0.000983858	1.62033	up	--	--	Cellular Component: mitochondrion (GO:0005739);; Cellular Component: membrane (GO:0016020);; Molecular Function: hydrolase activity (GO:0016787);; Biological Process: macromolecule metabolic process (GO:0043170);; Biological Process: primary metabolic process (GO:0044238);; Molecular Function: metal ion binding (GO:0046872);;	--	--	[R]	General function prediction only	Reverse transcriptase (RNA-dependent DNA polymerase);; Retroviral aspartyl protease;; Cauliflower mosaic virus peptidase (A3)	RNA-directed DNA polymerase homolog OS=Oenothera berteroana OX=3950 PE=4 SV=1	L	Replication, recombination and repair	RNA-directed DNA polymerase [Dendrobium catenatum]
gene-MA16_Dca016032	MSTRG.69889.4	6	7	7	30	33	26	0.155278	0.167781	0.140561	0.785693	0.850505	0.669022	0.000983858	1.62033	up	[T]	Signal transduction mechanisms	Molecular Function: protein serine/threonine kinase activity (GO:0004674);; Molecular Function: ATP binding (GO:0005524);; Biological Process: protein phosphorylation (GO:0006468);;	K04733|0|egu:105049435|K04733 interleukin-1 receptor-associated kinase 4 [EC:2.7.11.1] | (RefSeq) probable serine/threonine-protein kinase PIX7	--	[T]	Signal transduction mechanisms	Protein tyrosine kinase;; Protein kinase domain	Probable serine/threonine-protein kinase PIX7 OS=Arabidopsis thaliana OX=3702 GN=PIX7 PE=1 SV=1	T	Signal transduction mechanisms	probable serine/threonine-protein kinase PIX7 [Dendrobium catenatum]
gene-MA16_Dca016041	MSTRG.69889.4	6	7	7	30	33	26	0.155278	0.167781	0.140561	0.785693	0.850505	0.669022	0.000983858	1.62033	up	[Q]	Secondary metabolites biosynthesis, transport and catabolism	Molecular Function: iron ion binding (GO:0005506);; Biological Process: cellular response to starvation (GO:0009267);; Cellular Component: integral component of membrane (GO:0016021);; Molecular Function: dioxygenase activity (GO:0051213);; Biological Process: oxidation-reduction process (GO:0055114);;	--	--	[QR]	Secondary metabolites biosynthesis, transport and catabolism;; General function prediction only	non-haem dioxygenase in morphine synthesis N-terminal	Probable 2-oxoglutarate-dependent dioxygenase DIN11 OS=Arabidopsis thaliana OX=3702 GN=DIN11 PE=2 SV=1	S	Function unknown	Protein SRG1 [Dendrobium catenatum]
gene-MA16_Dca016031	MSTRG.69889.4	6	7	7	30	33	26	0.155278	0.167781	0.140561	0.785693	0.850505	0.669022	0.000983858	1.62033	up	[F]	Nucleotide transport and metabolism	Molecular Function: adenine phosphoribosyltransferase activity (GO:0003999);; Cellular Component: cytoplasm (GO:0005737);; Biological Process: adenine salvage (GO:0006168);; Biological Process: nucleoside metabolic process (GO:0009116);;	K00759|3.74574e-94|pda:103704319|K00759 adenine phosphoribosyltransferase [EC:2.4.2.7] | (RefSeq) adenine phosphoribosyltransferase 2-like	Purine metabolism (ko00230)	[F]	Nucleotide transport and metabolism	Phosphoribosyl transferase domain	Adenine phosphoribosyltransferase 5 OS=Arabidopsis thaliana OX=3702 GN=APT5 PE=1 SV=1	F	Nucleotide transport and metabolism	Adenine phosphoribosyltransferase 2 [Dendrobium catenatum]
gene-MA16_Dca016037	MSTRG.69889.4	6	7	7	30	33	26	0.155278	0.167781	0.140561	0.785693	0.850505	0.669022	0.000983858	1.62033	up	--	--	--	--	--	--	--	Ubiquitin family	BAG family molecular chaperone regulator 1 OS=Arabidopsis thaliana OX=3702 GN=BAG1 PE=1 SV=1	O	Posttranslational modification, protein turnover, chaperones	BAG family molecular chaperone regulator 1-like isoform X1 [Dendrobium catenatum]
gene-MA16_Dca016038	MSTRG.69889.4	6	7	7	30	33	26	0.155278	0.167781	0.140561	0.785693	0.850505	0.669022	0.000983858	1.62033	up	--	--	Cellular Component: mitochondrion (GO:0005739);; Cellular Component: chloroplast inner membrane (GO:0009706);;	--	--	--	--	Protein RETICULATA-related	Protein RETICULATA-RELATED 6, chloroplastic OS=Arabidopsis thaliana OX=3702 GN=RER6 PE=2 SV=1	S	Function unknown	protein RETICULATA-RELATED 1, chloroplastic [Dendrobium catenatum]
gene-MA16_Dca016035	MSTRG.69889.4	6	7	7	30	33	26	0.155278	0.167781	0.140561	0.785693	0.850505	0.669022	0.000983858	1.62033	up	--	--	Molecular Function: oxidoreductase activity (GO:0016491);; Biological Process: oxidation-reduction process (GO:0055114);;	--	--	[S]	Function unknown	--	--	S	Function unknown	ALKBH5 [Dendrobium catenatum]
gene-MA16_Dca016039	MSTRG.69889.4	6	7	7	30	33	26	0.155278	0.167781	0.140561	0.785693	0.850505	0.669022	0.000983858	1.62033	up	--	--	--	--	--	[R]	General function prediction only	Formin Homology 2 Domain;; PPR repeat family;; Pentatricopeptide repeat domain;; PPR repeat;; PPR repeat;; Pentacotripeptide-repeat region of PRORP	Pentatricopeptide repeat-containing protein At3g46610 OS=Arabidopsis thaliana OX=3702 GN=At3g46610 PE=2 SV=1	S	Function unknown	Pentatricopeptide repeat-containing protein [Dendrobium catenatum]
gene-MA16_Dca016042	MSTRG.69889.4	6	7	7	30	33	26	0.155278	0.167781	0.140561	0.785693	0.850505	0.669022	0.000983858	1.62033	up	[Q]	Secondary metabolites biosynthesis, transport and catabolism	--	--	--	[QR]	Secondary metabolites biosynthesis, transport and catabolism;; General function prediction only	2OG-Fe(II) oxygenase superfamily	Probable 2-oxoglutarate-dependent dioxygenase At3g50210 OS=Arabidopsis thaliana OX=3702 GN=At3g50210 PE=2 SV=1	S	Function unknown	Gibberellin 2-beta-dioxygenase 4 [Dendrobium catenatum]
gene-MA16_Dca016031	MSTRG.69890.1	1	0	0	2	39	18	0.007298	0	0	0.039436	0.964932	0.426006	0.00285266	2.21008	up	[F]	Nucleotide transport and metabolism	Molecular Function: adenine phosphoribosyltransferase activity (GO:0003999);; Cellular Component: cytoplasm (GO:0005737);; Biological Process: adenine salvage (GO:0006168);; Biological Process: nucleoside metabolic process (GO:0009116);;	K00759|3.74574e-94|pda:103704319|K00759 adenine phosphoribosyltransferase [EC:2.4.2.7] | (RefSeq) adenine phosphoribosyltransferase 2-like	Purine metabolism (ko00230)	[F]	Nucleotide transport and metabolism	Phosphoribosyl transferase domain	Adenine phosphoribosyltransferase 5 OS=Arabidopsis thaliana OX=3702 GN=APT5 PE=1 SV=1	F	Nucleotide transport and metabolism	Adenine phosphoribosyltransferase 2 [Dendrobium catenatum]
gene-MA16_Dca016041	MSTRG.69890.1	1	0	0	2	39	18	0.007298	0	0	0.039436	0.964932	0.426006	0.00285266	2.21008	up	[Q]	Secondary metabolites biosynthesis, transport and catabolism	Molecular Function: iron ion binding (GO:0005506);; Biological Process: cellular response to starvation (GO:0009267);; Cellular Component: integral component of membrane (GO:0016021);; Molecular Function: dioxygenase activity (GO:0051213);; Biological Process: oxidation-reduction process (GO:0055114);;	--	--	[QR]	Secondary metabolites biosynthesis, transport and catabolism;; General function prediction only	non-haem dioxygenase in morphine synthesis N-terminal	Probable 2-oxoglutarate-dependent dioxygenase DIN11 OS=Arabidopsis thaliana OX=3702 GN=DIN11 PE=2 SV=1	S	Function unknown	Protein SRG1 [Dendrobium catenatum]
gene-MA16_Dca016042	MSTRG.69890.1	1	0	0	2	39	18	0.007298	0	0	0.039436	0.964932	0.426006	0.00285266	2.21008	up	[Q]	Secondary metabolites biosynthesis, transport and catabolism	--	--	--	[QR]	Secondary metabolites biosynthesis, transport and catabolism;; General function prediction only	2OG-Fe(II) oxygenase superfamily	Probable 2-oxoglutarate-dependent dioxygenase At3g50210 OS=Arabidopsis thaliana OX=3702 GN=At3g50210 PE=2 SV=1	S	Function unknown	Gibberellin 2-beta-dioxygenase 4 [Dendrobium catenatum]
gene-MA16_Dca016039	MSTRG.69890.1	1	0	0	2	39	18	0.007298	0	0	0.039436	0.964932	0.426006	0.00285266	2.21008	up	--	--	--	--	--	[R]	General function prediction only	Formin Homology 2 Domain;; PPR repeat family;; Pentatricopeptide repeat domain;; PPR repeat;; PPR repeat;; Pentacotripeptide-repeat region of PRORP	Pentatricopeptide repeat-containing protein At3g46610 OS=Arabidopsis thaliana OX=3702 GN=At3g46610 PE=2 SV=1	S	Function unknown	Pentatricopeptide repeat-containing protein [Dendrobium catenatum]
gene-MA16_Dca016035	MSTRG.69890.1	1	0	0	2	39	18	0.007298	0	0	0.039436	0.964932	0.426006	0.00285266	2.21008	up	--	--	Molecular Function: oxidoreductase activity (GO:0016491);; Biological Process: oxidation-reduction process (GO:0055114);;	--	--	[S]	Function unknown	--	--	S	Function unknown	ALKBH5 [Dendrobium catenatum]
gene-MA16_Dca016038	MSTRG.69890.1	1	0	0	2	39	18	0.007298	0	0	0.039436	0.964932	0.426006	0.00285266	2.21008	up	--	--	Cellular Component: mitochondrion (GO:0005739);; Cellular Component: chloroplast inner membrane (GO:0009706);;	--	--	--	--	Protein RETICULATA-related	Protein RETICULATA-RELATED 6, chloroplastic OS=Arabidopsis thaliana OX=3702 GN=RER6 PE=2 SV=1	S	Function unknown	protein RETICULATA-RELATED 1, chloroplastic [Dendrobium catenatum]
gene-MA16_Dca016037	MSTRG.69890.1	1	0	0	2	39	18	0.007298	0	0	0.039436	0.964932	0.426006	0.00285266	2.21008	up	--	--	--	--	--	--	--	Ubiquitin family	BAG family molecular chaperone regulator 1 OS=Arabidopsis thaliana OX=3702 GN=BAG1 PE=1 SV=1	O	Posttranslational modification, protein turnover, chaperones	BAG family molecular chaperone regulator 1-like isoform X1 [Dendrobium catenatum]
gene-MA16_Dca016033	MSTRG.69890.1	1	0	0	2	39	18	0.007298	0	0	0.039436	0.964932	0.426006	0.00285266	2.21008	up	[O]	Posttranslational modification, protein turnover, chaperones	--	K09613|0|egu:105050807|K09613 COP9 signalosome complex subunit 5 [EC:3.4.-.-] | (RefSeq) COP9 signalosome complex subunit 5b	--	[OT]	Posttranslational modification, protein turnover, chaperones;; Signal transduction mechanisms	JAB1/Mov34/MPN/PAD-1 ubiquitin protease	COP9 signalosome complex subunit 5b OS=Arabidopsis thaliana OX=3702 GN=CSN5B PE=1 SV=1	S	Function unknown	COP9 signalosome complex subunit 5b-like [Dendrobium catenatum]
gene-MA16_Dca016036	MSTRG.69890.1	1	0	0	2	39	18	0.007298	0	0	0.039436	0.964932	0.426006	0.00285266	2.21008	up	[I]	Lipid transport and metabolism	Molecular Function: catalytic activity (GO:0003824);; Cellular Component: integral component of membrane (GO:0016021);;	--	--	[I]	Lipid transport and metabolism	alpha/beta hydrolase fold;; Alpha/beta hydrolase family;; Serine aminopeptidase, S33	--	S	Function unknown	uncharacterized protein LOC110095408 isoform X1 [Dendrobium catenatum]
gene-MA16_Dca016034	MSTRG.69890.1	1	0	0	2	39	18	0.007298	0	0	0.039436	0.964932	0.426006	0.00285266	2.21008	up	--	--	--	--	--	--	--	--	--	S	Function unknown	hypothetical protein MA16_Dca016034 [Dendrobium catenatum]
gene-MA16_Dca016032	MSTRG.69890.1	1	0	0	2	39	18	0.007298	0	0	0.039436	0.964932	0.426006	0.00285266	2.21008	up	[T]	Signal transduction mechanisms	Molecular Function: protein serine/threonine kinase activity (GO:0004674);; Molecular Function: ATP binding (GO:0005524);; Biological Process: protein phosphorylation (GO:0006468);;	K04733|0|egu:105049435|K04733 interleukin-1 receptor-associated kinase 4 [EC:2.7.11.1] | (RefSeq) probable serine/threonine-protein kinase PIX7	--	[T]	Signal transduction mechanisms	Protein tyrosine kinase;; Protein kinase domain	Probable serine/threonine-protein kinase PIX7 OS=Arabidopsis thaliana OX=3702 GN=PIX7 PE=1 SV=1	T	Signal transduction mechanisms	probable serine/threonine-protein kinase PIX7 [Dendrobium catenatum]
gene-MA16_Dca016040	MSTRG.69890.1	1	0	0	2	39	18	0.007298	0	0	0.039436	0.964932	0.426006	0.00285266	2.21008	up	--	--	Cellular Component: mitochondrion (GO:0005739);; Cellular Component: membrane (GO:0016020);; Molecular Function: hydrolase activity (GO:0016787);; Biological Process: macromolecule metabolic process (GO:0043170);; Biological Process: primary metabolic process (GO:0044238);; Molecular Function: metal ion binding (GO:0046872);;	--	--	[R]	General function prediction only	Reverse transcriptase (RNA-dependent DNA polymerase);; Retroviral aspartyl protease;; Cauliflower mosaic virus peptidase (A3)	RNA-directed DNA polymerase homolog OS=Oenothera berteroana OX=3950 PE=4 SV=1	L	Replication, recombination and repair	RNA-directed DNA polymerase [Dendrobium catenatum]
gene-MA16_Dca020499	MSTRG.71917.4	4	0	0	45	52	22	0.050677	0	0	0.682438	0.779547	0.319483	0.000364733	2.55877	up	[EH]	Amino acid transport and metabolism;; Coenzyme transport and metabolism	Biological Process: metabolic process (GO:0008152);; Molecular Function: transaminase activity (GO:0008483);;	K18482|0|pda:103702576|K18482 4-amino-4-deoxychorismate lyase [EC:4.1.3.38] | (RefSeq) D-amino-acid transaminase, chloroplastic-like	Folate biosynthesis (ko00790)	[E]	Amino acid transport and metabolism	Amino-transferase class IV	D-amino-acid transaminase, chloroplastic OS=Arabidopsis thaliana OX=3702 GN=DAAT PE=1 SV=1	E	Amino acid transport and metabolism	D-amino-acid transaminase, chloroplastic-like [Dendrobium catenatum]
gene-MA16_Dca020497	MSTRG.71917.4	4	0	0	45	52	22	0.050677	0	0	0.682438	0.779547	0.319483	0.000364733	2.55877	up	--	--	--	--	--	[S]	Function unknown	Uncharacterized conserved protein (DUF2043)	UV-stimulated scaffold protein A homolog OS=Arabidopsis thaliana OX=3702 GN=At3g61800 PE=3 SV=1	S	Function unknown	UV-stimulated scaffold protein A homolog [Dendrobium catenatum]
gene-MA16_Dca020498	MSTRG.71917.4	4	0	0	45	52	22	0.050677	0	0	0.682438	0.779547	0.319483	0.000364733	2.55877	up	[R]	General function prediction only	Cellular Component: integral component of membrane (GO:0016021);;	--	--	--	--	SnoaL-like domain	F-box protein SKIP8 OS=Arabidopsis thaliana OX=3702 GN=SKIP8 PE=1 SV=1	S	Function unknown	F-box protein SKIP8 [Dendrobium catenatum]
gene-MA16_Dca020493	MSTRG.71917.4	4	0	0	45	52	22	0.050677	0	0	0.682438	0.779547	0.319483	0.000364733	2.55877	up	--	--	Cellular Component: integral component of membrane (GO:0016021);;	--	--	--	--	--	--	S	Function unknown	hypothetical protein MA16_Dca020493 [Dendrobium catenatum]
gene-MA16_Dca020496	MSTRG.71917.4	4	0	0	45	52	22	0.050677	0	0	0.682438	0.779547	0.319483	0.000364733	2.55877	up	--	--	--	--	--	[R]	General function prediction only	--	--	S	Function unknown	hypothetical protein MA16_Dca020496 [Dendrobium catenatum]
gene-MA16_Dca020494	MSTRG.71917.4	4	0	0	45	52	22	0.050677	0	0	0.682438	0.779547	0.319483	0.000364733	2.55877	up	--	--	--	--	--	--	--	Protein of unknown function (DUF 659);; hAT family C-terminal dimerisation region	--	S	Function unknown	hypothetical protein MA16_Dca020494 [Dendrobium catenatum]
gene-MA16_Dca020495	MSTRG.71917.4	4	0	0	45	52	22	0.050677	0	0	0.682438	0.779547	0.319483	0.000364733	2.55877	up	--	--	--	--	--	--	--	--	--	--	--	hypothetical protein MA16_Dca020495 [Dendrobium catenatum]
gene-MA16_Dca020500	MSTRG.71917.4	4	0	0	45	52	22	0.050677	0	0	0.682438	0.779547	0.319483	0.000364733	2.55877	up	--	--	Cellular Component: membrane (GO:0016020);;	--	--	--	--	Reticulon	Reticulon-like protein B17 OS=Arabidopsis thaliana OX=3702 GN=RTNLB17 PE=2 SV=1	S	Function unknown	Reticulon-like protein B18 [Dendrobium catenatum]
gene-MA16_Dca020503	MSTRG.71933.1	2	8	3	0	0	0	0.087173	0.671674	0.191996	0	0	0	0.00920742	-1.91719	down	--	--	--	--	--	--	--	--	Protein NUCLEAR FUSION DEFECTIVE 6, chloroplastic/mitochondrial OS=Arabidopsis thaliana OX=3702 GN=NFD6 PE=3 SV=1	S	Function unknown	hypothetical protein MA16_Dca020503 [Dendrobium catenatum]
gene-MA16_Dca020498	MSTRG.71933.1	2	8	3	0	0	0	0.087173	0.671674	0.191996	0	0	0	0.00920742	-1.91719	down	[R]	General function prediction only	Cellular Component: integral component of membrane (GO:0016021);;	--	--	--	--	SnoaL-like domain	F-box protein SKIP8 OS=Arabidopsis thaliana OX=3702 GN=SKIP8 PE=1 SV=1	S	Function unknown	F-box protein SKIP8 [Dendrobium catenatum]
gene-MA16_Dca020496	MSTRG.71933.1	2	8	3	0	0	0	0.087173	0.671674	0.191996	0	0	0	0.00920742	-1.91719	down	--	--	--	--	--	[R]	General function prediction only	--	--	S	Function unknown	hypothetical protein MA16_Dca020496 [Dendrobium catenatum]
gene-MA16_Dca020497	MSTRG.71933.1	2	8	3	0	0	0	0.087173	0.671674	0.191996	0	0	0	0.00920742	-1.91719	down	--	--	--	--	--	[S]	Function unknown	Uncharacterized conserved protein (DUF2043)	UV-stimulated scaffold protein A homolog OS=Arabidopsis thaliana OX=3702 GN=At3g61800 PE=3 SV=1	S	Function unknown	UV-stimulated scaffold protein A homolog [Dendrobium catenatum]
gene-MA16_Dca020502	MSTRG.71933.1	2	8	3	0	0	0	0.087173	0.671674	0.191996	0	0	0	0.00920742	-1.91719	down	[L]	Replication, recombination and repair	--	K07466|9.33385e-77|pda:103721423|K07466 replication factor A1 | (RefSeq) uncharacterized protein At4g28440-like	DNA replication (ko03030);; Nucleotide excision repair (ko03420);; Mismatch repair (ko03430);; Homologous recombination (ko03440)	--	--	--	Uncharacterized protein At4g28440 OS=Arabidopsis thaliana OX=3702 GN=At4g28440 PE=1 SV=1	S	Function unknown	uncharacterized protein At4g28440-like [Dendrobium catenatum]
gene-MA16_Dca020499	MSTRG.71933.1	2	8	3	0	0	0	0.087173	0.671674	0.191996	0	0	0	0.00920742	-1.91719	down	[EH]	Amino acid transport and metabolism;; Coenzyme transport and metabolism	Biological Process: metabolic process (GO:0008152);; Molecular Function: transaminase activity (GO:0008483);;	K18482|0|pda:103702576|K18482 4-amino-4-deoxychorismate lyase [EC:4.1.3.38] | (RefSeq) D-amino-acid transaminase, chloroplastic-like	Folate biosynthesis (ko00790)	[E]	Amino acid transport and metabolism	Amino-transferase class IV	D-amino-acid transaminase, chloroplastic OS=Arabidopsis thaliana OX=3702 GN=DAAT PE=1 SV=1	E	Amino acid transport and metabolism	D-amino-acid transaminase, chloroplastic-like [Dendrobium catenatum]
gene-MA16_Dca020504	MSTRG.71933.1	2	8	3	0	0	0	0.087173	0.671674	0.191996	0	0	0	0.00920742	-1.91719	down	[G]	Carbohydrate transport and metabolism	Biological Process: polysaccharide catabolic process (GO:0000272);; Cellular Component: plastid (GO:0009536);; Cellular Component: membrane (GO:0016020);; Molecular Function: beta-amylase activity (GO:0016161);;	K01177|0|egu:105040934|K01177 beta-amylase [EC:3.2.1.2] | (RefSeq) beta-amylase 1, chloroplastic-like	Starch and sucrose metabolism (ko00500)	--	--	Glycosyl hydrolase family 14	Beta-amylase 3, chloroplastic OS=Arabidopsis thaliana OX=3702 GN=BAM3 PE=1 SV=3	S	Function unknown	beta-amylase 3, chloroplastic-like [Dendrobium catenatum]
gene-MA16_Dca020501	MSTRG.71933.1	2	8	3	0	0	0	0.087173	0.671674	0.191996	0	0	0	0.00920742	-1.91719	down	--	--	--	--	--	--	--	Stress-induced protein Di19, C-terminal;; Drought induced 19 protein (Di19), zinc-binding	Protein DEHYDRATION-INDUCED 19 OS=Oryza sativa subsp. japonica OX=39947 GN=DI19-1 PE=2 SV=1	S	Function unknown	protein DEHYDRATION-INDUCED 19-like isoform X2 [Dendrobium catenatum]
gene-MA16_Dca015713	MSTRG.72572.1	0	0	0	2	27	47	0	0	0	0.023569	0.404827	0.705184	0.000430213	2.60861	up	--	--	--	--	--	--	--	--	--	--	--	hypothetical protein MA16_Dca015713 [Dendrobium catenatum]
gene-MA16_Dca015717	MSTRG.72572.1	0	0	0	2	27	47	0	0	0	0.023569	0.404827	0.705184	0.000430213	2.60861	up	[C]	Energy production and conversion	--	--	--	--	--	FAD binding domain;; Berberine and berberine like	Berberine bridge enzyme-like 23 OS=Arabidopsis thaliana OX=3702 GN=At5g44360 PE=2 SV=1	C	Energy production and conversion	berberine bridge enzyme-like 23 isoform X1 [Dendrobium catenatum]
gene-MA16_Dca015719	MSTRG.72572.1	0	0	0	2	27	47	0	0	0	0.023569	0.404827	0.705184	0.000430213	2.60861	up	--	--	--	--	--	--	--	--	--	--	--	hypothetical protein MA16_Dca015719 [Dendrobium catenatum]
gene-MA16_Dca015714	MSTRG.72572.1	0	0	0	2	27	47	0	0	0	0.023569	0.404827	0.705184	0.000430213	2.60861	up	[J]	Translation, ribosomal structure and biogenesis	Biological Process: cytoplasmic translation (GO:0002181);; Molecular Function: structural constituent of ribosome (GO:0003735);; Cellular Component: ribosome (GO:0005840);; Molecular Function: rRNA binding (GO:0019843);;	K02933|2.71577e-56|vvi:100247870|K02933 large subunit ribosomal protein L6 | (RefSeq) 60S ribosomal protein L6, mitochondrial	Ribosome (ko03010)	[J]	Translation, ribosomal structure and biogenesis	Ribosomal protein L6	60S ribosomal protein L6, mitochondrial OS=Marchantia polymorpha OX=3197 GN=RPL6 PE=3 SV=2	J	Translation, ribosomal structure and biogenesis	uncharacterized protein LOC110116188 [Dendrobium catenatum]
gene-MA16_Dca015716	MSTRG.72572.1	0	0	0	2	27	47	0	0	0	0.023569	0.404827	0.705184	0.000430213	2.60861	up	[C]	Energy production and conversion	--	--	--	--	--	FAD binding domain;; Berberine and berberine like	Berberine bridge enzyme-like 23 OS=Arabidopsis thaliana OX=3702 GN=At5g44360 PE=2 SV=1	C	Energy production and conversion	berberine bridge enzyme-like 23 [Dendrobium catenatum]
gene-MA16_Dca015718	MSTRG.72572.1	0	0	0	2	27	47	0	0	0	0.023569	0.404827	0.705184	0.000430213	2.60861	up	--	--	Cellular Component: integral component of membrane (GO:0016021);;	--	--	[I]	Lipid transport and metabolism	PAP2 superfamily	Lipid phosphate phosphatase 2 OS=Arabidopsis thaliana OX=3702 GN=LPP2 PE=2 SV=1	I	Lipid transport and metabolism	Putative lipid phosphate phosphatase 3, chloroplastic [Dendrobium catenatum]
gene-MA16_Dca015715	MSTRG.72572.1	0	0	0	2	27	47	0	0	0	0.023569	0.404827	0.705184	0.000430213	2.60861	up	--	--	--	K10745|1.51079e-61|egu:105059857|K10745 ribonuclease H2 subunit C | (RefSeq) ribonuclease H2 subunit C	DNA replication (ko03030)	--	--	Ribonuclease H2 non-catalytic subunit (Ylr154p-like)	--	S	Function unknown	hypothetical protein MA16_Dca015715 [Dendrobium catenatum]
gene-MA16_Dca015720	MSTRG.72572.1	0	0	0	2	27	47	0	0	0	0.023569	0.404827	0.705184	0.000430213	2.60861	up	[K]	Transcription	Molecular Function: protein kinase activity (GO:0004672);; Molecular Function: ATP binding (GO:0005524);; Biological Process: protein phosphorylation (GO:0006468);; Cellular Component: integral component of membrane (GO:0016021);; Molecular Function: 2-alkenal reductase [NAD(P)] activity (GO:0032440);; Biological Process: oxidation-reduction process (GO:0055114);;	--	--	--	--	Protein tyrosine kinase;; Protein kinase domain;; Leucine rich repeat;; Leucine Rich repeats (2 copies);; Leucine rich repeat N-terminal domain;; Leucine Rich Repeat	Receptor protein kinase-like protein ZAR1 OS=Arabidopsis thaliana OX=3702 GN=ZAR1 PE=1 SV=1	S	Function unknown	receptor protein kinase-like protein ZAR1 [Dendrobium catenatum]
gene-MA16_Dca024381	MSTRG.73287.1	130	121	65	27	41	28	5.43698	5.02551	2.34753	1.1025	1.668	1.11929	0.000368139	-1.80686	down	--	--	Molecular Function: calcium ion binding (GO:0005509);; Cellular Component: endoplasmic reticulum (GO:0005783);; Cellular Component: membrane (GO:0016020);;	--	--	[S]	Function unknown	Protein of unknown function (DUF1682)	Uncharacterized protein At5g49945 OS=Arabidopsis thaliana OX=3702 GN=At5g49945 PE=2 SV=1	S	Function unknown	uncharacterized protein At5g49945 [Dendrobium catenatum]
gene-MA16_Dca024380	MSTRG.73287.1	130	121	65	27	41	28	5.43698	5.02551	2.34753	1.1025	1.668	1.11929	0.000368139	-1.80686	down	[T]	Signal transduction mechanisms	Molecular Function: protein tyrosine phosphatase activity (GO:0004725);; Biological Process: peptidyl-tyrosine dephosphorylation (GO:0035335);;	K16667|4.25845e-169|pda:103701311|K16667 receptor-type tyrosine-protein phosphatase gamma [EC:3.1.3.48] | (RefSeq) protein-tyrosine-phosphatase PTP1	--	[T]	Signal transduction mechanisms	Protein-tyrosine phosphatase;; Tyrosine phosphatase family	Protein-tyrosine-phosphatase PTP1 OS=Arabidopsis thaliana OX=3702 GN=PTP1 PE=1 SV=1	T	Signal transduction mechanisms	protein-tyrosine-phosphatase PTP1 [Dendrobium catenatum]
