# Supplementary material for: RNA sequencing-based exploration of the effects of far-red light on lncRNAs involved in the shade-avoidance response of D. officinale
Source: PeerJ. 2021 Feb 12;9:e10769. doi: 10.7717/peerj.10769 (PMC7883695; doi:10.7717/peerj.10769)
Supplement: Supplemental Information 1 [file peerj-09-10769-s001.zip › Supplemental Information/Table S12.xlsx]

## Sheet: Sheet1
Table S12 Annotation of differentially expressed lncRNAs in the FR1-CK
lncRNA ID	log2FC	Targets	regulated	GO annotation	KEGG pathway annotation
MSTRG.70733.3	-4.2467	gene-MA16_Dca022894	down	--	--
MSTRG.70733.3	-4.2467	gene-MA16_Dca022893	down	--	--
MSTRG.70733.3	-4.2467	gene-MA16_Dca022892	down	--	--
MSTRG.70733.3	-4.2467	gene-MA16_Dca022895	down	--	--
MSTRG.70733.3	-4.2467	gene-MA16_Dca022896	down	Molecular Function: hydrolase activity, acting on ester bonds (GO:0016788);;	--
MSTRG.70733.3	-4.2467	gene-MA16_Dca022897	down	--	--
MSTRG.30225.3	-3.87311	gene-MA16_Dca020085	down	--	--
MSTRG.30225.3	-3.87311	gene-MA16_Dca020083	down	--	--
MSTRG.30225.3	-3.87311	gene-MA16_Dca020086	down	Molecular Function: ATP-dependent peptidase activity (GO:0004176);; Molecular Function: metalloendopeptidase activity (GO:0004222);; Molecular Function: ATP binding (GO:0005524);; Cellular Component: mitochondrial inner membrane (GO:0005743);; Biological Process: protein complex assembly (GO:0006461);; Biological Process: mitochondrial fusion (GO:0008053);; Molecular Function: zinc ion binding (G…	--
MSTRG.30225.3	-3.87311	gene-MA16_Dca020082	down	--	--
MSTRG.30225.3	-3.87311	gene-MA16_Dca020084	down	--	--
MSTRG.30713.6	-3.72156	gene-MA16_Dca017505	down	Molecular Function: hydrolase activity, hydrolyzing O-glycosyl compounds (GO:0004553);; Cellular Component: cell wall (GO:0005618);; Biological Process: xyloglucan metabolic process (GO:0010411);; Molecular Function: xyloglucan:xyloglucosyl transferase activity (GO:0016762);; Biological Process: cell wall biogenesis (GO:0042546);; Cellular Component: apoplast (GO:0048046);; Biological Process: ce…	--
MSTRG.30713.6	-3.72156	gene-MA16_Dca017499	down	Biological Process: ubiquitin-dependent protein catabolic process (GO:0006511);; Biological Process: protein ubiquitination (GO:0016567);;	--
MSTRG.30713.6	-3.72156	gene-MA16_Dca017506	down	--	--
MSTRG.30713.6	-3.72156	gene-MA16_Dca017500	down	--	--
MSTRG.30713.6	-3.72156	gene-MA16_Dca017501	down	Cellular Component: integral component of membrane (GO:0016021);;	--
MSTRG.30713.6	-3.72156	gene-MA16_Dca017496	down	Molecular Function: DNA binding (GO:0003677);; Molecular Function: transcription factor activity, sequence-specific DNA binding (GO:0003700);; Cellular Component: nucleus (GO:0005634);; Biological Process: regulation of transcription, DNA-templated (GO:0006355);; Biological Process: multicellular organism development (GO:0007275);;	--
MSTRG.30713.6	-3.72156	gene-MA16_Dca017498	down	Biological Process: ubiquitin-dependent protein catabolic process (GO:0006511);; Biological Process: protein ubiquitination (GO:0016567);;	--
MSTRG.30713.6	-3.72156	gene-MA16_Dca017497	down	--	Plant hormone signal transduction (ko04075)
MSTRG.30713.6	-3.72156	gene-MA16_Dca017504	down	Cellular Component: spindle (GO:0005819);; Biological Process: spindle assembly (GO:0051225);; Cellular Component: HAUS complex (GO:0070652);;	--
MSTRG.30713.6	-3.72156	gene-MA16_Dca017507	down	Cellular Component: nucleolus (GO:0005730);; Biological Process: protein phosphorylation (GO:0006468);; Biological Process: embryo sac development (GO:0009553);; Molecular Function: myosin heavy chain kinase activity (GO:0016905);;	--
MSTRG.30713.6	-3.72156	gene-MA16_Dca017503	down	Molecular Function: structural constituent of ribosome (GO:0003735);; Cellular Component: ribosome (GO:0005840);; Biological Process: translation (GO:0006412);;	Ribosome (ko03010)
MSTRG.36859.3	-3.31176	gene-MA16_Dca000650	down	--	--
MSTRG.36859.3	-3.31176	gene-MA16_Dca000646	down	--	Circadian rhythm - plant (ko04712)
MSTRG.36859.3	-3.31176	gene-MA16_Dca000649	down	--	--
MSTRG.36859.3	-3.31176	gene-MA16_Dca000653	down	--	--
MSTRG.36859.3	-3.31176	gene-MA16_Dca000652	down	--	--
MSTRG.36859.3	-3.31176	gene-MA16_Dca000651	down	--	--
MSTRG.36859.3	-3.31176	gene-MA16_Dca000648	down	--	--
MSTRG.36859.3	-3.31176	gene-MA16_Dca000645	down	--	--
MSTRG.36859.3	-3.31176	gene-MA16_Dca000647	down	Molecular Function: GTPase activity (GO:0003924);; Molecular Function: GTP binding (GO:0005525);; Cellular Component: signal recognition particle, endoplasmic reticulum targeting (GO:0005786);; Biological Process: SRP-dependent cotranslational protein targeting to membrane (GO:0006614);; Molecular Function: 7S RNA binding (GO:0008312);;	Protein export (ko03060)
MSTRG.22972.3	-3.07904	gene-MA16_Dca001865	down	Molecular Function: beta-carotene 15,15'-monooxygenase activity (GO:0003834);; Cellular Component: plastoglobule (GO:0010287);; Biological Process: oxidation-reduction process (GO:0055114);;	Carotenoid biosynthesis (ko00906)
MSTRG.22972.3	-3.07904	gene-MA16_Dca001866	down	--	--
MSTRG.22972.3	-3.07904	gene-MA16_Dca001868	down	Cellular Component: integral component of membrane (GO:0016021);;	--
MSTRG.22972.3	-3.07904	gene-MA16_Dca001867	down	--	--
MSTRG.22972.3	-3.07904	gene-MA16_Dca001864	down	--	--
MSTRG.22972.4	-3.06429	gene-MA16_Dca001865	down	Molecular Function: beta-carotene 15,15'-monooxygenase activity (GO:0003834);; Cellular Component: plastoglobule (GO:0010287);; Biological Process: oxidation-reduction process (GO:0055114);;	Carotenoid biosynthesis (ko00906)
MSTRG.22972.4	-3.06429	gene-MA16_Dca001868	down	Cellular Component: integral component of membrane (GO:0016021);;	--
MSTRG.22972.4	-3.06429	gene-MA16_Dca001866	down	--	--
MSTRG.22972.4	-3.06429	gene-MA16_Dca001867	down	--	--
MSTRG.22972.4	-3.06429	gene-MA16_Dca001864	down	--	--
MSTRG.71921.1	-2.91199	gene-MA16_Dca020499	down	Biological Process: metabolic process (GO:0008152);; Molecular Function: transaminase activity (GO:0008483);;	Folate biosynthesis (ko00790)
MSTRG.71921.1	-2.91199	gene-MA16_Dca020496	down	--	--
MSTRG.71921.1	-2.91199	gene-MA16_Dca020493	down	Cellular Component: integral component of membrane (GO:0016021);;	--
MSTRG.71921.1	-2.91199	gene-MA16_Dca020498	down	Cellular Component: integral component of membrane (GO:0016021);;	--
MSTRG.71921.1	-2.91199	gene-MA16_Dca020494	down	--	--
MSTRG.71921.1	-2.91199	gene-MA16_Dca020495	down	--	--
MSTRG.71921.1	-2.91199	gene-MA16_Dca020497	down	--	--
MSTRG.70684.1	-2.73058	gene-MA16_Dca023265	down	Cellular Component: extracellular region (GO:0005576);; Molecular Function: manganese ion binding (GO:0030145);; Molecular Function: nutrient reservoir activity (GO:0045735);;	--
MSTRG.70684.1	-2.73058	gene-MA16_Dca023266	down	Cellular Component: extracellular region (GO:0005576);; Molecular Function: manganese ion binding (GO:0030145);; Molecular Function: nutrient reservoir activity (GO:0045735);;	--
MSTRG.70684.1	-2.73058	gene-MA16_Dca023268	down	Molecular Function: NADPH dehydrogenase activity (GO:0003959);; Cellular Component: peroxisome (GO:0005777);; Biological Process: jasmonic acid biosynthetic process (GO:0009695);; Molecular Function: FMN binding (GO:0010181);; Molecular Function: 12-oxophytodienoate reductase activity (GO:0016629);; Biological Process: oxylipin biosynthetic process (GO:0031408);; Biological Process: oxidation-red…	alpha-Linolenic acid metabolism (ko00592)
MSTRG.70684.1	-2.73058	gene-MA16_Dca023269	down	Molecular Function: ATP binding (GO:0005524);; Cellular Component: nucleus (GO:0005634);; Biological Process: regulation of transcription, DNA-templated (GO:0006355);; Biological Process: developmental process (GO:0032502);;	--
MSTRG.70684.1	-2.73058	gene-MA16_Dca023270	down	--	--
MSTRG.70684.1	-2.73058	gene-MA16_Dca023264	down	Cellular Component: integral component of membrane (GO:0016021);;	--
MSTRG.70684.1	-2.73058	gene-MA16_Dca023274	down	--	--
MSTRG.70684.1	-2.73058	gene-MA16_Dca023271	down	--	--
MSTRG.70684.1	-2.73058	gene-MA16_Dca023275	down	Molecular Function: damaged DNA binding (GO:0003684);; Molecular Function: RNA binding (GO:0003723);; Molecular Function: structural constituent of ribosome (GO:0003735);; Cellular Component: nucleus (GO:0005634);; Biological Process: DNA repair (GO:0006281);; Biological Process: translation (GO:0006412);; Molecular Function: oxidized purine nucleobase lesion DNA N-glycosylase activity (GO:000853…	Ribosome (ko03010)
MSTRG.70684.1	-2.73058	gene-MA16_Dca023272	down	Molecular Function: DNA binding (GO:0003677);; Molecular Function: transcription factor activity, sequence-specific DNA binding (GO:0003700);; Cellular Component: nucleus (GO:0005634);; Biological Process: regulation of transcription, DNA-templated (GO:0006355);; Biological Process: multicellular organism development (GO:0007275);;	--
MSTRG.70684.1	-2.73058	gene-MA16_Dca023267	down	Cellular Component: nucleus (GO:0005634);; Cellular Component: plant-type cell wall (GO:0009505);; Biological Process: response to cytokinin (GO:0009735);; Molecular Function: manganese ion binding (GO:0030145);; Cellular Component: extracellular matrix (GO:0031012);; Biological Process: oxalate metabolic process (GO:0033609);; Molecular Function: nutrient reservoir activity (GO:0045735);; Molecu…	--
MSTRG.70684.1	-2.73058	gene-MA16_Dca023273	down	Cellular Component: extracellular region (GO:0005576);; Biological Process: metabolic process (GO:0008152);; Molecular Function: oxidoreductase activity (GO:0016491);;	Zeatin biosynthesis (ko00908)
MSTRG.60737.2	-2.6481	gene-MA16_Dca014148	down	Molecular Function: nucleotide binding (GO:0000166);; Molecular Function: monooxygenase activity (GO:0004497);; Cellular Component: membrane (GO:0016020);; Molecular Function: coenzyme binding (GO:0050662);;	Tryptophan metabolism (ko00380)
MSTRG.60737.2	-2.6481	gene-MA16_Dca014153	down	--	--
MSTRG.60737.2	-2.6481	gene-MA16_Dca014150	down	Cellular Component: chloroplast thylakoid membrane (GO:0009535);; Cellular Component: chloroplast stroma (GO:0009570);; Biological Process: response to cytokinin (GO:0009735);; Cellular Component: chloroplast envelope (GO:0009941);; Biological Process: metal ion transport (GO:0030001);; Molecular Function: metal ion binding (GO:0046872);;	--
MSTRG.60737.2	-2.6481	gene-MA16_Dca014152	down	--	--
MSTRG.60737.2	-2.6481	gene-MA16_Dca014149	down	Cellular Component: membrane (GO:0016020);;	--
MSTRG.60737.2	-2.6481	gene-MA16_Dca014151	down	--	--
MSTRG.60737.2	-2.6481	gene-MA16_Dca014146	down	Molecular Function: NADH dehydrogenase activity (GO:0003954);; Biological Process: oxidation-reduction process (GO:0055114);; Biological Process: ubiquinone-6 biosynthetic process (GO:1901006);;	Oxidative phosphorylation (ko00190)
MSTRG.60737.2	-2.6481	gene-MA16_Dca014145	down	--	--
MSTRG.60737.2	-2.6481	gene-MA16_Dca014147	down	Molecular Function: NADH dehydrogenase activity (GO:0003954);; Cellular Component: mitochondrial respiratory chain complex I (GO:0005747);; Biological Process: ubiquinone-6 biosynthetic process (GO:1901006);;	Oxidative phosphorylation (ko00190)
MSTRG.69889.3	-2.63764	gene-MA16_Dca016036	down	Molecular Function: catalytic activity (GO:0003824);; Cellular Component: integral component of membrane (GO:0016021);;	--
MSTRG.69889.3	-2.63764	gene-MA16_Dca016034	down	--	--
MSTRG.69889.3	-2.63764	gene-MA16_Dca016033	down	--	--
MSTRG.69889.3	-2.63764	gene-MA16_Dca016040	down	Cellular Component: mitochondrion (GO:0005739);; Cellular Component: membrane (GO:0016020);; Molecular Function: hydrolase activity (GO:0016787);; Biological Process: macromolecule metabolic process (GO:0043170);; Biological Process: primary metabolic process (GO:0044238);; Molecular Function: metal ion binding (GO:0046872);;	--
MSTRG.69889.3	-2.63764	gene-MA16_Dca016032	down	Molecular Function: protein serine/threonine kinase activity (GO:0004674);; Molecular Function: ATP binding (GO:0005524);; Biological Process: protein phosphorylation (GO:0006468);;	--
MSTRG.69889.3	-2.63764	gene-MA16_Dca016041	down	Molecular Function: iron ion binding (GO:0005506);; Biological Process: cellular response to starvation (GO:0009267);; Cellular Component: integral component of membrane (GO:0016021);; Molecular Function: dioxygenase activity (GO:0051213);; Biological Process: oxidation-reduction process (GO:0055114);;	--
MSTRG.69889.3	-2.63764	gene-MA16_Dca016031	down	Molecular Function: adenine phosphoribosyltransferase activity (GO:0003999);; Cellular Component: cytoplasm (GO:0005737);; Biological Process: adenine salvage (GO:0006168);; Biological Process: nucleoside metabolic process (GO:0009116);;	Purine metabolism (ko00230)
MSTRG.69889.3	-2.63764	gene-MA16_Dca016042	down	--	--
MSTRG.69889.3	-2.63764	gene-MA16_Dca016039	down	--	--
MSTRG.69889.3	-2.63764	gene-MA16_Dca016038	down	Cellular Component: mitochondrion (GO:0005739);; Cellular Component: chloroplast inner membrane (GO:0009706);;	--
MSTRG.69889.3	-2.63764	gene-MA16_Dca016035	down	Molecular Function: oxidoreductase activity (GO:0016491);; Biological Process: oxidation-reduction process (GO:0055114);;	--
MSTRG.69889.3	-2.63764	gene-MA16_Dca016037	down	--	--
MSTRG.70733.2	-2.59101	gene-MA16_Dca022897	down	--	--
MSTRG.70733.2	-2.59101	gene-MA16_Dca022896	down	Molecular Function: hydrolase activity, acting on ester bonds (GO:0016788);;	--
MSTRG.70733.2	-2.59101	gene-MA16_Dca022895	down	--	--
MSTRG.70733.2	-2.59101	gene-MA16_Dca022892	down	--	--
MSTRG.70733.2	-2.59101	gene-MA16_Dca022893	down	--	--
MSTRG.70733.2	-2.59101	gene-MA16_Dca022894	down	--	--
MSTRG.39465.1	-2.55174	gene-MA16_Dca019105	down	--	--
MSTRG.39465.1	-2.55174	gene-MA16_Dca019110	down	--	--
MSTRG.39465.1	-2.55174	gene-MA16_Dca019106	down	--	--
MSTRG.39465.1	-2.55174	gene-MA16_Dca019104	down	--	--
MSTRG.39465.1	-2.55174	gene-MA16_Dca019103	down	--	--
MSTRG.39465.1	-2.55174	gene-MA16_Dca019113	down	Molecular Function: DNA binding (GO:0003677);;	--
MSTRG.39465.1	-2.55174	gene-MA16_Dca019111	down	--	--
MSTRG.39465.1	-2.55174	gene-MA16_Dca019112	down	Biological Process: response to stress (GO:0006950);; Biological Process: signal transduction (GO:0007165);; Biological Process: multicellular organism development (GO:0007275);; Biological Process: response to abiotic stimulus (GO:0009628);; Cellular Component: membrane (GO:0016020);; Molecular Function: kinase activity (GO:0016301);; Biological Process: phosphorylation (GO:0016310);; Molecular …	--
MSTRG.60313.2	-2.42023	gene-MA16_Dca018759	down	Cellular Component: membrane (GO:0016020);;	--
MSTRG.60313.2	-2.42023	gene-MA16_Dca018756	down	Cellular Component: integral component of membrane (GO:0016021);; Biological Process: transmembrane transport (GO:0055085);;	--
MSTRG.60313.2	-2.42023	gene-MA16_Dca018760	down	Molecular Function: monooxygenase activity (GO:0004497);; Molecular Function: iron ion binding (GO:0005506);; Cellular Component: endoplasmic reticulum (GO:0005783);; Biological Process: multicellular organism development (GO:0007275);; Biological Process: brassinosteroid homeostasis (GO:0010268);; Cellular Component: integral component of membrane (GO:0016021);; Biological Process: sterol metabo…	Brassinosteroid biosynthesis (ko00905)
MSTRG.60313.2	-2.42023	gene-MA16_Dca018755	down	--	--
MSTRG.60313.2	-2.42023	gene-MA16_Dca018758	down	Cellular Component: membrane (GO:0016020);;	--
MSTRG.60313.2	-2.42023	gene-MA16_Dca018761	down	Molecular Function: iron ion binding (GO:0005506);; Cellular Component: endoplasmic reticulum (GO:0005783);; Biological Process: response to brassinosteroid (GO:0009741);; Biological Process: unidimensional cell growth (GO:0009826);; Biological Process: jasmonic acid mediated signaling pathway (GO:0009867);; Molecular Function: steroid 22-alpha hydroxylase activity (GO:0010012);; Biological Proce…	Brassinosteroid biosynthesis (ko00905)
MSTRG.60313.2	-2.42023	gene-MA16_Dca018757	down	Molecular Function: zinc ion transmembrane transporter activity (GO:0005385);; Cellular Component: integral component of membrane (GO:0016021);; Biological Process: zinc II ion transmembrane transport (GO:0071577);;	--
MSTRG.26124.1	-2.38797	gene-MA16_Dca015507	down	--	--
MSTRG.26124.1	-2.38797	gene-MA16_Dca015509	down	--	--
MSTRG.66307.2	-2.25309	gene-MA16_Dca008015	down	Molecular Function: structural constituent of ribosome (GO:0003735);; Biological Process: translation (GO:0006412);; Cellular Component: integral component of membrane (GO:0016021);; Biological Process: transmembrane transport (GO:0055085);;	--
MSTRG.66307.2	-2.25309	gene-MA16_Dca008017	down	--	--
MSTRG.66307.2	-2.25309	gene-MA16_Dca008016	down	Cellular Component: cytoplasmic part (GO:0044444);;	--
MSTRG.46869.1	-2.21046	gene-MA16_Dca026692	down	--	--
MSTRG.46869.1	-2.21046	gene-MA16_Dca026694	down	--	--
MSTRG.46869.1	-2.21046	gene-MA16_Dca026697	down	--	--
MSTRG.46869.1	-2.21046	gene-MA16_Dca026696	down	--	--
MSTRG.46869.1	-2.21046	gene-MA16_Dca026690	down	Biological Process: cutin biosynthetic process (GO:0010143);; Cellular Component: membrane (GO:0016020);; Biological Process: dephosphorylation (GO:0016311);; Molecular Function: phosphatase activity (GO:0016791);; Molecular Function: glycerol-3-phosphate 2-O-acyltransferase activity (GO:0090447);;	Glycerolipid metabolism (ko00561);; Glycerophospholipid metabolism (ko00564)
MSTRG.46869.1	-2.21046	gene-MA16_Dca026691	down	--	--
MSTRG.46869.1	-2.21046	gene-MA16_Dca026693	down	--	--
MSTRG.46869.1	-2.21046	gene-MA16_Dca026689	down	Molecular Function: translation initiation factor activity (GO:0003743);; Cellular Component: cytoplasm (GO:0005737);; Biological Process: translational initiation (GO:0006413);;	RNA transport (ko03013)
MSTRG.46869.1	-2.21046	gene-MA16_Dca026695	down	Molecular Function: nucleotide binding (GO:0000166);; Cellular Component: kinesin complex (GO:0005871);; Biological Process: microtubule-based movement (GO:0007018);; Molecular Function: ATP-dependent microtubule motor activity, plus-end-directed (GO:0008574);;	--
MSTRG.41596.8	-2.19131	gene-MA16_Dca001656	down	--	--
MSTRG.41596.8	-2.19131	gene-MA16_Dca001654	down	--	Plant-pathogen interaction (ko04626)
MSTRG.41596.8	-2.19131	gene-MA16_Dca001657	down	Molecular Function: ion binding (GO:0043167);;	--
MSTRG.43297.1	-2.15589	gene-MA16_Dca016093	down	--	--
MSTRG.43297.1	-2.15589	gene-MA16_Dca016096	down	Cellular Component: plastid (GO:0009536);; Molecular Function: anaphase-promoting complex binding (GO:0010997);; Biological Process: regulation of catalytic activity (GO:0050790);; Molecular Function: ubiquitin-protein transferase activator activity (GO:0097027);;	Ubiquitin mediated proteolysis (ko04120)
MSTRG.43297.1	-2.15589	gene-MA16_Dca016094	down	Biological Process: cutin biosynthetic process (GO:0010143);; Cellular Component: integral component of membrane (GO:0016021);; Biological Process: dephosphorylation (GO:0016311);; Molecular Function: phosphatase activity (GO:0016791);; Molecular Function: glycerol-3-phosphate 2-O-acyltransferase activity (GO:0090447);;	Glycerolipid metabolism (ko00561);; Glycerophospholipid metabolism (ko00564)
MSTRG.43297.1	-2.15589	gene-MA16_Dca016095	down	--	--
MSTRG.43297.1	-2.15589	gene-MA16_Dca016097	down	--	--
MSTRG.20693.1	-2.13642	gene-MA16_Dca008514	down	--	--
MSTRG.20693.1	-2.13642	gene-MA16_Dca008516	down	--	--
MSTRG.20693.1	-2.13642	gene-MA16_Dca008515	down	--	--
MSTRG.20693.1	-2.13642	gene-MA16_Dca008517	down	--	--
MSTRG.58161.1	-2.13275	gene-MA16_Dca027287	down	Molecular Function: magnesium ion binding (GO:0000287);; Molecular Function: pyruvate kinase activity (GO:0004743);; Biological Process: glycolytic process (GO:0006096);; Molecular Function: kinase activity (GO:0016301);; Molecular Function: potassium ion binding (GO:0030955);;	Glycolysis / Gluconeogenesis (ko00010);; Purine metabolism (ko00230);; Pyruvate metabolism (ko00620);; Carbon metabolism (ko01200);; Biosynthesis of amino acids (ko01230)
MSTRG.58161.1	-2.13275	gene-MA16_Dca027288	down	--	--
MSTRG.58161.1	-2.13275	gene-MA16_Dca027286	down	--	--
MSTRG.22092.1	-2.10451	gene-MA16_Dca010849	down	--	--
MSTRG.22092.1	-2.10451	gene-MA16_Dca010851	down	Cellular Component: mitochondrion (GO:0005739);; Biological Process: protein folding (GO:0006457);; Molecular Function: zinc ion binding (GO:0008270);; Biological Process: protein import into mitochondrial matrix (GO:0030150);; Biological Process: protein stabilization (GO:0050821);; Molecular Function: chaperone binding (GO:0051087);;	--
MSTRG.22092.1	-2.10451	gene-MA16_Dca010848	down	--	--
MSTRG.22092.1	-2.10451	gene-MA16_Dca010850	down	--	--
MSTRG.47466.1	-2.09681	gene-MA16_Dca008080	down	Cellular Component: integral component of membrane (GO:0016021);;	--
MSTRG.32645.7	-2.04501	gene-MA16_Dca015313	down	Molecular Function: nucleotide binding (GO:0000166);; Molecular Function: protein kinase activity (GO:0004672);; Cellular Component: membrane (GO:0016020);;	--
MSTRG.32645.7	-2.04501	gene-MA16_Dca015315	down	Molecular Function: iron ion binding (GO:0005506);; Cellular Component: endoplasmic reticulum (GO:0005783);; Biological Process: response to brassinosteroid (GO:0009741);; Biological Process: unidimensional cell growth (GO:0009826);; Biological Process: jasmonic acid mediated signaling pathway (GO:0009867);; Molecular Function: steroid 22-alpha hydroxylase activity (GO:0010012);; Biological Proce…	Brassinosteroid biosynthesis (ko00905)
MSTRG.32645.7	-2.04501	gene-MA16_Dca015311	down	Molecular Function: transporter activity (GO:0005215);; Cellular Component: intracellular (GO:0005622);; Biological Process: transport (GO:0006810);;	--
MSTRG.32645.7	-2.04501	gene-MA16_Dca015312	down	--	--
MSTRG.32645.7	-2.04501	gene-MA16_Dca015310	down	--	--
MSTRG.22222.3	-2.00214	gene-MA16_Dca018444	down	--	--
MSTRG.22222.3	-2.00214	gene-MA16_Dca018442	down	--	--
MSTRG.22222.3	-2.00214	gene-MA16_Dca018441	down	--	--
MSTRG.22222.3	-2.00214	gene-MA16_Dca018443	down	--	Endocytosis (ko04144)
MSTRG.43044.7	-1.91665	gene-MA16_Dca015597	down	--	--
MSTRG.43044.7	-1.91665	gene-MA16_Dca015596	down	Molecular Function: DNA binding (GO:0003677);; Cellular Component: nucleus (GO:0005634);; Biological Process: double-strand break repair (GO:0006302);; Biological Process: DNA recombination (GO:0006310);;	Non-homologous end-joining (ko03450)
MSTRG.43044.7	-1.91665	gene-MA16_Dca015590	down	--	--
MSTRG.43044.7	-1.91665	gene-MA16_Dca015591	down	--	--
MSTRG.43044.7	-1.91665	gene-MA16_Dca015594	down	Cellular Component: 1,3-beta-D-glucan synthase complex (GO:0000148);; Molecular Function: 1,3-beta-D-glucan synthase activity (GO:0003843);; Biological Process: (1->3)-beta-D-glucan biosynthetic process (GO:0006075);; Cellular Component: integral component of membrane (GO:0016021);;	--
MSTRG.43044.7	-1.91665	gene-MA16_Dca015592	down	--	--
MSTRG.43044.7	-1.91665	gene-MA16_Dca015598	down	--	--
MSTRG.43044.7	-1.91665	gene-MA16_Dca015595	down	--	--
MSTRG.43044.7	-1.91665	gene-MA16_Dca015593	down	Molecular Function: glutathione-disulfide reductase activity (GO:0004362);; Molecular Function: copper ion binding (GO:0005507);; Molecular Function: ATP binding (GO:0005524);; Cellular Component: mitochondrion (GO:0005739);; Biological Process: glutathione metabolic process (GO:0006749);; Cellular Component: chloroplast stroma (GO:0009570);; Biological Process: cell redox homeostasis (GO:0045454…	Glutathione metabolism (ko00480)
MSTRG.43750.1	-1.91665	gene-MA16_Dca022046	down	--	--
MSTRG.43750.1	-1.91665	gene-MA16_Dca022044	down	Cellular Component: integral component of membrane (GO:0016021);;	--
MSTRG.65029.8	-1.913	gene-MA16_Dca015876	down	--	--
MSTRG.65029.8	-1.913	gene-MA16_Dca015875	down	--	--
MSTRG.65029.8	-1.913	gene-MA16_Dca015879	down	Molecular Function: adenylate kinase activity (GO:0004017);; Molecular Function: ATP binding (GO:0005524);; Biological Process: nucleotide phosphorylation (GO:0046939);;	Purine metabolism (ko00230)
MSTRG.65029.8	-1.913	gene-MA16_Dca015878	down	Molecular Function: GTP binding (GO:0005525);; Cellular Component: endosome (GO:0005768);; Biological Process: small GTPase mediated signal transduction (GO:0007264);; Cellular Component: endocytic vesicle (GO:0030139);;	Endocytosis (ko04144);; Phagosome (ko04145)
MSTRG.68585.6	-1.89985	gene-MA16_Dca024216	down	--	--
MSTRG.68585.6	-1.89985	gene-MA16_Dca024215	down	--	--
MSTRG.68585.6	-1.89985	gene-MA16_Dca024214	down	--	--
MSTRG.68585.6	-1.89985	gene-MA16_Dca024213	down	Cellular Component: endoplasmic reticulum (GO:0005783);; Cellular Component: Golgi apparatus (GO:0005794);; Biological Process: negative regulation of ethylene-activated signaling pathway (GO:0010105);; Cellular Component: integral component of membrane (GO:0016021);;	--
MSTRG.23162.2	-1.81656	gene-MA16_Dca001962	down	--	--
MSTRG.23162.2	-1.81656	gene-MA16_Dca001964	down	Molecular Function: ATP binding (GO:0005524);;	--
MSTRG.23162.2	-1.81656	gene-MA16_Dca001963	down	--	--
MSTRG.23162.2	-1.81656	gene-MA16_Dca001957	down	--	--
MSTRG.23162.2	-1.81656	gene-MA16_Dca001956	down	Molecular Function: copper ion binding (GO:0005507);; Molecular Function: oxidoreductase activity (GO:0016491);; Biological Process: oxidation-reduction process (GO:0055114);;	--
MSTRG.23162.2	-1.81656	gene-MA16_Dca001959	down	Biological Process: intracellular protein transport (GO:0006886);; Molecular Function: protein transporter activity (GO:0008565);; Biological Process: vesicle-mediated transport (GO:0016192);; Cellular Component: clathrin adaptor complex (GO:0030131);;	Endocytosis (ko04144)
MSTRG.23162.2	-1.81656	gene-MA16_Dca001958	down	Cellular Component: Golgi membrane (GO:0000139);; Molecular Function: SNARE binding (GO:0000149);; Molecular Function: SNAP receptor activity (GO:0005484);; Cellular Component: endosome (GO:0005768);; Cellular Component: vacuole (GO:0005773);; Cellular Component: endoplasmic reticulum membrane (GO:0005789);; Cellular Component: Golgi medial cisterna (GO:0005797);; Cellular Component: cis-Golgi ne…	SNARE interactions in vesicular transport (ko04130)
MSTRG.23162.2	-1.81656	gene-MA16_Dca001960	down	Cellular Component: membrane (GO:0016020);;	--
MSTRG.60454.1	-1.72991	gene-MA16_Dca018924	down	--	--
MSTRG.60454.1	-1.72991	gene-MA16_Dca018926	down	Biological Process: ribosomal subunit export from nucleus (GO:0000054);; Biological Process: maturation of 5.8S rRNA (GO:0000460);; Biological Process: maturation of LSU-rRNA (GO:0000470);; Molecular Function: translation initiation factor activity (GO:0003743);; Cellular Component: nucleolus (GO:0005730);; Cellular Component: cytosol (GO:0005829);; Biological Process: translational initiation (G…	Ribosome biogenesis in eukaryotes (ko03008)
MSTRG.60454.1	-1.72991	gene-MA16_Dca018921	down	Biological Process: sulfate assimilation (GO:0000103);; Biological Process: protein folding (GO:0006457);; Cellular Component: chloroplast (GO:0009507);; Molecular Function: protein disulfide oxidoreductase activity (GO:0015035);; Molecular Function: oxidoreductase activity, acting on a sulfur group of donors, disulfide as acceptor (GO:0016671);; Biological Process: cellular response to oxidative…	--
MSTRG.60454.1	-1.72991	gene-MA16_Dca018913	down	--	--
MSTRG.60454.1	-1.72991	gene-MA16_Dca018914	down	Cellular Component: cytoplasm (GO:0005737);; Cellular Component: integral component of membrane (GO:0016021);;	--
MSTRG.60454.1	-1.72991	gene-MA16_Dca018928	down	--	--
MSTRG.60454.1	-1.72991	gene-MA16_Dca018915	down	Biological Process: transcription, DNA-templated (GO:0006351);;	--
MSTRG.60454.1	-1.72991	gene-MA16_Dca018920	down	--	--
MSTRG.60454.1	-1.72991	gene-MA16_Dca018916	down	--	--
MSTRG.60454.1	-1.72991	gene-MA16_Dca018918	down	Cellular Component: intracellular part (GO:0044424);; Molecular Function: metal ion binding (GO:0046872);;	--
MSTRG.60454.1	-1.72991	gene-MA16_Dca018925	down	--	--
MSTRG.60454.1	-1.72991	gene-MA16_Dca018929	down	--	Protein processing in endoplasmic reticulum (ko04141)
MSTRG.60454.1	-1.72991	gene-MA16_Dca018919	down	--	--
MSTRG.60454.1	-1.72991	gene-MA16_Dca018930	down	Cellular Component: mitochondrion (GO:0005739);;	--
MSTRG.60454.1	-1.72991	gene-MA16_Dca018923	down	Molecular Function: DNA binding (GO:0003677);;	--
MSTRG.60454.1	-1.72991	gene-MA16_Dca018927	down	Biological Process: ribosomal subunit export from nucleus (GO:0000054);; Biological Process: maturation of 5.8S rRNA (GO:0000460);; Biological Process: maturation of LSU-rRNA (GO:0000470);; Molecular Function: translation initiation factor activity (GO:0003743);; Cellular Component: nucleolus (GO:0005730);; Cellular Component: cytosol (GO:0005829);; Biological Process: translational initiation (G…	Ribosome biogenesis in eukaryotes (ko03008)
MSTRG.60454.1	-1.72991	gene-MA16_Dca018917	down	--	--
MSTRG.60454.1	-1.72991	gene-MA16_Dca018922	down	--	--
MSTRG.24437.1	-1.72456	gene-MA16_Dca003272	down	--	--
MSTRG.24437.1	-1.72456	gene-MA16_Dca003279	down	Molecular Function: chitinase activity (GO:0004568);; Cellular Component: extracellular region (GO:0005576);; Biological Process: carbohydrate metabolic process (GO:0005975);; Biological Process: chitin catabolic process (GO:0006032);; Molecular Function: chitin binding (GO:0008061);;	--
MSTRG.24437.1	-1.72456	gene-MA16_Dca003274	down	Molecular Function: nucleotide binding (GO:0000166);; Molecular Function: nucleic acid binding (GO:0003676);; Cellular Component: viral nucleocapsid (GO:0019013);; Cellular Component: intracellular ribonucleoprotein complex (GO:0030529);;	--
MSTRG.24437.1	-1.72456	gene-MA16_Dca003275	down	--	--
MSTRG.24437.1	-1.72456	gene-MA16_Dca003280	down	Molecular Function: chitinase activity (GO:0004568);; Cellular Component: extracellular region (GO:0005576);; Biological Process: chitin catabolic process (GO:0006032);; Molecular Function: chitin binding (GO:0008061);;	--
MSTRG.24437.1	-1.72456	gene-MA16_Dca003278	down	--	--
MSTRG.24437.1	-1.72456	gene-MA16_Dca003276	down	--	--
MSTRG.24437.1	-1.72456	gene-MA16_Dca003273	down	--	--
MSTRG.24437.1	-1.72456	gene-MA16_Dca003281	down	--	--
MSTRG.35672.1	-1.31329	gene-MA16_Dca024261	down	--	--
MSTRG.35672.1	-1.31329	gene-MA16_Dca024262	down	--	--
MSTRG.26579.1	-1.26105	gene-MA16_Dca002842	down	--	--
MSTRG.26579.1	-1.26105	gene-MA16_Dca002845	down	--	--
MSTRG.26579.1	-1.26105	gene-MA16_Dca002839	down	--	Sphingolipid metabolism (ko00600)
MSTRG.26579.1	-1.26105	gene-MA16_Dca002843	down	--	--
MSTRG.26579.1	-1.26105	gene-MA16_Dca002840	down	Molecular Function: translation initiation factor activity (GO:0003743);; Molecular Function: GTPase activity (GO:0003924);; Molecular Function: GTP binding (GO:0005525);; Cellular Component: intracellular (GO:0005622);; Biological Process: translational initiation (GO:0006413);;	--
MSTRG.26579.1	-1.26105	gene-MA16_Dca002844	down	Molecular Function: GTPase activity (GO:0003924);; Molecular Function: structural constituent of cytoskeleton (GO:0005200);; Molecular Function: GTP binding (GO:0005525);; Cellular Component: cytoplasm (GO:0005737);; Cellular Component: microtubule (GO:0005874);; Biological Process: microtubule-based process (GO:0007017);;	Phagosome (ko04145)
MSTRG.26579.1	-1.26105	gene-MA16_Dca002841	down	--	--
MSTRG.67212.2	-1.13101	gene-MA16_Dca026686	down	--	--
MSTRG.67212.2	-1.13101	gene-MA16_Dca026687	down	Cellular Component: spindle microtubule (GO:0005876);; Molecular Function: microtubule minus-end binding (GO:0051011);; Biological Process: spindle assembly (GO:0051225);; Cellular Component: HAUS complex (GO:0070652);;	--
MSTRG.67212.2	-1.13101	gene-MA16_Dca026683	down	Cellular Component: integral component of membrane (GO:0016021);;	--
MSTRG.67212.2	-1.13101	gene-MA16_Dca026688	down	--	--
MSTRG.43283.1	-1.05971	gene-MA16_Dca016093	down	--	--
MSTRG.43283.1	-1.05971	gene-MA16_Dca016094	down	Biological Process: cutin biosynthetic process (GO:0010143);; Cellular Component: integral component of membrane (GO:0016021);; Biological Process: dephosphorylation (GO:0016311);; Molecular Function: phosphatase activity (GO:0016791);; Molecular Function: glycerol-3-phosphate 2-O-acyltransferase activity (GO:0090447);;	Glycerolipid metabolism (ko00561);; Glycerophospholipid metabolism (ko00564)
MSTRG.29501.1	-0.819693	gene-MA16_Dca006086	down	--	--
MSTRG.29501.1	-0.819693	gene-MA16_Dca006087	down	--	--
MSTRG.29501.1	-0.819693	gene-MA16_Dca006084	down	--	--
MSTRG.29501.1	-0.819693	gene-MA16_Dca006085	down	--	--
MSTRG.46100.6	0.810272	gene-MA16_Dca018976	up	--	--
MSTRG.46100.6	0.810272	gene-MA16_Dca018984	up	Molecular Function: structural constituent of ribosome (GO:0003735);; Cellular Component: ribosome (GO:0005840);; Biological Process: translation (GO:0006412);; Molecular Function: small ribosomal subunit rRNA binding (GO:0070181);;	--
MSTRG.46100.6	0.810272	gene-MA16_Dca018980	up	--	--
MSTRG.46100.6	0.810272	gene-MA16_Dca018985	up	Molecular Function: DNA binding (GO:0003677);; Cellular Component: nucleus (GO:0005634);; Biological Process: leading strand elongation (GO:0006272);; Biological Process: regulation of DNA replication (GO:0006275);; Biological Process: mismatch repair (GO:0006298);; Biological Process: translesion synthesis (GO:0019985);; Molecular Function: DNA polymerase processivity factor activity (GO:0030337…	DNA replication (ko03030);; Base excision repair (ko03410);; Nucleotide excision repair (ko03420);; Mismatch repair (ko03430)
MSTRG.46100.6	0.810272	gene-MA16_Dca018982	up	Molecular Function: dimethylallyltranstransferase activity (GO:0004161);; Molecular Function: farnesyltranstransferase activity (GO:0004311);; Molecular Function: geranyltranstransferase activity (GO:0004337);; Cellular Component: chloroplast (GO:0009507);; Biological Process: carotenoid biosynthetic process (GO:0016117);; Molecular Function: 2-alkenal reductase [NAD(P)] activity (GO:0032440);; B…	Terpenoid backbone biosynthesis (ko00900)
MSTRG.46100.6	0.810272	gene-MA16_Dca018978	up	Molecular Function: GTP binding (GO:0005525);; Cellular Component: intracellular (GO:0005622);; Biological Process: small GTPase mediated signal transduction (GO:0007264);;	--
MSTRG.46100.6	0.810272	gene-MA16_Dca018979	up	--	--
MSTRG.46100.6	0.810272	gene-MA16_Dca018983	up	--	--
MSTRG.46100.6	0.810272	gene-MA16_Dca018981	up	--	--
MSTRG.46100.6	0.810272	gene-MA16_Dca018977	up	Molecular Function: structural constituent of ribosome (GO:0003735);; Biological Process: translation (GO:0006412);; Cellular Component: cytosolic small ribosomal subunit (GO:0022627);;	Ribosome (ko03010)
MSTRG.43934.1	0.913886	gene-MA16_Dca022103	up	--	--
MSTRG.43934.1	0.913886	gene-MA16_Dca022104	up	Biological Process: response to light stimulus (GO:0009416);; Cellular Component: photosystem I (GO:0009522);; Cellular Component: chloroplast thylakoid membrane (GO:0009535);; Biological Process: photosynthesis, light harvesting in photosystem I (GO:0009768);; Cellular Component: chloroplast envelope (GO:0009941);; Cellular Component: plastoglobule (GO:0010287);; Cellular Component: integral com…	Photosynthesis - antenna proteins (ko00196)
MSTRG.43934.1	0.913886	gene-MA16_Dca022102	up	--	--
MSTRG.43934.1	0.913886	gene-MA16_Dca022100	up	Cellular Component: photosystem I (GO:0009522);; Cellular Component: chloroplast thylakoid membrane (GO:0009535);; Biological Process: photosynthesis, light harvesting (GO:0009765);; Cellular Component: integral component of membrane (GO:0016021);; Molecular Function: chlorophyll binding (GO:0016168);; Biological Process: protein-chromophore linkage (GO:0018298);; Molecular Function: metal ion bi…	Photosynthesis - antenna proteins (ko00196)
MSTRG.43934.1	0.913886	gene-MA16_Dca022099	up	--	--
MSTRG.35778.1	1.11448	gene-MA16_Dca025844	up	--	--
MSTRG.35778.1	1.11448	gene-MA16_Dca025845	up	Cellular Component: membrane (GO:0016020);; Biological Process: single-organism metabolic process (GO:0044710);;	--
MSTRG.35778.1	1.11448	gene-MA16_Dca025843	up	--	--
MSTRG.35778.1	1.11448	gene-MA16_Dca025841	up	--	--
MSTRG.35778.1	1.11448	gene-MA16_Dca025848	up	Cellular Component: nuclear exosome (RNase complex) (GO:0000176);; Cellular Component: cytoplasmic exosome (RNase complex) (GO:0000177);; Biological Process: exonucleolytic trimming to generate mature 3'-end of 5.8S rRNA from tricistronic rRNA transcript (SSU-rRNA, 5.8S rRNA, LSU-rRNA) (GO:0000467);; Molecular Function: RNA binding (GO:0003723);; Biological Process: nuclear-transcribed mRNA catab…	RNA degradation (ko03018)
MSTRG.35778.1	1.11448	gene-MA16_Dca025847	up	--	--
MSTRG.35778.1	1.11448	gene-MA16_Dca025842	up	--	--
MSTRG.35778.1	1.11448	gene-MA16_Dca025846	up	Cellular Component: integral component of membrane (GO:0016021);;	--
MSTRG.63384.1	1.1693	gene-MA16_Dca013580	up	--	Plant-pathogen interaction (ko04626)
MSTRG.63384.1	1.1693	gene-MA16_Dca013581	up	Cellular Component: cytosol (GO:0005829);; Biological Process: proline biosynthetic process (GO:0006561);; Biological Process: response to heat (GO:0009408);; Biological Process: response to water deprivation (GO:0009414);; Biological Process: response to fructose (GO:0009750);; Biological Process: regulation of abscisic acid biosynthetic process (GO:0010115);; Molecular Function: xanthoxin dehyd…	Carotenoid biosynthesis (ko00906)
MSTRG.63384.1	1.1693	gene-MA16_Dca013568	up	--	--
MSTRG.63384.1	1.1693	gene-MA16_Dca013571	up	--	--
MSTRG.63384.1	1.1693	gene-MA16_Dca013575	up	--	--
MSTRG.63384.1	1.1693	gene-MA16_Dca013574	up	Cellular Component: plasma membrane (GO:0005886);; Cellular Component: chloroplast (GO:0009507);;	--
MSTRG.63384.1	1.1693	gene-MA16_Dca013579	up	Molecular Function: magnesium ion transmembrane transporter activity (GO:0015095);; Biological Process: magnesium ion transport (GO:0015693);; Cellular Component: integral component of membrane (GO:0016021);; Biological Process: magnesium ion transmembrane transport (GO:1903830);;	--
MSTRG.63384.1	1.1693	gene-MA16_Dca013584	up	--	--
MSTRG.63384.1	1.1693	gene-MA16_Dca013569	up	--	--
MSTRG.63384.1	1.1693	gene-MA16_Dca013578	up	Molecular Function: nucleotide binding (GO:0000166);; Cellular Component: kinesin complex (GO:0005871);; Biological Process: microtubule-based movement (GO:0007018);; Molecular Function: ATP-dependent microtubule motor activity, plus-end-directed (GO:0008574);;	--
MSTRG.63384.1	1.1693	gene-MA16_Dca013572	up	--	--
MSTRG.63384.1	1.1693	gene-MA16_Dca013573	up	--	--
MSTRG.63384.1	1.1693	gene-MA16_Dca013583	up	--	--
MSTRG.63384.1	1.1693	gene-MA16_Dca013570	up	Cellular Component: integral component of membrane (GO:0016021);;	--
MSTRG.63384.1	1.1693	gene-MA16_Dca013582	up	--	--
MSTRG.63384.1	1.1693	gene-MA16_Dca013577	up	--	--
MSTRG.38614.3	1.21695	gene-MA16_Dca026881	up	--	Aminoacyl-tRNA biosynthesis (ko00970)
MSTRG.38614.3	1.21695	gene-MA16_Dca026882	up	--	--
MSTRG.25902.1	1.23692	gene-MA16_Dca008203	up	--	--
MSTRG.25902.1	1.23692	gene-MA16_Dca008205	up	--	--
MSTRG.25902.1	1.23692	gene-MA16_Dca008204	up	--	--
MSTRG.25902.1	1.23692	gene-MA16_Dca008202	up	Biological Process: dolichol metabolic process (GO:0019348);; Cellular Component: integral component of endoplasmic reticulum membrane (GO:0030176);; Molecular Function: enzyme regulator activity (GO:0030234);; Cellular Component: dolichol-phosphate-mannose synthase complex (GO:0033185);; Biological Process: regulation of catalytic activity (GO:0050790);;	N-Glycan biosynthesis (ko00510);; Glycosylphosphatidylinositol(GPI)-anchor biosynthesis (ko00563)
MSTRG.25902.1	1.23692	gene-MA16_Dca008199	up	Molecular Function: hydrolase activity, acting on acid anhydrides, in phosphorus-containing anhydrides (GO:0016818);; Molecular Function: organic cyclic compound binding (GO:0097159);; Molecular Function: heterocyclic compound binding (GO:1901363);;	--
MSTRG.25902.1	1.23692	gene-MA16_Dca008200	up	--	--
MSTRG.25902.1	1.23692	gene-MA16_Dca008201	up	--	--
MSTRG.69169.1	1.2892	gene-MA16_Dca024047	up	--	--
MSTRG.69169.1	1.2892	gene-MA16_Dca024053	up	Molecular Function: structural constituent of ribosome (GO:0003735);; Biological Process: translation (GO:0006412);; Cellular Component: large ribosomal subunit (GO:0015934);;	Ribosome (ko03010)
MSTRG.69169.1	1.2892	gene-MA16_Dca024045	up	Molecular Function: kinase activity (GO:0016301);; Biological Process: cellular metabolic process (GO:0044237);;	Purine metabolism (ko00230)
MSTRG.69169.1	1.2892	gene-MA16_Dca024050	up	Cellular Component: integral component of membrane (GO:0016021);;	--
MSTRG.69169.1	1.2892	gene-MA16_Dca024055	up	--	--
MSTRG.69169.1	1.2892	gene-MA16_Dca024054	up	--	--
MSTRG.69169.1	1.2892	gene-MA16_Dca024052	up	Molecular Function: acid phosphatase activity (GO:0003993);; Biological Process: dephosphorylation (GO:0016311);; Molecular Function: metal ion binding (GO:0046872);;	--
MSTRG.69169.1	1.2892	gene-MA16_Dca024046	up	--	--
MSTRG.69169.1	1.2892	gene-MA16_Dca024048	up	--	--
MSTRG.69169.1	1.2892	gene-MA16_Dca024051	up	--	--
MSTRG.60089.1	1.52187	gene-MA16_Dca008845	up	Cellular Component: endoplasmic reticulum membrane (GO:0005789);; Cellular Component: integral component of membrane (GO:0016021);;	--
MSTRG.60089.1	1.52187	gene-MA16_Dca008846	up	--	--
MSTRG.60089.1	1.52187	gene-MA16_Dca008841	up	Molecular Function: GTP binding (GO:0005525);; Cellular Component: intracellular (GO:0005622);; Biological Process: small GTPase mediated signal transduction (GO:0007264);;	Endocytosis (ko04144);; Phagosome (ko04145)
MSTRG.60089.1	1.52187	gene-MA16_Dca008839	up	--	--
MSTRG.60089.1	1.52187	gene-MA16_Dca008842	up	Cellular Component: integral component of membrane (GO:0016021);;	Peroxisome (ko04146)
MSTRG.60089.1	1.52187	gene-MA16_Dca008844	up	--	--
MSTRG.60089.1	1.52187	gene-MA16_Dca008843	up	--	--
MSTRG.60089.1	1.52187	gene-MA16_Dca008840	up	--	--
MSTRG.60089.1	1.52187	gene-MA16_Dca008838	up	--	--
MSTRG.64446.2	1.73322	gene-MA16_Dca022331	up	Biological Process: maltose catabolic process (GO:0000025);; Molecular Function: 4-alpha-glucanotransferase activity (GO:0004134);; Cellular Component: cytosol (GO:0005829);; Biological Process: glycogen metabolic process (GO:0005977);; Molecular Function: heteropolysaccharide binding (GO:0010297);; Molecular Function: starch binding (GO:2001070);;	Starch and sucrose metabolism (ko00500)
MSTRG.64446.2	1.73322	gene-MA16_Dca022329	up	--	--
MSTRG.64446.2	1.73322	gene-MA16_Dca022334	up	--	--
MSTRG.64446.2	1.73322	gene-MA16_Dca022339	up	Molecular Function: protein serine/threonine phosphatase activity (GO:0004722);; Biological Process: protein dephosphorylation (GO:0006470);; Cellular Component: protein serine/threonine phosphatase complex (GO:0008287);; Cellular Component: membrane (GO:0016020);;	--
MSTRG.64446.2	1.73322	gene-MA16_Dca022330	up	Molecular Function: binding (GO:0005488);; Biological Process: steroid metabolic process (GO:0008202);; Molecular Function: oxidoreductase activity (GO:0016491);; Biological Process: regulation of biological quality (GO:0065008);; Biological Process: organic hydroxy compound metabolic process (GO:1901615);;	--
MSTRG.64446.2	1.73322	gene-MA16_Dca022333	up	Cellular Component: integral component of membrane (GO:0016021);;	--
MSTRG.64446.2	1.73322	gene-MA16_Dca022337	up	Molecular Function: glycerol-3-phosphate dehydrogenase [NAD+] activity (GO:0004367);; Molecular Function: calcium-transporting ATPase activity (GO:0005388);; Molecular Function: calmodulin binding (GO:0005516);; Molecular Function: ATP binding (GO:0005524);; Cellular Component: cytosol (GO:0005829);; Cellular Component: integral component of plasma membrane (GO:0005887);; Biological Process: carb…	Glycerophospholipid metabolism (ko00564)
MSTRG.64446.2	1.73322	gene-MA16_Dca022338	up	--	--
MSTRG.64446.2	1.73322	gene-MA16_Dca022336	up	Molecular Function: calcium-transporting ATPase activity (GO:0005388);; Molecular Function: calmodulin binding (GO:0005516);; Molecular Function: ATP binding (GO:0005524);; Cellular Component: integral component of plasma membrane (GO:0005887);; Cellular Component: intracellular membrane-bounded organelle (GO:0043231);; Molecular Function: metal ion binding (GO:0046872);; Biological Process: calc…	--
MSTRG.64446.2	1.73322	gene-MA16_Dca022335	up	Biological Process: rRNA modification (GO:0000154);; Molecular Function: snoRNA binding (GO:0030515);; Cellular Component: box C/D snoRNP complex (GO:0031428);; Cellular Component: small-subunit processome (GO:0032040);;	Ribosome biogenesis in eukaryotes (ko03008)
MSTRG.64446.2	1.73322	gene-MA16_Dca022332	up	--	--
MSTRG.40567.1	1.83951	gene-MA16_Dca001108	up	--	--
MSTRG.40567.1	1.83951	gene-MA16_Dca001112	up	--	--
MSTRG.40567.1	1.83951	gene-MA16_Dca001110	up	Biological Process: lipid metabolic process (GO:0006629);; Biological Process: cellular process (GO:0009987);;	Glycerolipid metabolism (ko00561);; Glycerophospholipid metabolism (ko00564)
MSTRG.40567.1	1.83951	gene-MA16_Dca001107	up	--	--
MSTRG.40567.1	1.83951	gene-MA16_Dca001111	up	--	--
MSTRG.40567.1	1.83951	gene-MA16_Dca001109	up	--	--
MSTRG.49353.1	1.86008	gene-MA16_Dca008567	up	--	--
MSTRG.49353.1	1.86008	gene-MA16_Dca008569	up	--	--
MSTRG.49353.1	1.86008	gene-MA16_Dca008571	up	--	--
MSTRG.49353.1	1.86008	gene-MA16_Dca008570	up	--	--
MSTRG.50826.2	1.86941	gene-MA16_Dca008305	up	Molecular Function: adenosylmethionine decarboxylase activity (GO:0004014);; Biological Process: S-adenosylmethioninamine biosynthetic process (GO:0006557);; Biological Process: spermine biosynthetic process (GO:0006597);; Biological Process: spermidine biosynthetic process (GO:0008295);;	Cysteine and methionine metabolism (ko00270);; Arginine and proline metabolism (ko00330)
MSTRG.50826.2	1.86941	gene-MA16_Dca008308	up	--	--
MSTRG.50826.2	1.86941	gene-MA16_Dca008307	up	Biological Process: glycolipid biosynthetic process (GO:0009247);; Molecular Function: transferase activity, transferring hexosyl groups (GO:0016758);;	Glycerolipid metabolism (ko00561)
MSTRG.50826.2	1.86941	gene-MA16_Dca008306	up	--	--
MSTRG.67267.1	2.02012	gene-MA16_Dca016714	up	--	--
MSTRG.67267.1	2.02012	gene-MA16_Dca016713	up	Cellular Component: endoplasmic reticulum membrane (GO:0005789);; Cellular Component: integral component of membrane (GO:0016021);;	--
MSTRG.67267.1	2.02012	gene-MA16_Dca016715	up	--	--
MSTRG.67267.1	2.02012	gene-MA16_Dca016717	up	Molecular Function: hydroxyacylglutathione hydrolase activity (GO:0004416);; Biological Process: methylglyoxal catabolic process to D-lactate via S-lactoyl-glutathione (GO:0019243);;	Pyruvate metabolism (ko00620)
MSTRG.67267.1	2.02012	gene-MA16_Dca016718	up	Cellular Component: Golgi membrane (GO:0000139);; Molecular Function: zinc ion transmembrane transporter activity (GO:0005385);; Cellular Component: trans-Golgi network (GO:0005802);; Cellular Component: integral component of membrane (GO:0016021);; Biological Process: zinc II ion transmembrane transport (GO:0071577);;	--
MSTRG.67267.1	2.02012	gene-MA16_Dca016719	up	Molecular Function: protein serine/threonine kinase activity (GO:0004674);; Molecular Function: ATP binding (GO:0005524);; Biological Process: protein phosphorylation (GO:0006468);; Cellular Component: integral component of membrane (GO:0016021);;	--
MSTRG.67267.1	2.02012	gene-MA16_Dca016720	up	Biological Process: ubiquitin-dependent protein catabolic process (GO:0006511);; Cellular Component: plastid (GO:0009536);; Biological Process: protein ubiquitination (GO:0016567);;	--
MSTRG.67267.1	2.02012	gene-MA16_Dca016716	up	--	--
MSTRG.67267.1	2.02012	gene-MA16_Dca016712	up	Biological Process: defense response (GO:0006952);;	--
MSTRG.67267.1	2.02012	gene-MA16_Dca016711	up	--	--
MSTRG.50773.1	2.03313	gene-MA16_Dca008296	up	--	--
MSTRG.50773.1	2.03313	gene-MA16_Dca008298	up	Molecular Function: protein kinase activity (GO:0004672);; Molecular Function: ATP binding (GO:0005524);; Cellular Component: nucleus (GO:0005634);; Biological Process: protein phosphorylation (GO:0006468);; Cellular Component: chloroplast (GO:0009507);;	--
MSTRG.50773.1	2.03313	gene-MA16_Dca008300	up	--	--
MSTRG.50773.1	2.03313	gene-MA16_Dca008297	up	Molecular Function: RNA binding (GO:0003723);; Molecular Function: structural constituent of ribosome (GO:0003735);; Biological Process: translation (GO:0006412);; Cellular Component: cytosolic small ribosomal subunit (GO:0022627);;	Ribosome (ko03010)
MSTRG.50773.1	2.03313	gene-MA16_Dca008294	up	--	--
MSTRG.50773.1	2.03313	gene-MA16_Dca008299	up	--	--
MSTRG.62141.2	2.11891	gene-MA16_Dca017380	up	--	--
MSTRG.62141.2	2.11891	gene-MA16_Dca017377	up	Molecular Function: transferase activity (GO:0016740);;	--
MSTRG.62141.2	2.11891	gene-MA16_Dca017382	up	--	--
MSTRG.62141.2	2.11891	gene-MA16_Dca017384	up	--	--
MSTRG.62141.2	2.11891	gene-MA16_Dca017383	up	--	--
MSTRG.62141.2	2.11891	gene-MA16_Dca017379	up	--	--
MSTRG.62141.2	2.11891	gene-MA16_Dca017385	up	--	--
MSTRG.62141.2	2.11891	gene-MA16_Dca017378	up	--	--
MSTRG.62141.2	2.11891	gene-MA16_Dca017381	up	--	ABC transporters (ko02010)
MSTRG.38455.2	2.15508	gene-MA16_Dca011568	up	Molecular Function: aspartic-type endopeptidase activity (GO:0004190);; Biological Process: proteolysis (GO:0006508);; Biological Process: lipid metabolic process (GO:0006629);; Biological Process: protein catabolic process (GO:0030163);;	--
MSTRG.38455.2	2.15508	gene-MA16_Dca011567	up	Molecular Function: protein serine/threonine kinase activity (GO:0004674);; Molecular Function: ATP binding (GO:0005524);; Biological Process: protein phosphorylation (GO:0006468);; Cellular Component: integral component of membrane (GO:0016021);;	--
MSTRG.38455.2	2.15508	gene-MA16_Dca011569	up	--	--
MSTRG.38455.2	2.15508	gene-MA16_Dca011564	up	--	--
MSTRG.38455.2	2.15508	gene-MA16_Dca011565	up	--	--
MSTRG.38455.2	2.15508	gene-MA16_Dca011563	up	--	--
MSTRG.38455.2	2.15508	gene-MA16_Dca011562	up	--	--
MSTRG.35884.22	2.18149	gene-MA16_Dca000042	up	--	--
MSTRG.35884.22	2.18149	gene-MA16_Dca000044	up	--	Pyrimidine metabolism (ko00240)
MSTRG.35884.22	2.18149	gene-MA16_Dca000040	up	--	--
MSTRG.35884.22	2.18149	gene-MA16_Dca000041	up	Molecular Function: calcium ion binding (GO:0005509);; Cellular Component: endoplasmic reticulum (GO:0005783);; Biological Process: protein folding (GO:0006457);; Cellular Component: integral component of membrane (GO:0016021);; Molecular Function: unfolded protein binding (GO:0051082);;	Protein processing in endoplasmic reticulum (ko04141);; Phagosome (ko04145)
MSTRG.35884.22	2.18149	gene-MA16_Dca000038	up	--	--
MSTRG.35884.22	2.18149	gene-MA16_Dca000043	up	--	--
MSTRG.35884.22	2.18149	gene-MA16_Dca000045	up	--	--
MSTRG.35884.22	2.18149	gene-MA16_Dca000037	up	Molecular Function: translation elongation factor activity (GO:0003746);; Molecular Function: GTPase activity (GO:0003924);; Molecular Function: GTP binding (GO:0005525);; Cellular Component: intracellular (GO:0005622);; Biological Process: translational elongation (GO:0006414);;	--
MSTRG.35884.22	2.18149	gene-MA16_Dca000039	up	Biological Process: regulation of transcription, DNA-templated (GO:0006355);;	--
MSTRG.20025.4	2.21753	gene-MA16_Dca023585	up	Biological Process: single-organism process (GO:0044699);; Biological Process: regulation of biological process (GO:0050789);;	--
MSTRG.20025.4	2.21753	gene-MA16_Dca023591	up	Cellular Component: membrane (GO:0016020);;	--
MSTRG.20025.4	2.21753	gene-MA16_Dca023586	up	Molecular Function: RNA binding (GO:0003723);; Molecular Function: structural constituent of ribosome (GO:0003735);; Cellular Component: mitochondrion (GO:0005739);; Biological Process: translation (GO:0006412);; Cellular Component: small ribosomal subunit (GO:0015935);;	Ribosome (ko03010)
MSTRG.20025.4	2.21753	gene-MA16_Dca023587	up	Molecular Function: monooxygenase activity (GO:0004497);; Biological Process: oxidation-reduction process (GO:0055114);;	Tryptophan metabolism (ko00380)
MSTRG.20025.4	2.21753	gene-MA16_Dca023593	up	Molecular Function: transcription factor activity, sequence-specific DNA binding (GO:0003700);; Biological Process: regulation of transcription, DNA-templated (GO:0006355);; Biological Process: brassinosteroid mediated signaling pathway (GO:0009742);;	Plant hormone signal transduction (ko04075)
MSTRG.20025.4	2.21753	gene-MA16_Dca023590	up	--	--
MSTRG.20025.4	2.21753	gene-MA16_Dca023589	up	Molecular Function: catalytic activity (GO:0003824);;	--
MSTRG.20025.4	2.21753	gene-MA16_Dca023584	up	--	--
MSTRG.20025.4	2.21753	gene-MA16_Dca023583	up	Molecular Function: zinc ion binding (GO:0008270);;	--
MSTRG.20025.4	2.21753	gene-MA16_Dca023592	up	--	--
MSTRG.40270.1	2.2313	gene-MA16_Dca000975	up	--	--
MSTRG.40270.1	2.2313	gene-MA16_Dca000972	up	--	--
MSTRG.40270.1	2.2313	gene-MA16_Dca000981	up	--	--
MSTRG.40270.1	2.2313	gene-MA16_Dca000971	up	--	--
MSTRG.40270.1	2.2313	gene-MA16_Dca000973	up	--	--
MSTRG.40270.1	2.2313	gene-MA16_Dca000980	up	Cellular Component: membrane (GO:0016020);;	--
MSTRG.40270.1	2.2313	gene-MA16_Dca000974	up	--	--
MSTRG.40270.1	2.2313	gene-MA16_Dca000982	up	Molecular Function: signal recognition particle binding (GO:0005047);; Cellular Component: signal recognition particle, endoplasmic reticulum targeting (GO:0005786);; Cellular Component: cytosol (GO:0005829);; Biological Process: SRP-dependent cotranslational protein targeting to membrane (GO:0006614);; Molecular Function: 7S RNA binding (GO:0008312);; Molecular Function: endoplasmic reticulum si…	Protein export (ko03060)
MSTRG.53277.10	2.2916	gene-MA16_Dca008744	up	--	--
MSTRG.53277.10	2.2916	gene-MA16_Dca008741	up	--	--
MSTRG.53277.10	2.2916	gene-MA16_Dca008745	up	--	--
MSTRG.53277.10	2.2916	gene-MA16_Dca008746	up	--	--
MSTRG.53277.10	2.2916	gene-MA16_Dca008740	up	--	--
MSTRG.53277.10	2.2916	gene-MA16_Dca008743	up	--	--
MSTRG.39169.1	2.29489	gene-MA16_Dca012713	up	Molecular Function: catalytic activity (GO:0003824);; Molecular Function: ATP binding (GO:0005524);; Biological Process: nitrogen compound metabolic process (GO:0006807);; Molecular Function: metal ion binding (GO:0046872);;	Pyrimidine metabolism (ko00240);; Alanine, aspartate and glutamate metabolism (ko00250)
MSTRG.39169.1	2.29489	gene-MA16_Dca012708	up	--	--
MSTRG.39169.1	2.29489	gene-MA16_Dca012714	up	Molecular Function: phosphatidylethanolamine binding (GO:0008429);; Biological Process: regulation of flower development (GO:0009909);; Biological Process: photoperiodism, flowering (GO:0048573);;	--
MSTRG.39169.1	2.29489	gene-MA16_Dca012711	up	--	--
MSTRG.39169.1	2.29489	gene-MA16_Dca012707	up	--	--
MSTRG.39169.1	2.29489	gene-MA16_Dca012710	up	Molecular Function: ATP binding (GO:0005524);;	Pyrimidine metabolism (ko00240);; Alanine, aspartate and glutamate metabolism (ko00250)
MSTRG.39169.1	2.29489	gene-MA16_Dca012712	up	--	--
MSTRG.39169.1	2.29489	gene-MA16_Dca012706	up	--	--
MSTRG.39169.1	2.29489	gene-MA16_Dca012705	up	--	--
MSTRG.56561.1	2.43168	gene-MA16_Dca010655	up	--	Purine metabolism (ko00230)
MSTRG.56561.1	2.43168	gene-MA16_Dca010654	up	Cellular Component: chloroplast (GO:0009507);;	--
MSTRG.56561.1	2.43168	gene-MA16_Dca010653	up	--	--
MSTRG.56561.1	2.43168	gene-MA16_Dca010652	up	--	--
MSTRG.56561.1	2.43168	gene-MA16_Dca010656	up	--	--
MSTRG.56561.1	2.43168	gene-MA16_Dca010651	up	--	--
MSTRG.56561.1	2.43168	gene-MA16_Dca010659	up	Molecular Function: binding (GO:0005488);;	Ubiquitin mediated proteolysis (ko04120)
MSTRG.56561.1	2.43168	gene-MA16_Dca010657	up	--	--
MSTRG.30103.1	2.53244	gene-MA16_Dca019274	up	--	--
MSTRG.30103.1	2.53244	gene-MA16_Dca019275	up	Molecular Function: nucleic acid binding (GO:0003676);; Biological Process: proteolysis (GO:0006508);; Molecular Function: peptidase activity (GO:0008233);; Molecular Function: zinc ion binding (GO:0008270);; Biological Process: DNA integration (GO:0015074);;	--
MSTRG.30103.1	2.53244	gene-MA16_Dca019276	up	--	--
MSTRG.30103.1	2.53244	gene-MA16_Dca019277	up	--	--
MSTRG.20025.1	2.56316	gene-MA16_Dca023593	up	Molecular Function: transcription factor activity, sequence-specific DNA binding (GO:0003700);; Biological Process: regulation of transcription, DNA-templated (GO:0006355);; Biological Process: brassinosteroid mediated signaling pathway (GO:0009742);;	Plant hormone signal transduction (ko04075)
MSTRG.20025.1	2.56316	gene-MA16_Dca023587	up	Molecular Function: monooxygenase activity (GO:0004497);; Biological Process: oxidation-reduction process (GO:0055114);;	Tryptophan metabolism (ko00380)
MSTRG.20025.1	2.56316	gene-MA16_Dca023590	up	--	--
MSTRG.20025.1	2.56316	gene-MA16_Dca023589	up	Molecular Function: catalytic activity (GO:0003824);;	--
MSTRG.20025.1	2.56316	gene-MA16_Dca023585	up	Biological Process: single-organism process (GO:0044699);; Biological Process: regulation of biological process (GO:0050789);;	--
MSTRG.20025.1	2.56316	gene-MA16_Dca023591	up	Cellular Component: membrane (GO:0016020);;	--
MSTRG.20025.1	2.56316	gene-MA16_Dca023586	up	Molecular Function: RNA binding (GO:0003723);; Molecular Function: structural constituent of ribosome (GO:0003735);; Cellular Component: mitochondrion (GO:0005739);; Biological Process: translation (GO:0006412);; Cellular Component: small ribosomal subunit (GO:0015935);;	Ribosome (ko03010)
MSTRG.20025.1	2.56316	gene-MA16_Dca023592	up	--	--
MSTRG.20025.1	2.56316	gene-MA16_Dca023583	up	Molecular Function: zinc ion binding (GO:0008270);;	--
MSTRG.20025.1	2.56316	gene-MA16_Dca023584	up	--	--
MSTRG.58590.1	2.6029	gene-MA16_Dca018345	up	Biological Process: formation of translation preinitiation complex (GO:0001731);; Molecular Function: translation initiation factor activity (GO:0003743);; Molecular Function: GTPase activity (GO:0003924);; Molecular Function: GTP binding (GO:0005525);; Cellular Component: intracellular (GO:0005622);;	RNA transport (ko03013)
MSTRG.58590.1	2.6029	gene-MA16_Dca018344	up	--	--
MSTRG.58590.1	2.6029	gene-MA16_Dca018348	up	--	--
MSTRG.58590.1	2.6029	gene-MA16_Dca018340	up	Cellular Component: membrane (GO:0016020);; Molecular Function: transferase activity (GO:0016740);;	Tryptophan metabolism (ko00380)
MSTRG.58590.1	2.6029	gene-MA16_Dca018339	up	Biological Process: seed oilbody biogenesis (GO:0010344);; Cellular Component: monolayer-surrounded lipid storage body (GO:0012511);; Cellular Component: membrane (GO:0016020);; Biological Process: lipid storage (GO:0019915);; Biological Process: response to freezing (GO:0050826);;	--
MSTRG.58590.1	2.6029	gene-MA16_Dca018341	up	--	--
MSTRG.58590.1	2.6029	gene-MA16_Dca018342	up	--	--
MSTRG.58590.1	2.6029	gene-MA16_Dca018346	up	Molecular Function: structural constituent of ribosome (GO:0003735);; Cellular Component: ribosome (GO:0005840);; Biological Process: translation (GO:0006412);;	Ribosome (ko03010)
MSTRG.58590.1	2.6029	gene-MA16_Dca018343	up	--	--
MSTRG.58590.1	2.6029	gene-MA16_Dca018347	up	Molecular Function: nucleotide binding (GO:0000166);; Molecular Function: protein kinase activity (GO:0004672);; Cellular Component: membrane (GO:0016020);; Biological Process: phosphorylation (GO:0016310);;	--
MSTRG.68304.1	2.73323	gene-MA16_Dca012356	up	Molecular Function: monooxygenase activity (GO:0004497);; Molecular Function: metal ion binding (GO:0046872);;	--
MSTRG.68304.1	2.73323	gene-MA16_Dca012351	up	--	--
MSTRG.68304.1	2.73323	gene-MA16_Dca012357	up	Biological Process: transcription, DNA-templated (GO:0006351);;	--
MSTRG.68304.1	2.73323	gene-MA16_Dca012359	up	Cellular Component: plasmodesma (GO:0009506);; Cellular Component: chloroplast stroma (GO:0009570);; Biological Process: response to cytokinin (GO:0009735);; Biological Process: positive regulation of seed germination (GO:0010030);; Biological Process: seed coat development (GO:0010214);; Biological Process: oxalate catabolic process (GO:0033611);; Cellular Component: apoplast (GO:0048046);; Mole…	--
MSTRG.68304.1	2.73323	gene-MA16_Dca012353	up	Molecular Function: dihydroxy-acid dehydratase activity (GO:0004160);; Molecular Function: copper ion binding (GO:0005507);; Biological Process: branched-chain amino acid biosynthetic process (GO:0009082);; Biological Process: embryo sac development (GO:0009553);; Biological Process: pollen development (GO:0009555);; Cellular Component: chloroplast stroma (GO:0009570);; Biological Process: respon…	Valine, leucine and isoleucine biosynthesis (ko00290);; Pantothenate and CoA biosynthesis (ko00770);; 2-Oxocarboxylic acid metabolism (ko01210);; Biosynthesis of amino acids (ko01230)
MSTRG.68304.1	2.73323	gene-MA16_Dca012354	up	--	--
MSTRG.68304.1	2.73323	gene-MA16_Dca012358	up	Molecular Function: protein kinase activity (GO:0004672);; Molecular Function: ATP binding (GO:0005524);; Biological Process: protein phosphorylation (GO:0006468);;	Plant hormone signal transduction (ko04075)
MSTRG.68304.1	2.73323	gene-MA16_Dca012352	up	--	--
MSTRG.68304.1	2.73323	gene-MA16_Dca012355	up	--	--
MSTRG.40022.2	2.83802	gene-MA16_Dca024735	up	--	--
MSTRG.40022.2	2.83802	gene-MA16_Dca024733	up	Cellular Component: integral component of plasma membrane (GO:0005887);; Molecular Function: ammonium transmembrane transporter activity (GO:0008519);; Biological Process: organic cation transport (GO:0015695);; Biological Process: nitrogen utilization (GO:0019740);; Biological Process: ammonium transmembrane transport (GO:0072488);;	--
MSTRG.40022.2	2.83802	gene-MA16_Dca024729	up	--	--
MSTRG.40022.2	2.83802	gene-MA16_Dca024731	up	--	--
MSTRG.40022.2	2.83802	gene-MA16_Dca024736	up	Cellular Component: mitochondrion (GO:0005739);;	--
MSTRG.40022.2	2.83802	gene-MA16_Dca024734	up	--	--
MSTRG.40022.2	2.83802	gene-MA16_Dca024732	up	Molecular Function: ammonium transmembrane transporter activity (GO:0008519);; Cellular Component: integral component of membrane (GO:0016021);; Biological Process: ammonium transmembrane transport (GO:0072488);;	--
MSTRG.40022.2	2.83802	gene-MA16_Dca024730	up	--	--
MSTRG.73691.3	2.92009	gene-MA16_Dca027230	up	--	--
MSTRG.41036.9	4.08811	gene-MA16_Dca001392	up	--	--
MSTRG.41036.9	4.08811	gene-MA16_Dca001380	up	Cellular Component: mitochondrial inner membrane (GO:0005743);; Biological Process: mitochondrial pyruvate transport (GO:0006850);;	--
MSTRG.41036.9	4.08811	gene-MA16_Dca001381	up	--	--
MSTRG.41036.9	4.08811	gene-MA16_Dca001379	up	Molecular Function: DNA binding (GO:0003677);; Cellular Component: nucleus (GO:0005634);; Biological Process: regulation of transcription, DNA-templated (GO:0006355);;	--
MSTRG.41036.9	4.08811	gene-MA16_Dca001377	up	Biological Process: protein folding (GO:0006457);; Molecular Function: unfolded protein binding (GO:0051082);;	--
MSTRG.41036.9	4.08811	gene-MA16_Dca001385	up	--	--
MSTRG.41036.9	4.08811	gene-MA16_Dca001391	up	Cellular Component: membrane (GO:0016020);; Molecular Function: kinase activity (GO:0016301);; Biological Process: phosphorylation (GO:0016310);;	--
MSTRG.41036.9	4.08811	gene-MA16_Dca001384	up	--	--
MSTRG.41036.9	4.08811	gene-MA16_Dca001383	up	Biological Process: formation of translation preinitiation complex (GO:0001731);; Molecular Function: translation initiation factor activity (GO:0003743);; Cellular Component: eukaryotic translation initiation factor 3 complex (GO:0005852);; Biological Process: regulation of translational initiation (GO:0006446);; Cellular Component: eukaryotic 43S preinitiation complex (GO:0016282);; Cellular Co…	RNA transport (ko03013)
MSTRG.41036.9	4.08811	gene-MA16_Dca001375	up	--	--
MSTRG.41036.9	4.08811	gene-MA16_Dca001382	up	Cellular Component: mitochondrion (GO:0005739);; Biological Process: embryo development ending in seed dormancy (GO:0009793);; Biological Process: endosperm development (GO:0009960);; Molecular Function: hydrolase activity, acting on ester bonds (GO:0016788);; Molecular Function: sulfur dioxygenase activity (GO:0050313);; Biological Process: oxidation-reduction process (GO:0055114);;	Sulfur metabolism (ko00920)
MSTRG.41036.9	4.08811	gene-MA16_Dca001390	up	Molecular Function: nucleotide binding (GO:0000166);; Molecular Function: ion binding (GO:0043167);;	--
MSTRG.41036.9	4.08811	gene-MA16_Dca001378	up	--	--
MSTRG.41036.9	4.08811	gene-MA16_Dca001386	up	Biological Process: formation of translation preinitiation complex (GO:0001731);; Molecular Function: translation initiation factor activity (GO:0003743);; Cellular Component: eukaryotic translation initiation factor 3 complex (GO:0005852);; Biological Process: regulation of translational initiation (GO:0006446);; Cellular Component: eukaryotic 43S preinitiation complex (GO:0016282);; Cellular Co…	RNA transport (ko03013)
