# Supplementary material for: RNA sequencing-based exploration of the effects of far-red light on lncRNAs involved in the shade-avoidance response of D. officinale
Source: PeerJ. 2021 Feb 12;9:e10769. doi: 10.7717/peerj.10769 (PMC7883695; doi:10.7717/peerj.10769)
Supplement: Supplemental Information 1 [file peerj-09-10769-s001.zip › Supplemental Information/Table S13.xlsx]

## Sheet: Sheet1
Table S13 Annotation of differentially expressed lncRNAs in the FR4-CK
lncRNA ID	log2FC	Targets	regulated	GO annotation	KEGG pathway annotation
MSTRG.19522.1	5.03419	gene-MA16_Dca007906	up	Molecular Function: O-methyltransferase activity (GO:0008171);; Biological Process: methylation (GO:0032259);;	Phenylalanine metabolism (ko00360);; Phenylpropanoid biosynthesis (ko00940);; Flavonoid biosynthesis (ko00941);; Stilbenoid, diarylheptanoid and gingerol biosynthesis (ko00945)
MSTRG.19522.1	5.03419	gene-MA16_Dca007901	up	Molecular Function: zinc ion binding (GO:0008270);;	--
MSTRG.19522.1	5.03419	gene-MA16_Dca007908	up	Molecular Function: O-methyltransferase activity (GO:0008171);; Biological Process: methylation (GO:0032259);;	Phenylalanine metabolism (ko00360);; Phenylpropanoid biosynthesis (ko00940);; Flavonoid biosynthesis (ko00941);; Stilbenoid, diarylheptanoid and gingerol biosynthesis (ko00945)
MSTRG.19522.1	5.03419	gene-MA16_Dca007904	up	--	--
MSTRG.19522.1	5.03419	gene-MA16_Dca007905	up	Molecular Function: O-methyltransferase activity (GO:0008171);; Biological Process: methylation (GO:0032259);;	Phenylalanine metabolism (ko00360);; Phenylpropanoid biosynthesis (ko00940);; Flavonoid biosynthesis (ko00941);; Stilbenoid, diarylheptanoid and gingerol biosynthesis (ko00945)
MSTRG.19522.1	5.03419	gene-MA16_Dca007903	up	Molecular Function: ubiquitin-protein transferase activity (GO:0004842);; Cellular Component: Cul3-RING ubiquitin ligase complex (GO:0031463);;	--
MSTRG.19522.1	5.03419	gene-MA16_Dca007907	up	Molecular Function: O-methyltransferase activity (GO:0008171);; Biological Process: methylation (GO:0032259);;	Phenylalanine metabolism (ko00360);; Phenylpropanoid biosynthesis (ko00940);; Flavonoid biosynthesis (ko00941);; Stilbenoid, diarylheptanoid and gingerol biosynthesis (ko00945)
MSTRG.27561.1	3.6829	gene-MA16_Dca027113	up	--	--
MSTRG.27561.1	3.6829	gene-MA16_Dca027112	up	Cellular Component: plasma membrane (GO:0005886);; Molecular Function: zinc ion binding (GO:0008270);; Cellular Component: integral component of membrane (GO:0016021);; Molecular Function: cellulose synthase (UDP-forming) activity (GO:0016760);; Biological Process: cellulose biosynthetic process (GO:0030244);; Biological Process: cell wall organization (GO:0071555);;	--
MSTRG.23621.2	3.45209	gene-MA16_Dca002173	up	Cellular Component: Golgi membrane (GO:0000139);; Molecular Function: structural molecule activity (GO:0005198);; Biological Process: intracellular protein transport (GO:0006886);; Biological Process: vesicle-mediated transport (GO:0016192);; Cellular Component: COPI vesicle coat (GO:0030126);;	--
MSTRG.59115.1	3.1714	gene-MA16_Dca018871	up	Molecular Function: threonine-type endopeptidase activity (GO:0004298);; Cellular Component: nucleus (GO:0005634);; Cellular Component: proteasome core complex (GO:0005839);; Cellular Component: cytosolic ribosome (GO:0022626);; Biological Process: proteolysis involved in cellular protein catabolic process (GO:0051603);;	Proteasome (ko03050)
MSTRG.59115.1	3.1714	gene-MA16_Dca018870	up	--	--
MSTRG.37292.13	2.92843	gene-MA16_Dca000918	up	--	--
MSTRG.37292.13	2.92843	gene-MA16_Dca000916	up	--	--
MSTRG.37292.13	2.92843	gene-MA16_Dca000920	up	--	--
MSTRG.37292.13	2.92843	gene-MA16_Dca000921	up	Cellular Component: membrane (GO:0016020);; Molecular Function: metal ion binding (GO:0046872);;	--
MSTRG.37292.13	2.92843	gene-MA16_Dca000917	up	--	--
MSTRG.25820.7	2.87403	gene-MA16_Dca008165	up	Molecular Function: monooxygenase activity (GO:0004497);; Biological Process: multicellular organism development (GO:0007275);; Biological Process: brassinosteroid homeostasis (GO:0010268);; Cellular Component: membrane (GO:0016020);; Biological Process: sterol metabolic process (GO:0016125);; Biological Process: brassinosteroid biosynthetic process (GO:0016132);; Molecular Function: metal ion bi…	Brassinosteroid biosynthesis (ko00905)
MSTRG.25820.7	2.87403	gene-MA16_Dca008169	up	Biological Process: anion transport (GO:0006820);; Cellular Component: integral component of membrane (GO:0016021);; Molecular Function: transmembrane transporter activity (GO:0022857);; Biological Process: transmembrane transport (GO:0055085);;	--
MSTRG.25820.7	2.87403	gene-MA16_Dca008164	up	--	--
MSTRG.25820.7	2.87403	gene-MA16_Dca008167	up	--	--
MSTRG.25820.7	2.87403	gene-MA16_Dca008166	up	Molecular Function: nucleic acid binding (GO:0003676);; Biological Process: DNA integration (GO:0015074);;	--
MSTRG.73691.3	2.78896	gene-MA16_Dca027230	up	--	--
MSTRG.53072.1	2.63688	gene-MA16_Dca025952	up	Biological Process: oxidation-reduction process (GO:0055114);; Molecular Function: aromatase activity (GO:0070330);;	--
MSTRG.53072.1	2.63688	gene-MA16_Dca025954	up	--	--
MSTRG.53072.1	2.63688	gene-MA16_Dca025959	up	--	--
MSTRG.53072.1	2.63688	gene-MA16_Dca025958	up	--	--
MSTRG.53072.1	2.63688	gene-MA16_Dca025957	up	--	--
MSTRG.53072.1	2.63688	gene-MA16_Dca025953	up	--	--
MSTRG.53072.1	2.63688	gene-MA16_Dca025955	up	--	--
MSTRG.53072.1	2.63688	gene-MA16_Dca025956	up	--	--
MSTRG.53072.1	2.63688	gene-MA16_Dca025960	up	--	--
MSTRG.53072.1	2.63688	gene-MA16_Dca025941	up	--	--
MSTRG.33712.1	2.56728	gene-MA16_Dca012404	up	Cellular Component: mitochondrial inner membrane presequence translocase complex (GO:0005744);; Molecular Function: protein channel activity (GO:0015266);; Biological Process: protein import into mitochondrial matrix (GO:0030150);; Cellular Component: integral component of mitochondrial inner membrane (GO:0031305);;	--
MSTRG.33712.1	2.56728	gene-MA16_Dca012403	up	--	--
MSTRG.33712.1	2.56728	gene-MA16_Dca012410	up	--	--
MSTRG.33712.1	2.56728	gene-MA16_Dca012417	up	Molecular Function: metal ion binding (GO:0046872);;	--
MSTRG.33712.1	2.56728	gene-MA16_Dca012409	up	Molecular Function: protein serine/threonine kinase activity (GO:0004674);; Molecular Function: ATP binding (GO:0005524);; Biological Process: protein phosphorylation (GO:0006468);; Cellular Component: integral component of membrane (GO:0016021);; Molecular Function: carbohydrate binding (GO:0030246);;	--
MSTRG.33712.1	2.56728	gene-MA16_Dca012402	up	--	--
MSTRG.33712.1	2.56728	gene-MA16_Dca012411	up	Molecular Function: GTP binding (GO:0005525);; Cellular Component: intracellular (GO:0005622);; Biological Process: small GTPase mediated signal transduction (GO:0007264);; Molecular Function: hydrolase activity (GO:0016787);;	Endocytosis (ko04144)
MSTRG.33712.1	2.56728	gene-MA16_Dca012406	up	Cellular Component: mitochondrial outer membrane translocase complex (GO:0005742);; Cellular Component: integral component of membrane (GO:0016021);; Biological Process: protein import into mitochondrial matrix (GO:0030150);;	--
MSTRG.33712.1	2.56728	gene-MA16_Dca012412	up	Cellular Component: chloroplast (GO:0009507);; Cellular Component: membrane (GO:0016020);;	Peroxisome (ko04146)
MSTRG.33712.1	2.56728	gene-MA16_Dca012413	up	--	--
MSTRG.33712.1	2.56728	gene-MA16_Dca012405	up	--	--
MSTRG.33712.1	2.56728	gene-MA16_Dca012414	up	Cellular Component: vacuole (GO:0005773);; Biological Process: proteolysis (GO:0006508);; Biological Process: glutamine metabolic process (GO:0006541);; Molecular Function: gamma-glutamyl-peptidase activity (GO:0034722);; Biological Process: tetrahydrofolylpolyglutamate metabolic process (GO:0046900);;	Folate biosynthesis (ko00790)
MSTRG.33712.1	2.56728	gene-MA16_Dca012407	up	--	--
MSTRG.33712.1	2.56728	gene-MA16_Dca012408	up	Molecular Function: GTP binding (GO:0005525);; Cellular Component: intracellular (GO:0005622);; Biological Process: small GTPase mediated signal transduction (GO:0007264);;	Endocytosis (ko04144);; Phagosome (ko04145)
MSTRG.33712.1	2.56728	gene-MA16_Dca012415	up	--	--
MSTRG.33712.1	2.56728	gene-MA16_Dca012416	up	--	--
MSTRG.48744.1	2.54061	gene-MA16_Dca016649	up	--	--
MSTRG.48744.1	2.54061	gene-MA16_Dca016647	up	--	--
MSTRG.48744.1	2.54061	gene-MA16_Dca016651	up	--	Homologous recombination (ko03440)
MSTRG.48744.1	2.54061	gene-MA16_Dca016650	up	--	Homologous recombination (ko03440)
MSTRG.68304.1	2.35044	gene-MA16_Dca012356	up	Molecular Function: monooxygenase activity (GO:0004497);; Molecular Function: metal ion binding (GO:0046872);;	--
MSTRG.68304.1	2.35044	gene-MA16_Dca012351	up	--	--
MSTRG.68304.1	2.35044	gene-MA16_Dca012357	up	Biological Process: transcription, DNA-templated (GO:0006351);;	--
MSTRG.68304.1	2.35044	gene-MA16_Dca012359	up	Cellular Component: plasmodesma (GO:0009506);; Cellular Component: chloroplast stroma (GO:0009570);; Biological Process: response to cytokinin (GO:0009735);; Biological Process: positive regulation of seed germination (GO:0010030);; Biological Process: seed coat development (GO:0010214);; Biological Process: oxalate catabolic process (GO:0033611);; Cellular Component: apoplast (GO:0048046);; Mole…	--
MSTRG.68304.1	2.35044	gene-MA16_Dca012353	up	Molecular Function: dihydroxy-acid dehydratase activity (GO:0004160);; Molecular Function: copper ion binding (GO:0005507);; Biological Process: branched-chain amino acid biosynthetic process (GO:0009082);; Biological Process: embryo sac development (GO:0009553);; Biological Process: pollen development (GO:0009555);; Cellular Component: chloroplast stroma (GO:0009570);; Biological Process: respon…	Valine, leucine and isoleucine biosynthesis (ko00290);; Pantothenate and CoA biosynthesis (ko00770);; 2-Oxocarboxylic acid metabolism (ko01210);; Biosynthesis of amino acids (ko01230)
MSTRG.68304.1	2.35044	gene-MA16_Dca012354	up	--	--
MSTRG.68304.1	2.35044	gene-MA16_Dca012358	up	Molecular Function: protein kinase activity (GO:0004672);; Molecular Function: ATP binding (GO:0005524);; Biological Process: protein phosphorylation (GO:0006468);;	Plant hormone signal transduction (ko04075)
MSTRG.68304.1	2.35044	gene-MA16_Dca012352	up	--	--
MSTRG.68304.1	2.35044	gene-MA16_Dca012355	up	--	--
MSTRG.22950.1	2.32676	gene-MA16_Dca001859	up	Biological Process: transcription, DNA-templated (GO:0006351);;	Plant-pathogen interaction (ko04626)
MSTRG.22950.1	2.32676	gene-MA16_Dca001863	up	Molecular Function: translation initiation factor activity (GO:0003743);; Biological Process: translational initiation (GO:0006413);;	--
MSTRG.22950.1	2.32676	gene-MA16_Dca001858	up	--	--
MSTRG.22950.1	2.32676	gene-MA16_Dca001861	up	Molecular Function: hydrolase activity (GO:0016787);;	--
MSTRG.22950.1	2.32676	gene-MA16_Dca001864	up	--	--
MSTRG.22950.1	2.32676	gene-MA16_Dca001862	up	--	--
MSTRG.22950.1	2.32676	gene-MA16_Dca001860	up	Biological Process: cysteine metabolic process (GO:0006534);; Molecular Function: pyridoxal phosphate binding (GO:0030170);; Molecular Function: cysteine desulfurase activity (GO:0031071);;	Selenocompound metabolism (ko00450)
MSTRG.22950.1	2.32676	gene-MA16_Dca001865	up	Molecular Function: beta-carotene 15,15'-monooxygenase activity (GO:0003834);; Cellular Component: plastoglobule (GO:0010287);; Biological Process: oxidation-reduction process (GO:0055114);;	Carotenoid biosynthesis (ko00906)
MSTRG.52520.1	2.29751	gene-MA16_Dca021258	up	Molecular Function: hydrolase activity, hydrolyzing O-glycosyl compounds (GO:0004553);; Biological Process: metabolic process (GO:0008152);;	--
MSTRG.52520.1	2.29751	gene-MA16_Dca021264	up	--	--
MSTRG.52520.1	2.29751	gene-MA16_Dca021260	up	Biological Process: cytokinin metabolic process (GO:0009690);; Cellular Component: integral component of membrane (GO:0016021);; Molecular Function: oxidoreductase activity, acting on CH-OH group of donors (GO:0016614);; Molecular Function: cytokinin dehydrogenase activity (GO:0019139);; Molecular Function: flavin adenine dinucleotide binding (GO:0050660);; Biological Process: oxidation-reduction…	Zeatin biosynthesis (ko00908)
MSTRG.52520.1	2.29751	gene-MA16_Dca021265	up	Cellular Component: membrane (GO:0016020);;	--
MSTRG.52520.1	2.29751	gene-MA16_Dca021259	up	--	--
MSTRG.52520.1	2.29751	gene-MA16_Dca021263	up	--	--
MSTRG.52520.1	2.29751	gene-MA16_Dca021261	up	--	--
MSTRG.52520.1	2.29751	gene-MA16_Dca021257	up	--	--
MSTRG.52520.1	2.29751	gene-MA16_Dca021262	up	Molecular Function: calcium-transporting ATPase activity (GO:0005388);; Molecular Function: calmodulin binding (GO:0005516);; Molecular Function: ATP binding (GO:0005524);; Cellular Component: integral component of plasma membrane (GO:0005887);; Cellular Component: intracellular membrane-bounded organelle (GO:0043231);; Molecular Function: metal ion binding (GO:0046872);; Biological Process: calc…	--
MSTRG.26377.2	2.14788	gene-MA16_Dca002726	up	Molecular Function: galactosylgalactosylxylosylprotein 3-beta-glucuronosyltransferase activity (GO:0015018);; Cellular Component: integral component of membrane (GO:0016021);;	--
MSTRG.26377.2	2.14788	gene-MA16_Dca002729	up	Molecular Function: acylphosphatase activity (GO:0003998);; Cellular Component: chloroplast (GO:0009507);;	Pyruvate metabolism (ko00620)
MSTRG.26377.2	2.14788	gene-MA16_Dca002728	up	Cellular Component: chloroplast (GO:0009507);; Cellular Component: membrane (GO:0016020);;	--
MSTRG.26377.2	2.14788	gene-MA16_Dca002718	up	--	--
MSTRG.26377.2	2.14788	gene-MA16_Dca002734	up	--	--
MSTRG.26377.2	2.14788	gene-MA16_Dca002722	up	--	--
MSTRG.26377.2	2.14788	gene-MA16_Dca002723	up	--	--
MSTRG.26377.2	2.14788	gene-MA16_Dca002725	up	Biological Process: cellular process (GO:0009987);;	Plant hormone signal transduction (ko04075)
MSTRG.26377.2	2.14788	gene-MA16_Dca002733	up	--	--
MSTRG.26377.2	2.14788	gene-MA16_Dca002724	up	Molecular Function: RNA polymerase II transcription cofactor activity (GO:0001104);; Biological Process: regulation of transcription from RNA polymerase II promoter (GO:0006357);; Cellular Component: mediator complex (GO:0016592);;	--
MSTRG.26377.2	2.14788	gene-MA16_Dca002720	up	--	--
MSTRG.26377.2	2.14788	gene-MA16_Dca002717	up	--	--
MSTRG.26377.2	2.14788	gene-MA16_Dca002719	up	--	--
MSTRG.26377.2	2.14788	gene-MA16_Dca002727	up	Cellular Component: membrane (GO:0016020);; Molecular Function: lyase activity (GO:0016829);;	--
MSTRG.26377.2	2.14788	gene-MA16_Dca002731	up	Cellular Component: cytoplasm (GO:0005737);; Molecular Function: queuine tRNA-ribosyltransferase activity (GO:0008479);; Biological Process: queuosine biosynthetic process (GO:0008616);; Biological Process: cell redox homeostasis (GO:0045454);;	--
MSTRG.26377.2	2.14788	gene-MA16_Dca002716	up	--	--
MSTRG.26377.2	2.14788	gene-MA16_Dca002730	up	--	--
MSTRG.26377.2	2.14788	gene-MA16_Dca002715	up	--	--
MSTRG.26377.2	2.14788	gene-MA16_Dca002732	up	Molecular Function: serine-type carboxypeptidase activity (GO:0004185);; Biological Process: proteolysis involved in cellular protein catabolic process (GO:0051603);;	--
MSTRG.26377.2	2.14788	gene-MA16_Dca002721	up	--	--
MSTRG.27271.1	2.11308	gene-MA16_Dca006392	up	--	--
MSTRG.27271.1	2.11308	gene-MA16_Dca006400	up	--	--
MSTRG.27271.1	2.11308	gene-MA16_Dca006397	up	--	--
MSTRG.27271.1	2.11308	gene-MA16_Dca006393	up	Biological Process: autophagosome assembly (GO:0000045);; Cellular Component: cytoplasmic ubiquitin ligase complex (GO:0000153);; Biological Process: autophagy of mitochondrion (GO:0000422);; Cellular Component: cytosol (GO:0005829);; Biological Process: protein transport (GO:0015031);; Molecular Function: Atg8 ligase activity (GO:0019776);; Biological Process: autophagy of nucleus (GO:0044804);;	Regulation of autophagy (ko04140)
MSTRG.27271.1	2.11308	gene-MA16_Dca006396	up	--	--
MSTRG.27271.1	2.11308	gene-MA16_Dca006395	up	Molecular Function: zinc ion binding (GO:0008270);; Molecular Function: oxidoreductase activity (GO:0016491);; Biological Process: oxidation-reduction process (GO:0055114);;	--
MSTRG.27271.1	2.11308	gene-MA16_Dca006399	up	Cellular Component: cytoplasm (GO:0005737);; Biological Process: L-phenylalanine catabolic process (GO:0006559);; Biological Process: cinnamic acid biosynthetic process (GO:0009800);; Molecular Function: phenylalanine ammonia-lyase activity (GO:0045548);;	Phenylalanine metabolism (ko00360);; Phenylpropanoid biosynthesis (ko00940)
MSTRG.27271.1	2.11308	gene-MA16_Dca006394	up	Molecular Function: DNA binding (GO:0003677);; Molecular Function: transcription factor activity, sequence-specific DNA binding (GO:0003700);; Cellular Component: nucleus (GO:0005634);; Biological Process: regulation of transcription, DNA-templated (GO:0006355);;	--
MSTRG.33711.2	2.0773	gene-MA16_Dca012413	up	--	--
MSTRG.33711.2	2.0773	gene-MA16_Dca012404	up	Cellular Component: mitochondrial inner membrane presequence translocase complex (GO:0005744);; Molecular Function: protein channel activity (GO:0015266);; Biological Process: protein import into mitochondrial matrix (GO:0030150);; Cellular Component: integral component of mitochondrial inner membrane (GO:0031305);;	--
MSTRG.33711.2	2.0773	gene-MA16_Dca012412	up	Cellular Component: chloroplast (GO:0009507);; Cellular Component: membrane (GO:0016020);;	Peroxisome (ko04146)
MSTRG.33711.2	2.0773	gene-MA16_Dca012414	up	Cellular Component: vacuole (GO:0005773);; Biological Process: proteolysis (GO:0006508);; Biological Process: glutamine metabolic process (GO:0006541);; Molecular Function: gamma-glutamyl-peptidase activity (GO:0034722);; Biological Process: tetrahydrofolylpolyglutamate metabolic process (GO:0046900);;	Folate biosynthesis (ko00790)
MSTRG.33711.2	2.0773	gene-MA16_Dca012410	up	--	--
MSTRG.33711.2	2.0773	gene-MA16_Dca012405	up	--	--
MSTRG.33711.2	2.0773	gene-MA16_Dca012403	up	--	--
MSTRG.33711.2	2.0773	gene-MA16_Dca012402	up	--	--
MSTRG.33711.2	2.0773	gene-MA16_Dca012408	up	Molecular Function: GTP binding (GO:0005525);; Cellular Component: intracellular (GO:0005622);; Biological Process: small GTPase mediated signal transduction (GO:0007264);;	Endocytosis (ko04144);; Phagosome (ko04145)
MSTRG.33711.2	2.0773	gene-MA16_Dca012411	up	Molecular Function: GTP binding (GO:0005525);; Cellular Component: intracellular (GO:0005622);; Biological Process: small GTPase mediated signal transduction (GO:0007264);; Molecular Function: hydrolase activity (GO:0016787);;	Endocytosis (ko04144)
MSTRG.33711.2	2.0773	gene-MA16_Dca012409	up	Molecular Function: protein serine/threonine kinase activity (GO:0004674);; Molecular Function: ATP binding (GO:0005524);; Biological Process: protein phosphorylation (GO:0006468);; Cellular Component: integral component of membrane (GO:0016021);; Molecular Function: carbohydrate binding (GO:0030246);;	--
MSTRG.33711.2	2.0773	gene-MA16_Dca012407	up	--	--
MSTRG.33711.2	2.0773	gene-MA16_Dca012406	up	Cellular Component: mitochondrial outer membrane translocase complex (GO:0005742);; Cellular Component: integral component of membrane (GO:0016021);; Biological Process: protein import into mitochondrial matrix (GO:0030150);;	--
MSTRG.33711.2	2.0773	gene-MA16_Dca012415	up	--	--
MSTRG.56561.1	2.06731	gene-MA16_Dca010655	up	--	Purine metabolism (ko00230)
MSTRG.56561.1	2.06731	gene-MA16_Dca010654	up	Cellular Component: chloroplast (GO:0009507);;	--
MSTRG.56561.1	2.06731	gene-MA16_Dca010653	up	--	--
MSTRG.56561.1	2.06731	gene-MA16_Dca010652	up	--	--
MSTRG.56561.1	2.06731	gene-MA16_Dca010656	up	--	--
MSTRG.56561.1	2.06731	gene-MA16_Dca010651	up	--	--
MSTRG.56561.1	2.06731	gene-MA16_Dca010659	up	Molecular Function: binding (GO:0005488);;	Ubiquitin mediated proteolysis (ko04120)
MSTRG.56561.1	2.06731	gene-MA16_Dca010657	up	--	--
MSTRG.26626.1	2.05111	gene-MA16_Dca002873	up	--	--
MSTRG.26626.1	2.05111	gene-MA16_Dca002871	up	--	--
MSTRG.26626.1	2.05111	gene-MA16_Dca002872	up	--	--
MSTRG.26626.1	2.05111	gene-MA16_Dca002875	up	--	--
MSTRG.44504.1	2.03119	gene-MA16_Dca019957	up	--	--
MSTRG.44504.1	2.03119	gene-MA16_Dca019955	up	--	--
MSTRG.44504.1	2.03119	gene-MA16_Dca019952	up	Cellular Component: mitochondrion (GO:0005739);;	--
MSTRG.44504.1	2.03119	gene-MA16_Dca019961	up	--	SNARE interactions in vesicular transport (ko04130)
MSTRG.44504.1	2.03119	gene-MA16_Dca019953	up	--	--
MSTRG.44504.1	2.03119	gene-MA16_Dca019958	up	Cellular Component: membrane (GO:0016020);;	--
MSTRG.44504.1	2.03119	gene-MA16_Dca019956	up	--	--
MSTRG.44504.1	2.03119	gene-MA16_Dca019959	up	--	--
MSTRG.44504.1	2.03119	gene-MA16_Dca019954	up	Molecular Function: metal ion binding (GO:0046872);;	--
MSTRG.44504.1	2.03119	gene-MA16_Dca019960	up	Cellular Component: integral component of membrane (GO:0016021);; Biological Process: transmembrane transport (GO:0055085);;	--
MSTRG.45434.1	2.03113	gene-MA16_Dca003538	up	--	--
MSTRG.45434.1	2.03113	gene-MA16_Dca003535	up	Molecular Function: ARF guanyl-nucleotide exchange factor activity (GO:0005086);; Biological Process: regulation of ARF protein signal transduction (GO:0032012);; Biological Process: positive regulation of GTPase activity (GO:0043547);;	Endocytosis (ko04144)
MSTRG.45434.1	2.03113	gene-MA16_Dca003533	up	--	Spliceosome (ko03040)
MSTRG.45434.1	2.03113	gene-MA16_Dca003536	up	Cellular Component: intracellular (GO:0005622);; Molecular Function: electron carrier activity (GO:0009055);; Molecular Function: protein disulfide oxidoreductase activity (GO:0015035);; Biological Process: intracellular signal transduction (GO:0035556);; Biological Process: cell redox homeostasis (GO:0045454);; Biological Process: oxidation-reduction process (GO:0055114);;	--
MSTRG.45434.1	2.03113	gene-MA16_Dca003532	up	Molecular Function: transcription factor activity, sequence-specific DNA binding (GO:0003700);; Biological Process: regulation of transcription, DNA-templated (GO:0006355);; Molecular Function: sequence-specific DNA binding (GO:0043565);;	Plant hormone signal transduction (ko04075)
MSTRG.45434.1	2.03113	gene-MA16_Dca003537	up	Molecular Function: zinc ion binding (GO:0008270);;	--
MSTRG.58520.1	2.00488	gene-MA16_Dca019399	up	Cellular Component: membrane (GO:0016020);; Biological Process: proteasome-mediated ubiquitin-dependent protein catabolic process (GO:0043161);; Molecular Function: metal ion binding (GO:0046872);; Molecular Function: ubiquitin protein ligase activity (GO:0061630);;	--
MSTRG.58520.1	2.00488	gene-MA16_Dca019392	up	--	--
MSTRG.58520.1	2.00488	gene-MA16_Dca019398	up	Cellular Component: membrane (GO:0016020);; Biological Process: proteasome-mediated ubiquitin-dependent protein catabolic process (GO:0043161);; Molecular Function: metal ion binding (GO:0046872);; Molecular Function: ubiquitin protein ligase activity (GO:0061630);;	--
MSTRG.58520.1	2.00488	gene-MA16_Dca019394	up	--	--
MSTRG.58520.1	2.00488	gene-MA16_Dca019400	up	Cellular Component: membrane (GO:0016020);; Molecular Function: metal ion binding (GO:0046872);;	--
MSTRG.58520.1	2.00488	gene-MA16_Dca019397	up	--	--
MSTRG.58520.1	2.00488	gene-MA16_Dca019393	up	--	--
MSTRG.58520.1	2.00488	gene-MA16_Dca019395	up	--	--
MSTRG.33711.3	2.00407	gene-MA16_Dca012415	up	--	--
MSTRG.33711.3	2.00407	gene-MA16_Dca012406	up	Cellular Component: mitochondrial outer membrane translocase complex (GO:0005742);; Cellular Component: integral component of membrane (GO:0016021);; Biological Process: protein import into mitochondrial matrix (GO:0030150);;	--
MSTRG.33711.3	2.00407	gene-MA16_Dca012407	up	--	--
MSTRG.33711.3	2.00407	gene-MA16_Dca012409	up	Molecular Function: protein serine/threonine kinase activity (GO:0004674);; Molecular Function: ATP binding (GO:0005524);; Biological Process: protein phosphorylation (GO:0006468);; Cellular Component: integral component of membrane (GO:0016021);; Molecular Function: carbohydrate binding (GO:0030246);;	--
MSTRG.33711.3	2.00407	gene-MA16_Dca012408	up	Molecular Function: GTP binding (GO:0005525);; Cellular Component: intracellular (GO:0005622);; Biological Process: small GTPase mediated signal transduction (GO:0007264);;	Endocytosis (ko04144);; Phagosome (ko04145)
MSTRG.33711.3	2.00407	gene-MA16_Dca012411	up	Molecular Function: GTP binding (GO:0005525);; Cellular Component: intracellular (GO:0005622);; Biological Process: small GTPase mediated signal transduction (GO:0007264);; Molecular Function: hydrolase activity (GO:0016787);;	Endocytosis (ko04144)
MSTRG.33711.3	2.00407	gene-MA16_Dca012402	up	--	--
MSTRG.33711.3	2.00407	gene-MA16_Dca012405	up	--	--
MSTRG.33711.3	2.00407	gene-MA16_Dca012410	up	--	--
MSTRG.33711.3	2.00407	gene-MA16_Dca012414	up	Cellular Component: vacuole (GO:0005773);; Biological Process: proteolysis (GO:0006508);; Biological Process: glutamine metabolic process (GO:0006541);; Molecular Function: gamma-glutamyl-peptidase activity (GO:0034722);; Biological Process: tetrahydrofolylpolyglutamate metabolic process (GO:0046900);;	Folate biosynthesis (ko00790)
MSTRG.33711.3	2.00407	gene-MA16_Dca012403	up	--	--
MSTRG.33711.3	2.00407	gene-MA16_Dca012404	up	Cellular Component: mitochondrial inner membrane presequence translocase complex (GO:0005744);; Molecular Function: protein channel activity (GO:0015266);; Biological Process: protein import into mitochondrial matrix (GO:0030150);; Cellular Component: integral component of mitochondrial inner membrane (GO:0031305);;	--
MSTRG.33711.3	2.00407	gene-MA16_Dca012413	up	--	--
MSTRG.33711.3	2.00407	gene-MA16_Dca012412	up	Cellular Component: chloroplast (GO:0009507);; Cellular Component: membrane (GO:0016020);;	Peroxisome (ko04146)
MSTRG.38952.1	1.97611	gene-MA16_Dca005675	up	Molecular Function: DNA binding (GO:0003677);; Cellular Component: nucleus (GO:0005634);; Biological Process: regulation of transcription, DNA-templated (GO:0006355);;	--
MSTRG.38952.1	1.97611	gene-MA16_Dca005684	up	Cellular Component: membrane (GO:0016020);;	--
MSTRG.38952.1	1.97611	gene-MA16_Dca005678	up	--	--
MSTRG.38952.1	1.97611	gene-MA16_Dca005685	up	--	Plant hormone signal transduction (ko04075)
MSTRG.38952.1	1.97611	gene-MA16_Dca005676	up	--	--
MSTRG.38952.1	1.97611	gene-MA16_Dca005677	up	Cellular Component: integral component of membrane (GO:0016021);;	--
MSTRG.38952.1	1.97611	gene-MA16_Dca005680	up	--	--
MSTRG.38952.1	1.97611	gene-MA16_Dca005686	up	--	--
MSTRG.38952.1	1.97611	gene-MA16_Dca005689	up	Molecular Function: GTPase activity (GO:0003924);; Molecular Function: structural constituent of cytoskeleton (GO:0005200);; Molecular Function: GTP binding (GO:0005525);; Cellular Component: cytoplasm (GO:0005737);; Cellular Component: microtubule (GO:0005874);; Biological Process: microtubule-based process (GO:0007017);;	Phagosome (ko04145)
MSTRG.38952.1	1.97611	gene-MA16_Dca005679	up	--	--
MSTRG.38952.1	1.97611	gene-MA16_Dca005681	up	Cellular Component: integral component of membrane (GO:0016021);;	Oxidative phosphorylation (ko00190)
MSTRG.38952.1	1.97611	gene-MA16_Dca005687	up	--	--
MSTRG.38952.1	1.97611	gene-MA16_Dca005688	up	Molecular Function: actin binding (GO:0003779);; Cellular Component: actin cytoskeleton (GO:0015629);; Biological Process: actin filament depolymerization (GO:0030042);;	--
MSTRG.38952.1	1.97611	gene-MA16_Dca005683	up	Cellular Component: plasmodesma (GO:0009506);; Cellular Component: integral component of membrane (GO:0016021);;	--
MSTRG.63946.1	1.96531	gene-MA16_Dca004594	up	--	--
MSTRG.63946.1	1.96531	gene-MA16_Dca004588	up	Cellular Component: transcription factor TFIIA complex (GO:0005672);; Biological Process: regulation of transcription, DNA-templated (GO:0006355);; Biological Process: transcription initiation from RNA polymerase II promoter (GO:0006367);;	Basal transcription factors (ko03022)
MSTRG.63946.1	1.96531	gene-MA16_Dca004592	up	--	--
MSTRG.63946.1	1.96531	gene-MA16_Dca004589	up	--	--
MSTRG.63946.1	1.96531	gene-MA16_Dca004597	up	--	--
MSTRG.63946.1	1.96531	gene-MA16_Dca004596	up	Molecular Function: DNA binding (GO:0003677);; Cellular Component: nucleus (GO:0005634);; Biological Process: regulation of transcription, DNA-templated (GO:0006355);; Biological Process: auxin-activated signaling pathway (GO:0009734);;	--
MSTRG.63946.1	1.96531	gene-MA16_Dca004593	up	Molecular Function: binding (GO:0005488);;	--
MSTRG.63946.1	1.96531	gene-MA16_Dca004591	up	--	--
MSTRG.63946.1	1.96531	gene-MA16_Dca004595	up	Cellular Component: plasma membrane (GO:0005886);; Biological Process: response to stress (GO:0006950);;	--
MSTRG.63946.1	1.96531	gene-MA16_Dca004590	up	--	--
MSTRG.63946.1	1.96531	gene-MA16_Dca004587	up	--	--
MSTRG.72059.1	1.91323	gene-MA16_Dca016757	up	--	--
MSTRG.72059.1	1.91323	gene-MA16_Dca016756	up	--	--
MSTRG.53277.10	1.8736	gene-MA16_Dca008744	up	--	--
MSTRG.53277.10	1.8736	gene-MA16_Dca008741	up	--	--
MSTRG.53277.10	1.8736	gene-MA16_Dca008745	up	--	--
MSTRG.53277.10	1.8736	gene-MA16_Dca008746	up	--	--
MSTRG.53277.10	1.8736	gene-MA16_Dca008740	up	--	--
MSTRG.53277.10	1.8736	gene-MA16_Dca008743	up	--	--
MSTRG.64412.1	1.8555	gene-MA16_Dca022321	up	Molecular Function: kinase activity (GO:0016301);;	--
MSTRG.64412.1	1.8555	gene-MA16_Dca022318	up	Cellular Component: plastid (GO:0009536);; Cellular Component: integral component of membrane (GO:0016021);;	--
MSTRG.64412.1	1.8555	gene-MA16_Dca022323	up	Molecular Function: ion binding (GO:0043167);;	--
MSTRG.64412.1	1.8555	gene-MA16_Dca022324	up	Molecular Function: magnesium ion binding (GO:0000287);; Molecular Function: phospholipid-translocating ATPase activity (GO:0004012);; Molecular Function: ATP binding (GO:0005524);; Cellular Component: plasma membrane (GO:0005886);; Cellular Component: integral component of membrane (GO:0016021);; Biological Process: phospholipid translocation (GO:0045332);;	--
MSTRG.64412.1	1.8555	gene-MA16_Dca022320	up	Molecular Function: protein serine/threonine kinase activity (GO:0004674);; Molecular Function: ATP binding (GO:0005524);; Biological Process: protein phosphorylation (GO:0006468);; Cellular Component: integral component of membrane (GO:0016021);;	--
MSTRG.64412.1	1.8555	gene-MA16_Dca022319	up	--	--
MSTRG.64412.1	1.8555	gene-MA16_Dca022322	up	--	--
MSTRG.33712.5	1.84869	gene-MA16_Dca012404	up	Cellular Component: mitochondrial inner membrane presequence translocase complex (GO:0005744);; Molecular Function: protein channel activity (GO:0015266);; Biological Process: protein import into mitochondrial matrix (GO:0030150);; Cellular Component: integral component of mitochondrial inner membrane (GO:0031305);;	--
MSTRG.33712.5	1.84869	gene-MA16_Dca012413	up	--	--
MSTRG.33712.5	1.84869	gene-MA16_Dca012412	up	Cellular Component: chloroplast (GO:0009507);; Cellular Component: membrane (GO:0016020);;	Peroxisome (ko04146)
MSTRG.33712.5	1.84869	gene-MA16_Dca012405	up	--	--
MSTRG.33712.5	1.84869	gene-MA16_Dca012414	up	Cellular Component: vacuole (GO:0005773);; Biological Process: proteolysis (GO:0006508);; Biological Process: glutamine metabolic process (GO:0006541);; Molecular Function: gamma-glutamyl-peptidase activity (GO:0034722);; Biological Process: tetrahydrofolylpolyglutamate metabolic process (GO:0046900);;	Folate biosynthesis (ko00790)
MSTRG.33712.5	1.84869	gene-MA16_Dca012410	up	--	--
MSTRG.33712.5	1.84869	gene-MA16_Dca012403	up	--	--
MSTRG.33712.5	1.84869	gene-MA16_Dca012409	up	Molecular Function: protein serine/threonine kinase activity (GO:0004674);; Molecular Function: ATP binding (GO:0005524);; Biological Process: protein phosphorylation (GO:0006468);; Cellular Component: integral component of membrane (GO:0016021);; Molecular Function: carbohydrate binding (GO:0030246);;	--
MSTRG.33712.5	1.84869	gene-MA16_Dca012407	up	--	--
MSTRG.33712.5	1.84869	gene-MA16_Dca012411	up	Molecular Function: GTP binding (GO:0005525);; Cellular Component: intracellular (GO:0005622);; Biological Process: small GTPase mediated signal transduction (GO:0007264);; Molecular Function: hydrolase activity (GO:0016787);;	Endocytosis (ko04144)
MSTRG.33712.5	1.84869	gene-MA16_Dca012402	up	--	--
MSTRG.33712.5	1.84869	gene-MA16_Dca012408	up	Molecular Function: GTP binding (GO:0005525);; Cellular Component: intracellular (GO:0005622);; Biological Process: small GTPase mediated signal transduction (GO:0007264);;	Endocytosis (ko04144);; Phagosome (ko04145)
MSTRG.33712.5	1.84869	gene-MA16_Dca012415	up	--	--
MSTRG.33712.5	1.84869	gene-MA16_Dca012416	up	--	--
MSTRG.33712.5	1.84869	gene-MA16_Dca012406	up	Cellular Component: mitochondrial outer membrane translocase complex (GO:0005742);; Cellular Component: integral component of membrane (GO:0016021);; Biological Process: protein import into mitochondrial matrix (GO:0030150);;	--
MSTRG.39050.1	1.84798	gene-MA16_Dca013449	up	--	--
MSTRG.39050.1	1.84798	gene-MA16_Dca013454	up	Molecular Function: RNA binding (GO:0003723);; Molecular Function: ATP-dependent RNA helicase activity (GO:0004004);; Molecular Function: ATP binding (GO:0005524);; Biological Process: rRNA processing (GO:0006364);; Biological Process: RNA secondary structure unwinding (GO:0010501);;	--
MSTRG.39050.1	1.84798	gene-MA16_Dca013453	up	--	--
MSTRG.39050.1	1.84798	gene-MA16_Dca013445	up	--	--
MSTRG.39050.1	1.84798	gene-MA16_Dca013452	up	Cellular Component: endosome (GO:0005768);; Cellular Component: trans-Golgi network (GO:0005802);; Molecular Function: sialyltransferase activity (GO:0008373);; Biological Process: oligosaccharide metabolic process (GO:0009311);; Cellular Component: integral component of membrane (GO:0016021);; Biological Process: protein N-linked glycosylation via asparagine (GO:0018279);; Biological Process: si…	--
MSTRG.39050.1	1.84798	gene-MA16_Dca013446	up	Molecular Function: protein-N-terminal asparagine amidohydrolase activity (GO:0008418);;	--
MSTRG.39050.1	1.84798	gene-MA16_Dca013447	up	--	--
MSTRG.39050.1	1.84798	gene-MA16_Dca013451	up	Cellular Component: cytosol (GO:0005829);; Biological Process: plant-type hypersensitive response (GO:0009626);; Cellular Component: integral component of membrane (GO:0016021);;	--
MSTRG.39050.1	1.84798	gene-MA16_Dca013448	up	--	--
MSTRG.39050.1	1.84798	gene-MA16_Dca013450	up	--	--
MSTRG.39050.1	1.84798	gene-MA16_Dca013444	up	--	--
MSTRG.29691.1	1.80688	gene-MA16_Dca006169	up	--	--
MSTRG.29691.1	1.80688	gene-MA16_Dca006162	up	--	--
MSTRG.29691.1	1.80688	gene-MA16_Dca006170	up	--	--
MSTRG.29691.1	1.80688	gene-MA16_Dca006165	up	Molecular Function: ATP binding (GO:0005524);; Molecular Function: ATPase activity (GO:0016887);;	--
MSTRG.29691.1	1.80688	gene-MA16_Dca006159	up	Molecular Function: serine-type carboxypeptidase activity (GO:0004185);; Biological Process: proteolysis (GO:0006508);;	--
MSTRG.29691.1	1.80688	gene-MA16_Dca006168	up	--	--
MSTRG.29691.1	1.80688	gene-MA16_Dca006160	up	Cellular Component: membrane (GO:0016020);;	Taurine and hypotaurine metabolism (ko00430);; Cyanoamino acid metabolism (ko00460);; Glutathione metabolism (ko00480);; Arachidonic acid metabolism (ko00590)
MSTRG.29691.1	1.80688	gene-MA16_Dca006164	up	--	--
MSTRG.29691.1	1.80688	gene-MA16_Dca006163	up	Molecular Function: ATP binding (GO:0005524);;	Spliceosome (ko03040);; Protein processing in endoplasmic reticulum (ko04141);; Endocytosis (ko04144)
MSTRG.29691.1	1.80688	gene-MA16_Dca006167	up	--	--
MSTRG.29691.1	1.80688	gene-MA16_Dca006166	up	--	--
MSTRG.35127.2	1.71729	gene-MA16_Dca025402	up	--	--
MSTRG.35127.2	1.71729	gene-MA16_Dca025407	up	Molecular Function: helicase activity (GO:0004386);; Molecular Function: organic cyclic compound binding (GO:0097159);; Molecular Function: heterocyclic compound binding (GO:1901363);;	--
MSTRG.35127.2	1.71729	gene-MA16_Dca025406	up	--	--
MSTRG.35127.2	1.71729	gene-MA16_Dca025408	up	--	--
MSTRG.35127.2	1.71729	gene-MA16_Dca025405	up	--	--
MSTRG.35127.2	1.71729	gene-MA16_Dca025404	up	--	--
MSTRG.40567.1	1.65734	gene-MA16_Dca001108	up	--	--
MSTRG.40567.1	1.65734	gene-MA16_Dca001112	up	--	--
MSTRG.40567.1	1.65734	gene-MA16_Dca001110	up	Biological Process: lipid metabolic process (GO:0006629);; Biological Process: cellular process (GO:0009987);;	Glycerolipid metabolism (ko00561);; Glycerophospholipid metabolism (ko00564)
MSTRG.40567.1	1.65734	gene-MA16_Dca001107	up	--	--
MSTRG.40567.1	1.65734	gene-MA16_Dca001111	up	--	--
MSTRG.40567.1	1.65734	gene-MA16_Dca001109	up	--	--
MSTRG.70510.1	1.54008	gene-MA16_Dca021019	up	--	--
MSTRG.60493.1	1.45618	gene-MA16_Dca021558	up	--	--
MSTRG.60493.1	1.45618	gene-MA16_Dca021561	up	Biological Process: cellular process (GO:0009987);; Cellular Component: membrane (GO:0016020);;	Protein export (ko03060)
MSTRG.60493.1	1.45618	gene-MA16_Dca021557	up	Cellular Component: membrane (GO:0016020);;	--
MSTRG.60493.1	1.45618	gene-MA16_Dca021554	up	--	--
MSTRG.60493.1	1.45618	gene-MA16_Dca021556	up	Molecular Function: oxidoreductase activity (GO:0016491);; Molecular Function: metal ion binding (GO:0046872);;	Brassinosteroid biosynthesis (ko00905)
MSTRG.60493.1	1.45618	gene-MA16_Dca021560	up	--	--
MSTRG.60493.1	1.45618	gene-MA16_Dca021555	up	--	--
MSTRG.60493.1	1.45618	gene-MA16_Dca021553	up	--	--
MSTRG.60493.1	1.45618	gene-MA16_Dca021559	up	Biological Process: protein peptidyl-prolyl isomerization (GO:0000413);; Molecular Function: peptidyl-prolyl cis-trans isomerase activity (GO:0003755);; Biological Process: protein folding (GO:0006457);; Cellular Component: plastid (GO:0009536);;	--
MSTRG.60493.1	1.45618	gene-MA16_Dca021562	up	--	--
MSTRG.73689.2	1.23631	gene-MA16_Dca027230	up	--	--
MSTRG.69889.1	1.14475	gene-MA16_Dca016042	up	--	--
MSTRG.69889.1	1.14475	gene-MA16_Dca016039	up	--	--
MSTRG.69889.1	1.14475	gene-MA16_Dca016035	up	Molecular Function: oxidoreductase activity (GO:0016491);; Biological Process: oxidation-reduction process (GO:0055114);;	--
MSTRG.69889.1	1.14475	gene-MA16_Dca016038	up	Cellular Component: mitochondrion (GO:0005739);; Cellular Component: chloroplast inner membrane (GO:0009706);;	--
MSTRG.69889.1	1.14475	gene-MA16_Dca016037	up	--	--
MSTRG.69889.1	1.14475	gene-MA16_Dca016041	up	Molecular Function: iron ion binding (GO:0005506);; Biological Process: cellular response to starvation (GO:0009267);; Cellular Component: integral component of membrane (GO:0016021);; Molecular Function: dioxygenase activity (GO:0051213);; Biological Process: oxidation-reduction process (GO:0055114);;	--
MSTRG.69889.1	1.14475	gene-MA16_Dca016031	up	Molecular Function: adenine phosphoribosyltransferase activity (GO:0003999);; Cellular Component: cytoplasm (GO:0005737);; Biological Process: adenine salvage (GO:0006168);; Biological Process: nucleoside metabolic process (GO:0009116);;	Purine metabolism (ko00230)
MSTRG.69889.1	1.14475	gene-MA16_Dca016040	up	Cellular Component: mitochondrion (GO:0005739);; Cellular Component: membrane (GO:0016020);; Molecular Function: hydrolase activity (GO:0016787);; Biological Process: macromolecule metabolic process (GO:0043170);; Biological Process: primary metabolic process (GO:0044238);; Molecular Function: metal ion binding (GO:0046872);;	--
MSTRG.69889.1	1.14475	gene-MA16_Dca016032	up	Molecular Function: protein serine/threonine kinase activity (GO:0004674);; Molecular Function: ATP binding (GO:0005524);; Biological Process: protein phosphorylation (GO:0006468);;	--
MSTRG.69889.1	1.14475	gene-MA16_Dca016036	up	Molecular Function: catalytic activity (GO:0003824);; Cellular Component: integral component of membrane (GO:0016021);;	--
MSTRG.69889.1	1.14475	gene-MA16_Dca016034	up	--	--
MSTRG.69889.1	1.14475	gene-MA16_Dca016033	up	--	--
MSTRG.40100.1	1.11069	gene-MA16_Dca013214	up	Biological Process: single-organism process (GO:0044699);;	--
MSTRG.40100.1	1.11069	gene-MA16_Dca013212	up	Cellular Component: membrane (GO:0016020);;	--
MSTRG.40100.1	1.11069	gene-MA16_Dca013215	up	Molecular Function: ion binding (GO:0043167);; Biological Process: response to stimulus (GO:0050896);;	--
MSTRG.40100.1	1.11069	gene-MA16_Dca013219	up	Molecular Function: phosphatidylinositol phosphate kinase activity (GO:0016307);; Biological Process: phosphatidylinositol metabolic process (GO:0046488);;	Inositol phosphate metabolism (ko00562);; Phosphatidylinositol signaling system (ko04070);; Endocytosis (ko04144)
MSTRG.40100.1	1.11069	gene-MA16_Dca013216	up	Molecular Function: calcium ion binding (GO:0005509);; Molecular Function: calcium-dependent phospholipid binding (GO:0005544);;	--
MSTRG.40100.1	1.11069	gene-MA16_Dca013217	up	Biological Process: phosphorelay signal transduction system (GO:0000160);; Cellular Component: intracellular (GO:0005622);;	Plant hormone signal transduction (ko04075)
MSTRG.40100.1	1.11069	gene-MA16_Dca013213	up	Molecular Function: transporter activity (GO:0005215);; Cellular Component: mitochondrial inner membrane (GO:0005743);; Cellular Component: integral component of membrane (GO:0016021);; Biological Process: transmembrane transport (GO:0055085);;	--
MSTRG.40100.1	1.11069	gene-MA16_Dca013211	up	Cellular Component: membrane (GO:0016020);;	--
MSTRG.25902.1	1.11041	gene-MA16_Dca008203	up	--	--
MSTRG.25902.1	1.11041	gene-MA16_Dca008205	up	--	--
MSTRG.25902.1	1.11041	gene-MA16_Dca008204	up	--	--
MSTRG.25902.1	1.11041	gene-MA16_Dca008202	up	Biological Process: dolichol metabolic process (GO:0019348);; Cellular Component: integral component of endoplasmic reticulum membrane (GO:0030176);; Molecular Function: enzyme regulator activity (GO:0030234);; Cellular Component: dolichol-phosphate-mannose synthase complex (GO:0033185);; Biological Process: regulation of catalytic activity (GO:0050790);;	N-Glycan biosynthesis (ko00510);; Glycosylphosphatidylinositol(GPI)-anchor biosynthesis (ko00563)
MSTRG.25902.1	1.11041	gene-MA16_Dca008199	up	Molecular Function: hydrolase activity, acting on acid anhydrides, in phosphorus-containing anhydrides (GO:0016818);; Molecular Function: organic cyclic compound binding (GO:0097159);; Molecular Function: heterocyclic compound binding (GO:1901363);;	--
MSTRG.25902.1	1.11041	gene-MA16_Dca008200	up	--	--
MSTRG.25902.1	1.11041	gene-MA16_Dca008201	up	--	--
MSTRG.56302.1	1.0624	gene-MA16_Dca002577	up	--	--
MSTRG.56302.1	1.0624	gene-MA16_Dca002584	up	--	--
MSTRG.56302.1	1.0624	gene-MA16_Dca002583	up	--	--
MSTRG.56302.1	1.0624	gene-MA16_Dca002578	up	--	--
MSTRG.56302.1	1.0624	gene-MA16_Dca002582	up	--	--
MSTRG.56302.1	1.0624	gene-MA16_Dca002579	up	--	--
MSTRG.56302.1	1.0624	gene-MA16_Dca002581	up	--	--
MSTRG.56302.1	1.0624	gene-MA16_Dca002576	up	--	--
MSTRG.56302.1	1.0624	gene-MA16_Dca002580	up	--	--
MSTRG.68903.1	0.981876	gene-MA16_Dca025325	up	--	--
MSTRG.68903.1	0.981876	gene-MA16_Dca025323	up	--	--
MSTRG.68903.1	0.981876	gene-MA16_Dca025321	up	--	--
MSTRG.68903.1	0.981876	gene-MA16_Dca025320	up	Molecular Function: protein transporter activity (GO:0008565);; Biological Process: protein transport (GO:0015031);;	Endocytosis (ko04144)
MSTRG.68903.1	0.981876	gene-MA16_Dca025318	up	--	--
MSTRG.68903.1	0.981876	gene-MA16_Dca025322	up	Cellular Component: membrane (GO:0016020);;	--
MSTRG.68903.1	0.981876	gene-MA16_Dca025319	up	--	--
MSTRG.68903.1	0.981876	gene-MA16_Dca025324	up	Biological Process: transcription, DNA-templated (GO:0006351);;	--
MSTRG.59928.1	0.825781	gene-MA16_Dca013613	up	--	--
MSTRG.59928.1	0.825781	gene-MA16_Dca013615	up	--	--
MSTRG.59928.1	0.825781	gene-MA16_Dca013617	up	Molecular Function: DNA binding (GO:0003677);; Cellular Component: nucleus (GO:0005634);; Biological Process: transcription, DNA-templated (GO:0006351);; Biological Process: leaf formation (GO:0010338);;	--
MSTRG.59928.1	0.825781	gene-MA16_Dca013616	up	--	--
MSTRG.59928.1	0.825781	gene-MA16_Dca013611	up	Biological Process: metabolic process (GO:0008152);; Molecular Function: hydrolase activity (GO:0016787);;	--
MSTRG.59928.1	0.825781	gene-MA16_Dca013614	up	--	--
MSTRG.59928.1	0.825781	gene-MA16_Dca013612	up	Molecular Function: mannosyltransferase activity (GO:0000030);; Cellular Component: endoplasmic reticulum membrane (GO:0005789);; Biological Process: GPI anchor biosynthetic process (GO:0006506);; Biological Process: embryo development ending in seed dormancy (GO:0009793);; Biological Process: pollen tube guidance (GO:0010183);; Cellular Component: integral component of membrane (GO:0016021);; Ce…	Glycosylphosphatidylinositol(GPI)-anchor biosynthesis (ko00563)
MSTRG.53073.1	0.825278	gene-MA16_Dca025960	up	--	--
MSTRG.53073.1	0.825278	gene-MA16_Dca025941	up	--	--
MSTRG.53073.1	0.825278	gene-MA16_Dca025956	up	--	--
MSTRG.53073.1	0.825278	gene-MA16_Dca025959	up	--	--
MSTRG.53073.1	0.825278	gene-MA16_Dca025958	up	--	--
MSTRG.53073.1	0.825278	gene-MA16_Dca025957	up	--	--
MSTRG.53073.1	0.825278	gene-MA16_Dca025953	up	--	--
MSTRG.53073.1	0.825278	gene-MA16_Dca025955	up	--	--
MSTRG.53073.1	0.825278	gene-MA16_Dca025954	up	--	--
MSTRG.53073.1	0.825278	gene-MA16_Dca025952	up	Biological Process: oxidation-reduction process (GO:0055114);; Molecular Function: aromatase activity (GO:0070330);;	--
MSTRG.59263.1	-0.733364	gene-MA16_Dca016212	down	--	--
MSTRG.59263.1	-0.733364	gene-MA16_Dca016214	down	--	--
MSTRG.59263.1	-0.733364	gene-MA16_Dca016213	down	--	--
MSTRG.32109.4	-1.05841	gene-MA16_Dca007680	down	Molecular Function: DNA binding (GO:0003677);; Molecular Function: transcription factor activity, sequence-specific DNA binding (GO:0003700);; Cellular Component: nucleus (GO:0005634);; Cellular Component: cytosol (GO:0005829);; Biological Process: regulation of transcription, DNA-templated (GO:0006355);; Biological Process: response to water deprivation (GO:0009414);; Biological Process: abscisi…	--
MSTRG.32109.4	-1.05841	gene-MA16_Dca007682	down	--	--
MSTRG.32109.4	-1.05841	gene-MA16_Dca007681	down	--	Ribosome biogenesis in eukaryotes (ko03008);; Circadian rhythm - plant (ko04712)
MSTRG.32109.4	-1.05841	gene-MA16_Dca007679	down	Molecular Function: cysteine-type endopeptidase activity (GO:0004197);; Biological Process: proteolysis (GO:0006508);; Biological Process: positive regulation of programmed cell death (GO:0043068);;	--
MSTRG.32109.4	-1.05841	gene-MA16_Dca007683	down	Molecular Function: single-stranded DNA endodeoxyribonuclease activity (GO:0000014);; Cellular Component: nucleotide-excision repair factor 1 complex (GO:0000110);; Biological Process: resolution of meiotic recombination intermediates (GO:0000712);; Biological Process: double-strand break repair via homologous recombination (GO:0000724);; Molecular Function: damaged DNA binding (GO:0003684);; Mol…	Nucleotide excision repair (ko03420)
MSTRG.32109.4	-1.05841	gene-MA16_Dca007685	down	--	--
MSTRG.32109.4	-1.05841	gene-MA16_Dca007678	down	--	--
MSTRG.32109.4	-1.05841	gene-MA16_Dca007686	down	--	--
MSTRG.32109.4	-1.05841	gene-MA16_Dca007684	down	--	--
MSTRG.20241.5	-1.11775	gene-MA16_Dca009832	down	--	Cyanoamino acid metabolism (ko00460);; Starch and sucrose metabolism (ko00500);; Phenylpropanoid biosynthesis (ko00940)
MSTRG.20241.5	-1.11775	gene-MA16_Dca009818	down	Cellular Component: membrane (GO:0016020);;	--
MSTRG.20241.5	-1.11775	gene-MA16_Dca009821	down	--	--
MSTRG.20241.5	-1.11775	gene-MA16_Dca009824	down	Cellular Component: endosome (GO:0005768);; Cellular Component: trans-Golgi network (GO:0005802);; Biological Process: protein glycosylation (GO:0006486);; Molecular Function: sialyltransferase activity (GO:0008373);; Biological Process: pollen germination (GO:0009846);; Biological Process: pollen tube growth (GO:0009860);; Cellular Component: integral component of membrane (GO:0016021);; Biologi…	--
MSTRG.20241.5	-1.11775	gene-MA16_Dca009830	down	--	--
MSTRG.20241.5	-1.11775	gene-MA16_Dca009829	down	--	--
MSTRG.20241.5	-1.11775	gene-MA16_Dca009819	down	Molecular Function: lyase activity (GO:0016829);;	--
MSTRG.20241.5	-1.11775	gene-MA16_Dca009822	down	--	--
MSTRG.20241.5	-1.11775	gene-MA16_Dca009823	down	--	--
MSTRG.20241.5	-1.11775	gene-MA16_Dca009826	down	Molecular Function: magnesium ion binding (GO:0000287);; Biological Process: sucrose biosynthetic process (GO:0005986);; Biological Process: dephosphorylation (GO:0016311);; Molecular Function: sucrose-phosphate phosphatase activity (GO:0050307);;	--
MSTRG.20241.5	-1.11775	gene-MA16_Dca009820	down	--	--
MSTRG.20241.5	-1.11775	gene-MA16_Dca009831	down	--	--
MSTRG.20241.5	-1.11775	gene-MA16_Dca009828	down	--	--
MSTRG.20241.5	-1.11775	gene-MA16_Dca009825	down	--	--
MSTRG.20241.5	-1.11775	gene-MA16_Dca009827	down	Molecular Function: ubiquitin-protein transferase activity (GO:0004842);; Cellular Component: nucleus (GO:0005634);; Biological Process: ubiquitin-dependent protein catabolic process (GO:0006511);; Biological Process: multicellular organism development (GO:0007275);; Molecular Function: zinc ion binding (GO:0008270);; Biological Process: protein ubiquitination (GO:0016567);; Molecular Function: l…	Ubiquitin mediated proteolysis (ko04120)
MSTRG.33343.1	-1.14302	gene-MA16_Dca009282	down	Biological Process: phosphate ion transport (GO:0006817);; Cellular Component: chloroplast (GO:0009507);; Cellular Component: membrane (GO:0016020);; Molecular Function: transmembrane transporter activity (GO:0022857);; Biological Process: transmembrane transport (GO:0055085);;	--
MSTRG.33343.1	-1.14302	gene-MA16_Dca009285	down	--	Peroxisome (ko04146)
MSTRG.33343.1	-1.14302	gene-MA16_Dca009281	down	--	DNA replication (ko03030)
MSTRG.33343.1	-1.14302	gene-MA16_Dca009286	down	Molecular Function: aminoacyl-tRNA editing activity (GO:0002161);; Molecular Function: isoleucine-tRNA ligase activity (GO:0004822);; Molecular Function: ATP binding (GO:0005524);; Cellular Component: cytosol (GO:0005829);; Biological Process: isoleucyl-tRNA aminoacylation (GO:0006428);; Biological Process: regulation of translational fidelity (GO:0006450);; Cellular Component: integral component…	Aminoacyl-tRNA biosynthesis (ko00970)
MSTRG.33343.1	-1.14302	gene-MA16_Dca009283	down	--	--
MSTRG.33343.1	-1.14302	gene-MA16_Dca009284	down	--	Glutathione metabolism (ko00480)
MSTRG.56561.3	-1.28212	gene-MA16_Dca010652	down	--	--
MSTRG.56561.3	-1.28212	gene-MA16_Dca010653	down	--	--
MSTRG.56561.3	-1.28212	gene-MA16_Dca010654	down	Cellular Component: chloroplast (GO:0009507);;	--
MSTRG.56561.3	-1.28212	gene-MA16_Dca010655	down	--	Purine metabolism (ko00230)
MSTRG.56561.3	-1.28212	gene-MA16_Dca010659	down	Molecular Function: binding (GO:0005488);;	Ubiquitin mediated proteolysis (ko04120)
MSTRG.56561.3	-1.28212	gene-MA16_Dca010657	down	--	--
MSTRG.56561.3	-1.28212	gene-MA16_Dca010656	down	--	--
MSTRG.59853.1	-1.33159	gene-MA16_Dca018716	down	Biological Process: transport (GO:0006810);; Cellular Component: membrane (GO:0016020);;	--
MSTRG.40338.1	-1.35832	gene-MA16_Dca001013	down	--	--
MSTRG.40338.1	-1.35832	gene-MA16_Dca001007	down	Biological Process: metabolic process (GO:0008152);; Molecular Function: oxidoreductase activity (GO:0016491);; Molecular Function: metal ion binding (GO:0046872);;	Glycine, serine and threonine metabolism (ko00260);; Tyrosine metabolism (ko00350);; Phenylalanine metabolism (ko00360);; beta-Alanine metabolism (ko00410);; Isoquinoline alkaloid biosynthesis (ko00950);; Tropane, piperidine and pyridine alkaloid biosynthesis (ko00960)
MSTRG.40338.1	-1.35832	gene-MA16_Dca001012	down	--	--
MSTRG.40338.1	-1.35832	gene-MA16_Dca001008	down	Cellular Component: anchored component of plasma membrane (GO:0046658);;	--
MSTRG.40338.1	-1.35832	gene-MA16_Dca001011	down	--	--
MSTRG.40338.1	-1.35832	gene-MA16_Dca001010	down	--	Plant hormone signal transduction (ko04075)
MSTRG.40338.1	-1.35832	gene-MA16_Dca001006	down	--	Endocytosis (ko04144)
MSTRG.73287.1	-1.36804	gene-MA16_Dca024381	down	Molecular Function: calcium ion binding (GO:0005509);; Cellular Component: endoplasmic reticulum (GO:0005783);; Cellular Component: membrane (GO:0016020);;	--
MSTRG.73287.1	-1.36804	gene-MA16_Dca024380	down	Molecular Function: protein tyrosine phosphatase activity (GO:0004725);; Biological Process: peptidyl-tyrosine dephosphorylation (GO:0035335);;	--
MSTRG.58555.1	-1.36905	gene-MA16_Dca018324	down	--	--
MSTRG.58555.1	-1.36905	gene-MA16_Dca018322	down	Cellular Component: GINS complex (GO:0000811);; Cellular Component: chloroplast (GO:0009507);; Biological Process: DNA duplex unwinding (GO:0032508);; Molecular Function: 3'-5' DNA helicase activity (GO:0043138);; Biological Process: DNA strand elongation involved in mitotic DNA replication (GO:1902983);;	--
MSTRG.58555.1	-1.36905	gene-MA16_Dca018323	down	Molecular Function: DNA binding (GO:0003677);;	--
MSTRG.32281.1	-1.39755	gene-MA16_Dca015855	down	Molecular Function: phosphorelay sensor kinase activity (GO:0000155);; Biological Process: phosphorelay signal transduction system (GO:0000160);; Cellular Component: intracellular (GO:0005622);; Cellular Component: integral component of membrane (GO:0016021);; Biological Process: signal transduction by protein phosphorylation (GO:0023014);;	Plant hormone signal transduction (ko04075)
MSTRG.32281.1	-1.39755	gene-MA16_Dca015854	down	Cellular Component: intracellular (GO:0005622);; Biological Process: transport (GO:0006810);;	--
MSTRG.32281.1	-1.39755	gene-MA16_Dca015856	down	--	--
MSTRG.32281.1	-1.39755	gene-MA16_Dca015857	down	Molecular Function: catalytic activity (GO:0003824);;	--
MSTRG.32281.1	-1.39755	gene-MA16_Dca015859	down	--	--
MSTRG.32281.1	-1.39755	gene-MA16_Dca015858	down	Molecular Function: peroxidase activity (GO:0004601);; Cellular Component: extracellular region (GO:0005576);; Biological Process: response to oxidative stress (GO:0006979);; Molecular Function: heme binding (GO:0020037);; Biological Process: hydrogen peroxide catabolic process (GO:0042744);; Molecular Function: metal ion binding (GO:0046872);; Biological Process: oxidation-reduction process (GO:…	Phenylpropanoid biosynthesis (ko00940)
MSTRG.60229.2	-1.40462	gene-MA16_Dca023168	down	Molecular Function: RNA polymerase II transcription factor activity, sequence-specific DNA binding (GO:0000981);; Molecular Function: DNA binding (GO:0003677);; Cellular Component: nucleoplasm (GO:0005654);; Cellular Component: cytoplasm (GO:0005737);; Biological Process: regulation of transcription from RNA polymerase II promoter (GO:0006357);; Molecular Function: protein dimerization activity (…	--
MSTRG.60229.2	-1.40462	gene-MA16_Dca023169	down	--	--
MSTRG.60229.2	-1.40462	gene-MA16_Dca023162	down	--	--
MSTRG.60229.2	-1.40462	gene-MA16_Dca023167	down	--	--
MSTRG.60229.2	-1.40462	gene-MA16_Dca023163	down	Molecular Function: ATP-dependent peptidase activity (GO:0004176);; Molecular Function: metalloendopeptidase activity (GO:0004222);; Molecular Function: ATP binding (GO:0005524);; Cellular Component: mitochondrion (GO:0005739);; Biological Process: proteolysis (GO:0006508);; Cellular Component: chloroplast thylakoid membrane (GO:0009535);; Cellular Component: chloroplast envelope (GO:0009941);; B…	--
MSTRG.32024.1	-1.43902	gene-MA16_Dca007647	down	Cellular Component: membrane (GO:0016020);;	--
MSTRG.32024.1	-1.43902	gene-MA16_Dca007645	down	--	--
MSTRG.32024.1	-1.43902	gene-MA16_Dca007643	down	--	--
MSTRG.32024.1	-1.43902	gene-MA16_Dca007646	down	--	--
MSTRG.32024.1	-1.43902	gene-MA16_Dca007642	down	--	--
MSTRG.32024.1	-1.43902	gene-MA16_Dca007644	down	--	--
MSTRG.52339.1	-1.51679	gene-MA16_Dca017060	down	--	--
MSTRG.52339.1	-1.51679	gene-MA16_Dca017061	down	--	--
MSTRG.63366.1	-1.59452	gene-MA16_Dca013560	down	--	--
MSTRG.63366.1	-1.59452	gene-MA16_Dca013563	down	Molecular Function: hydrolase activity, hydrolyzing O-glycosyl compounds (GO:0004553);; Biological Process: carbohydrate metabolic process (GO:0005975);;	Galactose metabolism (ko00052);; Starch and sucrose metabolism (ko00500)
MSTRG.63366.1	-1.59452	gene-MA16_Dca013565	down	--	--
MSTRG.63366.1	-1.59452	gene-MA16_Dca013564	down	--	Plant hormone signal transduction (ko04075)
MSTRG.63366.1	-1.59452	gene-MA16_Dca013561	down	--	--
MSTRG.63366.1	-1.59452	gene-MA16_Dca013562	down	--	--
MSTRG.65859.1	-1.68131	gene-MA16_Dca005253	down	Molecular Function: ureidoglycolate hydrolase activity (GO:0004848);;	--
MSTRG.65859.1	-1.68131	gene-MA16_Dca005247	down	Molecular Function: nutrient reservoir activity (GO:0045735);;	--
MSTRG.65859.1	-1.68131	gene-MA16_Dca005249	down	Molecular Function: glutathione transferase activity (GO:0004364);; Cellular Component: cytoplasm (GO:0005737);; Biological Process: glutathione metabolic process (GO:0006749);; Molecular Function: glutathione dehydrogenase (ascorbate) activity (GO:0045174);; Biological Process: oxidation-reduction process (GO:0055114);; Biological Process: cellular oxidant detoxification (GO:0098869);;	--
MSTRG.65859.1	-1.68131	gene-MA16_Dca005252	down	Molecular Function: ureidoglycolate hydrolase activity (GO:0004848);;	--
MSTRG.65859.1	-1.68131	gene-MA16_Dca005246	down	Molecular Function: zinc ion transmembrane transporter activity (GO:0005385);; Cellular Component: vacuolar membrane (GO:0005774);; Biological Process: response to zinc ion (GO:0010043);; Molecular Function: manganese:proton antiporter activity (GO:0010486);; Cellular Component: integral component of membrane (GO:0016021);; Biological Process: regulation of sequestering of zinc ion (GO:0061088);;…	--
MSTRG.65859.1	-1.68131	gene-MA16_Dca005245	down	Cellular Component: nuclear nucleosome (GO:0000788);; Molecular Function: DNA binding (GO:0003677);; Biological Process: nucleosome assembly (GO:0006334);; Molecular Function: protein heterodimerization activity (GO:0046982);;	--
MSTRG.65859.1	-1.68131	gene-MA16_Dca005254	down	--	Inositol phosphate metabolism (ko00562);; Phosphatidylinositol signaling system (ko04070);; AGE-RAGE signaling pathway in diabetic complications (ko04933)
MSTRG.65859.1	-1.68131	gene-MA16_Dca005243	down	Cellular Component: cytoplasm (GO:0005737);; Molecular Function: diaminopimelate epimerase activity (GO:0008837);; Biological Process: lysine biosynthetic process via diaminopimelate (GO:0009089);;	Lysine biosynthesis (ko00300);; Biosynthesis of amino acids (ko01230)
MSTRG.65859.1	-1.68131	gene-MA16_Dca005244	down	--	--
MSTRG.65859.1	-1.68131	gene-MA16_Dca005255	down	--	--
MSTRG.65859.1	-1.68131	gene-MA16_Dca005250	down	--	--
MSTRG.65859.1	-1.68131	gene-MA16_Dca005248	down	Molecular Function: ATP binding (GO:0005524);;	--
MSTRG.69882.1	-1.7497	gene-MA16_Dca016032	down	Molecular Function: protein serine/threonine kinase activity (GO:0004674);; Molecular Function: ATP binding (GO:0005524);; Biological Process: protein phosphorylation (GO:0006468);;	--
MSTRG.69882.1	-1.7497	gene-MA16_Dca016033	down	--	--
MSTRG.69882.1	-1.7497	gene-MA16_Dca016036	down	Molecular Function: catalytic activity (GO:0003824);; Cellular Component: integral component of membrane (GO:0016021);;	--
MSTRG.69882.1	-1.7497	gene-MA16_Dca016034	down	--	--
MSTRG.69882.1	-1.7497	gene-MA16_Dca016039	down	--	--
MSTRG.69882.1	-1.7497	gene-MA16_Dca016038	down	Cellular Component: mitochondrion (GO:0005739);; Cellular Component: chloroplast inner membrane (GO:0009706);;	--
MSTRG.69882.1	-1.7497	gene-MA16_Dca016037	down	--	--
MSTRG.69882.1	-1.7497	gene-MA16_Dca016035	down	Molecular Function: oxidoreductase activity (GO:0016491);; Biological Process: oxidation-reduction process (GO:0055114);;	--
MSTRG.22335.1	-1.82189	gene-MA16_Dca010515	down	Biological Process: amino acid transmembrane transport (GO:0003333);; Molecular Function: amino acid transmembrane transporter activity (GO:0015171);; Cellular Component: integral component of membrane (GO:0016021);;	--
MSTRG.22335.1	-1.82189	gene-MA16_Dca010516	down	--	--
MSTRG.55896.5	-1.92288	gene-MA16_Dca002344	down	--	--
MSTRG.55896.5	-1.92288	gene-MA16_Dca002339	down	Molecular Function: serine-type endopeptidase activity (GO:0004252);; Biological Process: proteolysis (GO:0006508);;	--
MSTRG.55896.5	-1.92288	gene-MA16_Dca002337	down	--	--
MSTRG.55896.5	-1.92288	gene-MA16_Dca002345	down	--	--
MSTRG.55896.5	-1.92288	gene-MA16_Dca002338	down	--	--
MSTRG.55896.5	-1.92288	gene-MA16_Dca002336	down	--	--
MSTRG.55896.5	-1.92288	gene-MA16_Dca002342	down	Molecular Function: carbonate dehydratase activity (GO:0004089);; Molecular Function: zinc ion binding (GO:0008270);; Biological Process: carbon utilization (GO:0015976);;	Nitrogen metabolism (ko00910)
MSTRG.55896.5	-1.92288	gene-MA16_Dca002343	down	--	--
MSTRG.55896.5	-1.92288	gene-MA16_Dca002340	down	--	--
MSTRG.55896.5	-1.92288	gene-MA16_Dca002341	down	Biological Process: ribosomal small subunit assembly (GO:0000028);; Molecular Function: structural constituent of ribosome (GO:0003735);; Biological Process: translation (GO:0006412);; Cellular Component: cytosolic small ribosomal subunit (GO:0022627);;	Ribosome (ko03010)
MSTRG.55896.5	-1.92288	gene-MA16_Dca002346	down	--	--
MSTRG.55896.5	-1.92288	gene-MA16_Dca002347	down	--	RNA degradation (ko03018)
MSTRG.37089.2	-1.93707	gene-MA16_Dca000805	down	--	--
MSTRG.37089.2	-1.93707	gene-MA16_Dca000801	down	Cellular Component: integral component of plasma membrane (GO:0005887);; Molecular Function: substrate-specific transmembrane transporter activity (GO:0022891);;	--
MSTRG.37089.2	-1.93707	gene-MA16_Dca000803	down	--	--
MSTRG.37089.2	-1.93707	gene-MA16_Dca000802	down	Cellular Component: nucleus (GO:0005634);;	--
MSTRG.37089.2	-1.93707	gene-MA16_Dca000804	down	--	--
MSTRG.37089.2	-1.93707	gene-MA16_Dca000800	down	Cellular Component: membrane (GO:0016020);;	--
MSTRG.37089.2	-1.93707	gene-MA16_Dca000806	down	--	--
MSTRG.43966.1	-2.16427	gene-MA16_Dca022113	down	--	--
MSTRG.43966.1	-2.16427	gene-MA16_Dca022115	down	--	--
MSTRG.43966.1	-2.16427	gene-MA16_Dca022114	down	Biological Process: carbohydrate metabolic process (GO:0005975);; Molecular Function: mannan endo-1,4-beta-mannosidase activity (GO:0016985);;	Fructose and mannose metabolism (ko00051)
MSTRG.43966.1	-2.16427	gene-MA16_Dca022117	down	Molecular Function: catalytic activity (GO:0003824);; Cellular Component: integral component of membrane (GO:0016021);; Molecular Function: coenzyme binding (GO:0050662);;	Flavonoid biosynthesis (ko00941)
MSTRG.43966.1	-2.16427	gene-MA16_Dca022116	down	Cellular Component: cytoplasm (GO:0005737);; Biological Process: galactose metabolic process (GO:0006012);; Biological Process: raffinose family oligosaccharide biosynthetic process (GO:0010325);; Molecular Function: metal ion binding (GO:0046872);; Molecular Function: inositol 3-alpha-galactosyltransferase activity (GO:0047216);; Biological Process: carbohydrate storage (GO:0052576);; Biological…	Galactose metabolism (ko00052)
MSTRG.43966.1	-2.16427	gene-MA16_Dca022112	down	Cellular Component: membrane (GO:0016020);; Molecular Function: oxidoreductase activity (GO:0016491);; Molecular Function: metal ion binding (GO:0046872);;	Diterpenoid biosynthesis (ko00904)
MSTRG.64483.2	-2.25186	gene-MA16_Dca019933	down	--	--
MSTRG.64483.2	-2.25186	gene-MA16_Dca019934	down	Biological Process: stomatal movement (GO:0010118);; Cellular Component: membrane (GO:0016020);; Cellular Component: cell part (GO:0044464);;	--
MSTRG.24137.1	-2.27815	gene-MA16_Dca003088	down	--	--
MSTRG.24137.1	-2.27815	gene-MA16_Dca003091	down	Molecular Function: ATP binding (GO:0005524);; Cellular Component: chloroplast thylakoid membrane (GO:0009535);; Molecular Function: hydrogen ion transmembrane transporter activity (GO:0015078);; Biological Process: ATP synthesis coupled proton transport (GO:0015986);; Cellular Component: integral component of membrane (GO:0016021);; Cellular Component: proton-transporting ATP synthase complex, c…	Oxidative phosphorylation (ko00190);; Photosynthesis (ko00195)
MSTRG.24137.1	-2.27815	gene-MA16_Dca003092	down	Molecular Function: calcium ion binding (GO:0005509);; Molecular Function: GTP binding (GO:0005525);;	Endocytosis (ko04144)
MSTRG.24137.1	-2.27815	gene-MA16_Dca003094	down	Molecular Function: calcium ion binding (GO:0005509);; Cellular Component: plasma membrane (GO:0005886);;	--
MSTRG.24137.1	-2.27815	gene-MA16_Dca003093	down	--	--
MSTRG.24137.1	-2.27815	gene-MA16_Dca003089	down	--	--
MSTRG.24137.1	-2.27815	gene-MA16_Dca003087	down	Cellular Component: endoplasmic reticulum (GO:0005783);; Cellular Component: membrane (GO:0016020);; Molecular Function: hydrolase activity, acting on ester bonds (GO:0016788);;	--
MSTRG.24137.1	-2.27815	gene-MA16_Dca003090	down	Molecular Function: GTPase activity (GO:0003924);; Molecular Function: GTP binding (GO:0005525);;	Endocytosis (ko04144)
MSTRG.43296.1	-2.55963	gene-MA16_Dca016097	down	--	--
MSTRG.43296.1	-2.55963	gene-MA16_Dca016096	down	Cellular Component: plastid (GO:0009536);; Molecular Function: anaphase-promoting complex binding (GO:0010997);; Biological Process: regulation of catalytic activity (GO:0050790);; Molecular Function: ubiquitin-protein transferase activator activity (GO:0097027);;	Ubiquitin mediated proteolysis (ko04120)
MSTRG.43296.1	-2.55963	gene-MA16_Dca016094	down	Biological Process: cutin biosynthetic process (GO:0010143);; Cellular Component: integral component of membrane (GO:0016021);; Biological Process: dephosphorylation (GO:0016311);; Molecular Function: phosphatase activity (GO:0016791);; Molecular Function: glycerol-3-phosphate 2-O-acyltransferase activity (GO:0090447);;	Glycerolipid metabolism (ko00561);; Glycerophospholipid metabolism (ko00564)
MSTRG.43296.1	-2.55963	gene-MA16_Dca016095	down	--	--
MSTRG.43296.1	-2.55963	gene-MA16_Dca016093	down	--	--
MSTRG.70733.2	-2.5698	gene-MA16_Dca022897	down	--	--
MSTRG.70733.2	-2.5698	gene-MA16_Dca022896	down	Molecular Function: hydrolase activity, acting on ester bonds (GO:0016788);;	--
MSTRG.70733.2	-2.5698	gene-MA16_Dca022895	down	--	--
MSTRG.70733.2	-2.5698	gene-MA16_Dca022892	down	--	--
MSTRG.70733.2	-2.5698	gene-MA16_Dca022893	down	--	--
MSTRG.70733.2	-2.5698	gene-MA16_Dca022894	down	--	--
MSTRG.48421.2	-2.57593	gene-MA16_Dca019255	down	--	--
MSTRG.48421.2	-2.57593	gene-MA16_Dca019249	down	Molecular Function: RNA polymerase II transcription factor activity, sequence-specific DNA binding (GO:0000981);; Molecular Function: DNA binding (GO:0003677);; Cellular Component: nucleoplasm (GO:0005654);; Cellular Component: cytoplasm (GO:0005737);;	--
MSTRG.48421.2	-2.57593	gene-MA16_Dca019254	down	--	--
MSTRG.48421.2	-2.57593	gene-MA16_Dca019252	down	Molecular Function: transcription factor activity, sequence-specific DNA binding (GO:0003700);; Cellular Component: nucleus (GO:0005634);; Biological Process: regulation of transcription, DNA-templated (GO:0006355);; Biological Process: meristem initiation (GO:0010014);; Molecular Function: sequence-specific DNA binding (GO:0043565);;	--
MSTRG.48421.2	-2.57593	gene-MA16_Dca019250	down	--	--
MSTRG.48421.2	-2.57593	gene-MA16_Dca019253	down	Molecular Function: binding (GO:0005488);;	--
MSTRG.48421.2	-2.57593	gene-MA16_Dca019256	down	--	--
MSTRG.48421.2	-2.57593	gene-MA16_Dca019251	down	Molecular Function: structural constituent of ribosome (GO:0003735);; Cellular Component: mitochondrion (GO:0005739);; Cellular Component: ribosome (GO:0005840);; Biological Process: translation (GO:0006412);; Molecular Function: 5S rRNA binding (GO:0008097);;	--
MSTRG.60737.2	-2.65618	gene-MA16_Dca014148	down	Molecular Function: nucleotide binding (GO:0000166);; Molecular Function: monooxygenase activity (GO:0004497);; Cellular Component: membrane (GO:0016020);; Molecular Function: coenzyme binding (GO:0050662);;	Tryptophan metabolism (ko00380)
MSTRG.60737.2	-2.65618	gene-MA16_Dca014153	down	--	--
MSTRG.60737.2	-2.65618	gene-MA16_Dca014150	down	Cellular Component: chloroplast thylakoid membrane (GO:0009535);; Cellular Component: chloroplast stroma (GO:0009570);; Biological Process: response to cytokinin (GO:0009735);; Cellular Component: chloroplast envelope (GO:0009941);; Biological Process: metal ion transport (GO:0030001);; Molecular Function: metal ion binding (GO:0046872);;	--
MSTRG.60737.2	-2.65618	gene-MA16_Dca014152	down	--	--
MSTRG.60737.2	-2.65618	gene-MA16_Dca014149	down	Cellular Component: membrane (GO:0016020);;	--
MSTRG.60737.2	-2.65618	gene-MA16_Dca014151	down	--	--
MSTRG.60737.2	-2.65618	gene-MA16_Dca014146	down	Molecular Function: NADH dehydrogenase activity (GO:0003954);; Biological Process: oxidation-reduction process (GO:0055114);; Biological Process: ubiquinone-6 biosynthetic process (GO:1901006);;	Oxidative phosphorylation (ko00190)
MSTRG.60737.2	-2.65618	gene-MA16_Dca014145	down	--	--
MSTRG.60737.2	-2.65618	gene-MA16_Dca014147	down	Molecular Function: NADH dehydrogenase activity (GO:0003954);; Cellular Component: mitochondrial respiratory chain complex I (GO:0005747);; Biological Process: ubiquinone-6 biosynthetic process (GO:1901006);;	Oxidative phosphorylation (ko00190)
MSTRG.63808.10	-2.80301	gene-MA16_Dca015951	down	--	--
MSTRG.63808.10	-2.80301	gene-MA16_Dca015956	down	Molecular Function: binding (GO:0005488);;	--
MSTRG.63808.10	-2.80301	gene-MA16_Dca015949	down	--	--
MSTRG.63808.10	-2.80301	gene-MA16_Dca015948	down	Molecular Function: phosphoprotein phosphatase activity (GO:0004721);; Biological Process: dephosphorylation (GO:0016311);;	--
MSTRG.63808.10	-2.80301	gene-MA16_Dca015955	down	Molecular Function: calcium-transporting ATPase activity (GO:0005388);; Molecular Function: calmodulin binding (GO:0005516);; Molecular Function: ATP binding (GO:0005524);; Cellular Component: endoplasmic reticulum (GO:0005783);; Cellular Component: integral component of plasma membrane (GO:0005887);; Cellular Component: chloroplast inner membrane (GO:0009706);; Molecular Function: metal ion bind…	--
MSTRG.63808.10	-2.80301	gene-MA16_Dca015954	down	Molecular Function: binding (GO:0005488);; Cellular Component: membrane (GO:0016020);;	--
MSTRG.63808.10	-2.80301	gene-MA16_Dca015952	down	Molecular Function: structural constituent of ribosome (GO:0003735);; Biological Process: translation (GO:0006412);; Cellular Component: plastid (GO:0009536);;	--
MSTRG.63808.10	-2.80301	gene-MA16_Dca015957	down	Cellular Component: nucleus (GO:0005634);; Biological Process: regulation of transcription, DNA-templated (GO:0006355);; Molecular Function: sequence-specific DNA binding (GO:0043565);; Molecular Function: protein heterodimerization activity (GO:0046982);;	--
MSTRG.63808.10	-2.80301	gene-MA16_Dca015947	down	--	--
MSTRG.63808.10	-2.80301	gene-MA16_Dca015953	down	Cellular Component: ubiquitin ligase complex (GO:0000151);; Biological Process: protein polyubiquitination (GO:0000209);; Cellular Component: cytoplasm (GO:0005737);; Molecular Function: ubiquitin conjugating enzyme binding (GO:0031624);; Biological Process: positive regulation of proteasomal ubiquitin-dependent protein catabolic process (GO:0032436);; Biological Process: protein ubiquitination i…	--
MSTRG.63808.10	-2.80301	gene-MA16_Dca015950	down	--	--
MSTRG.30802.1	-2.83507	gene-MA16_Dca013411	down	--	Galactose metabolism (ko00052)
MSTRG.30802.1	-2.83507	gene-MA16_Dca013416	down	--	--
MSTRG.30802.1	-2.83507	gene-MA16_Dca013413	down	--	--
MSTRG.30802.1	-2.83507	gene-MA16_Dca013412	down	Molecular Function: tRNA binding (GO:0000049);; Molecular Function: alanine-tRNA ligase activity (GO:0004813);; Molecular Function: ATP binding (GO:0005524);; Cellular Component: mitochondrion (GO:0005739);; Cellular Component: cytosol (GO:0005829);; Biological Process: tRNA modification (GO:0006400);; Biological Process: alanyl-tRNA aminoacylation (GO:0006419);; Molecular Function: zinc ion bind…	Aminoacyl-tRNA biosynthesis (ko00970)
MSTRG.30802.1	-2.83507	gene-MA16_Dca013414	down	Molecular Function: ATP binding (GO:0005524);; Cellular Component: integral component of plasma membrane (GO:0005887);; Biological Process: cellular copper ion homeostasis (GO:0006878);; Biological Process: metabolic process (GO:0008152);; Biological Process: response to light intensity (GO:0009642);; Cellular Component: chloroplast envelope (GO:0009941);; Molecular Function: cadmium ion transmem…	--
MSTRG.30802.1	-2.83507	gene-MA16_Dca013415	down	Molecular Function: voltage-gated chloride channel activity (GO:0005247);; Biological Process: chloride transport (GO:0006821);; Cellular Component: integral component of membrane (GO:0016021);; Biological Process: regulation of anion transmembrane transport (GO:1903959);;	--
MSTRG.66307.2	-2.87065	gene-MA16_Dca008015	down	Molecular Function: structural constituent of ribosome (GO:0003735);; Biological Process: translation (GO:0006412);; Cellular Component: integral component of membrane (GO:0016021);; Biological Process: transmembrane transport (GO:0055085);;	--
MSTRG.66307.2	-2.87065	gene-MA16_Dca008017	down	--	--
MSTRG.66307.2	-2.87065	gene-MA16_Dca008016	down	Cellular Component: cytoplasmic part (GO:0044444);;	--
MSTRG.36859.3	-3.40278	gene-MA16_Dca000650	down	--	--
MSTRG.36859.3	-3.40278	gene-MA16_Dca000646	down	--	Circadian rhythm - plant (ko04712)
MSTRG.36859.3	-3.40278	gene-MA16_Dca000649	down	--	--
MSTRG.36859.3	-3.40278	gene-MA16_Dca000653	down	--	--
MSTRG.36859.3	-3.40278	gene-MA16_Dca000652	down	--	--
MSTRG.36859.3	-3.40278	gene-MA16_Dca000651	down	--	--
MSTRG.36859.3	-3.40278	gene-MA16_Dca000648	down	--	--
MSTRG.36859.3	-3.40278	gene-MA16_Dca000645	down	--	--
MSTRG.36859.3	-3.40278	gene-MA16_Dca000647	down	Molecular Function: GTPase activity (GO:0003924);; Molecular Function: GTP binding (GO:0005525);; Cellular Component: signal recognition particle, endoplasmic reticulum targeting (GO:0005786);; Biological Process: SRP-dependent cotranslational protein targeting to membrane (GO:0006614);; Molecular Function: 7S RNA binding (GO:0008312);;	Protein export (ko03060)
