# Supplementary material for: RNA sequencing-based exploration of the effects of far-red light on lncRNAs involved in the shade-avoidance response of D. officinale
Source: PeerJ. 2021 Feb 12;9:e10769. doi: 10.7717/peerj.10769 (PMC7883695; doi:10.7717/peerj.10769)
Supplement: Supplemental Information 1 [file peerj-09-10769-s001.zip › Supplemental Information/Table S25.xlsx]

## Sheet: Sheet1
Table S25 The Ct mean of DE lncRNAs and their targets in D. officinale under different light treatments
Light treatment	MSTRG.58590.1	MSTRG.22972.1	MSTRG.63384.1	MSTRG.29691.1	MSTRG.25820.7	MSTRG.26377.2	MSTRG.40100.1	MSTRG.19522.1	MSTRG.38867.1	MSTRG.66273.1	MSTRG.48624.1	MSTRG.71071.1
	Ct Mean	Ct Mean	Ct Mean	Ct Mean	Ct Mean	Ct Mean	Ct Mean	Ct Mean	Ct Mean	Ct Mean	Ct Mean	Ct Mean
CK-1	27.22	31.65	25.12	25.96	31.59	31.65	28.93	24.98	25.2	25.54	27.18	27.65
CK-2	27.51	31.33	25.34	26.28	31.65	31.33	28.67	25.26	25.56	25.86	27.31	27.82
CK-3	27.22	31.86	25.27	25.77	31.62	31.86	28.79	25.3	25.19	25.31	27.22	27.41
FR1-1	26.51	29.34	23.68	26.04	31.42	29.34	28.31	26.15	25.76	25.99	27.47	28.42
FR1-2	26.38	29.45	23.91	25.89	31.08	29.45	28.47	25.96	25.64	25.94	27.19	28.52
FR1-3	26.26	29.71	23.68	26	31.08	29.71	28.7	25.95	25.61	26.26	27.76	28.67
FR4-1	28.19	31.19	26.51	25.37	29.16	31.19	27.5	24.7	26.53	26.53	28.13	28.33
FR4-2	27.93	31.38	26.23	25.73	29.08	31.38	27.73	24.57	26.19	26.3	28.63	28.63
FR4-3	27.98	31.15	26.32	25.62	29.24	31.15	27.65	24.37	26.37	26.03	28.48	28.8
Light treatment	TAA1	CCD4	ZSD1	GGT1_5	CYP90A1	IAA	ARR-A	gene-MA16_Dca007905	PHYA1	COP1	HY5	PIF3
	Ct Mean	Ct Mean	Ct Mean	Ct Mean	Ct Mean	Ct Mean	Ct Mean	Ct Mean	Ct Mean	Ct Mean	Ct Mean	Ct Mean
CK-1	26.96	29.93	29.93	31.42	26.76	23.84	32.34	24.67	25.19	29.14	29.36	25.5
CK-2	27.12	29.51	30.01	31.28	26.92	23.92	32.16	24.4	25.56	29.46	29.01	26.4
CK-3	26.94	29.73	29.87	31.3	26.75	23.74	32.37	24.51	25.68	29.64	29.54	26.34
FR1-1	27.05	27.59	28.45	33.51	27.13	24.1	31.28	24.96	25.71	30.55	29.37	24.93
FR1-2	26.91	27.83	28.52	32.69	27.56	24.2	30.76	24.52	25.59	30.13	29.12	24.89
FR1-3	27.05	27.61	28.87	32.22	27.43	24.33	30.96	24.81	25.43	30.27	29.51	24.63
FR4-1	26.38	26.42	30.34	30.19	25.87	23.11	31.55	25.77	24.97	26.86	29.58	25.63
FR4-2	26.58	26.65	30.3	29.94	25.82	23.33	31.51	25.85	24.84	26.97	29.22	25.77
FR4-3	26.5	26.53	30.06	30.36	25.52	23.47	31.38	25.51	25.35	27.12	29.64	25.47
