# Supplementary material for: RNA sequencing-based exploration of the effects of far-red light on lncRNAs involved in the shade-avoidance response of D. officinale
Source: PeerJ. 2021 Feb 12;9:e10769. doi: 10.7717/peerj.10769 (PMC7883695; doi:10.7717/peerj.10769)
Supplement: Supplemental Information 1 [file peerj-09-10769-s001.zip › Supplemental Information/Table S26.xlsx]

## Sheet: Sheet1
Table S26 The efficiency value of DE lncRNAs and their targets in D. officinale under different light treatments
Light treatment	MSTRG.58590.1	MSTRG.22972.1	MSTRG.63384.1	MSTRG.29691.1	MSTRG.25820.7	MSTRG.26377.2	MSTRG.40100.1	MSTRG.19522.1	MSTRG.38867.1	MSTRG.66273.1	MSTRG.48624.1	MSTRG.71071.1
	Ct Mean	Ct Mean	Ct Mean	Ct Mean	Ct Mean	Ct Mean	Ct Mean	Ct Mean	Ct Mean	Ct Mean	Ct Mean	Ct Mean
Efficiency	2.068	2.055	2.019	2.08	2.064	2.088	2.085	1.98	2.028	2.062	2.028	2.012
Light treatment	TAA1	CCD4	ZSD1	GGT1_5	CYP90A1	IAA	ARR-A	gene-MA16_Dca007905	PHYA1	COP1	HY5	PIF3
	Ct Mean	Ct Mean	Ct Mean	Ct Mean	Ct Mean	Ct Mean	Ct Mean	Ct Mean	Ct Mean	Ct Mean	Ct Mean	Ct Mean
Efficiency	2.047	1.986	2.002	2.023	1.962	1.933	1.993	1.956	2.037	1.941	1.968	1.985
