# Supplementary material for: RNA sequencing-based exploration of the effects of far-red light on lncRNAs involved in the shade-avoidance response of D. officinale
Source: PeerJ. 2021 Feb 12;9:e10769. doi: 10.7717/peerj.10769 (PMC7883695; doi:10.7717/peerj.10769)
Supplement: Supplemental Information 1 [file peerj-09-10769-s001.zip › Supplemental Information/Table S27.xlsx]

## Sheet: Sheet1
Table S27 The relative expression of DE lncRNAs and their targets in D. officinale under different light treatments
Light treatment	MSTRG.58590.1		MSTRG.22972.1		MSTRG.63384.1		MSTRG.29691.1		MSTRG.25820.7		MSTRG.26377.2		MSTRG.40100.1		MSTRG.19522.1		MSTRG.38867.1		MSTRG.66273.1		MSTRG.48624.1		MSTRG.71071.1
	Relative expression	SD	Relative expression	SD	Relative expression	SD	Relative expression	SD	Relative expression	SD	Relative expression	SD	Relative expression	SD	Relative expression	SD	Relative expression	SD	Relative expression	SD	Relative expression	SD	Relative expression	SD
CK	7.94151	0.69267	0.40846	0.08922	33.2825	0.99204	1.00935	0.1702	1.00028	0.02858	1.00201	0.0766	2.85772	0.38865	0.66117	0.05339	1.00448	0.11463	0.7149	0.13127	1.00018	0.02317	0.8178	0.11961
FR1	10.2402	0.79652	1.1847	0.15862	63.3036	5.72192	1.00089	0.05206	1.00533	0.12352	1.32461	0.09239	2.38204	0.33594	0.75912	0.05284	1.41526	0.06613	0.81621	0.09619	0.71648	0.14109	1.00288	0.09259
FR4	9.1148	0.83789	0.98558	0.1131	29.1963	3.14661	1.01488	0.21991	1.0073	0.14409	7.61587	1.64217	12.102	2.0427	1.00004	0.01084	1.00627	0.13883	1.00141	0.06456	1.00841	0.15845	1.078	0.14208
Light treatment	TAA1		CCD4		ZSD1		GGT1_5		CYP90A1		IAA		ARR-A		gene-MA16_Dca007905		PHYA1		COP1		HY5		PIF3
	Relative expression	SD	Relative expression	SD	Relative expression	SD	Relative expression	SD	Relative expression	SD	Relative expression	SD	Relative expression	SD	Relative expression	SD	Relative expression	SD	Relative expression	SD	Relative expression	SD	Relative expression	SD
CK	88.5453	6.25582	1.51115	0.28366	1.28837	0.0716	1.00338	0.09927	1.00083	0.05039	9.80527	0.5219	0.25352	0.0298	1.15611	0.15818	1.00605	0.13629	1.00651	0.13946	1.16709	0.26282	1.07314	0.06706
FR1	46.1015	3.98036	4.18402	0.39666	2.1959	0.33854	0.89883	0.14726	0.87847	0.14743	6.64823	0.38236	0.42132	0.07241	1.00748	0.15276	1.00278	0.09198	1.00648	0.13803	1.00641	0.14012	1.00392	0.11073
FR4	245.172	56.2807	25.8503	4.05883	1.97533	0.04225	1.16759	0.24808	1.41469	0.0447	26.6917	4.20273	0.83201	0.04262	1.00148	0.06595	1.08099	0.16734	1.16394	0.22673	1.01612	0.21879	1.00235	0.08467
