# Supplementary material for: RNA sequencing-based exploration of the effects of far-red light on lncRNAs involved in the shade-avoidance response of D. officinale
Source: PeerJ. 2021 Feb 12;9:e10769. doi: 10.7717/peerj.10769 (PMC7883695; doi:10.7717/peerj.10769)
Supplement: Supplemental Information 1 [file peerj-09-10769-s001.zip › Supplemental Information/Table S4.xlsx]

## Sheet: New_Gene_Function.anno
Table S4 The related information of new genes
#GeneID	COG_class	COG_class_annotation	GO_annotation	KEGG_annotation	KEGG_pathway_annotation	KOG_class	KOG_class_annotation	Pfam_annotation	Swissprot_annotation	eggNOG_class	eggNOG_class_annotation	nr_annotation
Dendrobium_catenatum_newGene_32728	--	--	--	--	--	--	--	NUMOD3 motif (2 copies)	--	S	Function unknown	uncharacterized protein LOC110092273 isoform X2 [Dendrobium catenatum]
Dendrobium_catenatum_newGene_36736	--	--	--	K03255|7.12638e-25|mus:104000975|K03255 protein TIF31 | (RefSeq) protein TSS-like	--	[R]	General function prediction only	Translation initiation factor eIF3 subunit 135	Protein TSS OS=Arabidopsis thaliana OX=3702 GN=TSS PE=1 SV=1	S	Function unknown	protein TSS [Dendrobium catenatum]
Dendrobium_catenatum_newGene_25409	--	--	Molecular Function: nucleotide binding (GO:0000166);; Biological Process: carbohydrate metabolic process (GO:0005975);; Molecular Function: kinase activity (GO:0016301);; Biological Process: phosphorylation (GO:0016310);; Molecular Function: phosphotransferase activity, alcohol group as acceptor (GO:0016773);;	K18677|1.24585e-14|egu:105039344|K18677 galacturonokinase [EC:2.7.1.44] | (RefSeq) galacturonokinase	Amino sugar and nucleotide sugar metabolism (ko00520)	[G]	Carbohydrate transport and metabolism	--	Galacturonokinase OS=Arabidopsis thaliana OX=3702 GN=GALAK PE=1 SV=1	G	Carbohydrate transport and metabolism	galacturonokinase isoform X1 [Dendrobium catenatum]
Dendrobium_catenatum_newGene_25662	--	--	--	--	--	--	--	S-locus glycoprotein domain;; D-mannose binding lectin;; PAN-like domain	Receptor-like serine/threonine-protein kinase SD1-8 OS=Arabidopsis thaliana OX=3702 GN=SD18 PE=1 SV=1	--	--	receptor-like serine/threonine-protein kinase SD1-8 isoform X1 [Dendrobium catenatum]
Dendrobium_catenatum_newGene_7021	[E]	Amino acid transport and metabolism	Biological Process: amino acid transmembrane transport (GO:0003333);; Cellular Component: integral component of plasma membrane (GO:0005887);; Molecular Function: L-amino acid transmembrane transporter activity (GO:0015179);; Molecular Function: antiporter activity (GO:0015297);; Biological Process: L-amino acid transport (GO:0015807);;	K13863|5.45717e-43|pop:POPTR_0013s06110g|K13863 solute carrier family 7 (cationic amino acid transporter), member 1 | (RefSeq) POPTRDRAFT_571264; cationic amino acid transporter 3 family protein	--	[E]	Amino acid transport and metabolism	Amino acid permease	Cationic amino acid transporter 2, vacuolar OS=Arabidopsis thaliana OX=3702 GN=CAT2 PE=1 SV=1	E	Amino acid transport and metabolism	Cationic amino acid transporter 2, vacuolar [Dendrobium catenatum]
Dendrobium_catenatum_newGene_11508	--	--	Cellular Component: membrane (GO:0016020);; Molecular Function: metal ion binding (GO:0046872);;	--	--	[A]	RNA processing and modification	RING-variant domain	--	O	Posttranslational modification, protein turnover, chaperones	uncharacterized protein LOC110093072 [Dendrobium catenatum]
Dendrobium_catenatum_newGene_21157	--	--	Cellular Component: intracellular organelle (GO:0043229);;	K11253|9.58206e-48|pda:103709056|K11253 histone H3 | (RefSeq) histone H3-like	--	[B]	Chromatin structure and dynamics	Core histone H2A/H2B/H3/H4;; Histone-like transcription factor (CBF/NF-Y) and archaeal histone	Histone H3-like centromeric protein HTR12 OS=Arabidopsis thaliana OX=3702 GN=HTR12 PE=1 SV=3	B	Chromatin structure and dynamics	histone H3.4-like [Dendrobium catenatum]
Dendrobium_catenatum_newGene_16079	[G]	Carbohydrate transport and metabolism	--	--	--	--	--	Protein of unknown function, DUF547;; Leucine-zipper of ternary complex factor MIP1	--	S	Function unknown	uncharacterized protein LOC110099912 isoform X1 [Dendrobium catenatum]
Dendrobium_catenatum_newGene_22302	--	--	Biological Process: double-strand break repair via homologous recombination (GO:0000724);; Cellular Component: nucleus (GO:0005634);; Biological Process: mRNA export from nucleus (GO:0006406);; Biological Process: proteolysis (GO:0006508);; Cellular Component: proteasome regulatory particle, lid subcomplex (GO:0008541);; Biological Process: proteasome assembly (GO:0043248);;	K10881|2.28583e-11|egu:105057914|K10881 26 proteasome complex subunit DSS1 | (RefSeq) protein DELETION OF SUV3 SUPPRESSOR 1(I)-like	Proteasome (ko03050);Homologous recombination (ko03440)	--	--	DSS1/SEM1 family	Protein DELETION OF SUV3 SUPPRESSOR 1(I) OS=Arabidopsis thaliana OX=3702 GN=DSS1(I) PE=1 SV=1	O	Posttranslational modification, protein turnover, chaperones	protein DELETION OF SUV3 SUPPRESSOR 1(I)-like [Dendrobium catenatum]
Dendrobium_catenatum_newGene_36348	--	--	Molecular Function: RNA binding (GO:0003723);; Cellular Component: intracellular part (GO:0044424);;	K13162|5.66252e-118|egu:105032648|K13162 poly(rC)-binding protein 2/3/4 | (RefSeq) flowering locus K homology domain	--	[AR]	--	KH domain;; KH domain;; KH domain;; KH domain	Flowering locus K homology domain OS=Arabidopsis thaliana OX=3702 GN=FLK PE=1 SV=1	S	Function unknown	flowering locus K homology domain-like [Dendrobium catenatum]
Dendrobium_catenatum_newGene_19957	[QV]	Secondary metabolites biosynthesis, transport and catabolism;; Defense mechanisms	--	K15472|1.25403e-179|sot:102603857|K15472 premnaspirodiene oxygenase [EC:1.14.13.121] | (RefSeq) CYP71D4; premnaspirodiene oxygenase	Sesquiterpenoid and triterpenoid biosynthesis (ko00909)	[Q]	Secondary metabolites biosynthesis, transport and catabolism	Cytochrome P450	Premnaspirodiene oxygenase OS=Hyoscyamus muticus OX=35626 GN=CYP71D55 PE=1 SV=1	Q	Secondary metabolites biosynthesis, transport and catabolism	premnaspirodiene oxygenase-like [Dendrobium catenatum]
Dendrobium_catenatum_newGene_19838	--	--	--	--	--	--	--	--	--	S	Function unknown	uncharacterized protein LOC110115938 [Dendrobium catenatum]
Dendrobium_catenatum_newGene_43118	[X]	Mobilome: prophages, transposons	--	--	--	[R]	General function prediction only	Reverse transcriptase (RNA-dependent DNA polymerase);; Integrase core domain	Retrovirus-related Pol polyprotein from transposon RE2 OS=Arabidopsis thaliana OX=3702 GN=RE2 PE=4 SV=1	S	Function unknown	Retrovirus-related Pol polyprotein from transposon TNT 1-94 [Dendrobium catenatum]
Dendrobium_catenatum_newGene_29477	--	--	Molecular Function: hydrolase activity (GO:0016787);;	--	--	[E]	Amino acid transport and metabolism	--	Probable isoaspartyl peptidase/L-asparaginase 3 OS=Arabidopsis thaliana OX=3702 GN=At5g61540 PE=2 SV=1	E	Amino acid transport and metabolism	probable isoaspartyl peptidase/L-asparaginase 3 isoform X2 [Dendrobium catenatum]
Dendrobium_catenatum_newGene_15621	--	--	--	--	--	--	--	--	--	S	Function unknown	ataxia telangiectasia mutated family protein [Dendrobium catenatum]
Dendrobium_catenatum_newGene_22315	[T]	Signal transduction mechanisms	Molecular Function: protein serine/threonine kinase activity (GO:0004674);; Molecular Function: ATP binding (GO:0005524);; Biological Process: protein phosphorylation (GO:0006468);; Cellular Component: plastid (GO:0009536);;	--	--	[D]	Cell cycle control, cell division, chromosome partitioning	Protein kinase domain;; Protein tyrosine kinase	Probable serine/threonine-protein kinase At1g54610 OS=Arabidopsis thaliana OX=3702 GN=At1g54610 PE=1 SV=1	T	Signal transduction mechanisms	probable serine/threonine-protein kinase At1g54610 isoform X2 [Dendrobium catenatum]
Dendrobium_catenatum_newGene_27426	--	--	Cellular Component: cytosol (GO:0005829);; Molecular Function: protein transporter activity (GO:0008565);; Biological Process: protein transport (GO:0015031);; Cellular Component: retromer complex (GO:0030904);; Biological Process: retrograde transport, endosome to Golgi (GO:0042147);;	K18468|3.16835e-44|egu:105054071|K18468 vacuolar protein sorting-associated protein 35 | (RefSeq) vacuolar protein sorting-associated protein 35B	Endocytosis (ko04144)	[U]	Intracellular trafficking, secretion, and vesicular transport	Vacuolar protein sorting-associated protein 35	Vacuolar protein sorting-associated protein 35B OS=Arabidopsis thaliana OX=3702 GN=VPS35B PE=1 SV=1	U	Intracellular trafficking, secretion, and vesicular transport	Vacuolar protein sorting-associated protein 35B [Apostasia shenzhenica]
Dendrobium_catenatum_newGene_35233	--	--	--	--	--	--	--	--	--	S	Function unknown	ataxia telangiectasia mutated family protein [Dendrobium catenatum]
Dendrobium_catenatum_newGene_22715	--	--	Biological Process: formation of translation preinitiation complex (GO:0001731);; Molecular Function: translation initiation factor activity (GO:0003743);; Cellular Component: cytosol (GO:0005829);; Cellular Component: eukaryotic translation initiation factor 3 complex (GO:0005852);; Cellular Component: plasma membrane (GO:0005886);; Biological Process: regulation of translational initiation (GO:…	K03250|2.15909e-78|pda:103719222|K03250 translation initiation factor 3 subunit E | (RefSeq) eukaryotic translation initiation factor 3 subunit E-like	RNA transport (ko03013)	[J]	Translation, ribosomal structure and biogenesis	--	Eukaryotic translation initiation factor 3 subunit E OS=Arabidopsis thaliana OX=3702 GN=TIF3E1 PE=1 SV=1	J	Translation, ribosomal structure and biogenesis	eukaryotic translation initiation factor 3 subunit E-like, partial [Dendrobium catenatum]
Dendrobium_catenatum_newGene_8377	--	--	Cellular Component: cytoplasm (GO:0005737);; Biological Process: metal ion transport (GO:0030001);; Molecular Function: transition metal ion binding (GO:0046914);; Biological Process: cellular transition metal ion homeostasis (GO:0046916);;	--	--	[P]	Inorganic ion transport and metabolism	Heavy-metal-associated domain	Heavy metal-associated isoprenylated plant protein 39 OS=Arabidopsis thaliana OX=3702 GN=HIPP39 PE=2 SV=1	S	Function unknown	heavy metal-associated isoprenylated plant protein 39-like, partial [Dendrobium catenatum]
Dendrobium_catenatum_newGene_20417	--	--	--	K14491|2.851e-06|sind:105160711|K14491 two-component response regulator ARR-B family | (RefSeq) two-component response regulator ARR10-like	Plant hormone signal transduction (ko04075)	[K]	Transcription	--	Two-component response regulator ORR21 OS=Oryza sativa subsp. japonica OX=39947 GN=RR21 PE=2 SV=1	--	--	uncharacterized protein LOC110110981 isoform X1 [Dendrobium catenatum]
Dendrobium_catenatum_newGene_12952	--	--	--	--	--	[R]	General function prediction only	C2 domain	GTPase activating protein 1 OS=Oryza sativa subsp. japonica OX=39947 GN=GAP1 PE=1 SV=1	S	Function unknown	GTPase activating protein 1-like isoform X2 [Dendrobium catenatum]
Dendrobium_catenatum_newGene_25533	--	--	--	--	--	--	--	--	--	--	--	hypothetical protein MA16_Dca022678 [Dendrobium catenatum]
Dendrobium_catenatum_newGene_32564	--	--	--	--	--	[O]	Posttranslational modification, protein turnover, chaperones	Ring finger domain;; RING-H2 zinc finger domain;; Zinc finger, C3HC4 type (RING finger);; Anaphase-promoting complex subunit 11 RING-H2 finger	Putative RING-H2 finger protein ATL53 OS=Arabidopsis thaliana OX=3702 GN=ATL53 PE=3 SV=2	O	Posttranslational modification, protein turnover, chaperones	ataxia telangiectasia mutated family protein [Dendrobium catenatum]
Dendrobium_catenatum_newGene_22607	--	--	Molecular Function: nucleic acid binding (GO:0003676);; Cellular Component: nucleus (GO:0005634);; Cellular Component: cytoplasm (GO:0005737);; Molecular Function: 3'-5' exonuclease activity (GO:0008408);; Molecular Function: metal ion binding (GO:0046872);; Biological Process: nucleic acid phosphodiester bond hydrolysis (GO:0090305);;	--	--	--	--	--	Protein NEN2 OS=Arabidopsis thaliana OX=3702 GN=NEN2 PE=2 SV=1	S	Function unknown	protein NEN1-like [Dendrobium catenatum]
Dendrobium_catenatum_newGene_18999	--	--	Molecular Function: protein serine/threonine kinase activity (GO:0004674);; Molecular Function: ATP binding (GO:0005524);; Biological Process: protein phosphorylation (GO:0006468);;	K08819|4.14841e-47|egu:105058415|K08819 cyclin-dependent kinase 12/13 [EC:2.7.11.22 2.7.11.23] | (RefSeq) cyclin-dependent kinase C-2	--	[D]	Cell cycle control, cell division, chromosome partitioning	--	Cyclin-dependent kinase C-1 OS=Oryza sativa subsp. japonica OX=39947 GN=CDKC-1 PE=2 SV=1	T	Signal transduction mechanisms	cyclin-dependent kinase C-2-like, partial [Phalaenopsis equestris]
Dendrobium_catenatum_newGene_18185	--	--	--	--	--	--	--	--	--	--	--	hypothetical protein MA16_Dca005938 [Dendrobium catenatum]
Dendrobium_catenatum_newGene_699	[U]	Intracellular trafficking, secretion, and vesicular transport	Molecular Function: GTPase activity (GO:0003924);; Molecular Function: GTP binding (GO:0005525);; Biological Process: SRP-dependent cotranslational protein targeting to membrane (GO:0006614);; Molecular Function: 7S RNA binding (GO:0008312);; Cellular Component: signal recognition particle (GO:0048500);;	K03106|1.28242e-81|pda:103720916|K03106 signal recognition particle subunit SRP54 [EC:3.6.5.4] | (RefSeq) signal recognition particle 54 kDa protein 2-like	Protein export (ko03060)	[U]	Intracellular trafficking, secretion, and vesicular transport	Signal peptide binding domain;; SRP54-type protein, GTPase domain	Signal recognition particle 54 kDa protein 2 OS=Solanum lycopersicum OX=4081 PE=2 SV=1	U	Intracellular trafficking, secretion, and vesicular transport	signal recognition particle 54 kDa protein 2-like [Phalaenopsis equestris]
Dendrobium_catenatum_newGene_14164	--	--	--	--	--	--	--	TPL-binding domain in jasmonate signalling	Protein NINJA homolog 1 OS=Oryza sativa subsp. japonica OX=39947 GN=NINJA1 PE=1 SV=1	S	Function unknown	ninja-family protein Os05g0558800-like [Dendrobium catenatum]
Dendrobium_catenatum_newGene_16949	[H]	Coenzyme transport and metabolism	Cellular Component: cytoplasm (GO:0005737);; Biological Process: cellular protein modification process (GO:0006464);; Biological Process: lipoate biosynthetic process (GO:0009107);; Molecular Function: octanoyltransferase activity (GO:0016415);;	K03801|7.56581e-64|egu:105060029|K03801 lipoyl(octanoyl) transferase [EC:2.3.1.181] | (RefSeq) plastidial lipoyltransferase 2	Lipoic acid metabolism (ko00785)	[CH]	--	--	Plastidial lipoyltransferase 2 OS=Arabidopsis thaliana OX=3702 GN=LIP2p PE=2 SV=1	H	Coenzyme transport and metabolism	plastidial lipoyltransferase 2-like isoform X1 [Dendrobium catenatum]
Dendrobium_catenatum_newGene_20973	--	--	--	--	--	--	--	--	--	S	Function unknown	uncharacterized protein LOC110099314 [Dendrobium catenatum]
Dendrobium_catenatum_newGene_19813	--	--	--	--	--	--	--	--	--	--	--	hypothetical protein MA16_Dca022332 [Dendrobium catenatum]
Dendrobium_catenatum_newGene_32512	[R]	General function prediction only	--	--	--	--	--	NmrA-like family	Isoflavone reductase-like protein OS=Olea europaea OX=4146 PE=1 SV=1	S	Function unknown	isoflavone reductase homolog IRL-like [Dendrobium catenatum]
Dendrobium_catenatum_newGene_31207	--	--	--	--	--	--	--	--	--	S	Function unknown	uncharacterized protein LOC110109077 [Dendrobium catenatum]
Dendrobium_catenatum_newGene_32836	--	--	Cellular Component: integral component of membrane (GO:0016021);;	--	--	--	--	--	--	S	Function unknown	uncharacterized protein LOC110094776, partial [Dendrobium catenatum]
Dendrobium_catenatum_newGene_4700	--	--	--	--	--	--	--	--	Synaptonemal complex protein ZEP1 OS=Oryza sativa subsp. japonica OX=39947 GN=ZEP1 PE=1 SV=2	S	Function unknown	synaptonemal complex protein ZEP1-like isoform X1 [Dendrobium catenatum]
Dendrobium_catenatum_newGene_11338	--	--	Molecular Function: acetyl-CoA carboxylase activity (GO:0003989);; Molecular Function: biotin carboxylase activity (GO:0004075);; Molecular Function: ATP binding (GO:0005524);; Cellular Component: cytosol (GO:0005829);; Biological Process: fatty acid biosynthetic process (GO:0006633);; Cellular Component: biotin carboxylase complex (GO:0009343);; Molecular Function: metal ion binding (GO:0046872)…	K11262|1.53244e-12|osa:4348450|K11262 acetyl-CoA carboxylase / biotin carboxylase 1 [EC:6.4.1.2 6.3.4.14] | (RefSeq) ACC1, OsJ_31236; acetyl-CoA carboxylase 1	Fatty acid biosynthesis (ko00061);Pyruvate metabolism (ko00620);Propanoate metabolism (ko00640);Fatty acid metabolism (ko01212)	[I]	Lipid transport and metabolism	Acetyl-CoA carboxylase, central region	Acetyl-CoA carboxylase 1 OS=Oryza sativa subsp. japonica OX=39947 GN=ACC1 PE=3 SV=1	I	Lipid transport and metabolism	uncharacterized protein LOC110101943 [Dendrobium catenatum]
Dendrobium_catenatum_newGene_17149	--	--	--	--	--	[R]	General function prediction only	Reverse transcriptase (RNA-dependent DNA polymerase)	--	S	Function unknown	ataxia telangiectasia mutated family protein [Dendrobium catenatum]
Dendrobium_catenatum_newGene_19602	--	--	--	--	--	--	--	--	--	S	Function unknown	uncharacterized protein LOC110093057 [Dendrobium catenatum]
Dendrobium_catenatum_newGene_16310	--	--	--	--	--	--	--	--	--	S	Function unknown	uncharacterized protein LOC110106532 [Dendrobium catenatum]
Dendrobium_catenatum_newGene_31376	--	--	Molecular Function: nucleotide binding (GO:0000166);; Molecular Function: RNA binding (GO:0003723);; Cellular Component: nucleus (GO:0005634);; Biological Process: mRNA processing (GO:0006397);; Biological Process: regulation of cell differentiation (GO:0045595);;	--	--	[A]	RNA processing and modification	RNA recognition motif. (a.k.a. RRM, RBD, or RNP domain);; RNA recognition motif. (a.k.a. RRM, RBD, or RNP domain);; Reverse transcriptase-like	Polypyrimidine tract-binding protein homolog 3 OS=Arabidopsis thaliana OX=3702 GN=At1g43190 PE=2 SV=1	S	Function unknown	polypyrimidine tract-binding protein homolog 3-like [Dendrobium catenatum]
Dendrobium_catenatum_newGene_27147	[O]	Posttranslational modification, protein turnover, chaperones	Biological Process: protein peptidyl-prolyl isomerization (GO:0000413);; Molecular Function: peptidyl-prolyl cis-trans isomerase activity (GO:0003755);; Cellular Component: nucleus (GO:0005634);; Cellular Component: cytoplasm (GO:0005737);; Biological Process: protein folding (GO:0006457);; Biological Process: protein import into nucleus (GO:0006606);; Molecular Function: protein transporter acti…	K09566|2.7178e-91|pda:103708785|K09566 peptidyl-prolyl isomerase G (cyclophilin G) [EC:5.2.1.8] | (RefSeq) peptidyl-prolyl cis-trans isomerase CYP95-like	--	[O]	Posttranslational modification, protein turnover, chaperones	Cyclophilin type peptidyl-prolyl cis-trans isomerase/CLD	Peptidyl-prolyl cis-trans isomerase CYP63 OS=Arabidopsis thaliana OX=3702 GN=CYP63 PE=1 SV=1	O	Posttranslational modification, protein turnover, chaperones	peptidyl-prolyl cis-trans isomerase CYP95 isoform X1 [Dendrobium catenatum]
Dendrobium_catenatum_newGene_40470	--	--	Cellular Component: nuclear chromosome (GO:0000228);; Biological Process: chromatin remodeling (GO:0006338);;	K11648|1.50754e-142|pda:103695973|K11648 SWI/SNF-related matrix-associated actin-dependent regulator of chromatin subfamily B member 1 | (RefSeq) chromatin structure-remodeling complex protein BSH	--	[BK]	--	SNF5 / SMARCB1 / INI1	Chromatin structure-remodeling complex protein BSH OS=Arabidopsis thaliana OX=3702 GN=BSH PE=1 SV=2	K	Transcription	chromatin structure-remodeling complex protein BSH isoform X1 [Dendrobium catenatum]
Dendrobium_catenatum_newGene_35396	--	--	--	--	--	--	--	--	--	--	--	hypothetical protein MA16_Dca006881 [Dendrobium catenatum]
Dendrobium_catenatum_newGene_26298	--	--	--	--	--	--	--	--	--	--	--	hypothetical protein MA16_Dca018961 [Dendrobium catenatum]
Dendrobium_catenatum_newGene_22013	--	--	Cellular Component: endoplasmic reticulum (GO:0005783);; Biological Process: protein glycosylation (GO:0006486);; Cellular Component: integral component of membrane (GO:0016021);; Biological Process: endoplasmic reticulum unfolded protein response (GO:0030968);;	--	--	[S]	Function unknown	Ribosome associated membrane protein RAMP4	--	U	Intracellular trafficking, secretion, and vesicular transport	stress-associated endoplasmic reticulum protein 2-like [Dendrobium catenatum]
Dendrobium_catenatum_newGene_38116	--	--	--	--	--	--	--	--	--	--	--	hypothetical protein MA16_Dca024626 [Dendrobium catenatum]
Dendrobium_catenatum_newGene_26665	--	--	Biological Process: positive regulation of stomatal complex development (GO:2000123);;	--	--	--	--	Stomagen	EPIDERMAL PATTERNING FACTOR-like protein 9 OS=Arabidopsis thaliana OX=3702 GN=EPFL9 PE=1 SV=1	S	Function unknown	EPIDERMAL PATTERNING FACTOR-like protein 9 [Dendrobium catenatum]
Dendrobium_catenatum_newGene_27898	--	--	--	--	--	--	--	--	--	--	--	uncharacterized protein LOC110102165 isoform X1 [Dendrobium catenatum]
Dendrobium_catenatum_newGene_10516	--	--	--	--	--	[A]	RNA processing and modification	PUA domain	--	J	Translation, ribosomal structure and biogenesis	uncharacterized protein LOC110100759 [Dendrobium catenatum]
Dendrobium_catenatum_newGene_27371	--	--	--	--	--	--	--	--	--	--	--	MADS-box transcription factor 14-like [Dendrobium catenatum]
Dendrobium_catenatum_newGene_9449	--	--	--	--	--	--	--	Wall-associated receptor kinase galacturonan-binding	--	--	--	LEAF RUST 10 DISEASE-RESISTANCE LOCUS RECEPTOR-LIKE PROTEIN KINASE-like 2.5 isoform X1 [Dendrobium catenatum]
Dendrobium_catenatum_newGene_19184	[R]	General function prediction only	--	--	--	--	--	--	--	S	Function unknown	uncharacterized protein LOC110102301 [Dendrobium catenatum]
Dendrobium_catenatum_newGene_37632	--	--	--	--	--	--	--	--	--	L	Replication, recombination and repair	uncharacterized protein LOC110095665, partial [Dendrobium catenatum]
Dendrobium_catenatum_newGene_15802	[E]	Amino acid transport and metabolism	Molecular Function: hydrolase activity (GO:0016787);; Cellular Component: apoplast (GO:0048046);;	--	--	[I]	Lipid transport and metabolism	GDSL-like Lipase/Acylhydrolase family;; GDSL-like Lipase/Acylhydrolase	GDSL esterase/lipase CPRD49 OS=Arabidopsis thaliana OX=3702 GN=CPRD49 PE=2 SV=1	E	Amino acid transport and metabolism	GDSL esterase/lipase CPRD49 [Dendrobium catenatum]
Dendrobium_catenatum_newGene_43911	--	--	Molecular Function: GTPase activity (GO:0003924);; Molecular Function: structural constituent of cytoskeleton (GO:0005200);; Molecular Function: GTP binding (GO:0005525);; Cellular Component: cytoplasm (GO:0005737);; Cellular Component: microtubule (GO:0005874);; Biological Process: microtubule-based process (GO:0007017);;	K07374|8.05682e-69|mus:103984973|K07374 tubulin alpha | (RefSeq) tubulin alpha-3 chain	Phagosome (ko04145)	[Z]	Cytoskeleton	Tubulin/FtsZ family, GTPase domain;; Tubulin/FtsZ family, GTPase domain	Tubulin alpha-1 chain OS=Hordeum vulgare OX=4513 GN=TUBA1 PE=2 SV=1	Z	Cytoskeleton	tubulin alpha-1 chain-like, partial [Dendrobium catenatum]
Dendrobium_catenatum_newGene_16036	--	--	--	--	--	--	--	--	--	--	--	uncharacterized protein LOC110091845, partial [Dendrobium catenatum]
Dendrobium_catenatum_newGene_31605	--	--	Biological Process: regulation of alternative mRNA splicing, via spliceosome (GO:0000381);; Cellular Component: nucleus (GO:0005634);; Cellular Component: plasmodesma (GO:0009506);; Biological Process: mRNA methylation (GO:0080009);;	--	--	[A]	RNA processing and modification	WTAP/Mum2p family	FKBP12-interacting protein of 37 kDa OS=Arabidopsis thaliana OX=3702 GN=FIP37 PE=1 SV=1	S	Function unknown	FKBP12-interacting protein of 37 kDa [Dendrobium catenatum]
Dendrobium_catenatum_newGene_9719	--	--	Biological Process: DNA-templated transcription, initiation (GO:0006352);; Molecular Function: protein heterodimerization activity (GO:0046982);;	K03133|1.63968e-20|mus:103969925|K03133 transcription initiation factor TFIID subunit 9B | (RefSeq) transcription initiation factor TFIID subunit 9-like isoform X1	Basal transcription factors (ko03022)	[K]	Transcription	--	Transcription initiation factor TFIID subunit 9 OS=Arabidopsis thaliana OX=3702 GN=TAF9 PE=1 SV=1	K	Transcription	transcription initiation factor TFIID subunit 9-like, partial [Dendrobium catenatum]
Dendrobium_catenatum_newGene_14836	--	--	--	--	--	--	--	--	--	S	Function unknown	ataxia telangiectasia mutated family protein [Dendrobium catenatum]
Dendrobium_catenatum_newGene_33671	--	--	Biological Process: transport (GO:0006810);; Cellular Component: membrane (GO:0016020);;	K15111|1.14209e-111|egu:105040300|K15111 solute carrier family 25 (mitochondrial S-adenosylmethionine transporter), member 26 | (RefSeq) S-adenosylmethionine carrier 1, chloroplastic/mitochondrial	--	[C]	Energy production and conversion	Mitochondrial carrier protein	S-adenosylmethionine carrier 1, chloroplastic/mitochondrial OS=Arabidopsis thaliana OX=3702 GN=SAMC1 PE=1 SV=1	S	Function unknown	S-adenosylmethionine carrier 1, chloroplastic/mitochondrial-like isoform X1 [Dendrobium catenatum]
Dendrobium_catenatum_newGene_24244	--	--	--	--	--	[R]	General function prediction only	--	RNA-directed DNA polymerase homolog OS=Oenothera berteroana OX=3950 PE=4 SV=1	L	Replication, recombination and repair	uncharacterized protein LOC110115974 [Dendrobium catenatum]
Dendrobium_catenatum_newGene_40236	--	--	Molecular Function: DNA binding (GO:0003677);; Biological Process: red, far-red light phototransduction (GO:0009585);; Biological Process: jasmonic acid mediated signaling pathway (GO:0009867);; Biological Process: positive regulation of flower development (GO:0009911);; Biological Process: response to red light (GO:0010114);; Biological Process: response to far red light (GO:0010218);; Cellular …	K15168|1.72424e-48|osa:4346673|K15168 mediator of RNA polymerase II transcription subunit 25 | (RefSeq) mediator of RNA polymerase II transcription subunit 25	--	--	--	--	Mediator of RNA polymerase II transcription subunit 25 OS=Arabidopsis thaliana OX=3702 GN=MED25 PE=1 SV=1	K	Transcription	mediator of RNA polymerase II transcription subunit 25-like [Dendrobium catenatum]
Dendrobium_catenatum_newGene_10749	--	--	--	--	--	--	--	Protein of unknown function (DUF674)	--	S	Function unknown	uncharacterized protein LOC110092024 isoform X1 [Dendrobium catenatum]
Dendrobium_catenatum_newGene_40872	--	--	Molecular Function: zinc ion binding (GO:0008270);;	--	--	[R]	General function prediction only	DYW family of nucleic acid deaminases	Pentatricopeptide repeat-containing protein At1g08070, chloroplastic OS=Arabidopsis thaliana OX=3702 GN=PCMP-H12 PE=2 SV=1	S	Function unknown	pentatricopeptide repeat-containing protein At3g62890-like [Dendrobium catenatum]
Dendrobium_catenatum_newGene_16084	--	--	--	--	--	--	--	--	--	L	Replication, recombination and repair	hypothetical protein MA16_Dca028228 [Dendrobium catenatum]
Dendrobium_catenatum_newGene_19464	--	--	Cellular Component: nucleus (GO:0005634);; Biological Process: regulation of transcription from RNA polymerase II promoter (GO:0006357);; Biological Process: regulation of cell cycle (GO:0051726);;	K04681|0|egu:105035176|K04681 retinoblastoma-like protein 1 | (RefSeq) retinoblastoma-related protein	--	[D]	Cell cycle control, cell division, chromosome partitioning	Retinoblastoma-associated protein A domain;; Retinoblastoma-associated protein B domain;; Rb C-terminal domain;; Domain of unknown function (DUF3452)	Retinoblastoma-related protein OS=Cocos nucifera OX=13894 GN=Rb1 PE=2 SV=1	K	Transcription	retinoblastoma-related protein isoform X2 [Dendrobium catenatum]
Dendrobium_catenatum_newGene_19030	--	--	--	--	--	--	--	--	--	--	--	hypothetical protein MA16_Dca026757 [Dendrobium catenatum]
Dendrobium_catenatum_newGene_16553	--	--	--	K07933|2.81485e-30|vvi:100244132|K07933 Rab-like protein 3 | (RefSeq) uncharacterized GTP-binding protein At5g64813	--	--	--	--	Small GTPase LIP1 OS=Arabidopsis thaliana OX=3702 GN=LIP1 PE=1 SV=1	S	Function unknown	small GTPase LIP1-like isoform X1 [Dendrobium catenatum]
Dendrobium_catenatum_newGene_5935	--	--	Molecular Function: ATP binding (GO:0005524);; Cellular Component: chloroplast stroma (GO:0009570);; Cellular Component: integral component of membrane (GO:0016021);;	--	--	--	--	Plant protein of unknown function (DUF825)	Protein Ycf2 OS=Phalaenopsis aphrodite subsp. formosana OX=308872 GN=ycf2-A PE=3 SV=1	S	Function unknown	hypothetical chloroplast RF2 (chloroplast) [Dendrobium nobile]
Dendrobium_catenatum_newGene_27252	[O]	Posttranslational modification, protein turnover, chaperones	--	K01408|2.8165e-67|sot:102606434|K01408 insulysin [EC:3.4.24.56] | (RefSeq) zinc-metallopeptidase, peroxisomal-like	--	[O]	Posttranslational modification, protein turnover, chaperones	Peptidase M16 inactive domain	Insulin-degrading enzyme-like 1, peroxisomal OS=Arabidopsis thaliana OX=3702 GN=PXM16 PE=2 SV=1	O	Posttranslational modification, protein turnover, chaperones	insulin-degrading enzyme-like 1, peroxisomal isoform X2 [Dendrobium catenatum]
Dendrobium_catenatum_newGene_27590	[G]	Carbohydrate transport and metabolism	Biological Process: metabolic process (GO:0008152);; Molecular Function: hydrolase activity, acting on glycosyl bonds (GO:0016798);;	K01213|1.73918e-41|pda:103708822|K01213 galacturan 1,4-alpha-galacturonidase [EC:3.2.1.67] | (RefSeq) probable polygalacturonase At1g80170	--	--	--	Glycosyl hydrolases family 28	Polygalacturonase OS=Malus domestica OX=3750 PE=2 SV=1	M	Cell wall/membrane/envelope biogenesis	probable polygalacturonase At1g80170 [Dendrobium catenatum]
Dendrobium_catenatum_newGene_34060	--	--	Molecular Function: DNA binding (GO:0003677);; Biological Process: cellular response to DNA damage stimulus (GO:0006974);; Biological Process: response to UV-B (GO:0010224);; Cellular Component: integral component of membrane (GO:0016021);;	K13728|4.55244e-67|pda:103721998|K13728 mitotic spindle assembly checkpoint protein MAD2B | (RefSeq) DNA polymerase zeta processivity subunit	--	[D]	Cell cycle control, cell division, chromosome partitioning	--	DNA polymerase zeta processivity subunit OS=Arabidopsis thaliana OX=3702 GN=REV7 PE=2 SV=1	K	Transcription	DNA polymerase zeta processivity subunit-like [Dendrobium catenatum]
Dendrobium_catenatum_newGene_26989	--	--	--	K11799|1.67211e-10|vvi:100266712|K11799 WD repeat-containing protein 21A | (RefSeq) uncharacterized LOC100266712	--	--	--	--	--	S	Function unknown	uncharacterized protein LOC110105375 [Dendrobium catenatum]
Dendrobium_catenatum_newGene_30136	--	--	--	--	--	--	--	--	--	--	--	hypothetical protein MA16_Dca028937 [Dendrobium catenatum]
Dendrobium_catenatum_newGene_23322	--	--	Molecular Function: protein serine/threonine kinase activity (GO:0004674);; Molecular Function: ATP binding (GO:0005524);; Biological Process: protein phosphorylation (GO:0006468);; Cellular Component: integral component of membrane (GO:0016021);;	--	--	--	--	--	Protein NSP-INTERACTING KINASE 3 OS=Arabidopsis thaliana OX=3702 GN=NIK3 PE=1 SV=1	T	Signal transduction mechanisms	protein NSP-INTERACTING KINASE 3-like isoform X3 [Dendrobium catenatum]
Dendrobium_catenatum_newGene_21208	--	--	--	--	--	--	--	--	--	--	--	hypothetical protein MA16_Dca009436 [Dendrobium catenatum]
Dendrobium_catenatum_newGene_29148	--	--	--	--	--	--	--	--	--	--	--	hypothetical protein MA16_Dca001658 [Dendrobium catenatum]
Dendrobium_catenatum_newGene_43284	--	--	Molecular Function: structural constituent of ribosome (GO:0003735);; Cellular Component: ribosome (GO:0005840);; Biological Process: translation (GO:0006412);;	K02915|6.10808e-21|pxb:103958726|K02915 large subunit ribosomal protein L34e | (RefSeq) 60S ribosomal protein L34-like	Ribosome (ko03010)	[J]	Translation, ribosomal structure and biogenesis	--	60S ribosomal protein L34 OS=Pisum sativum OX=3888 GN=RPL34 PE=2 SV=1	J	Translation, ribosomal structure and biogenesis	60S ribosomal protein L34 [Dendrobium catenatum]
Dendrobium_catenatum_newGene_19898	--	--	Biological Process: protein transport (GO:0015031);; Cellular Component: integral component of membrane (GO:0016021);;	K19995|5.54343e-136|nnu:104605640|K19995 secretory carrier-associated membrane protein | (RefSeq) secretory carrier-associated membrane protein 3-like	--	[U]	Intracellular trafficking, secretion, and vesicular transport	SCAMP family	Secretory carrier-associated membrane protein 3 OS=Arabidopsis thaliana OX=3702 GN=SCAMP3 PE=1 SV=1	U	Intracellular trafficking, secretion, and vesicular transport	secretory carrier-associated membrane protein 2-like [Dendrobium catenatum]
Dendrobium_catenatum_newGene_36428	--	--	--	K18749|5.55986e-38|pda:103701949|K18749 protein LSM14 | (RefSeq) protein decapping 5-like	--	[U]	Intracellular trafficking, secretion, and vesicular transport	Scd6-like Sm domain	Protein decapping 5 OS=Arabidopsis thaliana OX=3702 GN=DCP5 PE=1 SV=1	S	Function unknown	protein decapping 5-like isoform X3 [Dendrobium catenatum]
Dendrobium_catenatum_newGene_32163	[T]	Signal transduction mechanisms	Molecular Function: magnesium ion binding (GO:0000287);; Molecular Function: pyruvate kinase activity (GO:0004743);; Biological Process: glycolytic process (GO:0006096);; Molecular Function: kinase activity (GO:0016301);; Molecular Function: potassium ion binding (GO:0030955);;	K00873|1.07007e-62|egu:105051730|K00873 pyruvate kinase [EC:2.7.1.40] | (RefSeq) pyruvate kinase 1, cytosolic	Glycolysis / Gluconeogenesis (ko00010);Purine metabolism (ko00230);Pyruvate metabolism (ko00620);Carbon metabolism (ko01200);Biosynthesis of amino acids (ko01230)	[G]	Carbohydrate transport and metabolism	Pyruvate kinase, barrel domain;; NifQ	Pyruvate kinase 1, cytosolic OS=Oryza sativa subsp. japonica OX=39947 GN=Os11g0148500 PE=1 SV=1	G	Carbohydrate transport and metabolism	pyruvate kinase 2, cytosolic-like [Dendrobium catenatum]
Dendrobium_catenatum_newGene_18844	--	--	--	--	--	--	--	--	--	--	--	uncharacterized protein LOC110094242 isoform X1 [Dendrobium catenatum]
Dendrobium_catenatum_newGene_38061	--	--	--	--	--	--	--	--	--	--	--	hypothetical protein MA16_Dca008889 [Dendrobium catenatum]
Dendrobium_catenatum_newGene_26590	[G]	Carbohydrate transport and metabolism	Biological Process: carbohydrate metabolic process (GO:0005975);; Molecular Function: transferase activity, transferring hexosyl groups (GO:0016758);; Biological Process: lipid glycosylation (GO:0030259);;	K05841|1.56956e-19|egu:105053621|K05841 sterol 3beta-glucosyltransferase [EC:2.4.1.173] | (RefSeq) sterol 3-beta-glucosyltransferase UGT80A2	--	[GC]	--	--	Sterol 3-beta-glucosyltransferase UGT80A2 OS=Arabidopsis thaliana OX=3702 GN=UGT80A2 PE=1 SV=1	S	Function unknown	sterol 3-beta-glucosyltransferase UGT80A2-like isoform X4 [Dendrobium catenatum]
Dendrobium_catenatum_newGene_31954	--	--	--	--	--	[R]	General function prediction only	--	--	L	Replication, recombination and repair	Uncharacterized protein TCM_013224 [Theobroma cacao]
Dendrobium_catenatum_newGene_14777	--	--	--	--	--	--	--	--	--	--	--	hypothetical protein MA16_Dca002453 [Dendrobium catenatum]
Dendrobium_catenatum_newGene_25612	--	--	--	--	--	--	--	--	--	--	--	hypothetical protein MA16_Dca024626 [Dendrobium catenatum]
Dendrobium_catenatum_newGene_794	--	--	--	--	--	--	--	--	Protein unc-13 homolog OS=Arabidopsis thaliana OX=3702 GN=PATROL1 PE=2 SV=1	S	Function unknown	uncharacterized protein LOC110092749 [Dendrobium catenatum]
Dendrobium_catenatum_newGene_28447	--	--	--	--	--	[R]	General function prediction only	LisH	Transcriptional corepressor LEUNIG OS=Arabidopsis thaliana OX=3702 GN=LUG PE=1 SV=2	S	Function unknown	transcriptional corepressor LEUNIG-like, partial [Dendrobium catenatum]
Dendrobium_catenatum_newGene_17049	--	--	--	--	--	--	--	--	--	--	--	uncharacterized protein LOC110097338 [Dendrobium catenatum]
Dendrobium_catenatum_newGene_37331	--	--	--	--	--	--	--	--	--	S	Function unknown	ubiquitin-protein ligase E3 C [Dendrobium catenatum]
Dendrobium_catenatum_newGene_30132	--	--	--	K07195|1.20538e-20|egu:105053068|K07195 exocyst complex component 7 | (RefSeq) exocyst complex component EXO70B1-like	--	[U]	Intracellular trafficking, secretion, and vesicular transport	NB-ARC domain	Putative disease resistance protein RGA3 OS=Solanum bulbocastanum OX=147425 GN=RGA3 PE=2 SV=2	S	Function unknown	hypothetical protein MA16_Dca028222 [Dendrobium catenatum]
Dendrobium_catenatum_newGene_37323	--	--	--	--	--	--	--	--	--	--	--	hypothetical protein AXF42_Ash021535 [Apostasia shenzhenica]
Dendrobium_catenatum_newGene_13111	--	--	--	--	--	--	--	--	--	--	--	Histone-lysine N-methyltransferase SUVR4 [Dendrobium catenatum]
Dendrobium_catenatum_newGene_38159	--	--	--	--	--	--	--	--	--	--	--	hypothetical protein MA16_Dca023852 [Dendrobium catenatum]
Dendrobium_catenatum_newGene_27690	--	--	--	--	--	--	--	--	--	--	--	hypothetical protein MA16_Dca007400 [Dendrobium catenatum]
Dendrobium_catenatum_newGene_22832	--	--	--	--	--	[R]	General function prediction only	--	--	L	Replication, recombination and repair	hypothetical protein MA16_Dca028325 [Dendrobium catenatum]
Dendrobium_catenatum_newGene_33337	--	--	Cellular Component: integral component of membrane (GO:0016021);;	--	--	--	--	--	--	S	Function unknown	hypothetical protein PRUPE_7G069600 [Prunus persica]
Dendrobium_catenatum_newGene_11731	--	--	--	--	--	[Z]	Cytoskeleton	Autophagy protein Atg8 ubiquitin like	Autophagy-related protein 8g OS=Arabidopsis thaliana OX=3702 GN=ATG8G PE=2 SV=1	S	Function unknown	ataxia telangiectasia mutated family protein [Dendrobium catenatum]
Dendrobium_catenatum_newGene_18213	--	--	--	--	--	--	--	--	--	L	Replication, recombination and repair	Ty3/gypsy retrotransposon protein, partial [Trifolium pratense]
Dendrobium_catenatum_newGene_36096	--	--	--	--	--	--	--	--	--	--	--	hypothetical protein MA16_Dca026588 [Dendrobium catenatum]
Dendrobium_catenatum_newGene_42486	--	--	--	--	--	--	--	--	--	--	--	uncharacterized protein LOC110114159 isoform X2 [Dendrobium catenatum]
Dendrobium_catenatum_newGene_13616	--	--	Molecular Function: nucleic acid binding (GO:0003676);; Cellular Component: membrane (GO:0016020);;	--	--	--	--	Protein of unknown function (DUF 659);; Protein of unknown function (DUF 659)	--	--	--	hypothetical protein VITISV_012257 [Vitis vinifera]
Dendrobium_catenatum_newGene_33897	--	--	--	--	--	--	--	--	--	--	--	hypothetical protein MA16_Dca025695 [Dendrobium catenatum]
Dendrobium_catenatum_newGene_1018	--	--	--	--	--	--	--	--	--	--	--	hypothetical protein MA16_Dca001539 [Dendrobium catenatum]
Dendrobium_catenatum_newGene_4747	[E]	Amino acid transport and metabolism	Molecular Function: iron ion binding (GO:0005506);; Cellular Component: nucleus (GO:0005634);; Cellular Component: cytoplasm (GO:0005737);; Molecular Function: acireductone dioxygenase [iron(II)-requiring] activity (GO:0010309);; Biological Process: L-methionine salvage from methylthioadenosine (GO:0019509);; Biological Process: oxidation-reduction process (GO:0055114);;	K08967|4.33346e-96|zma:100216585|K08967 1,2-dihydroxy-3-keto-5-methylthiopentene dioxygenase [EC:1.13.11.53 1.13.11.54] | (RefSeq) gpm556; 1,2-dihydroxy-3-keto-5-methylthiopentene dioxygenase 2	--	[S]	Function unknown	ARD/ARD' family;; Cupin domain;; AraC-like ligand binding domain;; Cupin	1,2-dihydroxy-3-keto-5-methylthiopentene dioxygenase 2 OS=Oryza sativa subsp. japonica OX=39947 GN=ARD2 PE=2 SV=1	S	Function unknown	1,2-dihydroxy-3-keto-5-methylthiopentene dioxygenase homolog 2-like, partial [Dendrobium catenatum]
Dendrobium_catenatum_newGene_2633	[F]	Nucleotide transport and metabolism	Cellular Component: mitochondrion (GO:0005739);; Biological Process: 'de novo' IMP biosynthetic process (GO:0006189);; Biological Process: one-carbon metabolic process (GO:0006730);; Molecular Function: formyltetrahydrofolate deformylase activity (GO:0008864);; Biological Process: photorespiration (GO:0009853);; Molecular Function: amino acid binding (GO:0016597);; Molecular Function: hydroxymeth…	K01433|5.28906e-37|egu:105059453|K01433 formyltetrahydrofolate deformylase [EC:3.5.1.10] | (RefSeq) formyltetrahydrofolate deformylase 2, mitochondrial	Glyoxylate and dicarboxylate metabolism (ko00630);One carbon pool by folate (ko00670)	[G]	Carbohydrate transport and metabolism	--	Formyltetrahydrofolate deformylase 2, mitochondrial OS=Arabidopsis thaliana OX=3702 GN=PURU2 PE=1 SV=1	F	Nucleotide transport and metabolism	formyltetrahydrofolate deformylase 2, mitochondrial-like [Dendrobium catenatum]
Dendrobium_catenatum_newGene_6780	--	--	Molecular Function: signal transducer, downstream of receptor, with serine/threonine kinase activity (GO:0004702);; Molecular Function: ATP binding (GO:0005524);; Cellular Component: cytoplasm (GO:0005737);; Biological Process: signal transduction by protein phosphorylation (GO:0023014);;	K04368|1.10183e-18|pvu:PHAVU_004G174500g|K04368 mitogen-activated protein kinase kinase 1 [EC:2.7.12.2] | (RefSeq) hypothetical protein	--	[T]	Signal transduction mechanisms	--	Mitogen-activated protein kinase kinase 6 OS=Arabidopsis thaliana OX=3702 GN=MKK6 PE=1 SV=1	T	Signal transduction mechanisms	mitogen-activated protein kinase kinase 6-like [Dendrobium catenatum]
Dendrobium_catenatum_newGene_18679	--	--	--	K13464|1.89989e-17|nnu:104593386|K13464 jasmonate ZIM domain-containing protein | (RefSeq) protein TIFY 10A-like	Plant hormone signal transduction (ko04075)	--	--	--	Protein TIFY 10a OS=Oryza sativa subsp. japonica OX=39947 GN=TIFY10A PE=1 SV=1	S	Function unknown	protein TIFY 10a-like [Dendrobium catenatum]
Dendrobium_catenatum_newGene_24540	--	--	--	--	--	--	--	--	--	S	Function unknown	hypothetical protein MA16_Dca028837 [Dendrobium catenatum]
Dendrobium_catenatum_newGene_43362	[T]	Signal transduction mechanisms	--	K04733|6.59839e-95|egu:105050001|K04733 interleukin-1 receptor-associated kinase 4 [EC:2.7.11.1] | (RefSeq) receptor-like serine/threonine-protein kinase SD1-8	--	--	--	Protein tyrosine kinase;; Protein kinase domain	Cysteine-rich receptor-like protein kinase 19 OS=Arabidopsis thaliana OX=3702 GN=CRK19 PE=2 SV=2	T	Signal transduction mechanisms	receptor-like serine/threonine-protein kinase SD1-8 isoform X3 [Dendrobium catenatum]
Dendrobium_catenatum_newGene_28628	--	--	--	--	--	[T]	Signal transduction mechanisms	--	Probable receptor-like serine/threonine-protein kinase At5g57670 OS=Arabidopsis thaliana OX=3702 GN=At5g57670 PE=2 SV=1	T	Signal transduction mechanisms	LOW QUALITY PROTEIN: probable receptor-like serine/threonine-protein kinase At5g57670 [Dendrobium catenatum]
Dendrobium_catenatum_newGene_15900	[L]	Replication, recombination and repair	--	--	--	--	--	--	--	S	Function unknown	hypothetical protein MA16_Dca027214 [Dendrobium catenatum]
Dendrobium_catenatum_newGene_12846	--	--	Cellular Component: intracellular (GO:0005622);;	K19996|1.38792e-81|gra:105793935|K19996 phosphatidylinositol transfer protein SFH5 | (RefSeq) patellin-4	--	[I]	Lipid transport and metabolism	CRAL/TRIO, N-terminal domain;; CRAL/TRIO domain	Patellin-3 OS=Arabidopsis thaliana OX=3702 GN=PATL3 PE=1 SV=2	S	Function unknown	patellin-4 [Dendrobium catenatum]
Dendrobium_catenatum_newGene_38883	--	--	--	K06670|8.65612e-08|egu:105051392|K06670 cohesin complex subunit SCC1 | (RefSeq) sister chromatid cohesion 1 protein 2	--	--	--	--	--	--	--	sister chromatid cohesion 1 protein 2 isoform X3 [Dendrobium catenatum]
Dendrobium_catenatum_newGene_13874	--	--	--	--	--	--	--	--	--	--	--	Acetolactate synthase small subunit 2, chloroplastic [Dendrobium catenatum]
Dendrobium_catenatum_newGene_39530	[J]	Translation, ribosomal structure and biogenesis	Molecular Function: RNA binding (GO:0003723);; Molecular Function: structural constituent of ribosome (GO:0003735);; Biological Process: translation (GO:0006412);; Cellular Component: cytosolic large ribosomal subunit (GO:0022625);;	K02924|3.76579e-26|pop:POPTR_0018s02260g|K02924 large subunit ribosomal protein L39e | (RefSeq) POPTRDRAFT_578792; 60S ribosomal protein L39	Ribosome (ko03010)	[J]	Translation, ribosomal structure and biogenesis	Ribosomal L39 protein	60S ribosomal protein L39 OS=Zea mays OX=4577 GN=RPL39 PE=3 SV=1	J	Translation, ribosomal structure and biogenesis	hypothetical protein POPTR_006G260900v3 [Populus trichocarpa]
Dendrobium_catenatum_newGene_8985	--	--	--	--	--	--	--	--	--	--	--	hypothetical protein MA16_Dca010954 [Dendrobium catenatum]
Dendrobium_catenatum_newGene_16550	[H]	Coenzyme transport and metabolism	Molecular Function: zinc ion binding (GO:0008270);; Molecular Function: diaminohydroxyphosphoribosylaminopyrimidine deaminase activity (GO:0008835);; Biological Process: riboflavin biosynthetic process (GO:0009231);; Biological Process: RNA modification (GO:0009451);; Cellular Component: chloroplast stroma (GO:0009570);; Biological Process: oxidation-reduction process (GO:0055114);;	K11752|3.39681e-169|mus:103982209|K11752 diaminohydroxyphosphoribosylaminopyrimidine deaminase / 5-amino-6-(5-phosphoribosylamino)uracil reductase [EC:3.5.4.26 1.1.1.193] | (RefSeq) riboflavin biosynthesis protein PYRD, chloroplastic	Riboflavin metabolism (ko00740)	[F]	Nucleotide transport and metabolism	Cytidine and deoxycytidylate deaminase zinc-binding region;; MafB19-like deaminase	Riboflavin biosynthesis protein PYRD, chloroplastic OS=Zea mays OX=4577 GN=PYRD PE=2 SV=1	H	Coenzyme transport and metabolism	riboflavin biosynthesis protein PYRD, chloroplastic [Dendrobium catenatum]
Dendrobium_catenatum_newGene_34144	--	--	Cellular Component: integral component of membrane (GO:0016021);;	--	--	--	--	--	--	S	Function unknown	uncharacterized protein LOC110113001 isoform X1 [Dendrobium catenatum]
Dendrobium_catenatum_newGene_42849	--	--	Molecular Function: methyltransferase activity (GO:0008168);; Biological Process: tRNA methylation (GO:0030488);; Cellular Component: tRNA (m1A) methyltransferase complex (GO:0031515);;	K03256|4.05593e-28|egu:105054418|K03256 tRNA (adenine-N(1)-)-methyltransferase non-catalytic subunit | (RefSeq) tRNA (adenine(58)-N(1))-methyltransferase non-catalytic subunit trm6	--	[J]	Translation, ribosomal structure and biogenesis	Gcd10p family	--	S	Function unknown	tRNA (adenine(58)-N(1))-methyltransferase non-catalytic subunit trm6 isoform X1 [Phalaenopsis equestris]
Dendrobium_catenatum_newGene_22574	--	--	--	--	--	--	--	--	--	S	Function unknown	integrator complex subunit 11 [Dendrobium catenatum]
Dendrobium_catenatum_newGene_21610	--	--	--	--	--	--	--	--	--	--	--	hypothetical protein MA16_Dca027137 [Dendrobium catenatum]
Dendrobium_catenatum_newGene_42979	--	--	--	--	--	--	--	--	--	--	--	hypothetical protein MA16_Dca010066 [Dendrobium catenatum]
Dendrobium_catenatum_newGene_29804	--	--	--	--	--	--	--	--	--	--	--	photosystem I reaction center subunit IV A, chloroplastic-like [Dendrobium catenatum]
Dendrobium_catenatum_newGene_13154	--	--	--	--	--	--	--	--	--	--	--	uncharacterized protein LOC110102165 isoform X1 [Dendrobium catenatum]
Dendrobium_catenatum_newGene_19322	--	--	--	--	--	--	--	--	--	--	--	hypothetical protein MA16_Dca002832 [Dendrobium catenatum]
Dendrobium_catenatum_newGene_25031	--	--	--	--	--	--	--	--	DNA-binding protein RHL1 OS=Arabidopsis thaliana OX=3702 GN=RHL1 PE=1 SV=1	S	Function unknown	DNA-binding protein RHL1 [Dendrobium catenatum]
Dendrobium_catenatum_newGene_25017	--	--	--	--	--	--	--	--	--	S	Function unknown	ataxia telangiectasia mutated family protein [Dendrobium catenatum]
Dendrobium_catenatum_newGene_22310	--	--	Molecular Function: hydrogen ion transmembrane transporter activity (GO:0015078);; Biological Process: ATP hydrolysis coupled proton transport (GO:0015991);; Cellular Component: integral component of membrane (GO:0016021);; Cellular Component: proton-transporting V-type ATPase, V0 domain (GO:0033179);;	K02153|8.32705e-34|pda:103716710|K02153 V-type H+-transporting ATPase subunit e | (RefSeq) V-type proton ATPase subunit e1-like	Oxidative phosphorylation (ko00190);Phagosome (ko04145)	[C]	Energy production and conversion	ATP synthase subunit H	V-type proton ATPase subunit e1 OS=Arabidopsis thaliana OX=3702 GN=VHA-e1 PE=3 SV=1	C	Energy production and conversion	V-type proton ATPase subunit e1-like [Dendrobium catenatum]
Dendrobium_catenatum_newGene_22525	[F]	Nucleotide transport and metabolism	Biological Process: pyrimidine nucleotide biosynthetic process (GO:0006221);; Cellular Component: chloroplast (GO:0009507);; Molecular Function: UMP kinase activity (GO:0033862);; Biological Process: nucleotide phosphorylation (GO:0046939);;	K09903|1.28165e-48|mus:103968373|K09903 uridylate kinase [EC:2.7.4.22] | (RefSeq) uncharacterized protein LOC103968373	Pyrimidine metabolism (ko00240)	--	--	--	--	F	Nucleotide transport and metabolism	uncharacterized protein LOC110021659 [Phalaenopsis equestris]
Dendrobium_catenatum_newGene_28962	--	--	--	--	--	--	--	--	--	O	Posttranslational modification, protein turnover, chaperones	uncharacterized protein LOC110106437 isoform X1 [Dendrobium catenatum]
Dendrobium_catenatum_newGene_23440	[C]	Energy production and conversion	Molecular Function: oxidoreductase activity (GO:0016491);; Biological Process: oxidation-reduction process (GO:0055114);;	K08081|1.00986e-37|pda:103697337|K08081 tropinone reductase I [EC:1.1.1.206] | (RefSeq) tropinone reductase homolog At5g06060-like	Tropane, piperidine and pyridine alkaloid biosynthesis (ko00960)	[R]	General function prediction only	short chain dehydrogenase;; KR domain;; NAD dependent epimerase/dehydratase family	Tropinone reductase 1 OS=Datura stramonium OX=4076 GN=TR1 PE=1 SV=1	S	Function unknown	tropinone reductase homolog At2g29290-like [Phalaenopsis equestris]
Dendrobium_catenatum_newGene_775	--	--	--	--	--	--	--	Mitovirus RNA-dependent RNA polymerase	Uncharacterized mitochondrial protein AtMg01110 OS=Arabidopsis thaliana OX=3702 GN=AtMg01110 PE=4 SV=1	S	Function unknown	hypothetical protein AQUCO_02300083v1 [Aquilegia coerulea]
Dendrobium_catenatum_newGene_16126	--	--	Cellular Component: membrane (GO:0016020);; Molecular Function: transferase activity, transferring acyl groups (GO:0016746);; Molecular Function: metal ion binding (GO:0046872);;	K20032|2.37327e-19|pvu:PHAVU_003G172300g|K20032 palmitoyltransferase ZDHHC13/17 [EC:2.3.1.225] | (RefSeq) hypothetical protein	--	[R]	General function prediction only	--	Protein S-acyltransferase 24 OS=Arabidopsis thaliana OX=3702 GN=PAT24 PE=2 SV=1	S	Function unknown	protein S-acyltransferase 24-like [Dendrobium catenatum]
Dendrobium_catenatum_newGene_17966	--	--	--	--	--	[J]	Translation, ribosomal structure and biogenesis	--	--	S	Function unknown	uncharacterized protein LOC110114846 isoform X5 [Dendrobium catenatum]
Dendrobium_catenatum_newGene_10970	--	--	--	--	--	--	--	--	--	S	Function unknown	uncharacterized protein LOC110095078 [Dendrobium catenatum]
Dendrobium_catenatum_newGene_24443	--	--	--	--	--	--	--	--	--	--	--	hypothetical protein BC332_27758 [Capsicum chinense]
Dendrobium_catenatum_newGene_13357	--	--	--	K04733|1.50355e-10|bdi:100839078|K04733 interleukin-1 receptor-associated kinase 4 [EC:2.7.11.1] | (RefSeq) probable receptor-like protein kinase At1g67000	--	--	--	--	Rust resistance kinase Lr10 OS=Triticum aestivum OX=4565 GN=LRK10 PE=2 SV=1	T	Signal transduction mechanisms	putative receptor-like protein kinase [Dendrobium catenatum]
Dendrobium_catenatum_newGene_41678	--	--	Molecular Function: cysteine-type endopeptidase activity (GO:0004197);; Biological Process: proteolysis (GO:0006508);; Cellular Component: integral component of membrane (GO:0016021);; Biological Process: regulation of catalytic activity (GO:0050790);;	K01363|4.97198e-55|mus:103993719|K01363 cathepsin B [EC:3.4.22.1] | (RefSeq) cathepsin B-like	--	[O]	Posttranslational modification, protein turnover, chaperones	Papain family cysteine protease	Cathepsin B-like protease 2 OS=Arabidopsis thaliana OX=3702 GN=CATHB2 PE=2 SV=1	O	Posttranslational modification, protein turnover, chaperones	cathepsin B-like, partial [Dendrobium catenatum]
Dendrobium_catenatum_newGene_5107	[J]	Translation, ribosomal structure and biogenesis	Molecular Function: nucleic acid binding (GO:0003676);; Molecular Function: lysine-tRNA ligase activity (GO:0004824);; Molecular Function: ATP binding (GO:0005524);; Cellular Component: cytoplasm (GO:0005737);; Biological Process: lysyl-tRNA aminoacylation (GO:0006430);;	K04567|1.6501e-88|pda:103700835|K04567 lysyl-tRNA synthetase, class II [EC:6.1.1.6] | (RefSeq) lysine--tRNA ligase-like	Aminoacyl-tRNA biosynthesis (ko00970)	[J]	Translation, ribosomal structure and biogenesis	tRNA synthetases class II (D, K and N)	Lysine--tRNA ligase OS=Oryza sativa subsp. japonica OX=39947 GN=Os03g0586800 PE=2 SV=1	J	Translation, ribosomal structure and biogenesis	lysine--tRNA ligase-like [Dendrobium catenatum]
Dendrobium_catenatum_newGene_24509	--	--	--	K15362|5.20563e-67|egu:105055234|K15362 fanconi anemia group J protein [EC:3.6.4.12] | (RefSeq) Fanconi anemia group J protein homolog	--	[L]	Replication, recombination and repair	--	Regulator of telomere elongation helicase 1 homolog OS=Arabidopsis thaliana OX=3702 GN=RTEL1 PE=3 SV=1	L	Replication, recombination and repair	Fanconi anemia group J protein homolog isoform X1 [Dendrobium catenatum]
Dendrobium_catenatum_newGene_19245	--	--	--	--	--	--	--	--	--	S	Function unknown	ataxia telangiectasia mutated family protein [Dendrobium catenatum]
Dendrobium_catenatum_newGene_43604	--	--	--	--	--	--	--	--	--	--	--	hypothetical protein MA16_Dca023720 [Dendrobium catenatum]
Dendrobium_catenatum_newGene_37387	--	--	--	--	--	--	--	--	--	--	--	hypothetical protein MA16_Dca028283 [Dendrobium catenatum]
Dendrobium_catenatum_newGene_28065	[O]	Posttranslational modification, protein turnover, chaperones	Molecular Function: glutathione transferase activity (GO:0004364);; Cellular Component: cytoplasm (GO:0005737);; Biological Process: glutathione metabolic process (GO:0006749);; Biological Process: toxin catabolic process (GO:0009407);;	K00799|1.07933e-79|egu:105059415|K00799 glutathione S-transferase [EC:2.5.1.18] | (RefSeq) glutathione S-transferase 3-like	Glutathione metabolism (ko00480)	[O]	Posttranslational modification, protein turnover, chaperones	Glutathione S-transferase, N-terminal domain;; Glutathione S-transferase, N-terminal domain;; Glutathione S-transferase, C-terminal domain;; Glutathione S-transferase, C-terminal domain;; Glutathione S-transferase, N-terminal domain	Probable glutathione S-transferase parC OS=Nicotiana tabacum OX=4097 GN=PARC PE=2 SV=1	O	Posttranslational modification, protein turnover, chaperones	probable glutathione S-transferase parC [Dendrobium catenatum]
Dendrobium_catenatum_newGene_10548	--	--	--	--	--	[R]	General function prediction only	Zn-finger in Ran binding protein and others	RanBP2-type zinc finger protein At1g67325 OS=Arabidopsis thaliana OX=3702 GN=At1g67325 PE=1 SV=1	S	Function unknown	ranBP2-type zinc finger protein At1g67325 [Dendrobium catenatum]
Dendrobium_catenatum_newGene_24393	--	--	--	--	--	--	--	GDP-fucose protein O-fucosyltransferase	O-fucosyltransferase 1 OS=Arabidopsis thaliana OX=3702 GN=OFUT1 PE=2 SV=1	S	Function unknown	uncharacterized protein At1g04910-like isoform X1 [Dendrobium catenatum]
Dendrobium_catenatum_newGene_36942	--	--	--	K11982|1.37646e-07|pda:103701051|K11982 E3 ubiquitin-protein ligase RNF115/126 [EC:2.3.2.27] | (RefSeq) E3 ubiquitin-protein ligase RING1	--	[O]	Posttranslational modification, protein turnover, chaperones	--	--	O	Posttranslational modification, protein turnover, chaperones	uncharacterized protein LOC110107163 [Dendrobium catenatum]
Dendrobium_catenatum_newGene_37298	--	--	Molecular Function: nucleotide binding (GO:0000166);; Cellular Component: nucleus (GO:0005634);; Cellular Component: cytoplasm (GO:0005737);; Biological Process: postreplication repair (GO:0006301);; Biological Process: protein deubiquitination (GO:0016579);; Molecular Function: ubiquitin protein ligase binding (GO:0031625);; Molecular Function: ubiquitin protein ligase activity (GO:0061630);; Bi…	K10580|1.58875e-28|zma:103651370|K10580 ubiquitin-conjugating enzyme E2 N [EC:2.3.2.23] | (RefSeq) ubiquitin-conjugating enzyme E2 36	Ubiquitin mediated proteolysis (ko04120)	[O]	Posttranslational modification, protein turnover, chaperones	--	Ubiquitin-conjugating enzyme E2 36 OS=Arabidopsis thaliana OX=3702 GN=UBC36 PE=1 SV=1	O	Posttranslational modification, protein turnover, chaperones	ubiquitin-conjugating enzyme E2 36 [Zea mays]
Dendrobium_catenatum_newGene_22690	--	--	--	--	--	--	--	--	--	--	--	uncharacterized protein LOC110107607, partial [Dendrobium catenatum]
Dendrobium_catenatum_newGene_5996	[E]	Amino acid transport and metabolism	Molecular Function: L-glutamate transmembrane transporter activity (GO:0005313);; Cellular Component: integral component of plasma membrane (GO:0005887);; Molecular Function: L-alanine transmembrane transporter activity (GO:0015180);; Molecular Function: arginine transmembrane transporter activity (GO:0015181);; Molecular Function: gamma-aminobutyric acid transmembrane transporter activity (GO:00…	--	--	[E]	Amino acid transport and metabolism	--	Amino-acid permease BAT1 homolog OS=Oryza sativa subsp. japonica OX=39947 GN=BAT1 PE=2 SV=1	E	Amino acid transport and metabolism	amino-acid permease BAT1 homolog [Dendrobium catenatum]
Dendrobium_catenatum_newGene_14462	--	--	--	--	--	--	--	Myb/SANT-like DNA-binding domain	L10-interacting MYB domain-containing protein OS=Arabidopsis thaliana OX=3702 GN=LIMYB PE=1 SV=1	S	Function unknown	L10-interacting MYB domain-containing protein-like [Dendrobium catenatum]
Dendrobium_catenatum_newGene_36337	[T]	Signal transduction mechanisms	Molecular Function: protein serine/threonine kinase activity (GO:0004674);; Molecular Function: ATP binding (GO:0005524);; Biological Process: protein phosphorylation (GO:0006468);;	K06632|5.42116e-118|egu:105058695|K06632 wee1-like protein kinase [EC:2.7.11.1] | (RefSeq) wee1-like protein kinase	--	[D]	Cell cycle control, cell division, chromosome partitioning	Protein kinase domain;; Protein tyrosine kinase	Wee1-like protein kinase OS=Oryza sativa subsp. japonica OX=39947 GN=WEE1 PE=3 SV=1	T	Signal transduction mechanisms	wee1-like protein kinase [Dendrobium catenatum]
Dendrobium_catenatum_newGene_27934	--	--	--	--	--	--	--	--	--	--	--	Putative disease resistance protein RGA3 [Dendrobium catenatum]
Dendrobium_catenatum_newGene_18263	[V]	Defense mechanisms	--	--	--	[Q]	Secondary metabolites biosynthesis, transport and catabolism	ABC-2 type transporter	ABC transporter G family member 42 OS=Oryza sativa subsp. japonica OX=39947 GN=ABCG42 PE=2 SV=1	V	Defense mechanisms	ABC transporter G family member 42-like isoform X1 [Dendrobium catenatum]
Dendrobium_catenatum_newGene_4073	[T]	Signal transduction mechanisms	Molecular Function: calmodulin-dependent protein kinase activity (GO:0004683);; Molecular Function: calcium ion binding (GO:0005509);; Molecular Function: calmodulin binding (GO:0005516);; Molecular Function: ATP binding (GO:0005524);; Cellular Component: nucleus (GO:0005634);; Cellular Component: cytoplasm (GO:0005737);; Cellular Component: plasma membrane (GO:0005886);; Biological Process: absc…	K13412|1.62881e-60|egu:105034989|K13412 calcium-dependent protein kinase [EC:2.7.11.1] | (RefSeq) calcium-dependent protein kinase 11	Plant-pathogen interaction (ko04626)	[T]	Signal transduction mechanisms	EF hand;; EF-hand domain pair;; EF-hand domain;; EF hand;; EF-hand domain pair;; Cytoskeletal-regulatory complex EF hand	Calcium-dependent protein kinase 17 OS=Oryza sativa subsp. japonica OX=39947 GN=CPK17 PE=2 SV=1	DTZ	Cell cycle control, cell division, chromosome partitioning;; Signal transduction mechanisms;; Cytoskeleton	calcium-dependent protein kinase 17-like [Dendrobium catenatum]
Dendrobium_catenatum_newGene_20574	[E]	Amino acid transport and metabolism	Molecular Function: urease activity (GO:0009039);; Molecular Function: nickel cation binding (GO:0016151);; Biological Process: urea catabolic process (GO:0043419);;	K01427|1.69859e-34|mus:103997200|K01427 urease [EC:3.5.1.5] | (RefSeq) urease isoform X1	Arginine biosynthesis (ko00220);Purine metabolism (ko00230)	--	--	Urease, gamma subunit	Urease OS=Oryza sativa subsp. japonica OX=39947 GN=Os12g0234800 PE=3 SV=2	E	Amino acid transport and metabolism	Urease [Dichanthelium oligosanthes]
Dendrobium_catenatum_newGene_26679	--	--	--	K09338|4.94701e-36|mus:103987081|K09338 homeobox-leucine zipper protein | (RefSeq) homeobox-leucine zipper protein ROC8-like	--	--	--	Homeobox domain;; Homeobox KN domain	Homeobox-leucine zipper protein ROC8 OS=Oryza sativa subsp. japonica OX=39947 GN=ROC8 PE=2 SV=2	K	Transcription	homeobox-leucine zipper protein ROC8 [Dendrobium catenatum]
Dendrobium_catenatum_newGene_12824	--	--	--	--	--	--	--	--	--	--	--	hypothetical protein MA16_Dca023238 [Dendrobium catenatum]
Dendrobium_catenatum_newGene_25658	--		--	--	--	--	--	Protein tyrosine kinase;; Protein kinase domain;; D-mannose binding lectin;; S-locus glycoprotein domain;; PAN-like domain;; Protein tyrosine kinase	Receptor-like serine/threonine-protein kinase SD1-8 OS=Arabidopsis thaliana OX=3702 GN=SD18 PE=1 SV=1	T	Signal transduction mechanisms	G-type lectin S-receptor-like serine/threonine-protein kinase At4g27290 isoform X1 [Dendrobium catenatum]
Dendrobium_catenatum_newGene_36980	--	--	Cellular Component: membrane (GO:0016020);;	K03217|8.97417e-36|mus:103993217|K03217 YidC/Oxa1 family membrane protein insertase | (RefSeq) mitochondrial inner membrane protein OXA1-like isoform X1	Protein export (ko03060)	[OU]	--	--	Mitochondrial inner membrane protein OXA1-like OS=Arabidopsis thaliana OX=3702 GN=OXA1L PE=2 SV=1	U	Intracellular trafficking, secretion, and vesicular transport	mitochondrial inner membrane protein OXA1-like [Dendrobium catenatum]
Dendrobium_catenatum_newGene_33031	--	--	Cellular Component: chloroplast (GO:0009507);; Biological Process: photosynthetic acclimation (GO:0009643);; Cellular Component: integral component of membrane (GO:0016021);;	K07052|6.58125e-14|sita:101783762|K07052 uncharacterized protein | (RefSeq) uncharacterized LOC101783762	--	--	--	--	--	S	Function unknown	hypothetical protein SETIT_007241mg [Setaria italica]
Dendrobium_catenatum_newGene_40943	--	--	--	--	--	--	--	--	--	--	--	Nuclear-pore anchor [Dendrobium catenatum]
Dendrobium_catenatum_newGene_28459	[E]	Amino acid transport and metabolism	Cellular Component: cytosol (GO:0005829);; Biological Process: proteolysis (GO:0006508);; Molecular Function: serine-type peptidase activity (GO:0008236);;	K01278|0|egu:105048344|K01278 dipeptidyl-peptidase 4 [EC:3.4.14.5] | (RefSeq) dipeptidyl aminopeptidase 4-like	--	[O]	Posttranslational modification, protein turnover, chaperones	Dipeptidyl peptidase IV (DPP IV) N-terminal region;; Prolyl oligopeptidase family;; X-Pro dipeptidyl-peptidase (S15 family);; BAAT / Acyl-CoA thioester hydrolase C terminal	Probable glutamyl endopeptidase, chloroplastic OS=Arabidopsis thaliana OX=3702 GN=GEP PE=2 SV=2	E	Amino acid transport and metabolism	uncharacterized protein LOC110095166 [Dendrobium catenatum]
Dendrobium_catenatum_newGene_24638	--	--	--	--	--	--	--	--	--	--	--	uncharacterized protein LOC110110383 isoform X2 [Dendrobium catenatum]
Dendrobium_catenatum_newGene_19295	[L]	Replication, recombination and repair	Molecular Function: damaged DNA binding (GO:0003684);; Molecular Function: DNA-directed DNA polymerase activity (GO:0003887);; Molecular Function: calcium-transporting ATPase activity (GO:0005388);; Molecular Function: ATP binding (GO:0005524);; Biological Process: DNA repair (GO:0006281);; Cellular Component: integral component of membrane (GO:0016021);; Molecular Function: metal ion binding (GO…	K03511|5.86743e-94|egu:105032776|K03511 DNA polymerase kappa [EC:2.7.7.7] | (RefSeq) DNA polymerase kappa	--	[L]	Replication, recombination and repair	impB/mucB/samB family;; impB/mucB/samB family	DNA polymerase kappa OS=Arabidopsis thaliana OX=3702 GN=POLK PE=1 SV=1	L	Replication, recombination and repair	LOW QUALITY PROTEIN: calcium-transporting ATPase 1, plasma membrane-type-like [Dendrobium catenatum]
Dendrobium_catenatum_newGene_20904	[R]	General function prediction only	Molecular Function: nucleic acid binding (GO:0003676);; Molecular Function: methyltransferase activity (GO:0008168);; Biological Process: methylation (GO:0032259);;	--	--	[J]	Translation, ribosomal structure and biogenesis	Ribosomal protein L11 methyltransferase (PrmA);; Methyltransferase small domain	--	J	Translation, ribosomal structure and biogenesis	methyltransferase-like protein 5 isoform X1 [Dendrobium catenatum]
Dendrobium_catenatum_newGene_8012	--	--	--	--	--	--	--	--	--	--	--	uncharacterized protein LOC109840112 [Asparagus officinalis]
Dendrobium_catenatum_newGene_4877	--	--	Cellular Component: mitochondrion (GO:0005739);; Cellular Component: chloroplast (GO:0009507);;	--	--	--	--	--	Uncharacterized protein ORF91 OS=Phalaenopsis aphrodite subsp. formosana OX=308872 PE=4 SV=1	S	Function unknown	BnaCnng12640D [Brassica napus]
Dendrobium_catenatum_newGene_38026	--	--	--	--	--	--	--	Phloem protein 2	F-box protein PP2-B10 OS=Arabidopsis thaliana OX=3702 GN=PP2B10 PE=1 SV=1	S	Function unknown	F-box protein PP2-B10-like [Dendrobium catenatum]
Dendrobium_catenatum_newGene_14876	--	--	Molecular Function: catalytic activity (GO:0003824);; Biological Process: biosynthetic process (GO:0009058);;	--	--	--	--	--	--	S	Function unknown	uncharacterized protein LOC110116572 isoform X1 [Dendrobium catenatum]
Dendrobium_catenatum_newGene_19230	[T]	Signal transduction mechanisms	Molecular Function: magnesium ion binding (GO:0000287);; Molecular Function: pyruvate kinase activity (GO:0004743);; Biological Process: glycolytic process (GO:0006096);; Molecular Function: kinase activity (GO:0016301);; Molecular Function: potassium ion binding (GO:0030955);;	K00873|5.81675e-180|pda:103704838|K00873 pyruvate kinase [EC:2.7.1.40] | (RefSeq) pyruvate kinase 1, cytosolic-like	Glycolysis / Gluconeogenesis (ko00010);Purine metabolism (ko00230);Pyruvate metabolism (ko00620);Carbon metabolism (ko01200);Biosynthesis of amino acids (ko01230)	[G]	Carbohydrate transport and metabolism	Pyruvate kinase, barrel domain;; Pyruvate kinase, alpha/beta domain	Pyruvate kinase 2, cytosolic OS=Oryza sativa subsp. japonica OX=39947 GN=Os12g0145700 PE=2 SV=1	G	Carbohydrate transport and metabolism	pyruvate kinase 2, cytosolic-like [Dendrobium catenatum]
Dendrobium_catenatum_newGene_18522	--	--	Molecular Function: zinc ion transmembrane transporter activity (GO:0005385);; Biological Process: response to zinc ion (GO:0010043);; Cellular Component: membrane (GO:0016020);; Biological Process: regulation of sequestering of zinc ion (GO:0061088);; Biological Process: cation transmembrane transport (GO:0098655);;	--	--	[P]	Inorganic ion transport and metabolism	Dimerisation domain of Zinc Transporter	Metal tolerance protein 2 OS=Oryza sativa subsp. japonica OX=39947 GN=MTP2 PE=2 SV=1	P	Inorganic ion transport and metabolism	metal tolerance protein 2 [Dendrobium catenatum]
Dendrobium_catenatum_newGene_31501	--	--	--	--	--	--	--	--	--	--	--	hypothetical protein MA16_Dca023238 [Dendrobium catenatum]
Dendrobium_catenatum_newGene_37915	--	--	Molecular Function: serine-type endopeptidase activity (GO:0004252);; Cellular Component: cell wall (GO:0005618);; Biological Process: proteolysis (GO:0006508);;	--	--	--	--	Peptidase inhibitor I9	Subtilisin-like protease SBT5.6 OS=Arabidopsis thaliana OX=3702 GN=SBT5.6 PE=2 SV=1	--	--	subtilisin-like protease SBT5.6 [Dendrobium catenatum]
Dendrobium_catenatum_newGene_21125	[CR]	Energy production and conversion;; General function prediction only	--	--	--	[CR]	--	Zinc-binding dehydrogenase;; Zinc-binding dehydrogenase;; Alcohol dehydrogenase GroES-like domain	Chloroplast envelope quinone oxidoreductase homolog OS=Arabidopsis thaliana OX=3702 GN=CEQORH PE=1 SV=1	C	Energy production and conversion	putative quinone-oxidoreductase homolog, chloroplastic, partial [Dendrobium catenatum]
Dendrobium_catenatum_newGene_11638	--	--	--	--	--	--	--	--	--	S	Function unknown	Putative ribonuclease H protein [Dendrobium catenatum]
Dendrobium_catenatum_newGene_35808	[C]	Energy production and conversion	Molecular Function: aldehyde dehydrogenase (NAD) activity (GO:0004029);; Biological Process: oxidation-reduction process (GO:0055114);;	K12355|4.22195e-167|egu:105048589|K12355 coniferyl-aldehyde dehydrogenase [EC:1.2.1.68] | (RefSeq) aldehyde dehydrogenase family 2 member C4	Phenylpropanoid biosynthesis (ko00940)	[C]	Energy production and conversion	Aldehyde dehydrogenase family	Aldehyde dehydrogenase family 2 member C4 OS=Arabidopsis thaliana OX=3702 GN=ALDH2C4 PE=1 SV=2	C	Energy production and conversion	aldehyde dehydrogenase family 2 member C4-like isoform X3 [Phalaenopsis equestris]
Dendrobium_catenatum_newGene_19833	[I]	Lipid transport and metabolism	--	--	--	[R]	General function prediction only	--	--	S	Function unknown	uncharacterized protein LOC110019550 isoform X5 [Phalaenopsis equestris]
Dendrobium_catenatum_newGene_13153	--	--	--	--	--	--	--	--	--	--	--	uncharacterized protein LOC110102165 isoform X4 [Dendrobium catenatum]
Dendrobium_catenatum_newGene_17970	--	--	--	--	--	--	--	--	--	--	--	hypothetical protein MA16_Dca023474 [Dendrobium catenatum]
Dendrobium_catenatum_newGene_9902	[O]	Posttranslational modification, protein turnover, chaperones	Molecular Function: ATP binding (GO:0005524);; Molecular Function: hydrolase activity (GO:0016787);;	K13525|1.10121e-41|pvu:PHAVU_L002400g|K13525 transitional endoplasmic reticulum ATPase | (RefSeq) hypothetical protein	Protein processing in endoplasmic reticulum (ko04141)	[O]	Posttranslational modification, protein turnover, chaperones	--	Cell division cycle protein 48 homolog OS=Capsicum annuum OX=4072 GN=CAFP PE=2 SV=1	O	Posttranslational modification, protein turnover, chaperones	cell division cycle protein 48 homolog, partial [Dendrobium catenatum]
Dendrobium_catenatum_newGene_19842	--	--	--	--	--	--	--	--	AT-rich interactive domain-containing protein 2 OS=Arabidopsis thaliana OX=3702 GN=ARID2 PE=1 SV=1	S	Function unknown	uncharacterized protein LOC110115942 [Dendrobium catenatum]
Dendrobium_catenatum_newGene_20484	--	--	--	--	--	--	--	--	--	--	--	uncharacterized protein LOC110102576 [Dendrobium catenatum]
Dendrobium_catenatum_newGene_38023	--	--	--	--	--	--	--	--	--	--	--	Putative ribonuclease H protein [Dendrobium catenatum]
Dendrobium_catenatum_newGene_21803	--	--	--	--	--	--	--	--	--	S	Function unknown	uncharacterized protein LOC110096816 [Dendrobium catenatum]
Dendrobium_catenatum_newGene_19914	--	--	--	K10295|8.42669e-39|pda:103701268|K10295 F-box protein 9 | (RefSeq) F-box protein 7	--	[R]	General function prediction only	--	F-box protein 7 OS=Arabidopsis thaliana OX=3702 GN=SKIP32 PE=1 SV=1	S	Function unknown	F-box protein 7 [Phalaenopsis equestris]
Dendrobium_catenatum_newGene_10408	[R]	General function prediction only	Cellular Component: chloroplast (GO:0009507);; Cellular Component: chromoplast (GO:0009509);; Biological Process: carotenoid biosynthetic process (GO:0016117);; Molecular Function: carotene 7,8-desaturase activity (GO:0016719);; Molecular Function: 9,9'-dicis-carotene:quinone oxidoreductase activity (GO:0052886);; Molecular Function: 7,9,9'-tricis-neurosporene:quinone oxidoreductase activity (GO:…	K00514|8.07296e-35|nnu:104596524|K00514 zeta-carotene desaturase [EC:1.3.5.6] | (RefSeq) zeta-carotene desaturase, chloroplastic/chromoplastic	Carotenoid biosynthesis (ko00906)	[Q]	Secondary metabolites biosynthesis, transport and catabolism	--	Zeta-carotene desaturase, chloroplastic/chromoplastic OS=Oncidium hybrid cultivar OX=141207 GN=ZDS PE=2 SV=1	S	Function unknown	zeta-carotene desaturase, chloroplastic/chromoplastic [Dendrobium catenatum]
Dendrobium_catenatum_newGene_30304	--	--	Cellular Component: endoplasmic reticulum (GO:0005783);; Cellular Component: plasma membrane (GO:0005886);; Biological Process: metabolic process (GO:0008152);; Cellular Component: integral component of membrane (GO:0016021);; Molecular Function: transferase activity, transferring acyl groups (GO:0016746);;	K13506|0|egu:105038022|K13506 glycerol-3-phosphate O-acyltransferase 3/4 [EC:2.3.1.15] | (RefSeq) glycerol-3-phosphate acyltransferase 3	Glycerolipid metabolism (ko00561);Glycerophospholipid metabolism (ko00564)	[I]	Lipid transport and metabolism	Acyltransferase	Glycerol-3-phosphate acyltransferase 9 OS=Arabidopsis thaliana OX=3702 GN=GPAT9 PE=1 SV=1	I	Lipid transport and metabolism	glycerol-3-phosphate acyltransferase 4-like isoform X2 [Dendrobium catenatum]
Dendrobium_catenatum_newGene_21678	[I]	Lipid transport and metabolism	Molecular Function: 3-hydroxyacyl-CoA dehydrogenase activity (GO:0003857);; Biological Process: fatty acid metabolic process (GO:0006631);; Biological Process: oxidation-reduction process (GO:0055114);;	K10527|2.10238e-52|egu:105052538|K10527 enoyl-CoA hydratase/3-hydroxyacyl-CoA dehydrogenase [EC:4.2.1.17 1.1.1.35 1.1.1.211] | (RefSeq) glyoxysomal fatty acid beta-oxidation multifunctional protein MFP-a	Fatty acid degradation (ko00071);alpha-Linolenic acid metabolism (ko00592);Fatty acid metabolism (ko01212)	[I]	Lipid transport and metabolism	--	Glyoxysomal fatty acid beta-oxidation multifunctional protein MFP-a OS=Cucumis sativus OX=3659 PE=1 SV=1	I	Lipid transport and metabolism	glyoxysomal fatty acid beta-oxidation multifunctional protein MFP-a-like, partial [Dendrobium catenatum]
Dendrobium_catenatum_newGene_32326	--	--	--	--	--	[P]	Inorganic ion transport and metabolism	Heavy-metal-associated domain	Heavy metal-associated isoprenylated plant protein 6 OS=Arabidopsis thaliana OX=3702 GN=HIPP06 PE=1 SV=1	S	Function unknown	heavy metal-associated isoprenylated plant protein 3 [Dendrobium catenatum]
Dendrobium_catenatum_newGene_30005	--	--	--	--	--	--	--	--	--	--	--	F-box protein FBW2 [Dendrobium catenatum]
Dendrobium_catenatum_newGene_7526	--	--	Molecular Function: transcription factor activity, sequence-specific DNA binding (GO:0003700);; Cellular Component: nucleus (GO:0005634);; Biological Process: regulation of transcription, DNA-templated (GO:0006355);; Cellular Component: integral component of membrane (GO:0016021);;	K09264|2.03126e-09|pda:103710313|K09264 MADS-box transcription factor, plant | (RefSeq) MADS-box transcription factor 14-like	--	--	--	--	MADS-box transcription factor 14 OS=Oryza sativa subsp. indica OX=39946 GN=MADS14 PE=2 SV=1	K	Transcription	MADS-box transcription factor 14-like [Dendrobium catenatum]
Dendrobium_catenatum_newGene_11826	--	--	--	--	--	[UO]	--	Reverse transcriptase-like	Protein transport protein Sec61 subunit alpha OS=Pyrenomonas salina OX=3034 PE=2 SV=1	U	Intracellular trafficking, secretion, and vesicular transport	uncharacterized protein LOC110094932 [Dendrobium catenatum]
Dendrobium_catenatum_newGene_32448	[G]	Carbohydrate transport and metabolism	Biological Process: metabolic process (GO:0008152);; Molecular Function: hydrolase activity, acting on glycosyl bonds (GO:0016798);;	K05349|4.353e-33|egu:105046272|K05349 beta-glucosidase [EC:3.2.1.21] | (RefSeq) beta-glucosidase BoGH3B	Cyanoamino acid metabolism (ko00460);Starch and sucrose metabolism (ko00500);Phenylpropanoid biosynthesis (ko00940)	--	--	--	--	G	Carbohydrate transport and metabolism	uncharacterized protein LOC110100144 [Dendrobium catenatum]
Dendrobium_catenatum_newGene_16326	--	--	Molecular Function: DNA binding (GO:0003677);; Molecular Function: ATP-dependent DNA helicase activity (GO:0004003);; Molecular Function: ATP binding (GO:0005524);; Cellular Component: nucleus (GO:0005634);; Biological Process: nucleobase-containing compound metabolic process (GO:0006139);; Biological Process: DNA duplex unwinding (GO:0032508);;	K11136|1.57975e-12|vvi:100265202|K11136 regulator of telomere elongation helicase 1 [EC:3.6.4.12] | (RefSeq) regulator of telomere elongation helicase 1 homolog	--	[L]	Replication, recombination and repair	--	Regulator of telomere elongation helicase 1 homolog OS=Oryza sativa subsp. japonica OX=39947 GN=RTEL1 PE=2 SV=1	L	Replication, recombination and repair	PREDICTED: regulator of telomere elongation helicase 1 homolog isoform X1 [Vitis vinifera]
Dendrobium_catenatum_newGene_35359	--	--	--	--	--	--	--	--	--	--	--	hypothetical protein MA16_Dca022361 [Dendrobium catenatum]
Dendrobium_catenatum_newGene_36679	--	--	--	--	--	--	--	--	--	--	--	hypothetical protein MA16_Dca015072 [Dendrobium catenatum]
Dendrobium_catenatum_newGene_34287	--	--	Biological Process: RNA processing (GO:0006396);;	K14557|8.3863e-25|egu:105051030|K14557 U3 small nucleolar RNA-associated protein 6 | (RefSeq) U3 small nucleolar RNA-associated protein 6 homolog	Ribosome biogenesis in eukaryotes (ko03008)	[R]	General function prediction only	--	--	S	Function unknown	U3 small nucleolar RNA-associated protein 6 homolog [Dendrobium catenatum]
Dendrobium_catenatum_newGene_4554	--	--	--	K16278|1.66167e-68|egu:105033404|K16278 E3 ubiquitin-protein ligase HOS1 [EC:2.3.2.27] | (RefSeq) E3 ubiquitin-protein ligase HOS1	--	--	--	Nuclear pore complex assembly	E3 ubiquitin-protein ligase HOS1 OS=Arabidopsis thaliana OX=3702 GN=HOS1 PE=1 SV=1	S	Function unknown	E3 ubiquitin-protein ligase HOS1-like, partial [Dendrobium catenatum]
Dendrobium_catenatum_newGene_17630	--	--	--	--	--	--	--	--	--	--	--	ataxia telangiectasia mutated family protein [Dendrobium catenatum]
Dendrobium_catenatum_newGene_31645	--	--	--	K01191|2.47027e-54|pda:103707976|K01191 alpha-mannosidase [EC:3.2.1.24] | (RefSeq) uncharacterized LOC103707976	Other glycan degradation (ko00511)	[R]	General function prediction only	--	--	L	Replication, recombination and repair	RNA-directed DNA polymerase [Dendrobium catenatum]
Dendrobium_catenatum_newGene_31796	[KL]	Transcription;; Replication, recombination and repair	--	K11647|0|egu:105053595|K11647 SWI/SNF-related matrix-associated actin-dependent regulator of chromatin subfamily A member 2/4 [EC:3.6.4.-] | (RefSeq) ATP-dependent helicase BRM	--	[BK]	--	SNF2 family N-terminal domain;; Helicase conserved C-terminal domain;; QLQ;; Type III restriction enzyme, res subunit;; Bromodomain	ATP-dependent helicase BRM OS=Arabidopsis thaliana OX=3702 GN=BRM PE=1 SV=1	L	Replication, recombination and repair	ATP-dependent helicase BRM-like isoform X1 [Dendrobium catenatum]
Dendrobium_catenatum_newGene_36116	--	--	Cellular Component: chloroplast stroma (GO:0009570);;	--	--	--	--	Universal stress protein family	--	S	Function unknown	uncharacterized protein LOC110095030 [Dendrobium catenatum]
Dendrobium_catenatum_newGene_30980	[L]	Replication, recombination and repair	Biological Process: double-strand break repair via homologous recombination (GO:0000724);; Biological Process: DNA strand renaturation (GO:0000733);; Molecular Function: DNA binding (GO:0003677);; Molecular Function: ATP binding (GO:0005524);; Cellular Component: nucleus (GO:0005634);; Cellular Component: chromosome (GO:0005694);; Cellular Component: cytoplasm (GO:0005737);; Molecular Function: f…	K10901|1.79115e-77|egu:105042050|K10901 bloom syndrome protein [EC:3.6.4.12] | (RefSeq) ATP-dependent DNA helicase Q-like 3	Homologous recombination (ko03440)	[L]	Replication, recombination and repair	DEAD/DEAH box helicase;; Mitochondrial ribosomal subunit S27	ATP-dependent DNA helicase Q-like 3 OS=Arabidopsis thaliana OX=3702 GN=RECQL3 PE=1 SV=1	L	Replication, recombination and repair	ATP-dependent DNA helicase Q-like 3 [Dendrobium catenatum]
Dendrobium_catenatum_newGene_30813	--	--	--	K02975|8.63881e-47|egr:104430704|K02975 small subunit ribosomal protein S25e | (RefSeq) 40S ribosomal protein S25-2	Ribosome (ko03010)	[J]	Translation, ribosomal structure and biogenesis	S25 ribosomal protein	40S ribosomal protein S25 OS=Solanum lycopersicum OX=4081 GN=RPS25 PE=3 SV=1	J	Translation, ribosomal structure and biogenesis	40S ribosomal protein S25 [Phalaenopsis equestris]
Dendrobium_catenatum_newGene_10870	--	--	--	K08741|8.5252e-09|mus:103989407|K08741 DNA mismatch repair protein MSH5 | (RefSeq) DNA mismatch repair protein MSH5 isoform X1	--	--	--	--	DNA mismatch repair protein MSH5 OS=Oryza sativa subsp. japonica OX=39947 GN=MSH5 PE=2 SV=1	L	Replication, recombination and repair	DNA mismatch repair protein MSH5 isoform X11 [Dendrobium catenatum]
Dendrobium_catenatum_newGene_10360	--	--	Cellular Component: nuclear pore (GO:0005643);; Biological Process: nucleus organization (GO:0006997);; Cellular Component: plastid (GO:0009536);; Biological Process: protein localization to nucleus (GO:0044744);; Biological Process: single-organism intracellular transport (GO:1902582);;	K14308|7.93022e-166|pda:103706514|K14308 nuclear pore complex protein Nup54 | (RefSeq) nuclear pore complex protein NUP54	RNA transport (ko03013)	[YU]	--	Nucleoporin complex subunit 54	Nuclear pore complex protein NUP54 OS=Arabidopsis thaliana OX=3702 GN=NUP54 PE=1 SV=1	U	Intracellular trafficking, secretion, and vesicular transport	nuclear pore complex protein NUP54 isoform X1 [Dendrobium catenatum]
Dendrobium_catenatum_newGene_30774	[DZ]	Cell cycle control, cell division, chromosome partitioning;; Cytoskeleton	--	--	--	[S]	Function unknown	Regulator of chromosome condensation (RCC1) repeat;; Regulator of chromosome condensation (RCC1) repeat	Ultraviolet-B receptor UVR8 OS=Arabidopsis thaliana OX=3702 GN=UVR8 PE=1 SV=1	DZ	Cell cycle control, cell division, chromosome partitioning;; Cytoskeleton	ultraviolet-B receptor UVR8 [Dendrobium catenatum]
Dendrobium_catenatum_newGene_27987	--	--	Cellular Component: chloroplast envelope (GO:0009941);; Cellular Component: integral component of membrane (GO:0016021);;	--	--	[R]	General function prediction only	--	Protein ACTIVITY OF BC1 COMPLEX KINASE 8, chloroplastic OS=Arabidopsis thaliana OX=3702 GN=ABC1K8 PE=2 SV=1	S	Function unknown	uncharacterized protein LOC110108782 [Dendrobium catenatum]
Dendrobium_catenatum_newGene_32155	--	--	--	K04354|1.51556e-42|nnu:104591430|K04354 serine/threonine-protein phosphatase 2A regulatory subunit B | (RefSeq) serine/threonine protein phosphatase 2A 55 kDa regulatory subunit B beta isoform-like	mRNA surveillance pathway (ko03015)	[T]	Signal transduction mechanisms	--	Serine/threonine protein phosphatase 2A 55 kDa regulatory subunit B beta isoform OS=Arabidopsis thaliana OX=3702 GN=PP2AB2 PE=1 SV=1	T	Signal transduction mechanisms	serine/threonine protein phosphatase 2A 55 kDa regulatory subunit B beta isoform-like [Dendrobium catenatum]
Dendrobium_catenatum_newGene_10767	--	--	--	--	--	--	--	--	--	--	--	sialyltransferase-like protein 5 isoform X2 [Dendrobium catenatum]
Dendrobium_catenatum_newGene_25892	--	--	--	--	--	--	--	--	--	--	--	hypothetical protein MA16_Dca028979 [Dendrobium catenatum]
Dendrobium_catenatum_newGene_39653	[T]	Signal transduction mechanisms	Molecular Function: protein tyrosine phosphatase activity (GO:0004725);; Biological Process: peptidyl-tyrosine dephosphorylation (GO:0035335);;	K01104|2.53271e-21|pda:103715403|K01104 protein-tyrosine phosphatase [EC:3.1.3.48] | (RefSeq) uncharacterized LOC103715403	--	[T]	Signal transduction mechanisms	Low molecular weight phosphotyrosine protein phosphatase	--	T	Signal transduction mechanisms	uncharacterized protein LOC110108610 [Dendrobium catenatum]
Dendrobium_catenatum_newGene_23918	--	--	--	--	--	[P]	Inorganic ion transport and metabolism	Heavy-metal-associated domain	Heavy metal-associated isoprenylated plant protein 24 OS=Arabidopsis thaliana OX=3702 GN=HIPP24 PE=1 SV=1	S	Function unknown	heavy metal-associated isoprenylated plant protein 23-like [Dendrobium catenatum]
Dendrobium_catenatum_newGene_37686	--	--	--	--	--	--	--	--	--	--	--	hypothetical protein MA16_Dca029041 [Dendrobium catenatum]
Dendrobium_catenatum_newGene_14233	--	--	--	--	--	--	--	--	--	S	Function unknown	uncharacterized protein LOC110097448 [Dendrobium catenatum]
Dendrobium_catenatum_newGene_20223	--	--	--	--	--	--	--	--	--	--	--	hypothetical protein MA16_Dca013210 [Dendrobium catenatum]
Dendrobium_catenatum_newGene_34498	--	--	--	--	--	--	--	--	--	--	--	LOW QUALITY PROTEIN: uncharacterized protein LOC110111707 [Dendrobium catenatum]
Dendrobium_catenatum_newGene_26570	--	--	--	--	--	--	--	Legume lectin domain	L-type lectin-domain containing receptor kinase V.9 OS=Arabidopsis thaliana OX=3702 GN=LECRK59 PE=2 SV=1	T	Signal transduction mechanisms	L-type lectin-domain containing receptor kinase IV.2-like [Dendrobium catenatum]
Dendrobium_catenatum_newGene_13219	[IR]	Lipid transport and metabolism;; General function prediction only	--	--	--	--	--	--	GDSL esterase/lipase At1g28590 OS=Arabidopsis thaliana OX=3702 GN=At1g28590 PE=2 SV=2	S	Function unknown	GDSL esterase/lipase At1g28570-like [Dendrobium catenatum]
Dendrobium_catenatum_newGene_40021	--	--	--	--	--	--	--	--	--	S	Function unknown	UDP-glycosyltransferase 85A2 [Dendrobium catenatum]
Dendrobium_catenatum_newGene_26414	--	--	--	--	--	--	--	--	--	--	--	PREDICTED: uncharacterized protein LOC104878589, partial [Vitis vinifera]
Dendrobium_catenatum_newGene_16914	--	--	--	K13173|1.85573e-16|nnu:104609643|K13173 arginine and glutamate-rich protein 1 | (RefSeq) uncharacterized protein At1g10890-like	--	--	--	Arginine and glutamate-rich 1	--	S	Function unknown	uncharacterized protein At1g10890-like [Dendrobium catenatum]
Dendrobium_catenatum_newGene_25816	--	--	--	--	--	--	--	--	Protein trichome birefringence-like 12 OS=Arabidopsis thaliana OX=3702 GN=TBL12 PE=2 SV=1	S	Function unknown	hypothetical protein MA16_Dca002679 [Dendrobium catenatum]
Dendrobium_catenatum_newGene_13015	--	--	Molecular Function: nucleic acid binding (GO:0003676);;	--	--	--	--	R3H-associated N-terminal domain;; R3H domain	--	S	Function unknown	uncharacterized protein LOC110113455 isoform X1 [Dendrobium catenatum]
Dendrobium_catenatum_newGene_15571	[T]	Signal transduction mechanisms	--	--	--	--	--	Protein tyrosine kinase;; Protein kinase domain;; Leucine Rich repeats (2 copies);; Leucine rich repeat;; Leucine rich repeat N-terminal domain;; Leucine Rich Repeat	Probable inactive receptor kinase At3g02880 OS=Arabidopsis thaliana OX=3702 GN=At3g02880 PE=1 SV=1	T	Signal transduction mechanisms	probable inactive receptor kinase At1g48480 [Dendrobium catenatum]
Dendrobium_catenatum_newGene_24462	--	--	--	--	--	--	--	--	--	S	Function unknown	PREDICTED: uncharacterized protein LOC109005459 [Juglans regia]
Dendrobium_catenatum_newGene_30814	--	--	--	K17422|1.92e-46|egu:105056306|K17422 large subunit ribosomal protein L41 | (RefSeq) 39S ribosomal protein L41-A, mitochondrial	--	[J]	Translation, ribosomal structure and biogenesis	Mitochondrial ribosomal protein L27	--	S	Function unknown	39S ribosomal protein L41-A, mitochondrial-like [Dendrobium catenatum]
Dendrobium_catenatum_newGene_35648	[T]	Signal transduction mechanisms	Molecular Function: ATP binding (GO:0005524);; Cellular Component: integral component of membrane (GO:0016021);; Molecular Function: ATPase activity (GO:0016887);;	--	--	[Q]	Secondary metabolites biosynthesis, transport and catabolism	ABC-2 type transporter;; ABC transporter;; ABC transporter	ABC transporter G family member 22 OS=Arabidopsis thaliana OX=3702 GN=ABCG22 PE=1 SV=1	V	Defense mechanisms	ABC transporter G family member 22-like isoform X1 [Dendrobium catenatum]
Dendrobium_catenatum_newGene_34725	[G]	Carbohydrate transport and metabolism	Molecular Function: hydrolase activity, hydrolyzing O-glycosyl compounds (GO:0004553);; Biological Process: carbohydrate metabolic process (GO:0005975);;	K05349|1.97756e-131|pda:103708265|K05349 beta-glucosidase [EC:3.2.1.21] | (RefSeq) lysosomal beta glucosidase-like	Cyanoamino acid metabolism (ko00460);Starch and sucrose metabolism (ko00500);Phenylpropanoid biosynthesis (ko00940)	--	--	Glycosyl hydrolase family 3 N terminal domain	--	G	Carbohydrate transport and metabolism	uncharacterized protein LOC110109642 [Dendrobium catenatum]
Dendrobium_catenatum_newGene_27881	[P]	Inorganic ion transport and metabolism	--	K19750|1.672e-164|pda:103701548|K19750 dynein assembly factor 1, axonemal | (RefSeq) uncharacterized LOC103701548	--	[T]	Signal transduction mechanisms	Leucine rich repeat;; Leucine Rich repeats (2 copies);; Leucine-rich repeat;; Leucine Rich repeat;; Leucine Rich Repeat	--	S	Function unknown	uncharacterized protein LOC110109182 isoform X1 [Dendrobium catenatum]
Dendrobium_catenatum_newGene_26326	--	--	--	--	--	--	--	--	--	--	--	hypothetical protein MA16_Dca018860 [Dendrobium catenatum]
Dendrobium_catenatum_newGene_17261	--	--	Molecular Function: structural constituent of ribosome (GO:0003735);; Biological Process: translation (GO:0006412);; Cellular Component: cytosolic small ribosomal subunit (GO:0022627);;	K02983|1.25516e-23|bvg:104889711|K02983 small subunit ribosomal protein S30e | (RefSeq) 40S ribosomal protein S30	Ribosome (ko03010)	[JO]	--	Ribosomal protein S30	40S ribosomal protein S30 OS=Arabidopsis thaliana OX=3702 GN=RPS30A PE=3 SV=3	J	Translation, ribosomal structure and biogenesis	40s ribosomal protein s30 [Quercus suber]
Dendrobium_catenatum_newGene_39347	[R]	General function prediction only	--	--	--	[I]	Lipid transport and metabolism	Patatin-like phospholipase	Patatin-like protein 6 OS=Arabidopsis thaliana OX=3702 GN=PLP6 PE=2 SV=1	S	Function unknown	patatin-like protein 6 [Dendrobium catenatum]
Dendrobium_catenatum_newGene_22603	--	--	Molecular Function: hydrolase activity (GO:0016787);;	K19882|6.07708e-141|pda:103720444|K19882 O-palmitoleoyl-L-serine hydrolase [EC:3.1.1.98] | (RefSeq) pectin acetylesterase 8-like	--	[M]	Cell wall/membrane/envelope biogenesis	Pectinacetylesterase	Pectin acetylesterase 8 OS=Arabidopsis thaliana OX=3702 GN=PAE8 PE=2 SV=1	S	Function unknown	pectin acetylesterase 8-like isoform X1 [Dendrobium catenatum]
Dendrobium_catenatum_newGene_26064	--	--	Molecular Function: catalytic activity (GO:0003824);;	--	--	[T]	Signal transduction mechanisms	Protein phosphatase 2C	Probable protein phosphatase 2C 26 OS=Oryza sativa subsp. japonica OX=39947 GN=Os02g0690500 PE=2 SV=1	T	Signal transduction mechanisms	probable protein phosphatase 2C 26 [Dendrobium catenatum]
Dendrobium_catenatum_newGene_7	[C]	Energy production and conversion	Molecular Function: dihydrolipoyllysine-residue acetyltransferase activity (GO:0004742);; Cellular Component: mitochondrial matrix (GO:0005759);; Biological Process: pyruvate metabolic process (GO:0006090);; Cellular Component: pyruvate dehydrogenase complex (GO:0045254);;	K00627|2.88365e-24|mus:103974108|K00627 pyruvate dehydrogenase E2 component (dihydrolipoamide acetyltransferase) [EC:2.3.1.12] | (RefSeq) dihydrolipoyllysine-residue acetyltransferase component 1 of pyruvate dehydrogenase complex, mitochondrial isoform X1	Glycolysis / Gluconeogenesis (ko00010);Citrate cycle (TCA cycle) (ko00020);Pyruvate metabolism (ko00620);Carbon metabolism (ko01200)	[C]	Energy production and conversion	--	Dihydrolipoyllysine-residue acetyltransferase component 1 of pyruvate dehydrogenase complex, mitochondrial OS=Arabidopsis thaliana OX=3702 GN=LTA3 PE=1 SV=2	C	Energy production and conversion	dihydrolipoyllysine-residue acetyltransferase component 1 of pyruvate dehydrogenase complex, mitochondrial [Dendrobium catenatum]
Dendrobium_catenatum_newGene_39517	--	--	Molecular Function: peroxidase activity (GO:0004601);; Cellular Component: cytosol (GO:0005829);; Cellular Component: plasma membrane (GO:0005886);; Cellular Component: chloroplast (GO:0009507);; Biological Process: cell redox homeostasis (GO:0045454);; Biological Process: response to cadmium ion (GO:0046686);; Molecular Function: peroxiredoxin activity (GO:0051920);; Biological Process: oxidatio…	--	--	[O]	Posttranslational modification, protein turnover, chaperones	--	Peroxiredoxin-2D OS=Arabidopsis thaliana OX=3702 GN=PRXIID PE=2 SV=2	O	Posttranslational modification, protein turnover, chaperones	peroxiredoxin-2C-like [Dendrobium catenatum]
Dendrobium_catenatum_newGene_16815	--	--	--	K03363|1.80707e-18|tcc:TCM_014797|K03363 cell division cycle 20, cofactor of APC complex | (RefSeq) Transducin/WD40 repeat-like superfamily protein	Ubiquitin mediated proteolysis (ko04120)	--	--	gag-polypeptide of LTR copia-type	Retrovirus-related Pol polyprotein from transposon TNT 1-94 OS=Nicotiana tabacum OX=4097 PE=2 SV=1	S	Function unknown	Retrovirus-related Pol polyprotein from transposon TNT 1-94 [Dendrobium catenatum]
Dendrobium_catenatum_newGene_10112	--	--	--	--	--	--	--	--	--	--	--	hypothetical protein MA16_Dca019550 [Dendrobium catenatum]
Dendrobium_catenatum_newGene_19988	[O]	Posttranslational modification, protein turnover, chaperones	Molecular Function: ATP-dependent peptidase activity (GO:0004176);; Molecular Function: ATP binding (GO:0005524);; Cellular Component: mitochondrion (GO:0005739);; Biological Process: proteolysis (GO:0006508);; Molecular Function: metallopeptidase activity (GO:0008237);; Biological Process: embryo development ending in seed dormancy (GO:0009793);; Cellular Component: chloroplast envelope (GO:0009…	--	--	[O]	Posttranslational modification, protein turnover, chaperones	ATPase family associated with various cellular activities (AAA)	Probable inactive ATP-dependent zinc metalloprotease FTSHI 4, chloroplastic OS=Arabidopsis thaliana OX=3702 GN=FTSHI4 PE=1 SV=1	O	Posttranslational modification, protein turnover, chaperones	uncharacterized protein LOC110112041, partial [Dendrobium catenatum]
Dendrobium_catenatum_newGene_3770	--	--	--	--	--	--	--	--	--	--	--	omega-6 fatty acid desaturase, chloroplastic-like isoform X2 [Dendrobium catenatum]
Dendrobium_catenatum_newGene_31438	[T]	Signal transduction mechanisms	Molecular Function: acid phosphatase activity (GO:0003993);; Biological Process: dephosphorylation (GO:0016311);;	K14379|3.13005e-143|pda:103711104|K14379 tartrate-resistant acid phosphatase type 5 [EC:3.1.3.2] | (RefSeq) purple acid phosphatase 17-like	--	[O]	Posttranslational modification, protein turnover, chaperones	Calcineurin-like phosphoesterase;; Major intrinsic protein	Purple acid phosphatase 17 OS=Arabidopsis thaliana OX=3702 GN=PAP17 PE=2 SV=1	S	Function unknown	purple acid phosphatase 17-like isoform X1 [Dendrobium catenatum]
Dendrobium_catenatum_newGene_11353	--	--	--	--	--	--	--	--	--	--	--	uncharacterized protein LOC110108937 isoform X1 [Dendrobium catenatum]
Dendrobium_catenatum_newGene_13976	--	--	--	--	--	[L]	Replication, recombination and repair	DDE superfamily endonuclease	--	S	Function unknown	uncharacterized protein LOC110098263 isoform X3 [Dendrobium catenatum]
Dendrobium_catenatum_newGene_35570	--	--	--	--	--	[S]	Function unknown	--	5&apos;-adenylylsulfate reductase-like 5 OS=Oryza sativa subsp. japonica OX=39947 GN=APRL5 PE=2 SV=1	S	Function unknown	ataxia telangiectasia mutated family protein [Dendrobium catenatum]
Dendrobium_catenatum_newGene_16978	[G]	Carbohydrate transport and metabolism	Molecular Function: 1,4-alpha-glucan branching enzyme activity (GO:0003844);; Molecular Function: hydrolase activity, hydrolyzing O-glycosyl compounds (GO:0004553);; Biological Process: glycogen biosynthetic process (GO:0005978);; Molecular Function: cation binding (GO:0043169);;	K00700|2.49064e-56|adu:107493894|K00700 1,4-alpha-glucan branching enzyme [EC:2.4.1.18] | (RefSeq) 1,4-alpha-glucan-branching enzyme 1, chloroplastic/amyloplastic	Starch and sucrose metabolism (ko00500)	[G]	Carbohydrate transport and metabolism	Alpha amylase, catalytic domain	1,4-alpha-glucan-branching enzyme 1, chloroplastic/amyloplastic OS=Pisum sativum OX=3888 GN=SBEI PE=1 SV=1	G	Carbohydrate transport and metabolism	1,4-alpha-glucan-branching enzyme 1, chloroplastic/amyloplastic-like isoform X1 [Phalaenopsis equestris]
Dendrobium_catenatum_newGene_38817	--	--	--	--	--	--	--	--	--	S	Function unknown	ataxia telangiectasia mutated family protein [Dendrobium catenatum]
Dendrobium_catenatum_newGene_23805	--	--	--	--	--	--	--	--	--	--	--	uncharacterized protein LOC110108937 isoform X2 [Dendrobium catenatum]
Dendrobium_catenatum_newGene_14081	--	--	--	--	--	--	--	--	Cellulose synthase-like protein E6 OS=Oryza sativa subsp. japonica OX=39947 GN=CSLE6 PE=2 SV=1	S	Function unknown	Cellulose synthase-like protein E6 [Dendrobium catenatum]
Dendrobium_catenatum_newGene_32299	--	--	Molecular Function: ATP binding (GO:0005524);; Biological Process: lipid transport (GO:0006869);; Cellular Component: integral component of membrane (GO:0016021);; Molecular Function: ATPase activity, coupled to transmembrane movement of substances (GO:0042626);; Cellular Component: intracellular membrane-bounded organelle (GO:0043231);; Biological Process: transmembrane transport (GO:0055085);;	--	--	[IR]	--	--	ABC transporter A family member 2 OS=Arabidopsis thaliana OX=3702 GN=ABCA2 PE=2 SV=1	S	Function unknown	LOW QUALITY PROTEIN: ABC transporter A family member 2-like, partial [Dendrobium catenatum]
Dendrobium_catenatum_newGene_43847	--	--	--	K03515|3.52915e-08|pda:103711966|K03515 DNA repair protein REV1 [EC:2.7.7.-] | (RefSeq) DNA repair protein REV1	--	--	--	--	--	--	--	uncharacterized protein LOC110116248, partial [Dendrobium catenatum]
Dendrobium_catenatum_newGene_33220	--	--	--	--	--	[R]	General function prediction only	Reverse transcriptase (RNA-dependent DNA polymerase);; Integrase core domain	RNA-directed DNA polymerase homolog OS=Oenothera berteroana OX=3950 PE=4 SV=1	L	Replication, recombination and repair	RNA-directed DNA polymerase [Dendrobium catenatum]
Dendrobium_catenatum_newGene_40231	--	--	--	--	--	--	--	--	--	--	--	Peptidyl-prolyl cis-trans isomerase FKBP15-2 [Dendrobium catenatum]
Dendrobium_catenatum_newGene_39023	--	--	Molecular Function: calcium ion binding (GO:0005509);; Cellular Component: chloroplast (GO:0009507);; Cellular Component: photosystem II oxygen evolving complex (GO:0009654);; Biological Process: photosynthesis (GO:0015979);; Cellular Component: extrinsic component of membrane (GO:0019898);;	--	--	--	--	PsbP	PsbP domain-containing protein 2, chloroplastic OS=Arabidopsis thaliana OX=3702 GN=PPD2 PE=1 SV=1	S	Function unknown	psbP domain-containing protein 2, chloroplastic-like, partial [Dendrobium catenatum]
Dendrobium_catenatum_newGene_13448	[HC]	Coenzyme transport and metabolism;; Energy production and conversion	--	--	--	[CR]	--	FAD binding domain;; Lycopene cyclase protein	Monooxygenase 3 OS=Arabidopsis thaliana OX=3702 GN=MO3 PE=2 SV=1	CH	Energy production and conversion;; Coenzyme transport and metabolism	uncharacterized protein LOC110112184 [Dendrobium catenatum]
Dendrobium_catenatum_newGene_15728	--	--	--	--	--	[R]	General function prediction only	--	Putative ribonuclease H protein At1g65750 OS=Arabidopsis thaliana OX=3702 GN=At1g65750 PE=3 SV=1	S	Function unknown	Putative ribonuclease H protein [Dendrobium catenatum]
Dendrobium_catenatum_newGene_16916	--	--	--	--	--	--	--	--	--	S	Function unknown	uncharacterized protein LOC110022529 isoform X3 [Phalaenopsis equestris]
Dendrobium_catenatum_newGene_27225	[I]	Lipid transport and metabolism	Molecular Function: ATP binding (GO:0005524);; Molecular Function: kinase activity (GO:0016301);; Biological Process: phosphorylation (GO:0016310);;	--	--	--	--	--	--	S	Function unknown	uncharacterized protein LOC110099419 [Dendrobium catenatum]
Dendrobium_catenatum_newGene_17514	--	--	--	--	--	--	--	--	--	--	--	hypothetical protein MA16_Dca002153 [Dendrobium catenatum]
Dendrobium_catenatum_newGene_35976	--	--	Molecular Function: actin binding (GO:0003779);; Cellular Component: actin cytoskeleton (GO:0015629);; Biological Process: actin filament depolymerization (GO:0030042);;	K05765|5.22159e-86|egu:105053755|K05765 cofilin | (RefSeq) actin-depolymerizing factor 5	--	[Z]	Cytoskeleton	Cofilin/tropomyosin-type actin-binding protein	Actin-depolymerizing factor 5 OS=Oryza sativa subsp. japonica OX=39947 GN=ADF5 PE=2 SV=1	S	Function unknown	actin-depolymerizing factor 5-like [Dendrobium catenatum]
Dendrobium_catenatum_newGene_12221	--	--	Molecular Function: RNA binding (GO:0003723);; Molecular Function: mRNA (guanine-N7-)-methyltransferase activity (GO:0004482);; Cellular Component: nucleus (GO:0005634);; Cellular Component: mRNA cap binding complex (GO:0005845);; Biological Process: 7-methylguanosine mRNA capping (GO:0006370);; Biological Process: RNA (guanine-N7)-methylation (GO:0036265);;	K00565|3.38886e-66|mus:103994102|K00565 mRNA (guanine-N7-)-methyltransferase [EC:2.1.1.56] | (RefSeq) mRNA cap guanine-N7 methyltransferase 1-like	mRNA surveillance pathway (ko03015)	[A]	RNA processing and modification	--	mRNA cap guanine-N7 methyltransferase 1 OS=Arabidopsis thaliana OX=3702 GN=At3g20650 PE=2 SV=1	A	RNA processing and modification	mRNA cap guanine-N7 methyltransferase 1-like [Dendrobium catenatum]
Dendrobium_catenatum_newGene_2065	--	--	--	K20474|3.70766e-23|mus:103974671|K20474 RAD50-interacting protein 1 | (RefSeq) RINT1-like protein MAG2	--	[UD]	--	--	RINT1-like protein MAG2 OS=Arabidopsis thaliana OX=3702 GN=MAG2 PE=1 SV=1	S	Function unknown	RINT1-like protein MAG2, partial [Dendrobium catenatum]
Dendrobium_catenatum_newGene_12498	--	--	--	--	--	--	--	--	Holliday junction resolvase MOC1, chloroplastic OS=Arabidopsis thaliana OX=3702 GN=MOC1 PE=1 SV=1	S	Function unknown	uncharacterized protein LOC110112537 [Dendrobium catenatum]
Dendrobium_catenatum_newGene_33965	--	--	Molecular Function: voltage-gated potassium channel activity (GO:0005249);; Cellular Component: integral component of plasma membrane (GO:0005887);; Biological Process: potassium ion transport (GO:0006813);; Biological Process: ion transmembrane transport (GO:0034220);; Biological Process: regulation of membrane potential (GO:0042391);;	--	--	[PT]	--	--	Potassium channel KOR2 OS=Oryza sativa subsp. japonica OX=39947 GN=Os04g0445000 PE=2 SV=2	U	Intracellular trafficking, secretion, and vesicular transport	potassium channel KOR2-like isoform X4 [Dendrobium catenatum]
Dendrobium_catenatum_newGene_20794	--	--	--	--	--	[R]	General function prediction only	GAG-pre-integrase domain	Retrovirus-related Pol polyprotein from transposon RE2 OS=Arabidopsis thaliana OX=3702 GN=RE2 PE=4 SV=1	L	Replication, recombination and repair	Retrovirus-related Pol polyprotein from transposon TNT 1-94 [Dendrobium catenatum]
Dendrobium_catenatum_newGene_25328	--	--	Molecular Function: hydrolase activity (GO:0016787);; Biological Process: phosphatidylinositol dephosphorylation (GO:0046856);;	--	--	[U]	Intracellular trafficking, secretion, and vesicular transport	--	Type IV inositol polyphosphate 5-phosphatase 7 OS=Arabidopsis thaliana OX=3702 GN=IP5P7 PE=1 SV=1	T	Signal transduction mechanisms	type IV inositol polyphosphate 5-phosphatase 7-like [Dendrobium catenatum]
Dendrobium_catenatum_newGene_16925	--	--	--	--	--	--	--	--	--	--	--	hypothetical protein MA16_Dca019640 [Dendrobium catenatum]
Dendrobium_catenatum_newGene_7984	--	--	--	--	--	--	--	--	--	S	Function unknown	hypothetical protein MA16_Dca015614 [Dendrobium catenatum]
Dendrobium_catenatum_newGene_20333	--	--	Molecular Function: structural constituent of ribosome (GO:0003735);; Biological Process: translation (GO:0006412);; Cellular Component: cytosolic large ribosomal subunit (GO:0022625);;	K02882|3.25166e-37|pda:103711860|K02882 large subunit ribosomal protein L18Ae | (RefSeq) 60S ribosomal protein L18a-like	Ribosome (ko03010)	[J]	Translation, ribosomal structure and biogenesis	Ribosomal proteins 50S-L18Ae/60S-L20/60S-L18A	60S ribosomal protein L18a OS=Oryza sativa subsp. japonica OX=39947 GN=RPL18A PE=1 SV=1	J	Translation, ribosomal structure and biogenesis	60S ribosomal protein L18a [Dendrobium catenatum]
Dendrobium_catenatum_newGene_25325	--	--	--	--	--	[R]	General function prediction only	--	--	S	Function unknown	uncharacterized protein LOC110032354 [Phalaenopsis equestris]
Dendrobium_catenatum_newGene_16882	--	--	--	--	--	--	--	--	--	--	--	uncharacterized protein LOC110105706 isoform X2 [Dendrobium catenatum]
Dendrobium_catenatum_newGene_10776	--	--	Molecular Function: catalytic activity (GO:0003824);; Biological Process: carbohydrate metabolic process (GO:0005975);; Cellular Component: chloroplast (GO:0009507);; Biological Process: photosynthetic electron transport in photosystem I (GO:0009773);; Biological Process: positive regulation of gene expression (GO:0010628);; Cellular Component: membrane (GO:0016020);; Molecular Function: carbohyd…	--	--	--	--	--	Protein NDH-DEPENDENT CYCLIC ELECTRON FLOW 5 OS=Arabidopsis thaliana OX=3702 GN=NDF5 PE=2 SV=1	S	Function unknown	LOW QUALITY PROTEIN: protein NDH-DEPENDENT CYCLIC ELECTRON FLOW 5 [Dendrobium catenatum]
Dendrobium_catenatum_newGene_12939	--	--	Biological Process: response to heat (GO:0009408);; Cellular Component: integral component of membrane (GO:0016021);; Cellular Component: intracellular membrane-bounded organelle (GO:0043231);; Cellular Component: cytoplasmic part (GO:0044444);;	K19765|7.37633e-30|zma:541966|K19765 heat shock factor-binding protein 1 | (RefSeq) emp2, GRMZM2G039155, Zmhsbp1, hsbp1; empty pericarp 2	--	[KO]	--	Heat shock factor binding protein 1	--	S	Function unknown	heat shock factor-binding protein 1 [Dendrobium catenatum]
Dendrobium_catenatum_newGene_31416	--	--	--	K11866|1.0716e-27|nnu:104598827|K11866 STAM-binding protein [EC:3.4.19.12] | (RefSeq) AMSH-like ubiquitin thioesterase 3	Endocytosis (ko04144)	[T]	Signal transduction mechanisms	--	AMSH-like ubiquitin thioesterase 3 OS=Arabidopsis thaliana OX=3702 GN=AMSH3 PE=1 SV=2	S	Function unknown	AMSH-like ubiquitin thioesterase 3 [Dendrobium catenatum]
Dendrobium_catenatum_newGene_41152	--	--	--	--	--	--	--	--	--	--	--	uncharacterized protein LOC110094114 [Dendrobium catenatum]
Dendrobium_catenatum_newGene_9784	--	--	--	--	--	--	--	--	--	S	Function unknown	hypothetical protein MA16_Dca024834 [Dendrobium catenatum]
Dendrobium_catenatum_newGene_15076	[R]	General function prediction only	--	K14753|3.55616e-90|egu:105047052|K14753 guanine nucleotide-binding protein subunit beta-2-like 1 protein | (RefSeq) guanine nucleotide-binding protein subunit beta-like protein A	--	[T]	Signal transduction mechanisms	WD domain, G-beta repeat;; Nucleoporin Nup120/160	Guanine nucleotide-binding protein subunit beta-like protein OS=Medicago sativa OX=3879 GN=GB1 PE=2 SV=1	S	Function unknown	guanine nucleotide-binding protein subunit beta-like protein, partial [Dendrobium catenatum]
Dendrobium_catenatum_newGene_20649	--	--	Cellular Component: mitochondrion (GO:0005739);; Cellular Component: integral component of membrane (GO:0016021);; Biological Process: protein insertion into membrane (GO:0051205);;	--	--	[OU]	--	--	ALBINO3-like protein 3, mitochondrial OS=Arabidopsis thaliana OX=3702 GN=ALB3L3 PE=1 SV=1	U	Intracellular trafficking, secretion, and vesicular transport	ALBINO3-like protein 2, chloroplastic [Phalaenopsis equestris]
Dendrobium_catenatum_newGene_23815	--	--	Cellular Component: plasma membrane (GO:0005886);; Molecular Function: zinc ion binding (GO:0008270);; Cellular Component: integral component of membrane (GO:0016021);; Molecular Function: protein-cysteine S-palmitoyltransferase activity (GO:0019706);;	K16675|9.51469e-138|egu:105048966|K16675 palmitoyltransferase ZDHHC9/14/18 [EC:2.3.1.225] | (RefSeq) probable protein S-acyltransferase 7	--	[R]	General function prediction only	DHHC palmitoyltransferase	Probable protein S-acyltransferase 7 OS=Arabidopsis thaliana OX=3702 GN=PAT07 PE=1 SV=1	S	Function unknown	probable protein S-acyltransferase 7 [Dendrobium catenatum]
Dendrobium_catenatum_newGene_22131	--	--	--	--	--	--	--	--	--	--	--	hypothetical protein MA16_Dca022781 [Dendrobium catenatum]
Dendrobium_catenatum_newGene_29061	--	--	Molecular Function: aspartic-type endopeptidase activity (GO:0004190);; Biological Process: proteolysis (GO:0006508);; Biological Process: protein catabolic process (GO:0030163);;	--	--	[O]	Posttranslational modification, protein turnover, chaperones	Xylanase inhibitor N-terminal	Aspartic proteinase Asp1 OS=Oryza sativa subsp. indica OX=39946 GN=ASP1 PE=2 SV=2	O	Posttranslational modification, protein turnover, chaperones	aspartic proteinase Asp1-like [Dendrobium catenatum]
Dendrobium_catenatum_newGene_25327	--	--	--	K14293|4.56269e-78|egu:105044707|K14293 importin subunit beta-1 | (RefSeq) importin subunit beta-1-like	RNA transport (ko03013)	[YU]	--	--	Importin subunit beta-1 OS=Arabidopsis thaliana OX=3702 GN=KPNB1 PE=1 SV=1	U	Intracellular trafficking, secretion, and vesicular transport	importin subunit beta-1-like isoform X2 [Dendrobium catenatum]
Dendrobium_catenatum_newGene_30620	[P]	Inorganic ion transport and metabolism	Molecular Function: lyase activity (GO:0016829);;	K01673|1.30752e-101|pda:103715836|K01673 carbonic anhydrase [EC:4.2.1.1] | (RefSeq) carbonic anhydrase, chloroplastic	Nitrogen metabolism (ko00910)	[P]	Inorganic ion transport and metabolism	Carbonic anhydrase	Carbonic anhydrase, chloroplastic OS=Hordeum vulgare OX=4513 PE=2 SV=1	P	Inorganic ion transport and metabolism	carbonic anhydrase 2-like [Phalaenopsis equestris]
Dendrobium_catenatum_newGene_26342	--	--	Cellular Component: integral component of membrane (GO:0016021);; Biological Process: transmembrane transport (GO:0055085);;	--	--	[T]	Signal transduction mechanisms	OPT oligopeptide transporter protein	Oligopeptide transporter 5 OS=Arabidopsis thaliana OX=3702 GN=OPT5 PE=2 SV=1	S	Function unknown	oligopeptide transporter 1-like [Dendrobium catenatum]
Dendrobium_catenatum_newGene_14688	--	--	Cellular Component: cytosol (GO:0005829);; Biological Process: dephosphorylation (GO:0016311);; Molecular Function: sedoheptulose-bisphosphatase activity (GO:0050278);;	--	--	--	--	--	--	T	Signal transduction mechanisms	hypothetical protein TRIUR3_33617 [Triticum urartu]
Dendrobium_catenatum_newGene_24402	--	--	Cellular Component: endoplasmic reticulum membrane (GO:0005789);; Cellular Component: integral component of membrane (GO:0016021);;	--	--	[U]	Intracellular trafficking, secretion, and vesicular transport	MSP (Major sperm protein) domain;; Abnormal spindle-like microcephaly-assoc'd, ASPM-SPD-2-Hydin	Vesicle-associated protein 2-1 OS=Arabidopsis thaliana OX=3702 GN=PVA21 PE=1 SV=1	U	Intracellular trafficking, secretion, and vesicular transport	vesicle-associated protein 2-1-like [Dendrobium catenatum]
Dendrobium_catenatum_newGene_37093	[R]	General function prediction only	Cellular Component: integral component of membrane (GO:0016021);;	K10532|0|pda:103707309|K10532 heparan-alpha-glucosaminide N-acetyltransferase [EC:2.3.1.78] | (RefSeq) heparan-alpha-glucosaminide N-acetyltransferase	Glycosaminoglycan degradation (ko00531)	[S]	Function unknown	Protein of unknown function (DUF1624);; Domain of unknown function (DUF5009)	--	S	Function unknown	heparan-alpha-glucosaminide N-acetyltransferase [Dendrobium catenatum]
Dendrobium_catenatum_newGene_23846	--	--	--	--	--	--	--	--	--	S	Function unknown	ataxia telangiectasia mutated family protein [Dendrobium catenatum]
Dendrobium_catenatum_newGene_4071	[BQ]	Chromatin structure and dynamics;; Secondary metabolites biosynthesis, transport and catabolism	--	K11407|1.06519e-78|egu:105056123|K11407 histone deacetylase 6 [EC:3.5.1.98] | (RefSeq) histone deacetylase 5-like	--	[B]	Chromatin structure and dynamics	Histone deacetylase domain	Histone deacetylase 5 OS=Arabidopsis thaliana OX=3702 GN=HDA5 PE=1 SV=1	BQ	Chromatin structure and dynamics;; Secondary metabolites biosynthesis, transport and catabolism	histone deacetylase 5-like, partial [Dendrobium catenatum]
Dendrobium_catenatum_newGene_32287	--	--	--	K12742|2.91598e-122|mus:103993028|K12742 isoprene synthase [EC:4.2.3.27] | (RefSeq) terpene synthase 10-like	--	--	--	Terpene synthase family, metal binding domain;; Terpene synthase, N-terminal domain	Alpha-terpineol synthase, chloroplastic OS=Magnolia grandiflora OX=3406 PE=1 SV=1	O	Posttranslational modification, protein turnover, chaperones	terpene synthase 10-like [Dendrobium catenatum]
Dendrobium_catenatum_newGene_33310	--	--	Cellular Component: mitochondrion (GO:0005739);; Molecular Function: cobalt ion binding (GO:0050897);; Biological Process: mitochondrial RNA modification (GO:1900864);;	--	--	--	--	--	Multiple organellar RNA editing factor 3, mitochondrial OS=Arabidopsis thaliana OX=3702 GN=MORF3 PE=1 SV=1	S	Function unknown	multiple organellar RNA editing factor 3, mitochondrial-like isoform X1 [Dendrobium catenatum]
Dendrobium_catenatum_newGene_30463	[H]	Coenzyme transport and metabolism	Biological Process: response to oxidative stress (GO:0006979);; Biological Process: cobalamin biosynthetic process (GO:0009236);; Cellular Component: chloroplast (GO:0009507);; Molecular Function: sirohydrochlorin cobaltochelatase activity (GO:0016852);; Biological Process: siroheme biosynthetic process (GO:0019354);; Molecular Function: sirohydrochlorin ferrochelatase activity (GO:0051266);;	--	--	--	--	CbiX	Sirohydrochlorin ferrochelatase, chloroplastic OS=Arabidopsis thaliana OX=3702 GN=SIRB PE=1 SV=1	H	Coenzyme transport and metabolism	sirohydrochlorin ferrochelatase, chloroplastic [Dendrobium catenatum]
Dendrobium_catenatum_newGene_37764	--	--	Molecular Function: hydrolase activity, hydrolyzing O-glycosyl compounds (GO:0004553);; Cellular Component: cell wall (GO:0005618);; Biological Process: xyloglucan metabolic process (GO:0010411);; Molecular Function: xyloglucan:xyloglucosyl transferase activity (GO:0016762);; Biological Process: cell wall biogenesis (GO:0042546);; Cellular Component: apoplast (GO:0048046);; Biological Process: ce…	K08235|7.72387e-42|egu:105059062|K08235 xyloglucan:xyloglucosyl transferase [EC:2.4.1.207] | (RefSeq) probable xyloglucan endotransglucosylase/hydrolase protein 32	--	--	--	Glycosyl hydrolases family 16	Probable xyloglucan endotransglucosylase/hydrolase protein 32 OS=Arabidopsis thaliana OX=3702 GN=XTH32 PE=2 SV=1	G	Carbohydrate transport and metabolism	probable xyloglucan endotransglucosylase/hydrolase protein 32 [Dendrobium catenatum]
Dendrobium_catenatum_newGene_34670	--	--	Cellular Component: Golgi apparatus (GO:0005794);; Molecular Function: transferase activity, transferring glycosyl groups (GO:0016757);;	--	--	--	--	GDP-fucose protein O-fucosyltransferase	O-fucosyltransferase 13 OS=Arabidopsis thaliana OX=3702 GN=OFUT13 PE=2 SV=1	S	Function unknown	uncharacterized protein At1g04910-like [Dendrobium catenatum]
Dendrobium_catenatum_newGene_24514	--	--	--	K15362|5.78824e-57|pda:103701170|K15362 fanconi anemia group J protein [EC:3.6.4.12] | (RefSeq) Fanconi anemia group J protein homolog	--	[L]	Replication, recombination and repair	Helicase C-terminal domain	Regulator of telomere elongation helicase 1 homolog OS=Oryza sativa subsp. japonica OX=39947 GN=RTEL1 PE=2 SV=1	L	Replication, recombination and repair	Fanconi anemia group J protein homolog isoform X1 [Dendrobium catenatum]
Dendrobium_catenatum_newGene_18172	[HR]	Coenzyme transport and metabolism;; General function prediction only	--	--	--	--	--	Serine aminopeptidase, S33;; Alpha/beta hydrolase family	--	S	Function unknown	uncharacterized protein LOC110108153 [Dendrobium catenatum]
Dendrobium_catenatum_newGene_6403	--	--	--	--	--	--	--	--	--	--	--	hypothetical protein MA16_Dca026363 [Dendrobium catenatum]
Dendrobium_catenatum_newGene_36295	--	--	--	--	--	--	--	--	--	S	Function unknown	uncharacterized protein LOC110114481 isoform X1 [Dendrobium catenatum]
Dendrobium_catenatum_newGene_40070	--	--	--	--	--	[R]	General function prediction only	--	--	L	Replication, recombination and repair	putative mitochondrial protein [Dendrobium catenatum]
Dendrobium_catenatum_newGene_15696	--	--	--	--	--	--	--	--	--	S	Function unknown	integrator complex subunit 11 [Dendrobium catenatum]
Dendrobium_catenatum_newGene_14273	[M]	Cell wall/membrane/envelope biogenesis	--	--	--	--	--	tRNA synthetases class II (A)	LRR receptor kinase SERK2 OS=Oryza sativa subsp. japonica OX=39947 GN=SERK4 PE=3 SV=1	T	Signal transduction mechanisms	probable LRR receptor-like serine/threonine-protein kinase At5g10290 [Dendrobium catenatum]
Dendrobium_catenatum_newGene_40701	--	--	--	--	--	--	--	--	--	--	--	hypothetical protein MA16_Dca024699 [Dendrobium catenatum]
Dendrobium_catenatum_newGene_32808	--	--	--	--	--	--	--	--	--	--	--	hypothetical protein MA16_Dca027590 [Dendrobium catenatum]
Dendrobium_catenatum_newGene_38551	--	--	--	K17943|8.19543e-44|egu:105050440|K17943 pumilio RNA-binding family | (RefSeq) pumilio homolog 5-like	--	[J]	Translation, ribosomal structure and biogenesis	--	Pumilio homolog 5 OS=Arabidopsis thaliana OX=3702 GN=APUM5 PE=1 SV=2	J	Translation, ribosomal structure and biogenesis	pumilio homolog 5 [Dendrobium catenatum]
Dendrobium_catenatum_newGene_37807	--	--	--	--	--	[R]	General function prediction only	Zinc finger C-x8-C-x5-C-x3-H type (and similar)	Zinc finger CCCH domain-containing protein 3 OS=Arabidopsis thaliana OX=3702 GN=At1g04990 PE=2 SV=1	S	Function unknown	zinc finger CCCH domain-containing protein 33-like isoform X1 [Phalaenopsis equestris]
Dendrobium_catenatum_newGene_36361	--	--	Cellular Component: integral component of membrane (GO:0016021);;	--	--	--	--	--	--	S	Function unknown	uncharacterized protein LOC110105531 [Dendrobium catenatum]
Dendrobium_catenatum_newGene_35423	--	--	Molecular Function: phosphoprotein phosphatase activity (GO:0004721);; Biological Process: protein dephosphorylation (GO:0006470);;	K04382|2.61494e-13|gra:105766564|K04382 serine/threonine-protein phosphatase 2A catalytic subunit [EC:3.1.3.16] | (RefSeq) serine/threonine-protein phosphatase PP2A-3 catalytic subunit	mRNA surveillance pathway (ko03015)	[T]	Signal transduction mechanisms	--	Serine/threonine-protein phosphatase PP2A catalytic subunit OS=Nicotiana tabacum OX=4097 PE=2 SV=1	T	Signal transduction mechanisms	hypothetical protein LR48_Vigan03g291300 [Vigna angularis]
Dendrobium_catenatum_newGene_2025	--	--	Molecular Function: nucleic acid binding (GO:0003676);; Molecular Function: helicase activity (GO:0004386);; Molecular Function: ATP binding (GO:0005524);;	K12854|3.8751e-86|egu:105039422|K12854 pre-mRNA-splicing helicase BRR2 [EC:3.6.4.13] | (RefSeq) DExH-box ATP-dependent RNA helicase DExH12	Spliceosome (ko03040)	[A]	RNA processing and modification	Sec63 Brl domain	DExH-box ATP-dependent RNA helicase DExH12 OS=Arabidopsis thaliana OX=3702 GN=BRR2A PE=1 SV=1	L	Replication, recombination and repair	LOW QUALITY PROTEIN: DExH-box ATP-dependent RNA helicase DExH12-like [Phalaenopsis equestris]
Dendrobium_catenatum_newGene_40169	[I]	Lipid transport and metabolism	Cellular Component: cell (GO:0005623);; Cellular Component: integral component of membrane (GO:0016021);; Molecular Function: oxidoreductase activity (GO:0016491);; Biological Process: cell redox homeostasis (GO:0045454);; Molecular Function: flavin adenine dinucleotide binding (GO:0050660);; Biological Process: oxidation-reduction process (GO:0055114);;	K08232|1.33414e-27|vvi:100233035|K08232 monodehydroascorbate reductase (NADH) [EC:1.6.5.4] | (RefSeq) monodehydroascorbate reductase	Ascorbate and aldarate metabolism (ko00053)	[R]	General function prediction only	--	Monodehydroascorbate reductase OS=Solanum lycopersicum OX=4081 GN=AFRR PE=1 SV=1	S	Function unknown	monodehydroascorbate reductase-like [Dendrobium catenatum]
Dendrobium_catenatum_newGene_32436	--	--	Molecular Function: DNA binding (GO:0003677);; Molecular Function: DNA primase activity (GO:0003896);; Biological Process: DNA replication, synthesis of RNA primer (GO:0006269);; Molecular Function: metal ion binding (GO:0046872);; Molecular Function: 4 iron, 4 sulfur cluster binding (GO:0051539);; Cellular Component: primosome complex (GO:1990077);;	K02685|9.39356e-85|zma:100384853|K02685 DNA primase large subunit [EC:2.7.7.-] | (RefSeq) pco140340(678), GRMZM2G044317; uncharacterized LOC100384853	Purine metabolism (ko00230);Pyrimidine metabolism (ko00240);DNA replication (ko03030)	[L]	Replication, recombination and repair	Eukaryotic and archaeal DNA primase, large subunit	Probable DNA primase large subunit OS=Arabidopsis thaliana OX=3702 GN=At1g67320 PE=2 SV=2	L	Replication, recombination and repair	probable DNA primase large subunit [Dendrobium catenatum]
Dendrobium_catenatum_newGene_9372	--	--	--	--	--	[GC]	--	UDP-glucoronosyl and UDP-glucosyl transferase	7-deoxyloganetic acid glucosyltransferase OS=Catharanthus roseus OX=4058 GN=UGT709C2 PE=1 SV=1	S	Function unknown	UDP-glycosyltransferase 85A2 [Dendrobium catenatum]
Dendrobium_catenatum_newGene_24780	--	--	--	--	--	--	--	--	--	--	--	uncharacterized protein LOC110107436 [Dendrobium catenatum]
Dendrobium_catenatum_newGene_17813	[V]	Defense mechanisms	Molecular Function: ATP binding (GO:0005524);; Cellular Component: integral component of membrane (GO:0016021);; Molecular Function: ATPase activity, coupled to transmembrane movement of substances (GO:0042626);; Biological Process: transmembrane transport (GO:0055085);;	--	--	[Q]	Secondary metabolites biosynthesis, transport and catabolism	ABC transporter	ABC transporter C family member 8 OS=Arabidopsis thaliana OX=3702 GN=ABCC8 PE=2 SV=3	V	Defense mechanisms	ABC transporter C family member 8-like [Dendrobium catenatum]
Dendrobium_catenatum_newGene_16333	--	--	Biological Process: regulation of transcription, DNA-templated (GO:0006355);;	--	--	--	--	--	--	--	--	hypothetical protein AXF42_Ash019986 [Apostasia shenzhenica]
Dendrobium_catenatum_newGene_15204	--	--	--	K03028|8.0669e-36|pda:103719270|K03028 26S proteasome regulatory subunit N1 | (RefSeq) 26S proteasome non-ATPase regulatory subunit 2 homolog A-like	Proteasome (ko03050)	[O]	Posttranslational modification, protein turnover, chaperones	--	26S proteasome non-ATPase regulatory subunit 2 homolog A OS=Arabidopsis thaliana OX=3702 GN=RPN1A PE=1 SV=2	O	Posttranslational modification, protein turnover, chaperones	26S proteasome non-ATPase regulatory subunit 2 homolog A [Dendrobium catenatum]
Dendrobium_catenatum_newGene_3452	--	--	Molecular Function: translation initiation factor activity (GO:0003743);; Cellular Component: ribosome (GO:0005840);; Biological Process: translational initiation (GO:0006413);;	--	--	[R]	General function prediction only	--	--	J	Translation, ribosomal structure and biogenesis	translation machinery-associated protein 22 [Dendrobium catenatum]
Dendrobium_catenatum_newGene_29714	--	--	Molecular Function: aspartic-type endopeptidase activity (GO:0004190);; Biological Process: proteolysis (GO:0006508);; Biological Process: protein catabolic process (GO:0030163);;	--	--	[O]	Posttranslational modification, protein turnover, chaperones	Xylanase inhibitor N-terminal	Aspartic proteinase Asp1 OS=Oryza sativa subsp. japonica OX=39947 GN=ASP1 PE=2 SV=1	O	Posttranslational modification, protein turnover, chaperones	aspartic proteinase Asp1-like [Dendrobium catenatum]
Dendrobium_catenatum_newGene_20587	--	--	--	--	--	--	--	--	--	--	--	hypothetical protein MA16_Dca028818 [Dendrobium catenatum]
Dendrobium_catenatum_newGene_14571	--	--	--	--	--	--	--	--	--	--	--	diacylglycerol O-acyltransferase 1-like, partial [Dendrobium catenatum]
Dendrobium_catenatum_newGene_31175	--		--	--	--	--	--	Protein tyrosine kinase;; Protein kinase domain;; D-mannose binding lectin;; S-locus glycoprotein domain;; PAN-like domain;; Domain of unknown function (DUF3403)	Receptor-like serine/threonine-protein kinase SD1-8 OS=Arabidopsis thaliana OX=3702 GN=SD18 PE=1 SV=1	T	Signal transduction mechanisms	G-type lectin S-receptor-like serine/threonine-protein kinase At4g27290 isoform X1 [Dendrobium catenatum]
Dendrobium_catenatum_newGene_35966	--	--	--	K13205|2.38157e-08|pda:103718997|K13205 A1 cistron-splicing factor AAR2 | (RefSeq) protein AAR2 homolog	--	[A]	RNA processing and modification	--	--	S	Function unknown	protein AAR2 homolog [Phalaenopsis equestris]
Dendrobium_catenatum_newGene_31666	--	--	--	--	--	--	--	--	--	--	--	hypothetical protein MA16_Dca027550 [Dendrobium catenatum]
Dendrobium_catenatum_newGene_16465	[O]	Posttranslational modification, protein turnover, chaperones	Molecular Function: protein kinase activity (GO:0004672);; Molecular Function: ATP binding (GO:0005524);; Biological Process: protein phosphorylation (GO:0006468);; Cellular Component: integral component of membrane (GO:0016021);;	--	--	--	--	Protein kinase domain;; Protein tyrosine kinase	Probable inactive receptor kinase At4g23740 OS=Arabidopsis thaliana OX=3702 GN=At4g23740 PE=2 SV=1	S	Function unknown	probable inactive receptor kinase At4g23740 [Dendrobium catenatum]
Dendrobium_catenatum_newGene_18256	--	--	Cellular Component: integral component of membrane (GO:0016021);;	--	--	[S]	Function unknown	Mitochondrial K+-H+ exchange-related	--	S	Function unknown	uncharacterized protein LOC110095330 [Dendrobium catenatum]
Dendrobium_catenatum_newGene_35952	--	--	--	--	--	[B]	Chromatin structure and dynamics	Tetratricopeptide repeat	--	S	Function unknown	uncharacterized protein LOC110097895 [Dendrobium catenatum]
Dendrobium_catenatum_newGene_18716	--	--	--	K10900|2.65363e-27|pda:103718623|K10900 werner syndrome ATP-dependent helicase [EC:3.6.4.12] | (RefSeq) ATP-dependent DNA helicase Q-like SIM	--	[L]	Replication, recombination and repair	--	ATP-dependent DNA helicase Q-like SIM OS=Arabidopsis thaliana OX=3702 GN=RECQSIM PE=2 SV=1	J	Translation, ribosomal structure and biogenesis	ATP-dependent DNA helicase Q-like SIM [Dendrobium catenatum]
Dendrobium_catenatum_newGene_6905	--	--	--	--	--	--	--	--	--	S	Function unknown	putative hydrolase C777.06c isoform X2 [Dendrobium catenatum]
Dendrobium_catenatum_newGene_13375	--	--	--	--	--	[R]	General function prediction only	--	Retrovirus-related Pol polyprotein from transposon RE1 OS=Arabidopsis thaliana OX=3702 GN=RE1 PE=2 SV=1	L	Replication, recombination and repair	Retrovirus-related Pol polyprotein from transposon TNT 1-94 [Dendrobium catenatum]
Dendrobium_catenatum_newGene_35488	--	--	--	--	--	--	--	--	U-box domain-containing protein 62 OS=Arabidopsis thaliana OX=3702 GN=PUB62 PE=2 SV=1	S	Function unknown	U-box domain-containing protein 62-like [Dendrobium catenatum]
Dendrobium_catenatum_newGene_17339	--	--	--	--	--	--	--	B3 DNA binding domain	B3 domain-containing protein REM16 OS=Arabidopsis thaliana OX=3702 GN=REM16 PE=2 SV=1	--	--	B3 domain-containing protein [Dendrobium catenatum]
Dendrobium_catenatum_newGene_37911	[K]	Transcription	--	--	--	--	--	Leucine rich repeat	Probable leucine-rich repeat receptor-like serine/threonine-protein kinase At3g14840 OS=Arabidopsis thaliana OX=3702 GN=LRR-RLK PE=1 SV=1	S	Function unknown	probable LRR receptor-like serine/threonine-protein kinase At1g53420 isoform X1 [Dendrobium catenatum]
Dendrobium_catenatum_newGene_29134	--	--	--	K17081|1.7128e-06|jcu:105646874|K17081 prohibitin 2 | (RefSeq) prohibitin-1, mitochondrial	--	[O]	Posttranslational modification, protein turnover, chaperones	--	Prohibitin-2, mitochondrial OS=Arabidopsis thaliana OX=3702 GN=PHB2 PE=1 SV=1	--	--	--
Dendrobium_catenatum_newGene_30631	[M]	Cell wall/membrane/envelope biogenesis	Molecular Function: dihydrokaempferol 4-reductase activity (GO:0045552);; Molecular Function: coenzyme binding (GO:0050662);; Biological Process: oxidation-reduction process (GO:0055114);;	--	--	[V]	Defense mechanisms	3-beta hydroxysteroid dehydrogenase/isomerase family;; NAD dependent epimerase/dehydratase family;; NAD(P)H-binding;; Male sterility protein;; GDP-mannose 4,6 dehydratase;; NmrA-like family	Tetraketide alpha-pyrone reductase 2 OS=Arabidopsis thaliana OX=3702 GN=TKPR2 PE=1 SV=1	M	Cell wall/membrane/envelope biogenesis	tetraketide alpha-pyrone reductase 2-like [Dendrobium catenatum]
Dendrobium_catenatum_newGene_39063	--	--	Molecular Function: acid phosphatase activity (GO:0003993);; Biological Process: dephosphorylation (GO:0016311);; Molecular Function: metal ion binding (GO:0046872);;	--	--	--	--	--	--	S	Function unknown	uncharacterized protein LOC110101794 [Dendrobium catenatum]
Dendrobium_catenatum_newGene_20491	--	--	--	--	--	--	--	Plant transposase (Ptta/En/Spm family)	--	S	Function unknown	uncharacterized protein LOC110102576 [Dendrobium catenatum]
Dendrobium_catenatum_newGene_36855	--	--	--	--	--	--	--	--	--	S	Function unknown	uncharacterized protein LOC110097134 [Dendrobium catenatum]
Dendrobium_catenatum_newGene_25843	--	--	--	--	--	--	--	--	--	--	--	hypothetical protein MA16_Dca003727 [Dendrobium catenatum]
Dendrobium_catenatum_newGene_18969	--	--	Molecular Function: signal recognition particle binding (GO:0005047);; Cellular Component: signal recognition particle receptor complex (GO:0005785);; Cellular Component: signal recognition particle, endoplasmic reticulum targeting (GO:0005786);; Biological Process: SRP-dependent cotranslational protein targeting to membrane, translocation (GO:0006616);; Molecular Function: 7S RNA binding (GO:000…	K03109|1.30122e-26|sita:101772621|K03109 signal recognition particle subunit SRP9 | (RefSeq) signal recognition particle 9 kDa protein-like	Protein export (ko03060)	[U]	Intracellular trafficking, secretion, and vesicular transport	--	Signal recognition particle 9 kDa protein OS=Zea mays OX=4577 GN=SRP9 PE=3 SV=1	U	Intracellular trafficking, secretion, and vesicular transport	signal recognition particle 9 kDa protein [Dendrobium catenatum]
Dendrobium_catenatum_newGene_24319	--	--	--	--	--	[L]	Replication, recombination and repair	Nucleotidyltransferase domain	--	S	Function unknown	uncharacterized protein LOC110104016 isoform X1 [Dendrobium catenatum]
Dendrobium_catenatum_newGene_13802	--	--	Cellular Component: membrane (GO:0016020);;	--	--	--	--	Tetraspanin family	Tetraspanin-6 OS=Arabidopsis thaliana OX=3702 GN=TET6 PE=2 SV=1	S	Function unknown	tetraspanin-6-like isoform X1 [Dendrobium catenatum]
Dendrobium_catenatum_newGene_13598	--	--	--	K14972|4.95799e-17|pda:103723566|K14972 PAX-interacting protein 1 | (RefSeq) mediator of RNA polymerase II transcription subunit 15a-like	--	--	--	KIX domain	Mediator of RNA polymerase II transcription subunit 15a OS=Arabidopsis thaliana OX=3702 GN=MED15A PE=1 SV=1	S	Function unknown	Mediator of RNA polymerase II transcription subunit 15a [Dendrobium catenatum]
Dendrobium_catenatum_newGene_37111	--	--	--	--	--	--	--	--	--	--	--	uncharacterized protein LOC110098805 [Dendrobium catenatum]
Dendrobium_catenatum_newGene_26585	--	--	Molecular Function: nucleic acid binding (GO:0003676);; Molecular Function: 5'-3' exoribonuclease activity (GO:0004534);; Cellular Component: nucleus (GO:0005634);; Molecular Function: zinc ion binding (GO:0008270);; Biological Process: RNA phosphodiester bond hydrolysis, exonucleolytic (GO:0090503);;	K12619|1.76736e-49|mus:103993606|K12619 5'-3' exoribonuclease 2 [EC:3.1.13.-] | (RefSeq) 5'-3' exoribonuclease 3	Ribosome biogenesis in eukaryotes (ko03008);RNA degradation (ko03018)	[LA]	--	--	5&apos;-3&apos; exoribonuclease 3 OS=Arabidopsis thaliana OX=3702 GN=XRN3 PE=1 SV=1	ADL	RNA processing and modification;; Cell cycle control, cell division, chromosome partitioning;; Replication, recombination and repair	5&apos;-3&apos; exoribonuclease 3 [Dendrobium catenatum]
Dendrobium_catenatum_newGene_6615	--	--	--	--	--	--	--	--	Ent-sandaracopimara-8(14),15-diene synthase OS=Oryza sativa subsp. japonica OX=39947 GN=KSL10 PE=1 SV=2	S	Function unknown	S-linalool synthase-like [Dendrobium catenatum]
Dendrobium_catenatum_newGene_19280	--	--	--	--	--	--	--	--	--	S	Function unknown	uncharacterized protein LOC110116319 isoform X2 [Dendrobium catenatum]
Dendrobium_catenatum_newGene_13818	--	--	--	--	--	--	--	--	--	--	--	uncharacterized protein LOC110106437 isoform X1 [Dendrobium catenatum]
Dendrobium_catenatum_newGene_9251	--	--	--	--	--	[S]	Function unknown	Uncharacterized conserved protein (DUF2054)	--	S	Function unknown	uncharacterized protein LOC110091995 [Dendrobium catenatum]
Dendrobium_catenatum_newGene_26226	[E]	Amino acid transport and metabolism	Molecular Function: aminopeptidase activity (GO:0004177);; Biological Process: proteolysis (GO:0006508);; Molecular Function: metallopeptidase activity (GO:0008237);; Molecular Function: zinc ion binding (GO:0008270);;	K01267|1.67482e-83|egu:105033870|K01267 aspartyl aminopeptidase [EC:3.4.11.21] | (RefSeq) probable aspartyl aminopeptidase	--	[E]	Amino acid transport and metabolism	Aminopeptidase I zinc metalloprotease (M18);; M42 glutamyl aminopeptidase	Probable aspartyl aminopeptidase OS=Ricinus communis OX=3988 GN=RCOM_1506700 PE=2 SV=2	E	Amino acid transport and metabolism	probable aspartyl aminopeptidase isoform X4 [Dendrobium catenatum]
Dendrobium_catenatum_newGene_3376	--	--	Molecular Function: RNA binding (GO:0003723);;	K17943|1.73037e-31|egu:105055573|K17943 pumilio RNA-binding family | (RefSeq) pumilio homolog 1-like	--	[J]	Translation, ribosomal structure and biogenesis	Pumilio-family RNA binding repeat	Pumilio homolog 4 OS=Arabidopsis thaliana OX=3702 GN=APUM4 PE=1 SV=2	J	Translation, ribosomal structure and biogenesis	pumilio homolog 4-like [Dendrobium catenatum]
Dendrobium_catenatum_newGene_34050	--	--	--	--	--	--	--	Transposase-associated domain	--	S	Function unknown	hypothetical protein MA16_Dca011927 [Dendrobium catenatum]
Dendrobium_catenatum_newGene_12379	--	--	--	K12489|7.73723e-13|egu:105049732|K12489 Arf-GAP with coiled-coil, ANK repeat and PH domain-containing protein | (RefSeq) ADP-ribosylation factor GTPase-activating protein AGD3-like	Endocytosis (ko04144)	--	--	--	--	U	Intracellular trafficking, secretion, and vesicular transport	ADP-ribosylation factor GTPase-activating protein AGD3 [Dendrobium catenatum]
Dendrobium_catenatum_newGene_39395	[G]	Carbohydrate transport and metabolism	Molecular Function: magnesium ion binding (GO:0000287);; Molecular Function: phosphoglucomutase activity (GO:0004614);; Cellular Component: cytosol (GO:0005829);; Biological Process: glycogen biosynthetic process (GO:0005978);; Biological Process: glucose metabolic process (GO:0006006);; Cellular Component: chloroplast stroma (GO:0009570);; Biological Process: detection of gravity (GO:0009590);; …	K01835|0|spen:107014518|K01835 phosphoglucomutase [EC:5.4.2.2] | (RefSeq) phosphoglucomutase, chloroplastic	Glycolysis / Gluconeogenesis (ko00010);Pentose phosphate pathway (ko00030);Galactose metabolism (ko00052);Purine metabolism (ko00230);Starch and sucrose metabolism (ko00500);Amino sugar and nucleotide sugar metabolism (ko00520)	[G]	Carbohydrate transport and metabolism	Phosphoglucomutase/phosphomannomutase, alpha/beta/alpha domain III;; Phosphoglucomutase/phosphomannomutase, alpha/beta/alpha domain II;; Phosphoglucomutase/phosphomannomutase, C-terminal domain	Phosphoglucomutase, chloroplastic OS=Solanum tuberosum OX=4113 GN=PGMP PE=2 SV=1	G	Carbohydrate transport and metabolism	phosphoglucomutase, chloroplastic [Dendrobium catenatum]
Dendrobium_catenatum_newGene_6219	--	--	--	--	--	--	--	--	--	--	--	hypothetical protein MA16_Dca025853 [Dendrobium catenatum]
Dendrobium_catenatum_newGene_22056	[O]	Posttranslational modification, protein turnover, chaperones	Cellular Component: plastid (GO:0009536);; Cellular Component: integral component of membrane (GO:0016021);;	--	--	--	--	--	--	S	Function unknown	uncharacterized protein LOC110101537 [Dendrobium catenatum]
Dendrobium_catenatum_newGene_27059	--	--	Molecular Function: binding (GO:0005488);; Cellular Component: membrane (GO:0016020);;	--	--	--	--	Domain of unknown function (DUF4371)	--	S	Function unknown	uncharacterized protein LOC110102324 [Dendrobium catenatum]
Dendrobium_catenatum_newGene_39200	[J]	Translation, ribosomal structure and biogenesis	Molecular Function: structural constituent of ribosome (GO:0003735);; Biological Process: translation (GO:0006412);; Cellular Component: cytosolic small ribosomal subunit (GO:0022627);;	--	--	[J]	Translation, ribosomal structure and biogenesis	Ribosomal protein S18	30S ribosomal protein S18, chloroplastic OS=Tetradesmus obliquus OX=3088 GN=rps18 PE=3 SV=1	J	Translation, ribosomal structure and biogenesis	uncharacterized protein LOC110110800 [Dendrobium catenatum]
Dendrobium_catenatum_newGene_21946	--	--	--	--	--	--	--	GDSL/SGNH-like Acyl-Esterase family found in Pmr5 and Cas1p;; PMR5 N terminal Domain;; GDSL/SGNH-like Acyl-Esterase family found in Pmr5 and Cas1p	Protein trichome birefringence-like 3 OS=Arabidopsis thaliana OX=3702 GN=TBL3 PE=2 SV=1	S	Function unknown	protein trichome birefringence-like 3 isoform X2 [Dendrobium catenatum]
Dendrobium_catenatum_newGene_21360	--	--	--	--	--	--	--	--	--	--	--	uncharacterized protein LOC110094525 [Dendrobium catenatum]
Dendrobium_catenatum_newGene_18961	--	--	Molecular Function: nucleotide binding (GO:0000166);; Molecular Function: nucleic acid binding (GO:0003676);;	K12881|1.43636e-67|mus:103974668|K12881 THO complex subunit 4 | (RefSeq) THO complex subunit 4D-like isoform X1	RNA transport (ko03013);mRNA surveillance pathway (ko03015);Spliceosome (ko03040)	[A]	RNA processing and modification	--	THO complex subunit 4A OS=Arabidopsis thaliana OX=3702 GN=ALY1 PE=1 SV=1	S	Function unknown	THO complex subunit 4D-like [Dendrobium catenatum]
Dendrobium_catenatum_newGene_10578	[J]	Translation, ribosomal structure and biogenesis	Molecular Function: structural constituent of ribosome (GO:0003735);; Biological Process: translation (GO:0006412);; Cellular Component: plastid (GO:0009536);; Molecular Function: rRNA binding (GO:0019843);; Cellular Component: cytosolic large ribosomal subunit (GO:0022625);; Molecular Function: metal ion binding (GO:0046872);;	K02922|3.33398e-44|obr:102717596|K02922 large subunit ribosomal protein L37e | (RefSeq) 60S ribosomal protein L37-3-like	Ribosome (ko03010)	[J]	Translation, ribosomal structure and biogenesis	--	60S ribosomal protein L37-3 OS=Arabidopsis thaliana OX=3702 GN=RPL37C PE=3 SV=1	J	Translation, ribosomal structure and biogenesis	PREDICTED: 60S ribosomal protein L37-3-like, partial [Oryza brachyantha]
Dendrobium_catenatum_newGene_31201	--	--	Molecular Function: DNA binding (GO:0003677);; Cellular Component: integral component of membrane (GO:0016021);;	K19525|9.83719e-17|pda:103722332|K19525 vacuolar protein sorting-associated protein 13A/C | (RefSeq) uncharacterized LOC103722332	--	[U]	Intracellular trafficking, secretion, and vesicular transport	--	--	U	Intracellular trafficking, secretion, and vesicular transport	LOW QUALITY PROTEIN: uncharacterized protein LOC110021050 [Phalaenopsis equestris]
Dendrobium_catenatum_newGene_28701	--	--	--	--	--	--	--	Plant transposase (Ptta/En/Spm family)	--	--	--	hypothetical protein MA16_Dca002175 [Dendrobium catenatum]
Dendrobium_catenatum_newGene_26282	[C]	Energy production and conversion	Molecular Function: succinate-CoA ligase (GDP-forming) activity (GO:0004776);; Biological Process: metabolic process (GO:0008152);; Molecular Function: cofactor binding (GO:0048037);;	K01899|2.68434e-59|rcu:8264501|K01899 succinyl-CoA synthetase alpha subunit [EC:6.2.1.4 6.2.1.5] | (RefSeq) succinyl-CoA ligase [ADP-forming] subunit alpha-2, mitochondrial	Citrate cycle (TCA cycle) (ko00020);Propanoate metabolism (ko00640);Carbon metabolism (ko01200)	[C]	Energy production and conversion	CoA-ligase	Succinate--CoA ligase [ADP-forming] subunit alpha, mitochondrial OS=Oryza sativa subsp. japonica OX=39947 GN=Os07g0577700 PE=1 SV=1	C	Energy production and conversion	succinate--CoA ligase [ADP-forming] subunit alpha, mitochondrial-like, partial [Dendrobium catenatum]
Dendrobium_catenatum_newGene_32755	--	--	--	--	--	--	--	--	--	--	--	uncharacterized protein LOC110095545 isoform X4 [Dendrobium catenatum]
Dendrobium_catenatum_newGene_37080	--	--	Molecular Function: protein serine/threonine kinase activity (GO:0004674);; Molecular Function: protein kinase regulator activity (GO:0019887);; Biological Process: cellular response to glucose starvation (GO:0042149);; Biological Process: regulation of protein kinase activity (GO:0045859);; Biological Process: protein autophosphorylation (GO:0046777);;	--	--	[C]	Energy production and conversion	Glycogen recognition site of AMP-activated protein kinase;; CBS domain	Sucrose nonfermenting 4-like protein OS=Arabidopsis thaliana OX=3702 GN=SNF4 PE=1 SV=1	S	Function unknown	sucrose nonfermenting 4-like protein [Dendrobium catenatum]
Dendrobium_catenatum_newGene_18262	--	--	--	K10406|1.43866e-18|egu:105040615|K10406 kinesin family member C2/C3 | (RefSeq) kinesin-like protein KIN-14J	--	[Z]	Cytoskeleton	--	Kinesin-like protein KIN-14K OS=Arabidopsis thaliana OX=3702 GN=KIN14K PE=3 SV=2	Z	Cytoskeleton	kinesin-like protein KIN-14C [Dendrobium catenatum]
Dendrobium_catenatum_newGene_32060	--	--	Cellular Component: intracellular (GO:0005622);; Biological Process: intracellular protein transport (GO:0006886);;	--	--	[U]	Intracellular trafficking, secretion, and vesicular transport	GAT domain	TOM1-like protein 6 OS=Arabidopsis thaliana OX=3702 GN=TOL6 PE=1 SV=1	S	Function unknown	target of Myb protein 1 [Dendrobium catenatum]
Dendrobium_catenatum_newGene_34861	[J]	Translation, ribosomal structure and biogenesis	Biological Process: ribosomal small subunit assembly (GO:0000028);; Biological Process: maturation of SSU-rRNA from tricistronic rRNA transcript (SSU-rRNA, 5.8S rRNA, LSU-rRNA) (GO:0000462);; Molecular Function: structural constituent of ribosome (GO:0003735);; Biological Process: translation (GO:0006412);; Cellular Component: cytosolic small ribosomal subunit (GO:0022627);; Molecular Function: m…	K02955|5.01279e-78|mus:103976527|K02955 small subunit ribosomal protein S14e | (RefSeq) 40S ribosomal protein S14	Ribosome (ko03010)	[J]	Translation, ribosomal structure and biogenesis	Ribosomal protein S11	40S ribosomal protein S14 OS=Zea mays OX=4577 PE=3 SV=1	J	Translation, ribosomal structure and biogenesis	40S ribosomal protein S14-like [Dendrobium catenatum]
Dendrobium_catenatum_newGene_29472	--	--	--	K00079|8.0633e-34|pda:103716007|K00079 carbonyl reductase 1 [EC:1.1.1.184 1.1.1.189 1.1.1.197] | (RefSeq) (+)-neomenthol dehydrogenase	--	[Q]	Secondary metabolites biosynthesis, transport and catabolism	short chain dehydrogenase	Salutaridine reductase OS=Papaver somniferum OX=3469 GN=SALR PE=1 SV=1	S	Function unknown	carbonyl reductase [NADPH] 1 [Dendrobium catenatum]
Dendrobium_catenatum_newGene_27963	--	--	--	--	--	[R]	General function prediction only	--	Retrovirus-related Pol polyprotein from transposon TNT 1-94 OS=Nicotiana tabacum OX=4097 PE=2 SV=1	S	Function unknown	hypothetical protein VITISV_001479 [Vitis vinifera]
Dendrobium_catenatum_newGene_4874	--	--	--	--	--	--	--	--	--	--	--	hypothetical protein MA16_Dca000945 [Dendrobium catenatum]
Dendrobium_catenatum_newGene_24255	--	--	--	--	--	--	--	Metallothionein	Metallothionein-like protein 3B OS=Oryza sativa subsp. japonica OX=39947 GN=MT3B PE=2 SV=1	S	Function unknown	metallothionein-like protein type 3 [Asparagus officinalis]
Dendrobium_catenatum_newGene_35873	--	--	--	K03231|9.79824e-09|mtr:MTR_5g037350|K03231 elongation factor 1-alpha | (RefSeq) elongation factor 1-alpha	RNA transport (ko03013)	--	--	--	--	S	Function unknown	ataxia telangiectasia mutated family protein [Dendrobium catenatum]
Dendrobium_catenatum_newGene_15569	--	--	Cellular Component: integral component of plasma membrane (GO:0005887);; Biological Process: sulfate transport (GO:0008272);; Molecular Function: sulfate transmembrane transporter activity (GO:0015116);; Biological Process: transmembrane transport (GO:0055085);;	K17471|7.64522e-14|pda:103696077|K17471 sulfate transporter 3 | (RefSeq) probable sulfate transporter 3.3	--	[P]	Inorganic ion transport and metabolism	STAS domain	Probable sulfate transporter 3.3 OS=Arabidopsis thaliana OX=3702 GN=SULTR3;3 PE=2 SV=2	P	Inorganic ion transport and metabolism	probable sulfate transporter 3.3 [Dendrobium catenatum]
Dendrobium_catenatum_newGene_43648	[L]	Replication, recombination and repair	--	--	--	[R]	General function prediction only	Reverse transcriptase-like;; RNase H	--	L	Replication, recombination and repair	putative mitochondrial protein [Dendrobium catenatum]
Dendrobium_catenatum_newGene_13799	--	--	Molecular Function: cytochrome-c oxidase activity (GO:0004129);; Molecular Function: copper ion binding (GO:0005507);; Cellular Component: mitochondrion (GO:0005739);; Cellular Component: chloroplast thylakoid membrane (GO:0009535);; Biological Process: hydrogen ion transmembrane transport (GO:1902600);;	K02267|1.01244e-48|gra:105770162|K02267 cytochrome c oxidase subunit 6b | (RefSeq) cytochrome c oxidase subunit 6b-1-like	Oxidative phosphorylation (ko00190)	[C]	Energy production and conversion	Cytochrome oxidase c subunit VIb	Cytochrome c oxidase subunit 6b-1 OS=Arabidopsis thaliana OX=3702 GN=COX6B-1 PE=1 SV=1	O	Posttranslational modification, protein turnover, chaperones	cytochrome c oxidase subunit 6b-1-like [Dendrobium catenatum]
Dendrobium_catenatum_newGene_35560	--	--	--	--	--	[R]	General function prediction only	Reverse transcriptase (RNA-dependent DNA polymerase)	Uncharacterized mitochondrial protein AtMg01250 OS=Arabidopsis thaliana OX=3702 GN=AtMg01250 PE=4 SV=1	S	Function unknown	Putative ribonuclease H protein [Dendrobium catenatum]
Dendrobium_catenatum_newGene_18	--	--	Cellular Component: endoplasmic reticulum membrane (GO:0005789);; Biological Process: transport (GO:0006810);; Cellular Component: integral component of membrane (GO:0016021);;	K20352|9.19806e-56|mus:103986728|K20352 p24 family protein delta-1 | (RefSeq) transmembrane emp24 domain-containing protein p24delta4-like	--	[U]	Intracellular trafficking, secretion, and vesicular transport	emp24/gp25L/p24 family/GOLD	Transmembrane emp24 domain-containing protein p24delta4 OS=Arabidopsis thaliana OX=3702 GN=CYB PE=1 SV=1	U	Intracellular trafficking, secretion, and vesicular transport	transmembrane emp24 domain-containing protein p24delta4-like, partial [Dendrobium catenatum]
Dendrobium_catenatum_newGene_1213	--	--	--	--	--	--	--	--	--	--	--	uncharacterized protein LOC110112881, partial [Dendrobium catenatum]
Dendrobium_catenatum_newGene_21196	--	--	--	--	--	--	--	--	--	--	--	protein LHY-like isoform X3 [Dendrobium catenatum]
Dendrobium_catenatum_newGene_35954	[O]	Posttranslational modification, protein turnover, chaperones	Molecular Function: serine-type endopeptidase inhibitor activity (GO:0004867);; Cellular Component: extracellular space (GO:0005615);;	--	--	[V]	Defense mechanisms	Serpin (serine protease inhibitor)	Serpin-ZX OS=Hordeum vulgare OX=4513 GN=PAZX PE=1 SV=1	O	Posttranslational modification, protein turnover, chaperones	serpin-ZX-like [Dendrobium catenatum]
Dendrobium_catenatum_newGene_19844	--	--	--	--	--	--	--	--	--	--	--	hypothetical protein MA16_Dca008888 [Dendrobium catenatum]
Dendrobium_catenatum_newGene_22047	--	--	Cellular Component: integral component of membrane (GO:0016021);;	--	--	--	--	Probable lipid transfer;; Protease inhibitor/seed storage/LTP family	--	S	Function unknown	proline-rich receptor-like protein kinase PERK2 [Dendrobium catenatum]
Dendrobium_catenatum_newGene_22308	--	--	--	K09419|6.65712e-85|mus:103983237|K09419 heat shock transcription factor, other eukaryote | (RefSeq) heat stress transcription factor B-2c-like	--	[K]	Transcription	HSF-type DNA-binding	Heat stress transcription factor B-2b OS=Oryza sativa subsp. japonica OX=39947 GN=HSFB2B PE=2 SV=1	K	Transcription	heat stress transcription factor B-2b-like [Dendrobium catenatum]
Dendrobium_catenatum_newGene_34234	[J]	Translation, ribosomal structure and biogenesis	Molecular Function: structural constituent of ribosome (GO:0003735);; Cellular Component: ribosome (GO:0005840);; Biological Process: translation (GO:0006412);;	K02980|8.94152e-32|cam:101494965|K02980 small subunit ribosomal protein S29e | (RefSeq) 40S ribosomal protein S29	Ribosome (ko03010)	[J]	Translation, ribosomal structure and biogenesis	Ribosomal protein S14p/S29e	40S ribosomal protein S29 OS=Arabidopsis thaliana OX=3702 GN=RPS29A PE=3 SV=2	J	Translation, ribosomal structure and biogenesis	40S ribosomal protein S29-like [Dendrobium catenatum]
Dendrobium_catenatum_newGene_1205	--	--	Molecular Function: mRNA binding (GO:0003729);; Cellular Component: U1 snRNP (GO:0005685);; Biological Process: mRNA splice site selection (GO:0006376);;	--	--	[A]	RNA processing and modification	LUC7 N_terminus	--	A	RNA processing and modification	uncharacterized protein LOC110107365, partial [Dendrobium catenatum]
Dendrobium_catenatum_newGene_24711	--	--	--	--	--	--	--	RWP-RK domain	Protein NLP3 OS=Oryza sativa subsp. japonica OX=39947 GN=NLP3 PE=3 SV=1	S	Function unknown	uncharacterized protein LOC110101214 [Dendrobium catenatum]
Dendrobium_catenatum_newGene_17971	--	--	Biological Process: fatty acid biosynthetic process (GO:0006633);; Biological Process: ceramide metabolic process (GO:0006672);; Cellular Component: integral component of membrane (GO:0016021);; Molecular Function: transferase activity, transferring acyl groups other than amino-acyl groups (GO:0016747);; Molecular Function: hydrolase activity, acting on carbon-nitrogen (but not peptide) bonds, in…	--	--	--	--	--	--	S	Function unknown	hypothetical protein MA16_Dca021361 [Dendrobium catenatum]
Dendrobium_catenatum_newGene_39087	--	--	Cellular Component: chloroplast (GO:0009507);; Molecular Function: allene-oxide cyclase activity (GO:0046423);;	K10525|1.14989e-94|mus:103980244|K10525 allene oxide cyclase [EC:5.3.99.6] | (RefSeq) allene oxide cyclase, chloroplastic-like	alpha-Linolenic acid metabolism (ko00592)	--	--	Allene oxide cyclase	Allene oxide cyclase, chloroplastic OS=Oryza sativa subsp. japonica OX=39947 GN=AOC PE=1 SV=1	S	Function unknown	allene oxide cyclase, chloroplastic-like [Dendrobium catenatum]
Dendrobium_catenatum_newGene_2202	--	--	--	--	--	[K]	Transcription	ARID/BRIGHT DNA binding domain	High mobility group B protein 9 OS=Arabidopsis thaliana OX=3702 GN=HMGB9 PE=1 SV=1	S	Function unknown	high mobility group B protein 9-like [Dendrobium catenatum]
Dendrobium_catenatum_newGene_16605	--	--	--	--	--	--	--	--	--	--	--	hypothetical protein MA16_Dca004953 [Dendrobium catenatum]
Dendrobium_catenatum_newGene_19811	[C]	Energy production and conversion	Molecular Function: aldehyde dehydrogenase (NAD) activity (GO:0004029);; Molecular Function: succinate-semialdehyde dehydrogenase (NAD+) activity (GO:0004777);; Cellular Component: cytoplasm (GO:0005737);; Molecular Function: glyceraldehyde-3-phosphate dehydrogenase (NADP+) (non-phosphorylating) activity (GO:0008886);; Molecular Function: succinate-semialdehyde dehydrogenase [NAD(P)+] activity (G…	K00131|3.97402e-38|egr:104439326|K00131 glyceraldehyde-3-phosphate dehydrogenase (NADP+) [EC:1.2.1.9] | (RefSeq) NADP-dependent glyceraldehyde-3-phosphate dehydrogenase	Glycolysis / Gluconeogenesis (ko00010);Pentose phosphate pathway (ko00030);Carbon metabolism (ko01200)	[C]	Energy production and conversion	Aldehyde dehydrogenase family	NADP-dependent glyceraldehyde-3-phosphate dehydrogenase OS=Triticum aestivum OX=4565 GN=GAPN PE=1 SV=2	C	Energy production and conversion	hypothetical protein EUGRSUZ_C016462, partial [Eucalyptus grandis]
Dendrobium_catenatum_newGene_23504	--	--	Molecular Function: binding (GO:0005488);;	K12613|9.30617e-17|egu:105053485|K12613 mRNA-decapping enzyme subunit 2 [EC:3.6.1.62] | (RefSeq) mRNA-decapping enzyme subunit 2	RNA degradation (ko03018)	--	--	--	--	L	Replication, recombination and repair	mRNA-decapping enzyme subunit 2 [Dendrobium catenatum]
Dendrobium_catenatum_newGene_35846	--	--	Molecular Function: protein serine/threonine kinase activity (GO:0004674);; Molecular Function: ATP binding (GO:0005524);; Biological Process: protein phosphorylation (GO:0006468);;	--	--	[T]	Signal transduction mechanisms	--	Mitogen-activated protein kinase kinase kinase 5 OS=Arabidopsis thaliana OX=3702 GN=MAPKKK5 PE=1 SV=1	T	Signal transduction mechanisms	uncharacterized protein LOC110101387, partial [Dendrobium catenatum]
Dendrobium_catenatum_newGene_797	[EH]	Amino acid transport and metabolism;; Coenzyme transport and metabolism	--	--	--	[EH]	--	Phosphoadenosine phosphosulfate reductase family	--	P	Inorganic ion transport and metabolism	FAD synthase [Dendrobium catenatum]
Dendrobium_catenatum_newGene_35609	--	--	Molecular Function: structural constituent of ribosome (GO:0003735);; Cellular Component: mitochondrion (GO:0005739);; Cellular Component: ribosome (GO:0005840);; Biological Process: translation (GO:0006412);; Molecular Function: 5S rRNA binding (GO:0008097);;	K02897|3.18302e-35|pda:103709224|K02897 large subunit ribosomal protein L25 | (RefSeq) 50S ribosomal protein L25-like	Ribosome (ko03010)	--	--	--	--	J	Translation, ribosomal structure and biogenesis	uncharacterized protein LOC110039012 [Phalaenopsis equestris]
Dendrobium_catenatum_newGene_27296	--	--	--	--	--	--	--	--	--	--	--	hypothetical protein MA16_Dca004778 [Dendrobium catenatum]
Dendrobium_catenatum_newGene_32003	--	--	--	--	--	--	--	--	--	--	--	hypothetical protein MA16_Dca024572 [Dendrobium catenatum]
Dendrobium_catenatum_newGene_14658	--	--	--	--	--	--	--	--	--	--	--	hypothetical protein MA16_Dca027214 [Dendrobium catenatum]
Dendrobium_catenatum_newGene_28017	--	--	--	--	--	[R]	General function prediction only	Yippee zinc-binding/DNA-binding /Mis18, centromere assembly	Protein yippee-like OS=Solanum tuberosum OX=4113 PE=2 SV=1	S	Function unknown	protein yippee-like [Dendrobium catenatum]
Dendrobium_catenatum_newGene_29041	--	--	--	--	--	[R]	General function prediction only	Reverse transcriptase (RNA-dependent DNA polymerase)	--	S	Function unknown	integrator complex subunit 11 [Dendrobium catenatum]
Dendrobium_catenatum_newGene_9679	[R]	General function prediction only	--	K12662|2.28515e-20|mus:103971947|K12662 U4/U6 small nuclear ribonucleoprotein PRP4 | (RefSeq) U4/U6 small nuclear ribonucleoprotein PRP4-like protein	Spliceosome (ko03040)	[A]	RNA processing and modification	WD domain, G-beta repeat	U4/U6 small nuclear ribonucleoprotein PRP4-like protein OS=Arabidopsis thaliana OX=3702 GN=LIS PE=2 SV=1	S	Function unknown	U4/U6 small nuclear ribonucleoprotein PRP4-like protein [Dendrobium catenatum]
Dendrobium_catenatum_newGene_34652	--	--	--	--	--	--	--	--	--	--	--	uncharacterized protein LOC110094196 isoform X2 [Dendrobium catenatum]
Dendrobium_catenatum_newGene_40975	[G]	Carbohydrate transport and metabolism	Molecular Function: pectate lyase activity (GO:0030570);; Biological Process: pectin catabolic process (GO:0045490);; Molecular Function: metal ion binding (GO:0046872);;	K01728|1.20032e-53|egu:105046157|K01728 pectate lyase [EC:4.2.2.2] | (RefSeq) putative pectate lyase 21	Pentose and glucuronate interconversions (ko00040)	--	--	Pectate lyase	Probable pectate lyase 6 OS=Arabidopsis thaliana OX=3702 GN=At2g02720 PE=2 SV=1	G	Carbohydrate transport and metabolism	probable pectate lyase 4, partial [Dendrobium catenatum]
Dendrobium_catenatum_newGene_36432	[J]	Translation, ribosomal structure and biogenesis	Biological Process: maturation of SSU-rRNA from tricistronic rRNA transcript (SSU-rRNA, 5.8S rRNA, LSU-rRNA) (GO:0000462);; Cellular Component: nucleolus (GO:0005730);; Molecular Function: rRNA binding (GO:0019843);; Cellular Component: small-subunit processome (GO:0032040);; Molecular Function: rRNA (pseudouridine) methyltransferase activity (GO:0070037);; Biological Process: rRNA base methylati…	K14568|3.90666e-72|mus:103968756|K14568 rRNA small subunit pseudouridine methyltransferase Nep1 [EC:2.1.1.260] | (RefSeq) ribosomal RNA small subunit methyltransferase nep-1	Ribosome biogenesis in eukaryotes (ko03008)	[J]	Translation, ribosomal structure and biogenesis	EMG1/NEP1 methyltransferase	--	J	Translation, ribosomal structure and biogenesis	uncharacterized protein LOC110106378 [Dendrobium catenatum]
Dendrobium_catenatum_newGene_37390	[M]	Cell wall/membrane/envelope biogenesis	--	--	--	[R]	General function prediction only	Galactose oxidase, central domain;; Kelch motif;; Galactose oxidase, central domain;; Kelch motif;; Kelch motif;; Kelch motif	Nitrile-specifier protein 5 OS=Arabidopsis thaliana OX=3702 GN=NSP5 PE=2 SV=1	S	Function unknown	nitrile-specifier protein 5 [Dendrobium catenatum]
Dendrobium_catenatum_newGene_30863	[J]	Translation, ribosomal structure and biogenesis	Biological Process: proteolysis (GO:0006508);; Cellular Component: chloroplast (GO:0009507);; Molecular Function: metal ion binding (GO:0046872);; Molecular Function: metalloaminopeptidase activity (GO:0070006);; Biological Process: protein initiator methionine removal (GO:0070084);;	K01265|3.26723e-89|egu:105046840|K01265 methionyl aminopeptidase [EC:3.4.11.18] | (RefSeq) methionine aminopeptidase 1B, chloroplastic	--	[O]	Posttranslational modification, protein turnover, chaperones	Metallopeptidase family M24	Methionine aminopeptidase 1B, chloroplastic OS=Arabidopsis thaliana OX=3702 GN=MAP1B PE=2 SV=2	J	Translation, ribosomal structure and biogenesis	methionine aminopeptidase 1B, chloroplastic-like [Dendrobium catenatum]
Dendrobium_catenatum_newGene_36062	[G]	Carbohydrate transport and metabolism	Molecular Function: catalytic activity (GO:0003824);;	--	--	[C]	Energy production and conversion	Phosphoenolpyruvate phosphomutase	Carboxyvinyl-carboxyphosphonate phosphorylmutase, chloroplastic OS=Arabidopsis thaliana OX=3702 GN=At1g77060 PE=1 SV=2	G	Carbohydrate transport and metabolism	uncharacterized protein LOC110093707, partial [Dendrobium catenatum]
Dendrobium_catenatum_newGene_20920	--	--	Molecular Function: cysteine-type endopeptidase activity (GO:0004197);; Cellular Component: extracellular space (GO:0005615);; Cellular Component: lysosome (GO:0005764);; Biological Process: regulation of catalytic activity (GO:0050790);; Biological Process: proteolysis involved in cellular protein catabolic process (GO:0051603);;	K01363|4.13312e-34|pper:PRUPE_ppa007538mg|K01363 cathepsin B [EC:3.4.22.1] | (RefSeq) hypothetical protein	--	[O]	Posttranslational modification, protein turnover, chaperones	--	Cathepsin B-like protease 1 OS=Arabidopsis thaliana OX=3702 GN=CATHB1 PE=2 SV=1	O	Posttranslational modification, protein turnover, chaperones	cathepsin B-like isoform X2 [Dendrobium catenatum]
Dendrobium_catenatum_newGene_7877	--	--	Cellular Component: integral component of peroxisomal membrane (GO:0005779);; Biological Process: peroxisome fission (GO:0016559);; Biological Process: regulation of peroxisome size (GO:0044375);;	--	--	[U]	Intracellular trafficking, secretion, and vesicular transport	Peroxisomal biogenesis factor 11 (PEX11)	Peroxisomal membrane protein 11C OS=Arabidopsis thaliana OX=3702 GN=PEX11C PE=1 SV=1	S	Function unknown	peroxisomal membrane protein 11C-like, partial [Dendrobium catenatum]
Dendrobium_catenatum_newGene_40656	--	--	--	--	--	[T]	Signal transduction mechanisms	Leucine rich repeat	Putative disease resistance protein At3g14460 OS=Arabidopsis thaliana OX=3702 GN=At3g14460 PE=3 SV=1	S	Function unknown	uncharacterized protein LOC110093686 [Dendrobium catenatum]
Dendrobium_catenatum_newGene_21965	--	--	--	K10400|1.32858e-166|pda:103709188|K10400 kinesin family member 15 | (RefSeq) phragmoplast orienting kinesin 2	--	[Z]	Cytoskeleton	Kinesin motor domain;; Microtubule binding	Kinesin-like protein KIN-12F OS=Oryza sativa subsp. japonica OX=39947 GN=KIN12F PE=3 SV=1	Z	Cytoskeleton	kinesin-like protein KIN-12F [Phalaenopsis equestris]
Dendrobium_catenatum_newGene_34217	[QV]	Secondary metabolites biosynthesis, transport and catabolism;; Defense mechanisms	Molecular Function: binding (GO:0005488);; Molecular Function: oxidoreductase activity (GO:0016491);;	--	--	[Q]	Secondary metabolites biosynthesis, transport and catabolism	Cytochrome P450	Isoflavone 2&apos;-hydroxylase OS=Glycyrrhiza echinata OX=46348 GN=CYP81E1 PE=1 SV=2	Q	Secondary metabolites biosynthesis, transport and catabolism	isoflavone 2&apos;-hydroxylase-like [Dendrobium catenatum]
Dendrobium_catenatum_newGene_40602	[R]	General function prediction only	Molecular Function: protein serine/threonine kinase activity (GO:0004674);; Molecular Function: ATP binding (GO:0005524);; Biological Process: protein phosphorylation (GO:0006468);;	--	--	[T]	Signal transduction mechanisms	Protein kinase domain;; Protein tyrosine kinase	Casein kinase 1-like protein HD16 OS=Oryza sativa subsp. japonica OX=39947 GN=HD16 PE=1 SV=1	T	Signal transduction mechanisms	casein kinase 1-like protein HD16 [Dendrobium catenatum]
Dendrobium_catenatum_newGene_13596	--	--	--	--	--	[R]	General function prediction only	Integrase core domain	--	L	Replication, recombination and repair	ATP-dependent DNA helicase RecG [Dendrobium catenatum]
Dendrobium_catenatum_newGene_18275	[J]	Translation, ribosomal structure and biogenesis	Molecular Function: tryptophan-tRNA ligase activity (GO:0004830);; Molecular Function: ATP binding (GO:0005524);; Cellular Component: mitochondrion (GO:0005739);; Biological Process: tryptophanyl-tRNA aminoacylation (GO:0006436);; Cellular Component: chloroplast stroma (GO:0009570);; Biological Process: plant ovule development (GO:0048481);;	K01867|1.46359e-168|egu:105047446|K01867 tryptophanyl-tRNA synthetase [EC:6.1.1.2] | (RefSeq) tryptophan--tRNA ligase, chloroplastic/mitochondrial	Aminoacyl-tRNA biosynthesis (ko00970)	[J]	Translation, ribosomal structure and biogenesis	tRNA synthetases class I (W and Y);; tRNA synthetases class I (W and Y)	Tryptophan--tRNA ligase, chloroplastic/mitochondrial OS=Arabidopsis thaliana OX=3702 GN=OVA4 PE=1 SV=1	J	Translation, ribosomal structure and biogenesis	tryptophan--tRNA ligase, chloroplastic/mitochondrial isoform X1 [Dendrobium catenatum]
Dendrobium_catenatum_newGene_28627	--		Molecular Function: protein serine/threonine kinase activity (GO:0004674);; Molecular Function: ATP binding (GO:0005524);; Biological Process: protein phosphorylation (GO:0006468);; Biological Process: response to stress (GO:0006950);;	--	--	[T]	Signal transduction mechanisms	Protein kinase domain;; Protein tyrosine kinase	Probable receptor-like serine/threonine-protein kinase At5g57670 OS=Arabidopsis thaliana OX=3702 GN=At5g57670 PE=2 SV=1	T	Signal transduction mechanisms	LOW QUALITY PROTEIN: probable receptor-like serine/threonine-protein kinase At5g57670 [Dendrobium catenatum]
Dendrobium_catenatum_newGene_28057	--	--	--	--	--	--	--	--	--	--	--	uncharacterized protein LOC110103388 isoform X2 [Dendrobium catenatum]
Dendrobium_catenatum_newGene_22007	--	--	--	--	--	--	--	Plant transposase (Ptta/En/Spm family)	--	S	Function unknown	uncharacterized protein LOC110105272 [Dendrobium catenatum]
Dendrobium_catenatum_newGene_19123	[Q]	Secondary metabolites biosynthesis, transport and catabolism	--	--	--	[R]	General function prediction only	Thioesterase superfamily	1,4-dihydroxy-2-naphthoyl-CoA thioesterase 1 OS=Arabidopsis thaliana OX=3702 GN=DHNAT1 PE=1 SV=1	Q	Secondary metabolites biosynthesis, transport and catabolism	1,4-dihydroxy-2-naphthoyl-CoA thioesterase 1-like [Dendrobium catenatum]
Dendrobium_catenatum_newGene_15620	--	--	--	K19027|0|pda:103720737|K19027 zinc finger FYVE domain-containing protein 26 | (RefSeq) uncharacterized LOC103720737	--	[R]	General function prediction only	--	--	S	Function unknown	uncharacterized protein LOC110102932 isoform X1 [Dendrobium catenatum]
Dendrobium_catenatum_newGene_39147	--	--	--	K14861|2.13742e-27|sita:101763330|K14861 nucleolar pre-ribosomal-associated protein 1 | (RefSeq) uncharacterized LOC101763330	--	[S]	Function unknown	--	--	S	Function unknown	uncharacterized protein LOC110113976 [Dendrobium catenatum]
Dendrobium_catenatum_newGene_29165	--	--	--	K08233|2.42451e-38|tcc:TCM_000538|K08233 polyneuridine-aldehyde esterase [EC:3.1.1.78] | (RefSeq) Methyl esterase 3, putative	--	--	--	--	Salicylic acid-binding protein 2 OS=Nicotiana tabacum OX=4097 GN=SABP2 PE=1 SV=1	S	Function unknown	methylesterase 3-like [Dendrobium catenatum]
Dendrobium_catenatum_newGene_29011	[M]	Cell wall/membrane/envelope biogenesis	Cellular Component: endosome (GO:0005768);; Cellular Component: trans-Golgi network (GO:0005802);; Biological Process: plant-type secondary cell wall biogenesis (GO:0009834);; Molecular Function: glucuronosyltransferase activity (GO:0015020);; Cellular Component: integral component of membrane (GO:0016021);; Biological Process: xylan biosynthetic process (GO:0045492);;	K20890|6.37521e-82|sind:105158785|K20890 xylan alpha-glucuronosyltransferase [EC:2.4.1.-] | (RefSeq) putative UDP-glucuronate:xylan alpha-glucuronosyltransferase 3	--	[G]	Carbohydrate transport and metabolism	Nucleotide-diphospho-sugar transferase	UDP-glucuronate:xylan alpha-glucuronosyltransferase 1 OS=Arabidopsis thaliana OX=3702 GN=GUX1 PE=2 SV=1	O	Posttranslational modification, protein turnover, chaperones	putative UDP-glucuronate:xylan alpha-glucuronosyltransferase 3 [Sesamum indicum]
Dendrobium_catenatum_newGene_41653	--	--	--	--	--	--	--	Cellulose synthase	Cellulose synthase-like protein G2 OS=Arabidopsis thaliana OX=3702 GN=CSLG2 PE=2 SV=1	M	Cell wall/membrane/envelope biogenesis	cellulose synthase-like protein G3 [Dendrobium catenatum]
Dendrobium_catenatum_newGene_25719	--	--	Cellular Component: chloroplast (GO:0009507);; Cellular Component: plastid chromosome (GO:0009508);;	--	--	--	--	Rubisco LSMT substrate-binding	Protein PLASTID TRANSCRIPTIONALLY ACTIVE 14 OS=Arabidopsis thaliana OX=3702 GN=PTAC14 PE=1 SV=1	--	--	LOW QUALITY PROTEIN: protein PLASTID TRANSCRIPTIONALLY ACTIVE 14 [Phalaenopsis equestris]
Dendrobium_catenatum_newGene_36680	--	--	--	--	--	--	--	--	--	--	--	hypothetical protein MA16_Dca015072 [Dendrobium catenatum]
Dendrobium_catenatum_newGene_19989	[R]	General function prediction only	Cellular Component: integral component of membrane (GO:0016021);;	--	--	[S]	Function unknown	Uncharacterized protein family UPF0016	GDT1-like protein 5 OS=Oryza sativa subsp. japonica OX=39947 GN=Os08g0433100 PE=2 SV=1	S	Function unknown	GDT1-like protein 5 isoform X1 [Dendrobium catenatum]
Dendrobium_catenatum_newGene_21856	[QV]	Secondary metabolites biosynthesis, transport and catabolism;; Defense mechanisms	Molecular Function: iron ion binding (GO:0005506);; Cellular Component: chloroplast envelope (GO:0009941);; Molecular Function: carotene beta-ring hydroxylase activity (GO:0010291);; Biological Process: xanthophyll biosynthetic process (GO:0016123);; Molecular Function: oxidoreductase activity, acting on paired donors, with incorporation or reduction of molecular oxygen (GO:0016705);; Molecular F…	K15747|8.22482e-92|sbi:SORBI_04g037300|K15747 beta-ring hydroxylase [EC:1.14.-.-] | (RefSeq) SORBIDRAFT_04g037300, Sb04g037300; hypothetical protein	Carotenoid biosynthesis (ko00906)	[QI]	--	Cytochrome P450	Protein LUTEIN DEFICIENT 5, chloroplastic OS=Arabidopsis thaliana OX=3702 GN=CYP97A3 PE=1 SV=1	Q	Secondary metabolites biosynthesis, transport and catabolism	Protein lutein deficient 5, chloroplastic [Apostasia shenzhenica]
Dendrobium_catenatum_newGene_11151	[J]	Translation, ribosomal structure and biogenesis	Cellular Component: mitochondrion (GO:0005739);; Biological Process: proteolysis (GO:0006508);; Cellular Component: chloroplast (GO:0009507);; Biological Process: response to abscisic acid (GO:0009737);; Molecular Function: metal ion binding (GO:0046872);; Molecular Function: metalloaminopeptidase activity (GO:0070006);; Biological Process: protein initiator methionine removal (GO:0070084);;	K01265|8.86539e-50|thj:104819841|K01265 methionyl aminopeptidase [EC:3.4.11.18] | (RefSeq) methionine aminopeptidase 1D, chloroplastic/mitochondrial	--	[O]	Posttranslational modification, protein turnover, chaperones	Metallopeptidase family M24	Methionine aminopeptidase 1D, chloroplastic/mitochondrial OS=Arabidopsis thaliana OX=3702 GN=MAP1D PE=1 SV=1	J	Translation, ribosomal structure and biogenesis	methionine aminopeptidase 1D, chloroplastic/mitochondrial-like [Dendrobium catenatum]
Dendrobium_catenatum_newGene_22811	[O]	Posttranslational modification, protein turnover, chaperones	Biological Process: protein peptidyl-prolyl isomerization (GO:0000413);; Molecular Function: peptidyl-prolyl cis-trans isomerase activity (GO:0003755);; Molecular Function: FK506 binding (GO:0005528);; Cellular Component: endoplasmic reticulum membrane (GO:0005789);; Biological Process: chaperone-mediated protein folding (GO:0061077);;	K09569|7.75706e-87|egu:105032408|K09569 FK506-binding protein 2 [EC:5.2.1.8] | (RefSeq) FK506-binding protein 2	--	[O]	Posttranslational modification, protein turnover, chaperones	FKBP-type peptidyl-prolyl cis-trans isomerase	Peptidyl-prolyl cis-trans isomerase FKBP15-1 OS=Arabidopsis thaliana OX=3702 GN=FKBP15-1 PE=2 SV=2	O	Posttranslational modification, protein turnover, chaperones	peptidyl-prolyl cis-trans isomerase FKBP15-1-like [Dendrobium catenatum]
Dendrobium_catenatum_newGene_13441	--	--	Molecular Function: transferase activity (GO:0016740);;	K08241|2.17552e-35|mus:103969738|K08241 jasmonate O-methyltransferase [EC:2.1.1.141] | (RefSeq) anthranilate O-methyltransferase 3	alpha-Linolenic acid metabolism (ko00592)	--	--	SAM dependent carboxyl methyltransferase	Anthranilate O-methyltransferase 3 OS=Zea mays OX=4577 GN=AAMT3 PE=1 SV=1	S	Function unknown	Salicylate O-methyltransferase [Dendrobium catenatum]
Dendrobium_catenatum_newGene_15134	--	--	Molecular Function: transferase activity, transferring acyl groups (GO:0016746);;	K11308|1.58531e-32|egu:105041680|K11308 histone acetyltransferase MYST1 [EC:2.3.1.48] | (RefSeq) putative MYST-like histone acetyltransferase 1	--	[B]	Chromatin structure and dynamics	RNA binding activity-knot of a chromodomain	Histone acetyltransferase of the MYST family 2 OS=Arabidopsis thaliana OX=3702 GN=HAM2 PE=1 SV=1	B	Chromatin structure and dynamics	histone acetyltransferase of the MYST family 1-like [Phalaenopsis equestris]
Dendrobium_catenatum_newGene_19457	--	--	Cellular Component: viral nucleocapsid (GO:0019013);; Cellular Component: intracellular ribonucleoprotein complex (GO:0030529);;	K11092|1.29615e-41|egu:105035050|K11092 U2 small nuclear ribonucleoprotein A' | (RefSeq) U2 small nuclear ribonucleoprotein A'	Spliceosome (ko03040)	[A]	RNA processing and modification	Leucine-rich repeat	U2 small nuclear ribonucleoprotein A&apos; OS=Arabidopsis thaliana OX=3702 GN=At1g09760 PE=2 SV=2	S	Function unknown	U2 small nuclear ribonucleoprotein A&apos; [Dendrobium catenatum]
Dendrobium_catenatum_newGene_9900	[C]	Energy production and conversion	Molecular Function: malate dehydrogenase (decarboxylating) (NAD+) activity (GO:0004471);; Biological Process: malate metabolic process (GO:0006108);; Molecular Function: metal ion binding (GO:0046872);; Molecular Function: NAD binding (GO:0051287);; Biological Process: oxidation-reduction process (GO:0055114);;	K00029|0|egu:105040502|K00029 malate dehydrogenase (oxaloacetate-decarboxylating)(NADP+) [EC:1.1.1.40] | (RefSeq) MDH; NADP-dependent malic enzyme	Pyruvate metabolism (ko00620);Carbon fixation in photosynthetic organisms (ko00710);Carbon metabolism (ko01200)	[C]	Energy production and conversion	Malic enzyme, N-terminal domain;; Malic enzyme, NAD binding domain	NADP-dependent malic enzyme, chloroplastic OS=Oryza sativa subsp. japonica OX=39947 GN=ME6 PE=2 SV=2	C	Energy production and conversion	NADP-dependent malic enzyme isoform X1 [Dendrobium catenatum]
Dendrobium_catenatum_newGene_10772	[G]	Carbohydrate transport and metabolism	Molecular Function: hydrolase activity, hydrolyzing O-glycosyl compounds (GO:0004553);; Biological Process: carbohydrate metabolic process (GO:0005975);;	K05349|3.67061e-116|egu:105042425|K05349 beta-glucosidase [EC:3.2.1.21] | (RefSeq) Glc1-1; beta-glucosidase BoGH3B-like	Cyanoamino acid metabolism (ko00460);Starch and sucrose metabolism (ko00500);Phenylpropanoid biosynthesis (ko00940)	--	--	Glycosyl hydrolase family 3 N terminal domain	Probable beta-D-xylosidase 5 OS=Arabidopsis thaliana OX=3702 GN=BXL5 PE=2 SV=2	G	Carbohydrate transport and metabolism	uncharacterized protein LOC110107269 isoform X2 [Dendrobium catenatum]
Dendrobium_catenatum_newGene_34770	[O]	Posttranslational modification, protein turnover, chaperones	Cellular Component: membrane (GO:0016020);;	--	--	[O]	Posttranslational modification, protein turnover, chaperones	DnaJ domain	Chaperone protein dnaJ A6, chloroplastic OS=Arabidopsis thaliana OX=3702 GN=DJA6 PE=2 SV=2	O	Posttranslational modification, protein turnover, chaperones	uncharacterized protein LOC110109216 [Dendrobium catenatum]
Dendrobium_catenatum_newGene_12343	--	--	--	--	--	--	--	Gibberellin regulated protein	Protein GAST1 OS=Solanum lycopersicum OX=4081 GN=GAST1 PE=2 SV=1	S	Function unknown	protein GAST1-like [Dendrobium catenatum]
Dendrobium_catenatum_newGene_28819	[G]	Carbohydrate transport and metabolism	Molecular Function: glycopeptide alpha-N-acetylgalactosaminidase activity (GO:0033926);;	--	--	--	--	Alkaline and neutral invertase	Probable alkaline/neutral invertase D OS=Arabidopsis thaliana OX=3702 GN=INVD PE=2 SV=1	--	--	probable alkaline/neutral invertase D [Dendrobium catenatum]
Dendrobium_catenatum_newGene_36294	--	--	Molecular Function: protein dimerization activity (GO:0046983);;	--	--	--	--	--	Transcription factor BIM1 OS=Arabidopsis thaliana OX=3702 GN=BIM1 PE=1 SV=2	K	Transcription	transcription factor BIM1-like [Phalaenopsis equestris]
Dendrobium_catenatum_newGene_1190	--	--	--	--	--	--	--	--	--	--	--	Putative disease resistance protein RGA1 [Dendrobium catenatum]
Dendrobium_catenatum_newGene_19935	--	--	--	--	--	--	--	--	--	--	--	hypothetical protein MA16_Dca021724 [Dendrobium catenatum]
Dendrobium_catenatum_newGene_5250	--	--	--	--	--	[S]	Function unknown	--	--	S	Function unknown	RWD domain-containing protein 1 isoform X4 [Dendrobium catenatum]
Dendrobium_catenatum_newGene_34672	[P]	Inorganic ion transport and metabolism	--	--	--	[P]	Inorganic ion transport and metabolism	--	Thiosulfate sulfurtransferase 18 OS=Arabidopsis thaliana OX=3702 GN=STR18 PE=1 SV=1	P	Inorganic ion transport and metabolism	thiosulfate sulfurtransferase 18-like isoform X1 [Dendrobium catenatum]
Dendrobium_catenatum_newGene_22738	--	--	Molecular Function: binding (GO:0005488);; Cellular Component: chloroplast (GO:0009507);; Biological Process: photosynthesis (GO:0015979);; Cellular Component: photosynthetic membrane (GO:0034357);; Cellular Component: membrane part (GO:0044425);;	--	--	--	--	--	Chlorophyll a-b binding protein CP26, chloroplastic OS=Arabidopsis thaliana OX=3702 GN=LHCB5 PE=1 SV=1	S	Function unknown	chlorophyll a-b binding protein CP26, chloroplastic-like [Dendrobium catenatum]
Dendrobium_catenatum_newGene_31360	--	--	Molecular Function: transporter activity (GO:0005215);; Cellular Component: mitochondrial inner membrane (GO:0005743);; Cellular Component: integral component of membrane (GO:0016021);; Biological Process: transmembrane transport (GO:0055085);;	K05863|0|mus:103996253|K05863 solute carrier family 25 (mitochondrial adenine nucleotide translocator), member 4/5/6/31 | (RefSeq) ADP,ATP carrier protein 1, mitochondrial	--	[C]	Energy production and conversion	Mitochondrial carrier protein	ADP,ATP carrier protein, mitochondrial OS=Oryza sativa subsp. japonica OX=39947 GN=Os02g0718900 PE=2 SV=1	U	Intracellular trafficking, secretion, and vesicular transport	ADP,ATP carrier protein 1, mitochondrial-like [Dendrobium catenatum]
Dendrobium_catenatum_newGene_31417	--	--	Molecular Function: RNA binding (GO:0003723);;	K14327|0|egu:105051288|K14327 regulator of nonsense transcripts 2 | (RefSeq) regulator of nonsense transcripts UPF2-like	RNA transport (ko03013);mRNA surveillance pathway (ko03015)	[A]	RNA processing and modification	MIF4G domain	Regulator of nonsense transcripts UPF2 OS=Arabidopsis thaliana OX=3702 GN=UPF2 PE=2 SV=1	S	Function unknown	regulator of nonsense transcripts UPF2 isoform X1 [Dendrobium catenatum]
Dendrobium_catenatum_newGene_12243	--	--	--	--	--	--	--	SSXT protein (N-terminal region)	--	K	Transcription	uncharacterized protein LOC110092349, partial [Dendrobium catenatum]
Dendrobium_catenatum_newGene_35281	--	--	--	--	--	[R]	General function prediction only	Reverse transcriptase (RNA-dependent DNA polymerase);; zinc-binding in reverse transcriptase	Uncharacterized mitochondrial protein AtMg01250 OS=Arabidopsis thaliana OX=3702 GN=AtMg01250 PE=4 SV=1	S	Function unknown	Putative ribonuclease H protein [Dendrobium catenatum]
Dendrobium_catenatum_newGene_37198	--	--	--	--	--	[R]	General function prediction only	Reverse transcriptase (RNA-dependent DNA polymerase)	--	L	Replication, recombination and repair	RNA-directed DNA polymerase [Dendrobium catenatum]
Dendrobium_catenatum_newGene_43904	--	--	--	--	--	--	--	--	--	--	--	homeobox-leucine zipper protein ROC8-like isoform X1 [Phalaenopsis equestris]
Dendrobium_catenatum_newGene_12586	--	--	--	--	--	[R]	General function prediction only	Reverse transcriptase-like	Putative ribonuclease H protein At1g65750 OS=Arabidopsis thaliana OX=3702 GN=At1g65750 PE=3 SV=1	S	Function unknown	uncharacterized protein LOC110092690 [Dendrobium catenatum]
Dendrobium_catenatum_newGene_15964	--	--	--	--	--	--	--	--	F-box protein At1g67340 OS=Arabidopsis thaliana OX=3702 GN=At1g67340 PE=1 SV=1	S	Function unknown	F-box protein At1g67340-like isoform X1 [Dendrobium catenatum]
Dendrobium_catenatum_newGene_13461	--	--	--	--	--	[S]	Function unknown	--	--	S	Function unknown	UPF0454 protein C12orf49 homolog isoform X3 [Phalaenopsis equestris]
Dendrobium_catenatum_newGene_2947	--	--	Biological Process: DNA metabolic process (GO:0006259);; Biological Process: gene silencing (GO:0016458);; Biological Process: macromolecule modification (GO:0043412);;	--	--	--	--	SAWADEE domain	Protein SAWADEE HOMEODOMAIN HOMOLOG 2 OS=Arabidopsis thaliana OX=3702 GN=SHH2 PE=2 SV=1	S	Function unknown	protein SAWADEE HOMEODOMAIN HOMOLOG 1-like [Dendrobium catenatum]
Dendrobium_catenatum_newGene_41745	[T]	Signal transduction mechanisms	--	--	--	[R]	General function prediction only	FHA domain	FHA domain-containing protein PS1 OS=Arabidopsis thaliana OX=3702 GN=PS1 PE=2 SV=1	T	Signal transduction mechanisms	FHA domain-containing protein PS1-like, partial [Dendrobium catenatum]
Dendrobium_catenatum_newGene_30037	--	--	Cellular Component: membrane (GO:0016020);;	--	--	--	--	GDP-fucose protein O-fucosyltransferase;; GDP-fucose protein O-fucosyltransferase	O-fucosyltransferase 8 OS=Arabidopsis thaliana OX=3702 GN=OFUT8 PE=2 SV=1	S	Function unknown	uncharacterized protein At1g04910-like isoform X1 [Dendrobium catenatum]
Dendrobium_catenatum_newGene_13118	--	--	--	--	--	[R]	General function prediction only	--	Retrovirus-related Pol polyprotein from transposon RE1 OS=Arabidopsis thaliana OX=3702 GN=RE1 PE=2 SV=1	S	Function unknown	uncharacterized protein LOC110098533 [Dendrobium catenatum]
Dendrobium_catenatum_newGene_30444	--	--	--	--	--	[R]	General function prediction only	--	Zinc finger CCCH domain-containing protein 19 OS=Arabidopsis thaliana OX=3702 GN=NERD PE=1 SV=3	S	Function unknown	uncharacterized protein At5g08430-like [Dendrobium catenatum]
Dendrobium_catenatum_newGene_12728	--	--	--	--	--	--	--	--	--	--	--	cation/calcium exchanger 4-like isoform X3 [Dendrobium catenatum]
Dendrobium_catenatum_newGene_32866	--	--	--	--	--	[K]	Transcription	SSXT protein (N-terminal region)	GRF1-interacting factor 3 OS=Arabidopsis thaliana OX=3702 GN=GIF3 PE=1 SV=1	--	--	SS18 family [Parasponia andersonii]
Dendrobium_catenatum_newGene_30610	--	--	--	--	--	--	--	--	--	--	--	hypothetical protein MA16_Dca021229 [Dendrobium catenatum]
Dendrobium_catenatum_newGene_19475	--	--	--	--	--	--	--	--	--	S	Function unknown	ataxia telangiectasia mutated family protein [Dendrobium catenatum]
Dendrobium_catenatum_newGene_34765	--	--	--	--	--	--	--	--	--	--	--	uncharacterized protein LOC110103750 [Dendrobium catenatum]
Dendrobium_catenatum_newGene_13025	--	--	--	--	--	--	--	--	--	--	--	hypothetical protein MA16_Dca002255 [Dendrobium catenatum]
Dendrobium_catenatum_newGene_16846	[O]	Posttranslational modification, protein turnover, chaperones	--	K14571|1.33033e-46|mus:103980166|K14571 ribosome biogenesis ATPase | (RefSeq) cell division control protein 48 homolog C	Ribosome biogenesis in eukaryotes (ko03008)	[O]	Posttranslational modification, protein turnover, chaperones	ATPase family associated with various cellular activities (AAA)	Cell division control protein 48 homolog C OS=Arabidopsis thaliana OX=3702 GN=CDC48C PE=2 SV=2	O	Posttranslational modification, protein turnover, chaperones	LOW QUALITY PROTEIN: cell division control protein 48 homolog C-like [Dendrobium catenatum]
Dendrobium_catenatum_newGene_13987	--	--	Molecular Function: structural molecule activity (GO:0005198);; Biological Process: intracellular protein transport (GO:0006886);; Biological Process: vesicle-mediated transport (GO:0016192);; Cellular Component: clathrin coat of trans-Golgi network vesicle (GO:0030130);; Cellular Component: clathrin coat of coated pit (GO:0030132);;	K04646|7.21691e-63|vvi:100251869|K04646 clathrin heavy chain | (RefSeq) clathrin heavy chain 2	Endocytosis (ko04144)	[U]	Intracellular trafficking, secretion, and vesicular transport	Clathrin propeller repeat	Clathrin heavy chain 2 OS=Oryza sativa subsp. japonica OX=39947 GN=Os12g0104800 PE=3 SV=1	U	Intracellular trafficking, secretion, and vesicular transport	clathrin heavy chain 1-like, partial [Dendrobium catenatum]
Dendrobium_catenatum_newGene_34054	--	--	--	--	--	[R]	General function prediction only	Cysteine-rich TM module stress tolerance	Retrovirus-related Pol polyprotein from transposon RE2 OS=Arabidopsis thaliana OX=3702 GN=RE2 PE=4 SV=1	S	Function unknown	hypothetical protein VITISV_027576 [Vitis vinifera]
Dendrobium_catenatum_newGene_16520	--	--	--	--	--	--	--	--	--	--	--	hypothetical protein MA16_Dca000991 [Dendrobium catenatum]
Dendrobium_catenatum_newGene_28116	--	--	--	--	--	--	--	--	--	--	--	hypothetical protein MA16_Dca001221 [Dendrobium catenatum]
Dendrobium_catenatum_newGene_37485	--	--	--	--	--	[R]	General function prediction only	--	Retrovirus-related Pol polyprotein from transposon RE2 OS=Arabidopsis thaliana OX=3702 GN=RE2 PE=4 SV=1	L	Replication, recombination and repair	Retrovirus-related Pol polyprotein from transposon TNT 1-94 [Dendrobium catenatum]
Dendrobium_catenatum_newGene_29870	--	--	--	--	--	[V]	Defense mechanisms	--	Phosphoglucan phosphatase DSP4, amyloplastic OS=Castanea sativa OX=21020 GN=DSP4 PE=1 SV=1	T	Signal transduction mechanisms	phosphoglucan phosphatase DSP4, amyloplastic-like [Dendrobium catenatum]
Dendrobium_catenatum_newGene_24512	--	--	Molecular Function: DNA binding (GO:0003677);; Molecular Function: ATP-dependent DNA helicase activity (GO:0004003);; Molecular Function: ATP binding (GO:0005524);; Biological Process: nucleobase-containing compound metabolic process (GO:0006139);; Biological Process: DNA duplex unwinding (GO:0032508);;	K15362|4.42605e-69|nnu:104606809|K15362 fanconi anemia group J protein [EC:3.6.4.12] | (RefSeq) Fanconi anemia group J protein	--	[L]	Replication, recombination and repair	Helicase C-terminal domain	Regulator of telomere elongation helicase 1 homolog OS=Oryza sativa subsp. japonica OX=39947 GN=RTEL1 PE=2 SV=1	L	Replication, recombination and repair	Fanconi anemia group J protein homolog isoform X2 [Dendrobium catenatum]
Dendrobium_catenatum_newGene_13597	--	--	--	K05016|5.78656e-06|nnu:104592520|K05016 chloride channel 7 | (RefSeq) putative chloride channel-like protein CLC-g	--	--	--	--	--	--	--	putative chloride channel-like protein CLC-g [Dendrobium catenatum]
Dendrobium_catenatum_newGene_22381	--	--	--	--	--	--	--	--	--	--	--	uncharacterized protein LOC110105161 isoform X3 [Dendrobium catenatum]
Dendrobium_catenatum_newGene_17749	[T]	Signal transduction mechanisms	Biological Process: response to reactive oxygen species (GO:0000302);; Molecular Function: GTPase activity (GO:0003924);; Molecular Function: GTP binding (GO:0005525);; Biological Process: translation (GO:0006412);; Cellular Component: chloroplast stroma (GO:0009570);; Biological Process: regulation of gene expression (GO:0010468);; Biological Process: chloroplast RNA processing (GO:0031425);;	K06207|0|pda:103704562|K06207 GTP-binding protein | (RefSeq) GTP-binding protein TypA/BipA homolog	--	[J]	Translation, ribosomal structure and biogenesis	Elongation factor G C-terminus	Putative elongation factor TypA-like SVR3, chloroplastic OS=Arabidopsis thaliana OX=3702 GN=SVR3 PE=1 SV=1	T	Signal transduction mechanisms	uncharacterized protein LOC110112620 [Dendrobium catenatum]
Dendrobium_catenatum_newGene_25337	--	--	--	--	--	--	--	Proline-rich nuclear receptor coactivator motif	--	S	Function unknown	uncharacterized protein LOC110102872 [Dendrobium catenatum]
Dendrobium_catenatum_newGene_31493	--	--	--	--	--	--	--	--	--	--	--	hypothetical protein MA16_Dca006830 [Dendrobium catenatum]
Dendrobium_catenatum_newGene_32573	--	--	--	K10589|2.49714e-18|sbi:SORBI_09g004530|K10589 ubiquitin-protein ligase E3 C [EC:2.3.2.26] | (RefSeq) SORBIDRAFT_09g004530, Sb09g004530; hypothetical protein	Ubiquitin mediated proteolysis (ko04120)	[O]	Posttranslational modification, protein turnover, chaperones	--	E3 ubiquitin-protein ligase UPL6 OS=Arabidopsis thaliana OX=3702 GN=UPL6 PE=2 SV=1	O	Posttranslational modification, protein turnover, chaperones	E3 ubiquitin-protein ligase UPL6 isoform X3 [Dendrobium catenatum]
Dendrobium_catenatum_newGene_40066	--	--	--	K12180|5.3866e-11|egu:105053950|K12180 COP9 signalosome complex subunit 7 | (RefSeq) COP9 signalosome complex subunit 7	--	--	--	--	COP9 signalosome complex subunit 7 OS=Arabidopsis thaliana OX=3702 GN=CSN7 PE=1 SV=1	O	Posttranslational modification, protein turnover, chaperones	COP9 signalosome complex subunit 7 isoform X1 [Dendrobium catenatum]
Dendrobium_catenatum_newGene_11500	[R]	General function prediction only	Molecular Function: ATP binding (GO:0005524);;	K17681|0|pda:103711532|K17681 ATPase family AAA domain-containing protein 3A/B | (RefSeq) ATPase family AAA domain-containing protein 3-like	--	[O]	Posttranslational modification, protein turnover, chaperones	Domain of unknown function (DUF3523);; ATPase family associated with various cellular activities (AAA);; Holliday junction DNA helicase ruvB N-terminus	Cell division control protein 48 homolog D OS=Arabidopsis thaliana OX=3702 GN=CDC48D PE=1 SV=1	O	Posttranslational modification, protein turnover, chaperones	ATPase family AAA domain-containing protein 3 [Dendrobium catenatum]
Dendrobium_catenatum_newGene_39130	--	--	--	K20782|6.526e-146|crb:CARUB_v10001266mg|K20782 hydroxyproline O-arabinosyltransferase [EC:2.4.2.58] | (RefSeq) hypothetical protein	--	--	--	--	Hydroxyproline O-arabinosyltransferase 3 OS=Arabidopsis thaliana OX=3702 GN=HPAT3 PE=1 SV=1	S	Function unknown	hydroxyproline O-arabinosyltransferase 3 [Capsella rubella]
Dendrobium_catenatum_newGene_31208	--	--	--	--	--	--	--	--	--	--	--	hypothetical protein MA16_Dca016778 [Dendrobium catenatum]
Dendrobium_catenatum_newGene_1552	--	--	--	--	--	--	--	--	--	--	--	uncharacterized protein LOC110109819 [Dendrobium catenatum]
Dendrobium_catenatum_newGene_40610	--	--	--	K13217|1.37069e-41|egu:105047193|K13217 pre-mRNA-processing factor 39 | (RefSeq) uncharacterized LOC105047193	--	[A]	RNA processing and modification	--	--	A	RNA processing and modification	uncharacterized protein LOC110098711 isoform X1 [Dendrobium catenatum]
Dendrobium_catenatum_newGene_18891	--	--	--	--	--	--	--	--	--	--	--	uncharacterized protein LOC110034109 isoform X1 [Phalaenopsis equestris]
Dendrobium_catenatum_newGene_10032	[J]	Translation, ribosomal structure and biogenesis	Molecular Function: structural constituent of ribosome (GO:0003735);; Biological Process: translation (GO:0006412);; Cellular Component: large ribosomal subunit (GO:0015934);;	K02880|1.69249e-73|sita:101758840|K02880 large subunit ribosomal protein L17e | (RefSeq) 60S ribosomal protein L17-like	Ribosome (ko03010)	[J]	Translation, ribosomal structure and biogenesis	Ribosomal protein L22p/L17e	60S ribosomal protein L17 OS=Zea mays OX=4577 GN=RPL17 PE=2 SV=1	J	Translation, ribosomal structure and biogenesis	60S ribosomal protein L17-like, partial [Dendrobium catenatum]
Dendrobium_catenatum_newGene_9880	--	--	Molecular Function: nucleotide binding (GO:0000166);; Molecular Function: nucleic acid binding (GO:0003676);; Molecular Function: hydrolase activity (GO:0016787);;	K16911|1.28343e-39|pda:103723375|K16911 ATP-dependent RNA helicase DDX21 [EC:3.6.4.13] | (RefSeq) DEAD-box ATP-dependent RNA helicase 7-like	--	[A]	RNA processing and modification	--	DEAD-box ATP-dependent RNA helicase 7 OS=Oryza sativa subsp. japonica OX=39947 GN=Os09g0520700 PE=2 SV=1	L	Replication, recombination and repair	DEAD-box ATP-dependent RNA helicase 7 [Dendrobium catenatum]
Dendrobium_catenatum_newGene_16312	--	--	--	--	--	--	--	--	--	S	Function unknown	uncharacterized protein LOC110106536 [Dendrobium catenatum]
Dendrobium_catenatum_newGene_24646	[F]	Nucleotide transport and metabolism	Molecular Function: guanylate kinase activity (GO:0004385);; Biological Process: phosphorylation (GO:0016310);; Biological Process: GMP metabolic process (GO:0046037);; Biological Process: GDP metabolic process (GO:0046710);;	K00942|6.29622e-154|egu:105035252|K00942 guanylate kinase [EC:2.7.4.8] | (RefSeq) guanylate kinase 1	Purine metabolism (ko00230)	[F]	Nucleotide transport and metabolism	Guanylate kinase	Guanylate kinase 1 OS=Oryza sativa subsp. japonica OX=39947 GN=GK1 PE=2 SV=2	F	Nucleotide transport and metabolism	guanylate kinase 1-like [Dendrobium catenatum]
Dendrobium_catenatum_newGene_21252	--	--	--	--	--	--	--	--	DNA-directed RNA polymerase subunit alpha OS=Oryza sativa subsp. japonica OX=39947 GN=rpoA PE=3 SV=1	S	Function unknown	disease resistance protein RGA2-like [Dendrobium catenatum]
Dendrobium_catenatum_newGene_17108	--	--	--	--	--	--	--	--	--	--	--	hypothetical protein MA16_Dca021229 [Dendrobium catenatum]
Dendrobium_catenatum_newGene_1443	--	--	--	K14311|2.10713e-18|egu:105044092|K14311 nuclear pore complex protein Nup188 | (RefSeq) uncharacterized LOC105044092	RNA transport (ko03013)	[S]	Function unknown	--	--	S	Function unknown	uncharacterized protein LOC110098887 [Dendrobium catenatum]
Dendrobium_catenatum_newGene_16181	--	--	--	--	--	--	--	Pathogenesis-related protein Bet v I family	S-norcoclaurine synthase OS=Thalictrum flavum subsp. glaucum OX=150095 PE=1 SV=1	S	Function unknown	ataxia telangiectasia mutated family protein [Dendrobium catenatum]
Dendrobium_catenatum_newGene_23404	--	--	--	--	--	--	--	--	--	--	--	hypothetical protein MA16_Dca021424 [Dendrobium catenatum]
Dendrobium_catenatum_newGene_41291	--	--	--	K04733|3.92901e-11|pda:103714552|K04733 interleukin-1 receptor-associated kinase 4 [EC:2.7.11.1] | (RefSeq) wall-associated receptor kinase 5-like	--	--	--	--	--	--	--	hypothetical protein MA16_Dca003771 [Dendrobium catenatum]
Dendrobium_catenatum_newGene_39593	--	--	--	--	--	[S]	Function unknown	--	--	S	Function unknown	uncharacterized protein LOC110109288 [Dendrobium catenatum]
Dendrobium_catenatum_newGene_18707	--	--	--	--	--	--	--	--	--	S	Function unknown	uncharacterized protein LOC110114994 isoform X1 [Dendrobium catenatum]
Dendrobium_catenatum_newGene_17821	[O]	Posttranslational modification, protein turnover, chaperones	--	K03686|6.41471e-57|egu:105058469|K03686 molecular chaperone DnaJ | (RefSeq) chaperone protein dnaJ 1, mitochondrial	--	[O]	Posttranslational modification, protein turnover, chaperones	DnaJ domain	Chaperone protein dnaJ 1, mitochondrial OS=Arabidopsis thaliana OX=3702 GN=ATJ1 PE=2 SV=2	O	Posttranslational modification, protein turnover, chaperones	chaperone protein dnaJ 1, mitochondrial [Dendrobium catenatum]
Dendrobium_catenatum_newGene_37561	--	--	Molecular Function: DNA binding (GO:0003677);; Molecular Function: DNA-directed 5'-3' RNA polymerase activity (GO:0003899);; Biological Process: transcription, DNA-templated (GO:0006351);; Cellular Component: chloroplast (GO:0009507);;	K03046|4.46003e-42|jcu:7564839|K03046 DNA-directed RNA polymerase subunit beta' [EC:2.7.7.6] | (RefSeq) rpoC1, JacuC_p011; RNA polymerase beta' subunit	Purine metabolism (ko00230);Pyrimidine metabolism (ko00240);RNA polymerase (ko03020)	--	--	--	DNA-directed RNA polymerase subunit beta&apos; OS=Phalaenopsis aphrodite subsp. formosana OX=308872 GN=rpoC1 PE=3 SV=2	K	Transcription	RNA polymerase beta&apos; chain subunit-1, partial (chloroplast) [Chloraea magellanica]
Dendrobium_catenatum_newGene_13595	--	--	--	--	--	[R]	General function prediction only	--	--	L	Replication, recombination and repair	uncharacterized protein LOC110109044, partial [Dendrobium catenatum]
Dendrobium_catenatum_newGene_38696	--	--	Molecular Function: 3-hydroxyacyl-CoA dehydrogenase activity (GO:0003857);; Cellular Component: peroxisome (GO:0005777);; Biological Process: fatty acid beta-oxidation (GO:0006635);;	K10527|4.13565e-23|egu:105040837|K10527 enoyl-CoA hydratase/3-hydroxyacyl-CoA dehydrogenase [EC:4.2.1.17 1.1.1.35 1.1.1.211] | (RefSeq) peroxisomal fatty acid beta-oxidation multifunctional protein-like	Fatty acid degradation (ko00071);alpha-Linolenic acid metabolism (ko00592);Fatty acid metabolism (ko01212)	[I]	Lipid transport and metabolism	3-hydroxyacyl-CoA dehydrogenase, C-terminal domain	Peroxisomal fatty acid beta-oxidation multifunctional protein OS=Oryza sativa subsp. japonica OX=39947 GN=MFP PE=1 SV=2	I	Lipid transport and metabolism	peroxisomal fatty acid beta-oxidation multifunctional protein-like [Dendrobium catenatum]
Dendrobium_catenatum_newGene_35482	[O]	Posttranslational modification, protein turnover, chaperones	Biological Process: sulfate assimilation (GO:0000103);; Cellular Component: cytosol (GO:0005829);; Cellular Component: plasma membrane (GO:0005886);; Biological Process: protein folding (GO:0006457);; Biological Process: glycerol ether metabolic process (GO:0006662);; Molecular Function: electron carrier activity (GO:0009055);; Molecular Function: protein disulfide oxidoreductase activity (GO:001…	K03671|5.89924e-55|egu:105044848|K03671 thioredoxin 1 | (RefSeq) thioredoxin H4-1	--	[O]	Posttranslational modification, protein turnover, chaperones	Thioredoxin;; Thioredoxin-like;; Thioredoxin-like domain;; Thioredoxin	Thioredoxin H4-1 OS=Oryza sativa subsp. japonica OX=39947 GN=Os01g0168200 PE=2 SV=1	O	Posttranslational modification, protein turnover, chaperones	thioredoxin H4-1-like [Dendrobium catenatum]
Dendrobium_catenatum_newGene_29470	--	--	--	--	--	--	--	--	--	--	--	uncharacterized protein LOC110095559 [Dendrobium catenatum]
Dendrobium_catenatum_newGene_1306	--	--	--	--	--	--	--	--	--	S	Function unknown	uncharacterized protein LOC110115139 [Dendrobium catenatum]
Dendrobium_catenatum_newGene_21118	--	--	Molecular Function: magnesium ion transmembrane transporter activity (GO:0015095);; Biological Process: magnesium ion transport (GO:0015693);; Cellular Component: integral component of membrane (GO:0016021);; Biological Process: magnesium ion transmembrane transport (GO:1903830);;	--	--	[S]	Function unknown	Magnesium transporter NIPA;; EamA-like transporter family	Probable magnesium transporter NIPA3 OS=Arabidopsis thaliana OX=3702 GN=At1g34470 PE=2 SV=1	S	Function unknown	probable magnesium transporter NIPA1 [Phalaenopsis equestris]
Dendrobium_catenatum_newGene_42410	--	--	--	--	--	--	--	--	Nudix hydrolase 3 OS=Arabidopsis thaliana OX=3702 GN=NUDT3 PE=1 SV=1	L	Replication, recombination and repair	nudix hydrolase 3 isoform X2 [Phalaenopsis equestris]
Dendrobium_catenatum_newGene_34326	--	--	--	--	--	--	--	--	--	S	Function unknown	uncharacterized protein LOC110115458 isoform X1 [Dendrobium catenatum]
Dendrobium_catenatum_newGene_24995	--	--	--	--	--	--	--	--	Protein trichome birefringence-like 12 OS=Arabidopsis thaliana OX=3702 GN=TBL12 PE=2 SV=1	S	Function unknown	protein trichome birefringence-like 12 [Dendrobium catenatum]
Dendrobium_catenatum_newGene_22731	--	--	--	--	--	--	--	--	--	--	--	hypothetical protein MA16_Dca025061 [Dendrobium catenatum]
Dendrobium_catenatum_newGene_25151	--	--	--	--	--	--	--	--	AT-rich interactive domain-containing protein 3 OS=Arabidopsis thaliana OX=3702 GN=ARID3 PE=1 SV=1	--	--	--
Dendrobium_catenatum_newGene_25847	--	--	--	--	--	[R]	General function prediction only	Reverse transcriptase (RNA-dependent DNA polymerase)	Uncharacterized mitochondrial protein AtMg00860 OS=Arabidopsis thaliana OX=3702 GN=AtMg00860 PE=4 SV=1	L	Replication, recombination and repair	RNA-directed DNA polymerase [Dendrobium catenatum]
Dendrobium_catenatum_newGene_19997	--	--	--	--	--	--	--	--	--	--	--	Uncharacterized protein MA16_Dca005056 [Dendrobium catenatum]
Dendrobium_catenatum_newGene_13443	--	--	--	--	--	--	--	--	--	S	Function unknown	zinc finger MYM-type protein 1-like [Dendrobium catenatum]
Dendrobium_catenatum_newGene_15500	--	--	--	--	--	--	--	--	--	--	--	hypothetical protein MA16_Dca018453 [Dendrobium catenatum]
Dendrobium_catenatum_newGene_27638	--	--	--	--	--	--	--	GDSL/SGNH-like Acyl-Esterase family found in Pmr5 and Cas1p	Protein trichome birefringence-like 28 OS=Arabidopsis thaliana OX=3702 GN=TBL28 PE=2 SV=1	S	Function unknown	protein trichome birefringence-like 3 [Dendrobium catenatum]
Dendrobium_catenatum_newGene_29666	--	--	--	--	--	--	--	--	--	--	--	hypothetical protein MA16_Dca016918 [Dendrobium catenatum]
Dendrobium_catenatum_newGene_1839	--	--	--	--	--	--	--	--	--	--	--	Putative disease resistance protein RGA3 [Dendrobium catenatum]
Dendrobium_catenatum_newGene_26344	--	--	--	--	--	--	--	--	--	--	--	hypothetical protein MA16_Dca009237 [Dendrobium catenatum]
Dendrobium_catenatum_newGene_42145	--	--	--	--	--	--	--	--	--	--	--	hypothetical protein AQUCO_04400096v1 [Aquilegia coerulea]
Dendrobium_catenatum_newGene_33958	--	--	Molecular Function: voltage-gated potassium channel activity (GO:0005249);; Cellular Component: integral component of plasma membrane (GO:0005887);; Biological Process: regulation of membrane potential (GO:0042391);; Biological Process: potassium ion transmembrane transport (GO:0071805);;	--	--	[PT]	--	--	Potassium channel KOR2 OS=Oryza sativa subsp. japonica OX=39947 GN=Os04g0445000 PE=2 SV=2	U	Intracellular trafficking, secretion, and vesicular transport	potassium channel KOR2-like isoform X3 [Dendrobium catenatum]
Dendrobium_catenatum_newGene_13223	--	--	--	--	--	[R]	General function prediction only	--	--	L	Replication, recombination and repair	uncharacterized protein LOC110413413 [Herrania umbratica]
Dendrobium_catenatum_newGene_34984	--	--	Cellular Component: Golgi membrane (GO:0000139);; Biological Process: protein glycosylation (GO:0006486);; Molecular Function: galactosyltransferase activity (GO:0008378);; Cellular Component: integral component of membrane (GO:0016021);;	K20855|1.0917e-132|vra:106756463|K20855 beta-1,3-galactosyltransferase 1/2/3/4/5/7/8 [EC:2.4.1.-] | (RefSeq) probable beta-1,3-galactosyltransferase 2	--	[G]	Carbohydrate transport and metabolism	Galactosyltransferase	Probable beta-1,3-galactosyltransferase 2 OS=Arabidopsis thaliana OX=3702 GN=B3GALT2 PE=2 SV=1	S	Function unknown	probable beta-1,3-galactosyltransferase 2 isoform X2 [Dendrobium catenatum]
Dendrobium_catenatum_newGene_642	[C]	Energy production and conversion	Biological Process: ion transport (GO:0006811);; Cellular Component: plastid (GO:0009536);; Cellular Component: membrane (GO:0016020);; Biological Process: single-organism process (GO:0044699);;	K02108|3.66015e-12|pda:8890488|K02108 F-type H+-transporting ATPase subunit a | (RefSeq) atpI, PhdaC_p009; ATP synthase CF0 A chain subunit IV	Oxidative phosphorylation (ko00190);Photosynthesis (ko00195)	[C]	Energy production and conversion	--	ATP synthase subunit a, chloroplastic OS=Phalaenopsis aphrodite subsp. formosana OX=308872 GN=atpI PE=3 SV=1	C	Energy production and conversion	ATP synthase CF0 A subunit (chloroplast) [Dendrobium strongylanthum]
Dendrobium_catenatum_newGene_35391	--	--	--	--	--	--	--	--	--	S	Function unknown	ataxia telangiectasia mutated family protein [Dendrobium catenatum]
Dendrobium_catenatum_newGene_8924	--	--	Biological Process: maturation of SSU-rRNA from tricistronic rRNA transcript (SSU-rRNA, 5.8S rRNA, LSU-rRNA) (GO:0000462);; Molecular Function: structural constituent of ribosome (GO:0003735);; Cellular Component: mitochondrion (GO:0005739);; Biological Process: translation (GO:0006412);; Cellular Component: cytosolic small ribosomal subunit (GO:0022627);;	K02995|1.2144e-35|sbi:SORBI_06g004770|K02995 small subunit ribosomal protein S8e | (RefSeq) SORBIDRAFT_06g004770, Sb06g004770; hypothetical protein	Ribosome (ko03010)	[J]	Translation, ribosomal structure and biogenesis	--	40S ribosomal protein S8 OS=Oryza sativa subsp. japonica OX=39947 GN=RPS8 PE=2 SV=2	J	Translation, ribosomal structure and biogenesis	40S ribosomal protein S8-like, partial [Dendrobium catenatum]
Dendrobium_catenatum_newGene_31177	[T]	Signal transduction mechanisms	--	--	--	--	--	Protein tyrosine kinase;; Protein kinase domain;; S-locus glycoprotein domain;; D-mannose binding lectin;; PAN-like domain	Receptor-like serine/threonine-protein kinase SD1-8 OS=Arabidopsis thaliana OX=3702 GN=SD18 PE=1 SV=1	T	Signal transduction mechanisms	receptor-like serine/threonine-protein kinase SD1-8 isoform X1 [Dendrobium catenatum]
Dendrobium_catenatum_newGene_13166	--	--	--	--	--	--	--	HPC2 and ubinuclein domain	Ubinuclein-1 OS=Arabidopsis thaliana OX=3702 GN=UBN1 PE=1 SV=1	S	Function unknown	uncharacterized protein LOC110097946 [Dendrobium catenatum]
Dendrobium_catenatum_newGene_939	[KL]	Transcription;; Replication, recombination and repair	Molecular Function: nucleic acid binding (GO:0003676);; Molecular Function: helicase activity (GO:0004386);; Molecular Function: ATP binding (GO:0005524);; Molecular Function: zinc ion binding (GO:0008270);; Biological Process: DNA mediated transformation (GO:0009294);; Biological Process: double-strand break repair via synthesis-dependent strand annealing (GO:0045003);;	K15505|2.62775e-60|mtr:MTR_2g084630|K15505 DNA repair protein RAD5 [EC:3.6.4.-] | (RefSeq) DNA/RNA helicase	--	[KL]	--	SNF2 family N-terminal domain	DNA repair protein RAD5A OS=Arabidopsis thaliana OX=3702 GN=RAD5A PE=1 SV=1	L	Replication, recombination and repair	putative SWI/SNF-related matrix-associated actin-dependent regulator of chromatin subfamily A member 3-like 2 [Phalaenopsis equestris]
Dendrobium_catenatum_newGene_19229	--	--	--	--	--	--	--	--	--	--	--	uncharacterized protein LOC110115954 [Dendrobium catenatum]
Dendrobium_catenatum_newGene_23418	--	--	--	--	--	--	--	--	--	--	--	uncharacterized protein LOC110032671 [Phalaenopsis equestris]
Dendrobium_catenatum_newGene_15665	--	--	--	--	--	--	--	Plant transposase (Ptta/En/Spm family)	--	--	--	Alpha-humulene synthase [Dendrobium catenatum]
Dendrobium_catenatum_newGene_37730	--	--	--	--	--	--	--	--	--	--	--	LOW QUALITY PROTEIN: protein STRUBBELIG-RECEPTOR FAMILY 5-like [Dendrobium catenatum]
Dendrobium_catenatum_newGene_11817	[G]	Carbohydrate transport and metabolism	Molecular Function: magnesium ion binding (GO:0000287);; Molecular Function: monooxygenase activity (GO:0004497);; Cellular Component: chloroplast (GO:0009507);; Molecular Function: ribulose-bisphosphate carboxylase activity (GO:0016984);; Biological Process: reductive pentose-phosphate cycle (GO:0019253);; Biological Process: oxidation-reduction process (GO:0055114);;	K01601|3.70412e-80|dosa:Os12t0207600-00|K01601 ribulose-bisphosphate carboxylase large chain [EC:4.1.1.39] | (RAP-DB) Os12g0207600; Similar to ribulose-1,5-bisphosphate carboxylase/oxygenase large subunit.	Glyoxylate and dicarboxylate metabolism (ko00630);Carbon fixation in photosynthetic organisms (ko00710);Carbon metabolism (ko01200)	--	--	Ribulose bisphosphate carboxylase large chain, catalytic domain;; Ribulose bisphosphate carboxylase large chain, catalytic domain	Ribulose bisphosphate carboxylase large chain OS=Dioscorea elephantipes OX=145284 GN=rbcL PE=3 SV=1	G	Carbohydrate transport and metabolism	ribulose-1,5-bisphosphate carboxylase/oxygenase large subunit (chloroplast) [Dendrobium brymerianum]
Dendrobium_catenatum_newGene_34548	--	--	Cellular Component: integral component of membrane (GO:0016021);;	--	--	[E]	Amino acid transport and metabolism	Transmembrane amino acid transporter protein	Amino acid permease 4 OS=Arabidopsis thaliana OX=3702 GN=AAP4 PE=1 SV=1	E	Amino acid transport and metabolism	amino acid permease 4-like, partial [Dendrobium catenatum]
Dendrobium_catenatum_newGene_38889	--	--	Cellular Component: anaphase-promoting complex (GO:0005680);; Molecular Function: zinc ion binding (GO:0008270);; Biological Process: protein ubiquitination involved in ubiquitin-dependent protein catabolic process (GO:0042787);; Biological Process: positive regulation of mitotic metaphase/anaphase transition (GO:0045842);; Molecular Function: ubiquitin protein ligase activity (GO:0061630);; Mole…	K03358|5.40419e-54|mus:103968765|K03358 anaphase-promoting complex subunit 11 | (RefSeq) anaphase-promoting complex subunit 11	Ubiquitin mediated proteolysis (ko04120)	[DO]	--	Anaphase-promoting complex subunit 11 RING-H2 finger;; RING-H2 zinc finger domain	Anaphase-promoting complex subunit 11 OS=Arabidopsis thaliana OX=3702 GN=APC11 PE=1 SV=3	O	Posttranslational modification, protein turnover, chaperones	anaphase-promoting complex subunit 11 isoform X1 [Asparagus officinalis]
Dendrobium_catenatum_newGene_18677	--	--	--	--	--	--	--	--	--	S	Function unknown	hypothetical protein AXF42_Ash005015 [Apostasia shenzhenica]
Dendrobium_catenatum_newGene_14809	--	--	--	--	--	--	--	--	--	--	--	protein DA1-related 1-like isoform X2 [Dendrobium catenatum]
Dendrobium_catenatum_newGene_17906	--	--	--	--	--	--	--	--	--	S	Function unknown	uncharacterized protein LOC110112808 isoform X2 [Dendrobium catenatum]
Dendrobium_catenatum_newGene_12239	[T]	Signal transduction mechanisms	Biological Process: response to stress (GO:0006950);;	--	--	--	--	Universal stress protein family	Universal stress protein A-like protein OS=Arabidopsis thaliana OX=3702 GN=At3g01520 PE=1 SV=2	T	Signal transduction mechanisms	universal stress protein PHOS34-like [Dendrobium catenatum]
Dendrobium_catenatum_newGene_29302	--	--	Molecular Function: iron ion binding (GO:0005506);; Cellular Component: chloroplast (GO:0009507);; Biological Process: secondary shoot formation (GO:0010223);; Molecular Function: cis-trans isomerase activity (GO:0016859);; Biological Process: strigolactone biosynthetic process (GO:1901601);;	K17911|2.91149e-68|egu:105042224|K17911 beta-carotene isomerase [EC:5.2.1.14] | (RefSeq) beta-carotene isomerase D27, chloroplastic-like	Carotenoid biosynthesis (ko00906)	--	--	Domain of unknown function (DUF4033)	Beta-carotene isomerase D27, chloroplastic OS=Oryza sativa subsp. japonica OX=39947 GN=D27 PE=1 SV=1	S	Function unknown	beta-carotene isomerase D27, chloroplastic-like [Dendrobium catenatum]
Dendrobium_catenatum_newGene_5698	--	--	Biological Process: amino acid transmembrane transport (GO:0003333);; Cellular Component: plasma membrane (GO:0005886);; Molecular Function: gamma-aminobutyric acid transmembrane transporter activity (GO:0015185);; Biological Process: gamma-aminobutyric acid transport (GO:0015812);; Cellular Component: integral component of membrane (GO:0016021);;	--	--	[E]	Amino acid transport and metabolism	Transmembrane amino acid transporter protein	GABA transporter 1 OS=Arabidopsis thaliana OX=3702 GN=GAT1 PE=1 SV=1	E	Amino acid transport and metabolism	GABA transporter 1-like, partial [Dendrobium catenatum]
Dendrobium_catenatum_newGene_32606	[R]	General function prediction only	--	--	--	--	--	Tetratricopeptide repeat;; Tetratricopeptide repeat;; Tetratricopeptide repeat;; Tetratricopeptide repeat;; Tetratricopeptide repeat;; Tetratricopeptide repeat	Protein SULFUR DEFICIENCY-INDUCED 1 OS=Arabidopsis thaliana OX=3702 GN=SDI1 PE=2 SV=1	S	Function unknown	protein SULFUR DEFICIENCY-INDUCED 1-like isoform X1 [Dendrobium catenatum]
Dendrobium_catenatum_newGene_37416	--	--	--	--	--	--	--	--	--	--	--	uncharacterized protein LOC110096915 [Dendrobium catenatum]
Dendrobium_catenatum_newGene_33811	[G]	Carbohydrate transport and metabolism	Molecular Function: sedoheptulose-7-phosphate:D-glyceraldehyde-3-phosphate glyceronetransferase activity (GO:0004801);; Cellular Component: cytoplasm (GO:0005737);; Biological Process: carbohydrate metabolic process (GO:0005975);; Biological Process: pentose-phosphate shunt (GO:0006098);;	K00616|2.24e-25|nnu:104592737|K00616 transaldolase [EC:2.2.1.2] | (RefSeq) transaldolase	Pentose phosphate pathway (ko00030);Carbon metabolism (ko01200);Biosynthesis of amino acids (ko01230)	[G]	Carbohydrate transport and metabolism	Cysteine-rich TM module stress tolerance	--	G	Carbohydrate transport and metabolism	uncharacterized protein LOC110096380 [Dendrobium catenatum]
Dendrobium_catenatum_newGene_37466	--	--	--	--	--	[R]	General function prediction only	--	Auxilin-related protein 2 OS=Arabidopsis thaliana OX=3702 GN=At4g12770 PE=1 SV=1	U	Intracellular trafficking, secretion, and vesicular transport	auxilin-like protein 1 isoform X1 [Dendrobium catenatum]
Dendrobium_catenatum_newGene_32785	[R]	General function prediction only	Molecular Function: nucleotide binding (GO:0000166);; Molecular Function: protein kinase activity (GO:0004672);; Biological Process: protein phosphorylation (GO:0006468);; Biological Process: microtubule-based process (GO:0007017);;	K08857|1.10785e-83|vvi:100258125|K08857 NIMA (never in mitosis gene a)-related kinase 1/4/5 [EC:2.7.11.1] | (RefSeq) serine/threonine-protein kinase Nek5	--	[R]	General function prediction only	Protein kinase domain;; Protein tyrosine kinase	Serine/threonine-protein kinase Nek5 OS=Oryza sativa subsp. japonica OX=39947 GN=NEK5 PE=2 SV=1	T	Signal transduction mechanisms	serine/threonine-protein kinase Nek1 isoform X1 [Dendrobium catenatum]
Dendrobium_catenatum_newGene_35582	--	--	--	--	--	--	--	--	--	S	Function unknown	ataxia telangiectasia mutated family protein [Dendrobium catenatum]
Dendrobium_catenatum_newGene_12059	[KB]	Transcription;; Chromatin structure and dynamics	Cellular Component: histone acetyltransferase complex (GO:0000123);; Biological Process: tRNA wobble uridine modification (GO:0002098);; Molecular Function: histone acetyltransferase activity (GO:0004402);; Cellular Component: cytoplasm (GO:0005737);; Biological Process: regulation of transcription from RNA polymerase II promoter (GO:0006357);; Biological Process: transcription elongation from RN…	K07739|8.95261e-80|obr:102713076|K07739 elongator complex protein 3 [EC:2.3.1.48] | (RefSeq) elongator complex protein 3	--	[BK]	--	Radical_SAM C-terminal domain	Elongator complex protein 3 OS=Oryza sativa subsp. japonica OX=39947 GN=ELP3 PE=2 SV=2	BK	Chromatin structure and dynamics;; Transcription	elongator complex protein 3-like [Dendrobium catenatum]
Dendrobium_catenatum_newGene_27061	[L]	Replication, recombination and repair	--	--	--	[R]	General function prediction only	Reverse transcriptase-like;; Reverse transcriptase (RNA-dependent DNA polymerase)	RNA-directed DNA polymerase homolog OS=Oenothera berteroana OX=3950 PE=4 SV=1	L	Replication, recombination and repair	RNA-directed DNA polymerase [Dendrobium catenatum]
Dendrobium_catenatum_newGene_13982	--	--	--	--	--	[T]	Signal transduction mechanisms	--	Protein Ycf2 OS=Arabidopsis thaliana OX=3702 GN=ycf2-A PE=3 SV=1	S	Function unknown	protein phosphatase 1 regulatory subunit SDS22 [Phalaenopsis equestris]
Dendrobium_catenatum_newGene_10405	--	--	--	--	--	--	--	--	--	--	--	Putative disease resistance protein RGA3 [Dendrobium catenatum]
Dendrobium_catenatum_newGene_8380	--	--	--	--	--	--	--	--	--	--	--	protein EPIDERMAL PATTERNING FACTOR 1 [Dendrobium catenatum]
Dendrobium_catenatum_newGene_16843	--	--	--	--	--	[R]	General function prediction only	--	Calcineurin B-like protein 1 OS=Oryza sativa subsp. japonica OX=39947 GN=CBL1 PE=2 SV=2	DTZ	Cell cycle control, cell division, chromosome partitioning;; Signal transduction mechanisms;; Cytoskeleton	uncharacterized protein LOC111412620 [Olea europaea var. sylvestris]
Dendrobium_catenatum_newGene_35562	--	--	Biological Process: cellular process (GO:0009987);; Molecular Function: ion binding (GO:0043167);; Biological Process: macromolecule metabolic process (GO:0043170);; Biological Process: primary metabolic process (GO:0044238);; Biological Process: response to stimulus (GO:0050896);; Molecular Function: organic cyclic compound binding (GO:0097159);; Molecular Function: heterocyclic compound binding…	--	--	[R]	General function prediction only	Reverse transcriptase (RNA-dependent DNA polymerase);; Integrase core domain	Uncharacterized mitochondrial protein AtMg00860 OS=Arabidopsis thaliana OX=3702 GN=AtMg00860 PE=4 SV=1	L	Replication, recombination and repair	putative mitochondrial protein [Dendrobium catenatum]
Dendrobium_catenatum_newGene_20886	--	--	--	--	--	--	--	--	--	--	--	E3 ubiquitin-protein ligase SPL2 isoform X2 [Dendrobium catenatum]
Dendrobium_catenatum_newGene_26412	--	--	--	--	--	--	--	--	--	--	--	disease resistance protein RGA2-like [Phalaenopsis equestris]
Dendrobium_catenatum_newGene_24449	--	--	--	--	--	[R]	General function prediction only	Integrase core domain;; Reverse transcriptase (RNA-dependent DNA polymerase);; Reverse transcriptase (RNA-dependent DNA polymerase);; gag-polypeptide of LTR copia-type	Retrovirus-related Pol polyprotein from transposon RE1 OS=Arabidopsis thaliana OX=3702 GN=RE1 PE=2 SV=1	L	Replication, recombination and repair	Retrovirus-related Pol polyprotein from transposon TNT 1-94 [Dendrobium catenatum]
Dendrobium_catenatum_newGene_20040	--	--	Biological Process: aspartate family amino acid biosynthetic process (GO:0009067);; Molecular Function: oxidoreductase activity, acting on the aldehyde or oxo group of donors, NAD or NADP as acceptor (GO:0016620);; Molecular Function: organic cyclic compound binding (GO:0097159);; Molecular Function: heterocyclic compound binding (GO:1901363);;	--	--	[K]	Transcription	Reverse transcriptase (RNA-dependent DNA polymerase);; Transcription factor e(y)2	Transcription and mRNA export factor ENY2 OS=Arabidopsis thaliana OX=3702 GN=At3g27100 PE=3 SV=1	S	Function unknown	integrator complex subunit 11 [Dendrobium catenatum]
Dendrobium_catenatum_newGene_30034	--	--	--	--	--	--	--	--	--	S	Function unknown	uncharacterized protein LOC110095086 [Dendrobium catenatum]
Dendrobium_catenatum_newGene_16976	--	--	--	--	--	--	--	--	--	S	Function unknown	uncharacterized protein LOC110105814 [Dendrobium catenatum]
Dendrobium_catenatum_newGene_7427	[T]	Signal transduction mechanisms	Molecular Function: ATP binding (GO:0005524);; Cellular Component: plasma membrane (GO:0005886);; Molecular Function: ATPase-coupled organic phosphonate transmembrane transporter activity (GO:0015416);; Biological Process: organic phosphonate transport (GO:0015716);; Biological Process: organophosphate ester transport (GO:0015748);; Cellular Component: integral component of membrane (GO:0016021);…	--	--	[Q]	Secondary metabolites biosynthesis, transport and catabolism	ABC transporter;; AAA domain, putative AbiEii toxin, Type IV TA system	ABC transporter G family member 14 OS=Arabidopsis thaliana OX=3702 GN=ABCG14 PE=2 SV=1	V	Defense mechanisms	ABC transporter G family member 14-like, partial [Dendrobium catenatum]
Dendrobium_catenatum_newGene_39133	--	--	--	--	--	--	--	--	--	S	Function unknown	integrator complex subunit 11 [Dendrobium catenatum]
Dendrobium_catenatum_newGene_34117	--	--	Molecular Function: DNA binding (GO:0003677);; Biological Process: DNA recombination (GO:0006310);;	K01191|1.6134e-18|mdm:103437567|K01191 alpha-mannosidase [EC:3.2.1.24] | (RefSeq) alpha-mannosidase-like	Other glycan degradation (ko00511)	[R]	General function prediction only	--	Retrovirus-related Pol polyprotein from transposon TNT 1-94 OS=Nicotiana tabacum OX=4097 PE=2 SV=1	L	Replication, recombination and repair	putative Ty-1 copia retrotransposon [Phaseolus vulgaris]
Dendrobium_catenatum_newGene_33894	--	--	--	--	--	[R]	General function prediction only	Domain of unknown function (DUF4283);; Reverse transcriptase (RNA-dependent DNA polymerase)	Uncharacterized mitochondrial protein AtMg01250 OS=Arabidopsis thaliana OX=3702 GN=AtMg01250 PE=4 SV=1	S	Function unknown	Putative ribonuclease H protein [Dendrobium catenatum]
Dendrobium_catenatum_newGene_23022	--	--	--	K07541|2.55773e-77|egu:105051520|K07541 phosphatidylinositol glycan, class X | (RefSeq) phosphatidylinositol-glycan biosynthesis class X protein	Glycosylphosphatidylinositol(GPI)-anchor biosynthesis (ko00563)	--	--	PIG-X / PBN1	--	S	Function unknown	phosphatidylinositol-glycan biosynthesis class X protein [Dendrobium catenatum]
Dendrobium_catenatum_newGene_29187	--	--	--	--	--	--	--	--	--	S	Function unknown	uncharacterized protein LOC110109780 [Dendrobium catenatum]
Dendrobium_catenatum_newGene_15472	--	--	--	K05749|0|obr:102700599|K05749 cytoplasmic FMR1 interacting protein | (RefSeq) protein PIR	RNA transport (ko03013)	[R]	General function prediction only	Protein of unknown function (DUF1394)	Protein PIR OS=Arabidopsis thaliana OX=3702 GN=PIR PE=1 SV=2	S	Function unknown	protein PIR [Dendrobium catenatum]
Dendrobium_catenatum_newGene_10597	--	--	Cellular Component: membrane (GO:0016020);;	--	--	--	--	Gibberellin regulated protein	Snakin-2 OS=Solanum tuberosum OX=4113 GN=SN2 PE=1 SV=1	O	Posttranslational modification, protein turnover, chaperones	gibberellin-regulated protein 11-like [Dendrobium catenatum]
Dendrobium_catenatum_newGene_16367	--	--	--	--	--	[R]	General function prediction only	--	--	S	Function unknown	Putative ribonuclease H protein [Dendrobium catenatum]
Dendrobium_catenatum_newGene_23031	--	--	Molecular Function: actin binding (GO:0003779);; Cellular Component: cytoplasm (GO:0005737);; Cellular Component: Arp2/3 protein complex (GO:0005885);; Biological Process: Arp2/3 complex-mediated actin nucleation (GO:0034314);;	K05755|1.05066e-113|bdi:100823545|K05755 actin related protein 2/3 complex, subunit 4 | (RefSeq) actin-related protein 2/3 complex subunit 4	Endocytosis (ko04144)	[Z]	Cytoskeleton	ARP2/3 complex 20 kDa subunit (ARPC4)	Actin-related protein 2/3 complex subunit 4 OS=Arabidopsis thaliana OX=3702 GN=ARPC4 PE=1 SV=1	S	Function unknown	actin-related protein 2/3 complex subunit 4 [Dendrobium catenatum]
Dendrobium_catenatum_newGene_15502	--	--	--	--	--	--	--	--	--	S	Function unknown	Uncharacterized protein TCM_019693 isoform 1 [Theobroma cacao]
Dendrobium_catenatum_newGene_18242	--	--	--	--	--	[R]	General function prediction only	--	--	S	Function unknown	integrator complex subunit 11 [Dendrobium catenatum]
Dendrobium_catenatum_newGene_30918	--	--	--	--	--	[R]	General function prediction only	Ankyrin repeats (3 copies);; Ankyrin repeats (many copies);; Ankyrin repeat;; Ankyrin repeat	--	S	Function unknown	uncharacterized protein LOC110108457 isoform X2 [Dendrobium catenatum]
Dendrobium_catenatum_newGene_19866	--	--	Cellular Component: integral component of membrane (GO:0016021);;	K14314|9.13213e-101|pda:103719817|K14314 nuclear pore complex protein Nup210 | (RefSeq) nuclear pore complex protein GP210	RNA transport (ko03013)	[YU]	--	--	Nuclear pore complex protein GP210 OS=Arabidopsis thaliana OX=3702 GN=GB210 PE=1 SV=1	U	Intracellular trafficking, secretion, and vesicular transport	nuclear pore complex protein GP210-like isoform X1 [Dendrobium catenatum]
Dendrobium_catenatum_newGene_28617	--	--	--	--	--	[OK]	--	--	--	O	Posttranslational modification, protein turnover, chaperones	uncharacterized protein LOC110094532 isoform X2 [Dendrobium catenatum]
Dendrobium_catenatum_newGene_26080	--	--	--	--	--	--	--	--	--	--	--	KH domain-containing protein [Dendrobium catenatum]
Dendrobium_catenatum_newGene_11679	--	--	--	--	--	--	--	--	--	--	--	uncharacterized protein LOC110103986 isoform X2 [Dendrobium catenatum]
Dendrobium_catenatum_newGene_23840	[K]	Transcription	Molecular Function: DNA binding (GO:0003677);; Molecular Function: DNA-directed 5'-3' RNA polymerase activity (GO:0003899);; Cellular Component: mitochondrion (GO:0005739);; Biological Process: transcription, DNA-templated (GO:0006351);;	K10908|5.05874e-79|pda:103722037|K10908 DNA-directed RNA polymerase, mitochondrial [EC:2.7.7.6] | (RefSeq) DNA-directed RNA polymerase 2A-like	--	[KL]	--	DNA-dependent RNA polymerase	DNA-directed RNA polymerase 1A (Fragment) OS=Nicotiana tabacum OX=4097 GN=RPOT1-SYL PE=3 SV=2	K	Transcription	DNA-directed RNA polymerase 1A-like [Dendrobium catenatum]
Dendrobium_catenatum_newGene_24192	[J]	Translation, ribosomal structure and biogenesis	Molecular Function: RNA binding (GO:0003723);; Molecular Function: proline-tRNA ligase activity (GO:0004827);; Molecular Function: ATP binding (GO:0005524);; Cellular Component: cytoplasm (GO:0005737);; Biological Process: prolyl-tRNA aminoacylation (GO:0006433);;	--	--	[J]	Translation, ribosomal structure and biogenesis	--	Proline--tRNA ligase, cytoplasmic OS=Arabidopsis thaliana OX=3702 GN=At3g62120 PE=1 SV=1	J	Translation, ribosomal structure and biogenesis	LOW QUALITY PROTEIN: proline--tRNA ligase, cytoplasmic-like [Phalaenopsis equestris]
Dendrobium_catenatum_newGene_34137	--	--	Biological Process: autophagy (GO:0006914);; Biological Process: cellular response to nitrogen starvation (GO:0006995);;	K08341|1.72618e-76|egu:105051198|K08341 GABA(A) receptor-associated protein | (RefSeq) autophagy-related protein 8C	Regulation of autophagy (ko04140)	[Z]	Cytoskeleton	Autophagy protein Atg8 ubiquitin like;; Ubiquitin-like autophagy protein Apg12	Autophagy-related protein 8C OS=Oryza sativa subsp. japonica OX=39947 GN=ATG8C PE=2 SV=1	U	Intracellular trafficking, secretion, and vesicular transport	autophagy-related protein 8C [Dendrobium catenatum]
Dendrobium_catenatum_newGene_38643	--	--	--	--	--	--	--	Plant transposase (Ptta/En/Spm family)	--	S	Function unknown	uncharacterized protein LOC110111932 [Dendrobium catenatum]
Dendrobium_catenatum_newGene_31329	--	--	--	--	--	--	--	--	--	--	--	hypothetical protein MA16_Dca022245 [Dendrobium catenatum]
Dendrobium_catenatum_newGene_28530	--	--	--	--	--	--	--	--	--	--	--	receptor-like serine/threonine-protein kinase ALE2 isoform X4 [Dendrobium catenatum]
Dendrobium_catenatum_newGene_23973	--	--	--	--	--	--	--	--	--	--	--	E3 ubiquitin-protein ligase ATL6-like [Dendrobium catenatum]
Dendrobium_catenatum_newGene_10340	--	--	--	--	--	--	--	Cleavage site for pathogenic type III effector avirulence factor Avr	--	S	Function unknown	uncharacterized protein LOC110105968 [Dendrobium catenatum]
Dendrobium_catenatum_newGene_24454	--	--	--	--	--	[R]	General function prediction only	--	Retrovirus-related Pol polyprotein from transposon TNT 1-94 OS=Nicotiana tabacum OX=4097 PE=2 SV=1	L	Replication, recombination and repair	hypothetical protein MA16_Dca010618 [Dendrobium catenatum]
Dendrobium_catenatum_newGene_14537	--	--	--	--	--	--	--	--	--	--	--	protein FAM133A-like [Dendrobium catenatum]
Dendrobium_catenatum_newGene_34509	--	--	--	--	--	--	--	--	--	S	Function unknown	ubiquitin-protein ligase E3 C [Dendrobium catenatum]
Dendrobium_catenatum_newGene_36714	--	--	--	--	--	--	--	--	--	S	Function unknown	ubiquitin-protein ligase E3 C [Dendrobium catenatum]
Dendrobium_catenatum_newGene_37878	--	--	--	--	--	--	--	Domain of unknown function (DUF4218)	--	--	--	PREDICTED: uncharacterized protein LOC104090561 isoform X4 [Nicotiana tomentosiformis]
Dendrobium_catenatum_newGene_10912	--	--	--	--	--	--	--	--	--	L	Replication, recombination and repair	Putative disease resistance protein RGA1 [Dendrobium catenatum]
Dendrobium_catenatum_newGene_12391	--	--	--	--	--	--	--	--	--	S	Function unknown	uncharacterized protein LOC110114912 [Dendrobium catenatum]
Dendrobium_catenatum_newGene_898	--	--	Cellular Component: mitochondrial respiratory chain complex I (GO:0005747);; Molecular Function: NADH dehydrogenase (ubiquinone) activity (GO:0008137);; Cellular Component: integral component of membrane (GO:0016021);; Biological Process: ATP synthesis coupled electron transport (GO:0042773);;	K03883|1.10666e-36|mtr:A0S16_gp28|K03883 NADH-ubiquinone oxidoreductase chain 5 [EC:1.6.5.3] | (RefSeq) nad5; NADH dehydrogenase subunit 5	Oxidative phosphorylation (ko00190)	[C]	Energy production and conversion	--	NADH-ubiquinone oxidoreductase chain 5 (Fragment) OS=Zea mays OX=4577 GN=ND5 PE=3 SV=1	C	Energy production and conversion	hypothetical protein GLYMA_17G185800 [Glycine max]
Dendrobium_catenatum_newGene_18558	--	--	--	--	--	--	--	--	--	S	Function unknown	integrator complex subunit 11 [Dendrobium catenatum]
Dendrobium_catenatum_newGene_13645	[L]	Replication, recombination and repair	Molecular Function: DNA clamp loader activity (GO:0003689);; Molecular Function: ATP binding (GO:0005524);; Cellular Component: nucleus (GO:0005634);; Cellular Component: DNA replication factor C complex (GO:0005663);; Biological Process: DNA-dependent DNA replication (GO:0006261);; Biological Process: negative regulation of defense response (GO:0031348);;	K10756|0|egu:105053122|K10756 replication factor C subunit 3/5 | (RefSeq) replication factor C subunit 3	DNA replication (ko03030);Nucleotide excision repair (ko03420);Mismatch repair (ko03430)	[L]	Replication, recombination and repair	Replication factor C C-terminal domain;; ATPase family associated with various cellular activities (AAA);; DNA polymerase III, delta subunit;; Rad17 cell cycle checkpoint protein;; AAA domain (dynein-related subfamily)	Replication factor C subunit 3 OS=Oryza sativa subsp. japonica OX=39947 GN=RFC3 PE=2 SV=1	L	Replication, recombination and repair	replication factor C subunit 3 [Dendrobium catenatum]
Dendrobium_catenatum_newGene_39247	--	--	--	--	--	--	--	HECT-like Ubiquitin-conjugating enzyme (E2)-binding	--	S	Function unknown	uncharacterized protein LOC110114919 [Dendrobium catenatum]
Dendrobium_catenatum_newGene_39789	--	--	--	--	--	[Z]	Cytoskeleton	Myosin head (motor domain)	Myosin-1 OS=Arabidopsis thaliana OX=3702 GN=VIII-1 PE=1 SV=1	Z	Cytoskeleton	uncharacterized protein LOC110095807 isoform X1 [Dendrobium catenatum]
Dendrobium_catenatum_newGene_10469	--	--	Molecular Function: iron ion binding (GO:0005506);; Cellular Component: photosystem II (GO:0009523);; Cellular Component: chloroplast thylakoid membrane (GO:0009535);; Biological Process: photosynthetic electron transport in photosystem II (GO:0009772);; Cellular Component: integral component of membrane (GO:0016021);; Molecular Function: chlorophyll binding (GO:0016168);; Molecular Function: oxi…	K02706|1.53895e-40|cit:4271200|K02706 photosystem II P680 reaction center D2 protein [EC:1.10.3.9] | (RefSeq) psbD, CisiCp016; photosystem II protein D2	Photosynthesis (ko00195)	--	--	Photosystem II protein;; Photosynthetic reaction centre protein	Photosystem II D2 protein OS=Pinus koraiensis OX=88728 GN=psbD PE=3 SV=1	--	--	PsbD, partial (chloroplast) [Restio capensis]
Dendrobium_catenatum_newGene_15894	--	--	--	--	--	--	--	Extensin-like region	--	S	Function unknown	extensin-2-like [Dendrobium catenatum]
Dendrobium_catenatum_newGene_17180	[G]	Carbohydrate transport and metabolism	Cellular Component: integral component of membrane (GO:0016021);;	--	--	--	--	Protein of unknown function (DUF707);; Protein of unknown function (DUF707)	--	S	Function unknown	uncharacterized protein LOC110114779 isoform X1 [Dendrobium catenatum]
Dendrobium_catenatum_newGene_15049	--	--	Biological Process: transport (GO:0006810);; Cellular Component: integral component of Golgi membrane (GO:0030173);;	--	--	[S]	Function unknown	UNC-50 family	--	S	Function unknown	protein unc-50 homolog [Dendrobium catenatum]
Dendrobium_catenatum_newGene_20961	[O]	Posttranslational modification, protein turnover, chaperones	Molecular Function: threonine-type endopeptidase activity (GO:0004298);; Cellular Component: nucleus (GO:0005634);; Cellular Component: proteasome core complex (GO:0005839);; Cellular Component: cytosolic ribosome (GO:0022626);; Biological Process: proteolysis involved in cellular protein catabolic process (GO:0051603);;	K02736|1.13312e-84|pda:103706022|K02736 20S proteasome subunit beta 7 [EC:3.4.25.1] | (RefSeq) proteasome subunit beta type-4-like	Proteasome (ko03050)	[O]	Posttranslational modification, protein turnover, chaperones	Proteasome subunit	Proteasome subunit beta type-4 OS=Arabidopsis thaliana OX=3702 GN=PBG1 PE=1 SV=2	O	Posttranslational modification, protein turnover, chaperones	proteasome subunit beta type-4-like protein [Dendrobium officinale]
Dendrobium_catenatum_newGene_18327	--	--	Biological Process: Group I intron splicing (GO:0000372);; Biological Process: Group II intron splicing (GO:0000373);; Molecular Function: RNA binding (GO:0003723);;	--	--	[L]	Replication, recombination and repair	--	CRM-domain containing factor CFM2, chloroplastic OS=Arabidopsis thaliana OX=3702 GN=CFM2 PE=1 SV=1	S	Function unknown	CRM-domain containing factor CFM2, chloroplastic isoform X1 [Dendrobium catenatum]
Dendrobium_catenatum_newGene_34779	--	--	--	--	--	--	--	--	--	--	--	ataxia telangiectasia mutated family protein [Dendrobium catenatum]
Dendrobium_catenatum_newGene_24145	--	--	--	--	--	--	--	--	--	S	Function unknown	ataxia telangiectasia mutated family protein [Dendrobium catenatum]
Dendrobium_catenatum_newGene_7199	--	--	--	--	--	--	--	--	--	S	Function unknown	uncharacterized protein LOC110033414 [Phalaenopsis equestris]
Dendrobium_catenatum_newGene_28025	--	--	--	K09338|2.82365e-91|egu:105050334|K09338 homeobox-leucine zipper protein | (RefSeq) homeobox-leucine zipper protein HOX16-like	--	[K]	Transcription	Homeobox associated leucine zipper;; Homeobox domain;; Homeobox KN domain	Homeobox-leucine zipper protein HOX16 OS=Oryza sativa subsp. japonica OX=39947 GN=HOX16 PE=2 SV=1	K	Transcription	homeobox-leucine zipper protein HOX16-like isoform X1 [Dendrobium catenatum]
Dendrobium_catenatum_newGene_20021	--	--	--	--	--	--	--	--	--	S	Function unknown	hypothetical protein MA16_Dca002200 [Dendrobium catenatum]
Dendrobium_catenatum_newGene_28773	--	--	--	--	--	--	--	--	--	--	--	NAC domain-containing protein 78-like isoform X2 [Dendrobium catenatum]
Dendrobium_catenatum_newGene_33962	[T]	Signal transduction mechanisms	Molecular Function: voltage-gated potassium channel activity (GO:0005249);; Cellular Component: integral component of membrane (GO:0016021);; Biological Process: potassium ion transmembrane transport (GO:0071805);;	--	--	[PT]	--	Ankyrin repeats (many copies);; Ankyrin repeat;; Ankyrin repeats (3 copies);; Ankyrin repeat;; Ankyrin repeats (many copies)	Potassium channel KOR2 OS=Oryza sativa subsp. japonica OX=39947 GN=Os04g0445000 PE=2 SV=2	U	Intracellular trafficking, secretion, and vesicular transport	potassium channel KOR2-like isoform X3 [Dendrobium catenatum]
Dendrobium_catenatum_newGene_13076	--	--	--	--	--	--	--	--	--	--	--	hypothetical protein MA16_Dca021229 [Dendrobium catenatum]
Dendrobium_catenatum_newGene_33142	--	--	--	--	--	--	--	--	--	--	--	protein LONGIFOLIA 2-like isoform X1 [Dendrobium catenatum]
Dendrobium_catenatum_newGene_24931	--	--	--	--	--	--	--	Universal stress protein family	--	T	Signal transduction mechanisms	leucine-rich repeat receptor-like serine/threonine-protein kinase At2g14510 isoform X2 [Dendrobium catenatum]
Dendrobium_catenatum_newGene_35722	--	--	--	--	--	--	--	--	--	S	Function unknown	uncharacterized protein LOC110107834 isoform X2 [Dendrobium catenatum]
Dendrobium_catenatum_newGene_18369	--	--	--	--	--	--	--	--	--	--	--	hypothetical protein MA16_Dca023141 [Dendrobium catenatum]
Dendrobium_catenatum_newGene_21347	--	--	--	--	--	--	--	--	--	S	Function unknown	uncharacterized protein LOC110105210 [Dendrobium catenatum]
Dendrobium_catenatum_newGene_33326	--	--	--	--	--	[R]	General function prediction only	--	ATG8-interacting protein 1 OS=Arabidopsis thaliana OX=3702 GN=ATI1 PE=1 SV=2	S	Function unknown	ATG8-interacting protein 1-like [Dendrobium catenatum]
Dendrobium_catenatum_newGene_26936	--	--	--	--	--	[R]	General function prediction only	--	--	L	Replication, recombination and repair	uncharacterized protein LOC110104701 [Dendrobium catenatum]
Dendrobium_catenatum_newGene_31594	--	--	Biological Process: auxin-activated signaling pathway (GO:0009734);; Cellular Component: integral component of membrane (GO:0016021);; Biological Process: transmembrane transport (GO:0055085);;	--	--	--	--	--	Auxin efflux carrier component 4 OS=Arabidopsis thaliana OX=3702 GN=PIN4 PE=1 SV=1	--	--	hypothetical protein CRG98_023037 [Punica granatum]
Dendrobium_catenatum_newGene_34790	--	--	--	--	--	--	--	WRKY DNA -binding domain	Probable WRKY transcription factor 3 OS=Arabidopsis thaliana OX=3702 GN=WRKY3 PE=2 SV=1	K	Transcription	probable WRKY transcription factor 4 isoform X2 [Dendrobium catenatum]
Dendrobium_catenatum_newGene_38056	--	--	Molecular Function: serine-type endopeptidase activity (GO:0004252);; Biological Process: proteolysis (GO:0006508);;	--	--	--	--	Peptidase inhibitor I9	Subtilisin-like protease SBT5.1 OS=Arabidopsis thaliana OX=3702 GN=SBT5.1 PE=3 SV=1	O	Posttranslational modification, protein turnover, chaperones	CO(2)-response secreted protease-like [Dendrobium catenatum]
Dendrobium_catenatum_newGene_16985	--	--	Molecular Function: catalytic activity (GO:0003824);;	K00700|2.20338e-09|egu:105058934|K00700 1,4-alpha-glucan branching enzyme [EC:2.4.1.18] | (RefSeq) 1,4-alpha-glucan-branching enzyme 1, chloroplastic/amyloplastic	Starch and sucrose metabolism (ko00500)	--	--	--	--	--	--	1,4-alpha-glucan-branching enzyme 1, chloroplastic/amyloplastic-like isoform X2 [Phalaenopsis equestris]
Dendrobium_catenatum_newGene_29195	--	--	--	K18342|2.96352e-24|pop:POPTR_0008s17740g|K18342 OTU domain-containing protein 6 [EC:3.4.19.12] | (RefSeq) POPTRDRAFT_657383; hypothetical protein	--	[TO]	--	--	OTU domain-containing protein At3g57810 OS=Arabidopsis thaliana OX=3702 GN=At3g57810 PE=2 SV=1	O	Posttranslational modification, protein turnover, chaperones	OTU domain-containing protein At3g57810-like, partial [Dendrobium catenatum]
Dendrobium_catenatum_newGene_25217	--	--	--	--	--	--	--	--	--	--	--	uncharacterized protein LOC110112789 [Dendrobium catenatum]
Dendrobium_catenatum_newGene_34854	--	--	--	--	--	--	--	--	--	S	Function unknown	uncharacterized protein LOC110096658 [Dendrobium catenatum]
Dendrobium_catenatum_newGene_31661	--	--	Biological Process: response to oxidative stress (GO:0006979);;	--	--	--	--	--	--	S	Function unknown	uncharacterized protein LOC110024439 [Phalaenopsis equestris]
Dendrobium_catenatum_newGene_11332	--	--	Cellular Component: plastid (GO:0009536);; Cellular Component: integral component of membrane (GO:0016021);; Molecular Function: heat shock protein binding (GO:0031072);; Molecular Function: unfolded protein binding (GO:0051082);;	--	--	--	--	--	Protein ORANGE-LIKE, chloroplastic OS=Arabidopsis thaliana OX=3702 GN=ORLIKE PE=1 SV=1	S	Function unknown	protein ORANGE-LIKE, chloroplastic-like [Dendrobium catenatum]
Dendrobium_catenatum_newGene_18719	[O]	Posttranslational modification, protein turnover, chaperones	--	K00799|2.65607e-103|egu:105061212|K00799 glutathione S-transferase [EC:2.5.1.18] | (RefSeq) glutathione S-transferase F10	Glutathione metabolism (ko00480)	[O]	Posttranslational modification, protein turnover, chaperones	Glutathione S-transferase, C-terminal domain;; Glutathione S-transferase, N-terminal domain;; Glutathione S-transferase, C-terminal domain;; Glutathione S-transferase, N-terminal domain;; Glutathione S-transferase, C-terminal domain	Glutathione S-transferase F8, chloroplastic OS=Arabidopsis thaliana OX=3702 GN=GSTF8 PE=1 SV=3	O	Posttranslational modification, protein turnover, chaperones	glutathione S-transferase F8, chloroplastic-like [Dendrobium catenatum]
Dendrobium_catenatum_newGene_32054	--	--	--	--	--	--	--	Plant transposase (Ptta/En/Spm family)	--	--	--	uncharacterized protein LOC110108952 [Dendrobium catenatum]
Dendrobium_catenatum_newGene_22922	--	--	--	--	--	--	--	--	--	S	Function unknown	uncharacterized protein LOC110098754 [Dendrobium catenatum]
Dendrobium_catenatum_newGene_12185	--	--	--	--	--	--	--	--	--	--	--	uncharacterized protein LOC110110830 [Dendrobium catenatum]
Dendrobium_catenatum_newGene_38675	--	--	--	--	--	[R]	General function prediction only	gag-polypeptide of LTR copia-type	Retrovirus-related Pol polyprotein from transposon RE1 OS=Arabidopsis thaliana OX=3702 GN=RE1 PE=2 SV=1	L	Replication, recombination and repair	uncharacterized protein LOC110098900 [Dendrobium catenatum]
Dendrobium_catenatum_newGene_26186	--	--	Biological Process: RNA processing (GO:0006396);;	K12623|2.8716e-36|gmx:100786834|K12623 U6 snRNA-associated Sm-like protein LSm4 | (RefSeq) probable U6 snRNA-associated Sm-like protein LSm4-like	RNA degradation (ko03018);Spliceosome (ko03040)	[A]	RNA processing and modification	--	Sm-like protein LSM4 OS=Arabidopsis thaliana OX=3702 GN=LSM4 PE=1 SV=1	K	Transcription	PREDICTED: sm-like protein LSM4 [Juglans regia]
Dendrobium_catenatum_newGene_20610	[E]	Amino acid transport and metabolism	Biological Process: lysine biosynthetic process via diaminopimelate (GO:0009089);; Molecular Function: L,L-diaminopimelate aminotransferase activity (GO:0010285);; Molecular Function: pyridoxal phosphate binding (GO:0030170);;	K10206|9.03963e-94|egu:105033902|K10206 LL-diaminopimelate aminotransferase [EC:2.6.1.83] | (RefSeq) LL-diaminopimelate aminotransferase, chloroplastic	Lysine biosynthesis (ko00300);Biosynthesis of amino acids (ko01230)	[E]	Amino acid transport and metabolism	Aminotransferase class I and II	Probable LL-diaminopimelate aminotransferase, chloroplastic OS=Oryza sativa subsp. japonica OX=39947 GN=AGD2 PE=2 SV=1	E	Amino acid transport and metabolism	probable LL-diaminopimelate aminotransferase, chloroplastic [Dendrobium catenatum]
Dendrobium_catenatum_newGene_18186	[O]	Posttranslational modification, protein turnover, chaperones	Biological Process: protein polyubiquitination (GO:0000209);; Biological Process: protein peptidyl-prolyl isomerization (GO:0000413);; Molecular Function: peptidyl-prolyl cis-trans isomerase activity (GO:0003755);; Cellular Component: nucleus (GO:0005634);; Biological Process: protein folding (GO:0006457);; Cellular Component: chloroplast thylakoid membrane (GO:0009535);; Cellular Component: thyl…	--	--	--	--	--	Peptidyl-prolyl cis-trans isomerase CYP37, chloroplastic OS=Arabidopsis thaliana OX=3702 GN=CYP37 PE=1 SV=3	O	Posttranslational modification, protein turnover, chaperones	PREDICTED: peptidyl-prolyl cis-trans isomerase CYP37, chloroplastic isoform X3 [Nicotiana attenuata]
Dendrobium_catenatum_newGene_30249	[ET]	Amino acid transport and metabolism;; Signal transduction mechanisms	--	K05387|0|egu:105039733|K05387 glutamate receptor, ionotropic, plant | (RefSeq) glutamate receptor 2.8-like	--	[PET]	--	Receptor family ligand binding region;; Periplasmic binding protein;; Ligand-gated ion channel;; Bacterial extracellular solute-binding proteins, family 3;; Ligated ion channel L-glutamate- and glycine-binding site	Glutamate receptor 2.7 OS=Arabidopsis thaliana OX=3702 GN=GLR2.7 PE=2 SV=3	S	Function unknown	glutamate receptor 2.8-like [Dendrobium catenatum]
Dendrobium_catenatum_newGene_3569	[S]	Function unknown	Cellular Component: chloroplast thylakoid membrane (GO:0009535);; Cellular Component: chloroplast thylakoid lumen (GO:0009543);;	--	--	--	--	--	Thylakoid lumenal 15 kDa protein 1, chloroplastic OS=Arabidopsis thaliana OX=3702 GN=At2g44920 PE=1 SV=2	S	Function unknown	PREDICTED: thylakoid lumenal 15 kDa protein 1, chloroplastic isoform X1 [Gossypium arboreum]
Dendrobium_catenatum_newGene_27328	--	--	--	--	--	--	--	X8 domain	PLASMODESMATA CALLOSE-BINDING PROTEIN 3 OS=Arabidopsis thaliana OX=3702 GN=PDCB3 PE=1 SV=1	S	Function unknown	PLASMODESMATA CALLOSE-BINDING PROTEIN 3-like [Dendrobium catenatum]
Dendrobium_catenatum_newGene_12415	--	--	--	K18172|3.12595e-42|rcu:107262026|K18172 COX assembly mitochondrial protein 2 | (RefSeq) COX assembly mitochondrial protein 2 homolog	--	[S]	Function unknown	Cytochrome c oxidase biogenesis protein Cmc1 like	--	S	Function unknown	COX assembly mitochondrial protein 2 homolog [Dendrobium catenatum]
Dendrobium_catenatum_newGene_40284	[G]	Carbohydrate transport and metabolism	Molecular Function: pectate lyase activity (GO:0030570);; Biological Process: pectin catabolic process (GO:0045490);; Molecular Function: metal ion binding (GO:0046872);;	K01728|1.6524e-71|egu:105044507|K01728 pectate lyase [EC:4.2.2.2] | (RefSeq) probable pectate lyase 4	Pentose and glucuronate interconversions (ko00040)	--	--	Pectate lyase	Probable pectate lyase 15 OS=Arabidopsis thaliana OX=3702 GN=At4g13710 PE=2 SV=1	G	Carbohydrate transport and metabolism	probable pectate lyase 15, partial [Dendrobium catenatum]
Dendrobium_catenatum_newGene_30809	--	--	--	--	--	[S]	Function unknown	--	Protein AE7 OS=Arabidopsis thaliana OX=3702 GN=AE7 PE=1 SV=2	S	Function unknown	protein AE7 isoform X2 [Phalaenopsis equestris]
Dendrobium_catenatum_newGene_27230	--	--	--	--	--	--	--	--	--	S	Function unknown	ataxia telangiectasia mutated family protein [Dendrobium catenatum]
Dendrobium_catenatum_newGene_29874	--	--	--	--	--	--	--	--	--	--	--	uncharacterized protein LOC110114663 [Dendrobium catenatum]
Dendrobium_catenatum_newGene_2932	--	--	--	--	--	--	--	Development and cell death domain	B2 protein OS=Daucus carota OX=4039 PE=2 SV=1	S	Function unknown	uncharacterized protein LOC110096575 [Dendrobium catenatum]
Dendrobium_catenatum_newGene_42094	--	--	Molecular Function: ATP binding (GO:0005524);; Cellular Component: integral component of membrane (GO:0016021);; Molecular Function: kinase activity (GO:0016301);; Biological Process: phosphorylation (GO:0016310);;	K15918|2.3367e-16|nnu:104595266|K15918 D-glycerate 3-kinase [EC:2.7.1.31] | (RefSeq) D-glycerate 3-kinase, chloroplastic	Glycine, serine and threonine metabolism (ko00260);Glycerolipid metabolism (ko00561);Glyoxylate and dicarboxylate metabolism (ko00630);Carbon metabolism (ko01200)	[R]	General function prediction only	--	D-glycerate 3-kinase, chloroplastic OS=Arabidopsis thaliana OX=3702 GN=GLYK PE=1 SV=2	G	Carbohydrate transport and metabolism	D-glycerate 3-kinase, chloroplastic [Dendrobium catenatum]
Dendrobium_catenatum_newGene_40232	--	--	--	--	--	--	--	--	--	--	--	Peptidyl-prolyl cis-trans isomerase FKBP15-2 [Dendrobium catenatum]
Dendrobium_catenatum_newGene_14154	[Q]	Secondary metabolites biosynthesis, transport and catabolism	Biological Process: fatty acid biosynthetic process (GO:0006633);; Cellular Component: integral component of membrane (GO:0016021);; Molecular Function: transferase activity, transferring acyl groups other than amino-acyl groups (GO:0016747);;	K15397|0|vvi:100266256|K15397 3-ketoacyl-CoA synthase [EC:2.3.1.199] | (RefSeq) 3-ketoacyl-CoA synthase 11-like	Fatty acid elongation (ko00062)	--	--	FAE1/Type III polyketide synthase-like protein;; 3-Oxoacyl-[acyl-carrier-protein (ACP)] synthase III C terminal;; Chalcone and stilbene synthases, C-terminal domain	3-ketoacyl-CoA synthase 11 OS=Arabidopsis thaliana OX=3702 GN=KCS11 PE=1 SV=1	I	Lipid transport and metabolism	3-ketoacyl-CoA synthase 11-like [Dendrobium catenatum]
Dendrobium_catenatum_newGene_22779	--	--	Cellular Component: integral component of membrane (GO:0016021);; Molecular Function: heat shock protein binding (GO:0031072);; Molecular Function: unfolded protein binding (GO:0051082);;	--	--	--	--	--	Protein ORANGE-LIKE, chloroplastic OS=Arabidopsis thaliana OX=3702 GN=ORLIKE PE=1 SV=1	S	Function unknown	protein ORANGE-LIKE, chloroplastic-like, partial [Dendrobium catenatum]
Dendrobium_catenatum_newGene_14789	--	--	--	--	--	--	--	--	--	--	--	hypothetical protein MA16_Dca022781 [Dendrobium catenatum]
Dendrobium_catenatum_newGene_35967	--	--	Biological Process: G-protein coupled receptor signaling pathway, coupled to S1P second messenger (GO:0001789);; Molecular Function: GTPase activity (GO:0003924);; Molecular Function: signal transducer activity (GO:0004871);; Molecular Function: GTPase inhibitor activity (GO:0005095);; Molecular Function: GTP binding (GO:0005525);; Cellular Component: endoplasmic reticulum membrane (GO:0005789);;…	K19729|4.23636e-145|egu:105058626|K19729 guanine nucleotide-binding protein G(t) subunit alpha 3 | (RefSeq) guanine nucleotide-binding protein alpha-1 subunit-like	--	[DT]	--	G-protein alpha subunit;; ADP-ribosylation factor family	Guanine nucleotide-binding protein alpha-1 subunit OS=Arabidopsis thaliana OX=3702 GN=GPA1 PE=1 SV=1	S	Function unknown	guanine nucleotide-binding protein alpha-2 subunit isoform X2 [Dendrobium catenatum]
Dendrobium_catenatum_newGene_10341	[O]	Posttranslational modification, protein turnover, chaperones	Molecular Function: transferase activity (GO:0016740);;	K00799|1.61983e-122|egu:105037578|K00799 glutathione S-transferase [EC:2.5.1.18] | (RefSeq) protein IN2-1 homolog B	Glutathione metabolism (ko00480)	[O]	Posttranslational modification, protein turnover, chaperones	Glutathione S-transferase, N-terminal domain;; Glutathione S-transferase, N-terminal domain;; Glutathione S-transferase, C-terminal domain;; Glutathione S-transferase, N-terminal domain	Protein IN2-1 homolog B OS=Oryza sativa subsp. japonica OX=39947 GN=GSTZ5 PE=2 SV=1	O	Posttranslational modification, protein turnover, chaperones	protein IN2-1 homolog B-like [Dendrobium catenatum]
Dendrobium_catenatum_newGene_30964	--	--	--	--	--	--	--	--	--	S	Function unknown	uncharacterized protein LOC110112390 [Dendrobium catenatum]
Dendrobium_catenatum_newGene_22046	--	--	--	--	--	--	--	Probable lipid transfer;; Protease inhibitor/seed storage/LTP family	Non-specific lipid transfer protein GPI-anchored 2 OS=Arabidopsis thaliana OX=3702 GN=LTPG2 PE=2 SV=1	--	--	non-specific lipid-transfer protein-like protein At2g13820 [Dendrobium catenatum]
Dendrobium_catenatum_newGene_38436	--	--	Molecular Function: metal ion binding (GO:0046872);;	--	--	[R]	General function prediction only	--	Retrovirus-related Pol polyprotein from transposon TNT 1-94 OS=Nicotiana tabacum OX=4097 PE=2 SV=1	L	Replication, recombination and repair	Retrovirus-related Pol polyprotein from transposon TNT 1-94, partial [Cajanus cajan]
Dendrobium_catenatum_newGene_5984	--	--	--	K00162|2.23272e-06|mus:103983525|K00162 pyruvate dehydrogenase E1 component beta subunit [EC:1.2.4.1] | (RefSeq) pyruvate dehydrogenase E1 component subunit beta	Glycolysis / Gluconeogenesis (ko00010);Citrate cycle (TCA cycle) (ko00020);Pyruvate metabolism (ko00620);Carbon metabolism (ko01200)	--	--	--	--	--	--	pyruvate dehydrogenase E1 component subunit beta-3, chloroplastic-like, partial [Dendrobium catenatum]
Dendrobium_catenatum_newGene_21933	--	--	--	--	--	--	--	Dof domain, zinc finger	Dof zinc finger protein DOF5.3 OS=Arabidopsis thaliana OX=3702 GN=DOF5.3 PE=2 SV=1	S	Function unknown	dof zinc finger protein DOF5.6-like [Dendrobium catenatum]
Dendrobium_catenatum_newGene_19283	--	--	Cellular Component: endosome (GO:0005768);; Cellular Component: trans-Golgi network (GO:0005802);; Cellular Component: plasma membrane (GO:0005886);; Molecular Function: methyltransferase activity (GO:0008168);; Biological Process: methylation (GO:0032259);;	--	--	--	--	--	--	S	Function unknown	uncharacterized protein LOC110116294 [Dendrobium catenatum]
Dendrobium_catenatum_newGene_38241	--	--	--	--	--	--	--	--	--	--	--	hypothetical protein MA16_Dca027410 [Dendrobium catenatum]
Dendrobium_catenatum_newGene_38164	--	--	Molecular Function: protein dimerization activity (GO:0046983);;	--	--	--	--	Helix-loop-helix DNA-binding domain	Transcription factor bHLH87 OS=Arabidopsis thaliana OX=3702 GN=BHLH87 PE=1 SV=1	S	Function unknown	transcription factor PIF3-like isoform X1 [Dendrobium catenatum]
Dendrobium_catenatum_newGene_43652	--	--	--	--	--	--	--	--	--	S	Function unknown	hypothetical protein PanWU01x14_372150, partial [Parasponia andersonii]
Dendrobium_catenatum_newGene_40440	--	--	--	--	--	--	--	--	--	--	--	hypothetical protein MA16_Dca005784 [Dendrobium catenatum]
Dendrobium_catenatum_newGene_26487	[T]	Signal transduction mechanisms	Biological Process: phosphorelay signal transduction system (GO:0000160);; Cellular Component: intracellular (GO:0005622);;	K14492|4.43192e-67|tcc:TCM_045246|K14492 two-component response regulator ARR-A family | (RefSeq) Two-component response regulator ARR8	Plant hormone signal transduction (ko04075)	[K]	Transcription	Response regulator receiver domain	Two-component response regulator ORR10 OS=Oryza sativa subsp. japonica OX=39947 GN=RR10 PE=2 SV=2	K	Transcription	two-component response regulator ORR9-like isoform X1 [Dendrobium catenatum]
Dendrobium_catenatum_newGene_29260	--	--	--	--	--	--	--	--	--	--	--	uncharacterized protein LOC110113802 [Dendrobium catenatum]
Dendrobium_catenatum_newGene_37088	--	--	Cellular Component: chloroplast envelope (GO:0009941);;	K14487|3.71419e-37|pda:103707277|K14487 auxin responsive GH3 gene family | (RefSeq) probable indole-3-acetic acid-amido synthetase GH3.11	Plant hormone signal transduction (ko04075)	--	--	GH3 auxin-responsive promoter	Putative indole-3-acetic acid-amido synthetase GH3.9 OS=Arabidopsis thaliana OX=3702 GN=GH3.9 PE=2 SV=1	S	Function unknown	LOW QUALITY PROTEIN: probable indole-3-acetic acid-amido synthetase GH3.11 [Dendrobium catenatum]
Dendrobium_catenatum_newGene_25165	--	--	Molecular Function: RNA polymerase II core binding (GO:0000993);; Biological Process: regulation of transcription, DNA-templated (GO:0006355);; Cellular Component: Cdc73/Paf1 complex (GO:0016593);; Biological Process: regulation of histone H3-K4 methylation (GO:0051569);;	K15176|1.11533e-80|pda:103696581|K15176 RNA polymerase-associated protein CTR9 | (RefSeq) protein CTR9 homolog	--	[P]	Inorganic ion transport and metabolism	--	Protein CTR9 homolog OS=Arabidopsis thaliana OX=3702 GN=VIP6 PE=1 SV=1	S	Function unknown	protein CTR9 homolog [Dendrobium catenatum]
Dendrobium_catenatum_newGene_19194	--	--	--	--	--	[R]	General function prediction only	Domain of unknown function (DUF4283);; Reverse transcriptase (RNA-dependent DNA polymerase)	--	S	Function unknown	uncharacterized protein LOC110102962 [Dendrobium catenatum]
Dendrobium_catenatum_newGene_13533	[R]	General function prediction only	Biological Process: ethanol oxidation (GO:0006069);; Molecular Function: zinc ion binding (GO:0008270);; Molecular Function: S-(hydroxymethyl)glutathione dehydrogenase activity (GO:0051903);;	K00121|1.88917e-30|mus:103999478|K00121 S-(hydroxymethyl)glutathione dehydrogenase / alcohol dehydrogenase [EC:1.1.1.284 1.1.1.1] | (RefSeq) alcohol dehydrogenase class-3	Glycolysis / Gluconeogenesis (ko00010);Fatty acid degradation (ko00071);Tyrosine metabolism (ko00350);Carbon metabolism (ko01200)	[Q]	Secondary metabolites biosynthesis, transport and catabolism	--	Alcohol dehydrogenase class-3 OS=Arabidopsis thaliana OX=3702 GN=ADH2 PE=1 SV=2	C	Energy production and conversion	PREDICTED: alcohol dehydrogenase class-3-like [Juglans regia]
Dendrobium_catenatum_newGene_10297	--	--	--	--	--	[R]	General function prediction only	Casein kinase substrate phosphoprotein PP28	--	S	Function unknown	28 kDa heat- and acid-stable phosphoprotein isoform X2 [Dendrobium catenatum]
Dendrobium_catenatum_newGene_19897	--	--	Molecular Function: nucleic acid binding (GO:0003676);;	--	--	[R]	General function prediction only	--	Retrovirus-related Pol polyprotein from transposon RE1 OS=Arabidopsis thaliana OX=3702 GN=RE1 PE=2 SV=1	L	Replication, recombination and repair	PREDICTED: uncharacterized mitochondrial protein AtMg00810-like [Gossypium hirsutum]
Dendrobium_catenatum_newGene_22280	[T]	Signal transduction mechanisms	--	--	--	--	--	Protein tyrosine kinase;; Protein kinase domain;; S-locus glycoprotein domain;; D-mannose binding lectin;; PAN-like domain	G-type lectin S-receptor-like serine/threonine-protein kinase B120 OS=Arabidopsis thaliana OX=3702 GN=B120 PE=2 SV=1	T	Signal transduction mechanisms	G-type lectin S-receptor-like serine/threonine-protein kinase At1g11330 isoform X1 [Dendrobium catenatum]
Dendrobium_catenatum_newGene_35744	--	--	--	--	--	--	--	--	--	--	--	uncharacterized protein LOC110106706 [Dendrobium catenatum]
Dendrobium_catenatum_newGene_35095	--	--	Cellular Component: cytoplasm (GO:0005737);; Biological Process: metal ion transport (GO:0030001);; Molecular Function: transition metal ion binding (GO:0046914);; Biological Process: cellular transition metal ion homeostasis (GO:0046916);;	--	--	--	--	--	--	S	Function unknown	copper transport protein ATX1 isoform X1 [Dendrobium catenatum]
Dendrobium_catenatum_newGene_19104	--	--	--	--	--	--	--	--	--	--	--	disease resistance protein RGA2-like [Dendrobium catenatum]
Dendrobium_catenatum_newGene_22858	--	--	--	--	--	--	--	Transposase-associated domain	--	S	Function unknown	uncharacterized protein LOC110093727 isoform X1 [Dendrobium catenatum]
Dendrobium_catenatum_newGene_37315	--	--	--	--	--	--	--	--	--	--	--	nuclear pore complex protein NUP62-like [Dendrobium catenatum]
Dendrobium_catenatum_newGene_20952	[I]	Lipid transport and metabolism	Molecular Function: iron ion binding (GO:0005506);; Cellular Component: endoplasmic reticulum (GO:0005783);; Biological Process: fatty acid biosynthetic process (GO:0006633);; Cellular Component: integral component of membrane (GO:0016021);; Biological Process: oxidation-reduction process (GO:0055114);; Molecular Function: fatty acid alpha-hydroxylase activity (GO:0080132);;	K19706|8.65423e-119|pda:103709837|K19706 dihydroceramide fatty acyl 2-hydroxylase [EC:1.14.18.7] | (RefSeq) dihydroceramide fatty acyl 2-hydroxylase FAH1	--	[I]	Lipid transport and metabolism	Fatty acid hydroxylase superfamily	Dihydroceramide fatty acyl 2-hydroxylase FAH1 OS=Arabidopsis thaliana OX=3702 GN=FAH1 PE=1 SV=1	I	Lipid transport and metabolism	dihydroceramide fatty acyl 2-hydroxylase FAH1 isoform X1 [Dendrobium catenatum]
Dendrobium_catenatum_newGene_16233	--	--	--	--	--	--	--	RNA recognition motif. (a.k.a. RRM, RBD, or RNP domain)	--	S	Function unknown	uncharacterized protein LOC110100467 isoform X1 [Dendrobium catenatum]
Dendrobium_catenatum_newGene_22963	[O]	Posttranslational modification, protein turnover, chaperones	--	--	--	--	--	Subtilase family	Subtilisin-like protease SBT5.4 OS=Arabidopsis thaliana OX=3702 GN=SBT5.4 PE=1 SV=1	O	Posttranslational modification, protein turnover, chaperones	subtilisin-like protease SBT5.3 [Dendrobium catenatum]
Dendrobium_catenatum_newGene_24624	--	--	--	--	--	--	--	--	--	--	--	hypothetical protein MA16_Dca005041 [Dendrobium catenatum]
Dendrobium_catenatum_newGene_25531	--	--	--	--	--	--	--	--	--	--	--	uncharacterized protein LOC110098581 [Dendrobium catenatum]
Dendrobium_catenatum_newGene_36933	[L]	Replication, recombination and repair	Molecular Function: nucleic acid binding (GO:0003676);; Molecular Function: helicase activity (GO:0004386);; Molecular Function: ATP binding (GO:0005524);;	K03257|4.95746e-131|pda:103713109|K03257 translation initiation factor 4A | (RefSeq) eukaryotic initiation factor 4A-14	RNA transport (ko03013)	[J]	Translation, ribosomal structure and biogenesis	DEAD/DEAH box helicase	Eukaryotic initiation factor 4A-9 OS=Nicotiana tabacum OX=4097 PE=2 SV=1	L	Replication, recombination and repair	PREDICTED: eukaryotic initiation factor 4A-14 [Phoenix dactylifera]
Dendrobium_catenatum_newGene_10417	--	--	Cellular Component: membrane (GO:0016020);; Cellular Component: cell part (GO:0044464);;	K06268|9.52446e-25|pop:POPTR_0006s24630g|K06268 serine/threonine-protein phosphatase 2B regulatory subunit | (RefSeq) POPTRDRAFT_763265; hypothetical protein	--	[T]	Signal transduction mechanisms	--	Calcineurin B-like protein 9 OS=Oryza sativa subsp. japonica OX=39947 GN=CBL9 PE=2 SV=2	DTZ	Cell cycle control, cell division, chromosome partitioning;; Signal transduction mechanisms;; Cytoskeleton	calcineurin B-like protein 9 isoform X2 [Dendrobium catenatum]
Dendrobium_catenatum_newGene_24538	[C]	Energy production and conversion	--	K00029|7.26064e-37|pop:POPTR_0001s19050g|K00029 malate dehydrogenase (oxaloacetate-decarboxylating)(NADP+) [EC:1.1.1.40] | (RefSeq) POPTRDRAFT_844184; malate oxidoreductase family protein	Pyruvate metabolism (ko00620);Carbon fixation in photosynthetic organisms (ko00710);Carbon metabolism (ko01200)	[C]	Energy production and conversion	Malic enzyme, N-terminal domain	NADP-dependent malic enzyme 4, chloroplastic OS=Arabidopsis thaliana OX=3702 GN=NADP-ME4 PE=1 SV=1	C	Energy production and conversion	NADP-dependent malic enzyme-like isoform X2 [Dendrobium catenatum]
Dendrobium_catenatum_newGene_11570	[V]	Defense mechanisms	--	K05643|7.28046e-76|pda:103707982|K05643 ATP-binding cassette, subfamily A (ABC1), member 3 | (RefSeq) ABC transporter A family member 1	ABC transporters (ko02010)	[IR]	--	--	ABC transporter A family member 1 OS=Arabidopsis thaliana OX=3702 GN=ABCA1 PE=2 SV=2	V	Defense mechanisms	ABC transporter A family member 1-like [Dendrobium catenatum]
Dendrobium_catenatum_newGene_26807	--	--	--	--	--	--	--	WRKY DNA -binding domain	Probable WRKY transcription factor 41 OS=Arabidopsis thaliana OX=3702 GN=WRKY41 PE=2 SV=2	K	Transcription	probable WRKY transcription factor 53 [Dendrobium catenatum]
Dendrobium_catenatum_newGene_29086	--	--	--	--	--	--	--	--	--	--	--	uncharacterized protein LOC110026915 [Phalaenopsis equestris]
Dendrobium_catenatum_newGene_43651	--	--	--	--	--	--	--	--	--	S	Function unknown	hypothetical protein PanWU01x14_372150, partial [Parasponia andersonii]
Dendrobium_catenatum_newGene_19001	--	--	--	--	--	--	--	--	Transcription factor HHO1 OS=Arabidopsis thaliana OX=3702 GN=HHO1 PE=2 SV=1	K	Transcription	myb family transcription factor EFM-like [Phalaenopsis equestris]
Dendrobium_catenatum_newGene_2856	--	--	--	--	--	--	--	--	--	--	--	protein PHR1-LIKE 2-like [Phalaenopsis equestris]
Dendrobium_catenatum_newGene_30527	--	--	Molecular Function: intramolecular lyase activity (GO:0016872);;	--	--	--	--	Chalcone-flavanone isomerase;; Chalcone isomerase-like;; Chalcone isomerase like	Fatty-acid-binding protein 3, chloroplastic OS=Arabidopsis thaliana OX=3702 GN=FAP3 PE=1 SV=1	S	Function unknown	fatty-acid-binding protein 3, chloroplastic isoform X1 [Dendrobium catenatum]
Dendrobium_catenatum_newGene_13680	[J]	Translation, ribosomal structure and biogenesis	Molecular Function: nucleotide binding (GO:0000166);; Molecular Function: RNA binding (GO:0003723);;	K13201|0|egu:105058606|K13201 nucleolysin TIA-1/TIAR | (RefSeq) oligouridylate-binding protein 1B	--	[R]	General function prediction only	RNA recognition motif. (a.k.a. RRM, RBD, or RNP domain);; RNA recognition motif. (a.k.a. RRM, RBD, or RNP domain)	Oligouridylate-binding protein 1B OS=Arabidopsis thaliana OX=3702 GN=UBP1B PE=1 SV=1	S	Function unknown	oligouridylate-binding protein 1-like isoform X1 [Dendrobium catenatum]
Dendrobium_catenatum_newGene_12435	--	--	Molecular Function: nucleotide binding (GO:0000166);; Molecular Function: nucleic acid binding (GO:0003676);;	--	--	[R]	General function prediction only	RNA recognition motif. (a.k.a. RRM, RBD, or RNP domain)	Polyadenylate-binding protein-interacting protein 9 OS=Arabidopsis thaliana OX=3702 GN=CID9 PE=4 SV=1	S	Function unknown	polyadenylate-binding protein-interacting protein 9-like [Dendrobium catenatum]
Dendrobium_catenatum_newGene_32956	[G]	Carbohydrate transport and metabolism	--	--	--	[G]	Carbohydrate transport and metabolism	pfkB family carbohydrate kinase	--	G	Carbohydrate transport and metabolism	ketohexokinase isoform X2 [Dendrobium catenatum]
Dendrobium_catenatum_newGene_18248	--	--	--	--	--	--	--	--	--	S	Function unknown	cyclic phosphodiesterase-like isoform X1 [Dendrobium catenatum]
Dendrobium_catenatum_newGene_28158	--	--	--	--	--	--	--	--	Protein XRI1 OS=Arabidopsis thaliana OX=3702 GN=XRI1 PE=1 SV=2	S	Function unknown	protein XRI1 isoform X1 [Dendrobium catenatum]
Dendrobium_catenatum_newGene_19626	[U]	Intracellular trafficking, secretion, and vesicular transport	Cellular Component: chloroplast thylakoid membrane (GO:0009535);; Biological Process: protein transport (GO:0015031);; Cellular Component: integral component of membrane (GO:0016021);;	K10956|1.84145e-60|cit:102616382|K10956 protein transport protein SEC61 subunit alpha | (RefSeq) preprotein translocase subunit SCY1, chloroplastic	Protein export (ko03060);Protein processing in endoplasmic reticulum (ko04141);Phagosome (ko04145)	--	--	SecY translocase;; SecY translocase	Preprotein translocase subunit SECY, chloroplastic OS=Oryza sativa subsp. japonica OX=39947 GN=SECY PE=2 SV=1	U	Intracellular trafficking, secretion, and vesicular transport	preprotein translocase subunit SECY, chloroplastic, partial [Dendrobium catenatum]
Dendrobium_catenatum_newGene_22123	--	--	--	--	--	--	--	--	--	--	--	putative carboxylesterase 2 [Dendrobium catenatum]
Dendrobium_catenatum_newGene_33231	--	--	--	--	--	--	--	--	--	--	--	uncharacterized protein LOC110107134 [Dendrobium catenatum]
Dendrobium_catenatum_newGene_18916	--	--	--	--	--	--	--	--	--	--	--	hypothetical protein MA16_Dca019106 [Dendrobium catenatum]
Dendrobium_catenatum_newGene_20010	--	--	--	--	--	--	--	--	--	--	--	uncharacterized protein LOC110102735 [Dendrobium catenatum]
Dendrobium_catenatum_newGene_33445	[F]	Nucleotide transport and metabolism	Cellular Component: plasma membrane (GO:0005886);; Cellular Component: plasmodesma (GO:0009506);; Molecular Function: adenine transmembrane transporter activity (GO:0015207);; Molecular Function: guanine transmembrane transporter activity (GO:0015208);; Molecular Function: uracil transmembrane transporter activity (GO:0015210);; Molecular Function: solute:cation symporter activity (GO:0015294);; …	K14611|5.17259e-57|mus:103986044|K14611 solute carrier family 23 (nucleobase transporter), member 1/2 | (RefSeq) nucleobase-ascorbate transporter 3-like	--	[F]	Nucleotide transport and metabolism	Permease family	Nucleobase-ascorbate transporter 2 OS=Arabidopsis thaliana OX=3702 GN=NAT2 PE=2 SV=2	F	Nucleotide transport and metabolism	nucleobase-ascorbate transporter 3 isoform X2 [Dendrobium catenatum]
Dendrobium_catenatum_newGene_22051	--	--	--	K19986|7.28766e-88|pda:103706945|K19986 exocyst complex component 8 | (RefSeq) exocyst complex component EXO84A-like	--	[U]	Intracellular trafficking, secretion, and vesicular transport	Exocyst component 84 C-terminal	Exocyst complex component EXO84C OS=Arabidopsis thaliana OX=3702 GN=EXO84C PE=2 SV=1	U	Intracellular trafficking, secretion, and vesicular transport	exocyst complex component EXO84A-like [Dendrobium catenatum]
Dendrobium_catenatum_newGene_24477	[L]	Replication, recombination and repair	Molecular Function: nucleic acid binding (GO:0003676);; Molecular Function: helicase activity (GO:0004386);; Molecular Function: ATP binding (GO:0005524);; Biological Process: chiasma assembly (GO:0051026);;	K15271|2.34011e-54|pda:103703796|K15271 ATP-dependent DNA helicase HFM1/MER3 [EC:3.6.4.12] | (RefSeq) ATP-dependent DNA helicase MER3 homolog	--	[A]	RNA processing and modification	--	ATP-dependent DNA helicase MER3 homolog OS=Oryza sativa subsp. japonica OX=39947 GN=MER3 PE=2 SV=1	L	Replication, recombination and repair	ATP-dependent DNA helicase MER3 homolog isoform X1 [Dendrobium catenatum]
Dendrobium_catenatum_newGene_13177	--	--	Molecular Function: nucleic acid binding (GO:0003676);;	--	--	[S]	Function unknown	Alba	--	S	Function unknown	ribonuclease P protein subunit p25-like protein [Dendrobium catenatum]
Dendrobium_catenatum_newGene_19046	--	--	Cellular Component: integral component of membrane (GO:0016021);;	--	--	[R]	General function prediction only	Hypoxia induced protein conserved region	RING-H2 finger protein ATL48 OS=Arabidopsis thaliana OX=3702 GN=ATL48 PE=1 SV=2	S	Function unknown	RING-H2 finger protein ATL48-like [Dendrobium catenatum]
Dendrobium_catenatum_newGene_9661	--	--	--	--	--	--	--	--	--	--	--	disease resistance protein RGA2-like, partial [Dendrobium catenatum]
Dendrobium_catenatum_newGene_19864	--	--	--	K14314|7.201e-27|egu:105052955|K14314 nuclear pore complex protein Nup210 | (RefSeq) nuclear pore complex protein GP210	RNA transport (ko03013)	[YU]	--	--	Nuclear pore complex protein GP210 OS=Arabidopsis thaliana OX=3702 GN=GB210 PE=1 SV=1	U	Intracellular trafficking, secretion, and vesicular transport	nuclear pore complex protein GP210-like isoform X3 [Dendrobium catenatum]
Dendrobium_catenatum_newGene_32228	--	--	--	--	--	--	--	--	--	--	--	hypothetical protein MA16_Dca003251 [Dendrobium catenatum]
Dendrobium_catenatum_newGene_38111	--	--	--	--	--	--	--	--	--	--	--	hypothetical protein MA16_Dca002175 [Dendrobium catenatum]
Dendrobium_catenatum_newGene_36429	--	--	--	K18749|5.37194e-10|pper:PRUPE_ppa006535mg|K18749 protein LSM14 | (RefSeq) hypothetical protein	--	[U]	Intracellular trafficking, secretion, and vesicular transport	--	Protein decapping 5 OS=Arabidopsis thaliana OX=3702 GN=DCP5 PE=1 SV=1	S	Function unknown	protein decapping 5-like isoform X2 [Dendrobium catenatum]
Dendrobium_catenatum_newGene_25265	--	--	--	--	--	--	--	--	--	--	--	hypothetical protein MA16_Dca014153 [Dendrobium catenatum]
Dendrobium_catenatum_newGene_18724	--	--	Molecular Function: binding (GO:0005488);;	--	--	[R]	General function prediction only	--	--	L	Replication, recombination and repair	uncharacterized protein LOC110098611 [Dendrobium catenatum]
Dendrobium_catenatum_newGene_6616	--	--	--	--	--	--	--	--	Ent-kaur-16-ene synthase, chloroplastic OS=Arabidopsis thaliana OX=3702 GN=GA2 PE=1 SV=1	I	Lipid transport and metabolism	S-linalool synthase [Dendrobium catenatum]
Dendrobium_catenatum_newGene_30280	--	--	--	--	--	--	--	Single-strand binding protein family	Protein OSB2, chloroplastic OS=Arabidopsis thaliana OX=3702 GN=OSB2 PE=1 SV=2	S	Function unknown	protein OSB3, chloroplastic/mitochondrial-like [Dendrobium catenatum]
Dendrobium_catenatum_newGene_34452	--	--	Molecular Function: nucleic acid binding (GO:0003676);; Molecular Function: zinc ion binding (GO:0008270);; Biological Process: DNA integration (GO:0015074);;	--	--	[R]	General function prediction only	Reverse transcriptase (RNA-dependent DNA polymerase)	Retrovirus-related Pol polyprotein from transposon RE1 OS=Arabidopsis thaliana OX=3702 GN=RE1 PE=2 SV=1	L	Replication, recombination and repair	Retrovirus-related Pol polyprotein from transposon TNT 1-94 [Dendrobium catenatum]
Dendrobium_catenatum_newGene_12486	--	--	--	--	--	--	--	--	--	--	--	Threonine dehydratase biosynthetic, chloroplastic [Dendrobium catenatum]
Dendrobium_catenatum_newGene_15653	--	--	Molecular Function: nucleic acid binding (GO:0003676);; Molecular Function: helicase activity (GO:0004386);; Molecular Function: ATP binding (GO:0005524);;	K14442|1.04191e-118|egu:105048471|K14442 ATP-dependent RNA helicase DHX36 [EC:3.6.4.13] | (RefSeq) DExH-box ATP-dependent RNA helicase DExH3	RNA degradation (ko03018)	[A]	RNA processing and modification	Oligonucleotide/oligosaccharide-binding (OB)-fold;; Double-stranded RNA binding motif	DExH-box ATP-dependent RNA helicase DExH3 OS=Arabidopsis thaliana OX=3702 GN=At1g48650 PE=3 SV=1	L	Replication, recombination and repair	DExH-box ATP-dependent RNA helicase DExH3 [Dendrobium catenatum]
Dendrobium_catenatum_newGene_34086	--	--	--	--	--	--	--	--	--	--	--	peptidyl-prolyl cis-trans isomerase-like [Dendrobium catenatum]
Dendrobium_catenatum_newGene_30569	--	--	--	--	--	--	--	--	--	--	--	hypothetical protein MA16_Dca028939 [Dendrobium catenatum]
Dendrobium_catenatum_newGene_17739	--	--	Biological Process: endocytosis (GO:0006897);; Cellular Component: membrane (GO:0016020);;	K20069|1.70226e-102|mus:103988694|K20069 adaptin ear-binding coat-associated protein 1/2 | (RefSeq) uncharacterized protein At1g03900 isoform X1	--	[S]	Function unknown	Protein of unknown function (DUF1681)	Uncharacterized protein At1g03900 OS=Arabidopsis thaliana OX=3702 GN=At1g03900 PE=2 SV=1	S	Function unknown	uncharacterized protein At1g03900 [Dendrobium catenatum]
Dendrobium_catenatum_newGene_6335	--	--	Molecular Function: hydrolase activity (GO:0016787);;	--	--	[R]	General function prediction only	--	--	S	Function unknown	uncharacterized protein LOC110092777, partial [Dendrobium catenatum]
Dendrobium_catenatum_newGene_24118	--	--	Biological Process: vegetative to reproductive phase transition of meristem (GO:0010228);; Cellular Component: integral component of membrane (GO:0016021);;	--	--	--	--	--	Uncharacterized membrane protein At3g27390 OS=Arabidopsis thaliana OX=3702 GN=At3g27390 PE=1 SV=2	S	Function unknown	uncharacterized membrane protein At3g27390 isoform X2 [Dendrobium catenatum]
Dendrobium_catenatum_newGene_24196	--	--	Molecular Function: nucleic acid binding (GO:0003676);; Cellular Component: integral component of membrane (GO:0016021);; Molecular Function: protein dimerization activity (GO:0046983);;	--	--	[L]	Replication, recombination and repair	hAT family C-terminal dimerisation region	Putative AC9 transposase OS=Zea mays OX=4577 PE=4 SV=1	S	Function unknown	Putative AC transposase [Dendrobium catenatum]
Dendrobium_catenatum_newGene_40604	--	--	Biological Process: macromolecule metabolic process (GO:0043170);; Biological Process: cellular metabolic process (GO:0044237);; Biological Process: primary metabolic process (GO:0044238);;	--	--	--	--	--	--	G	Carbohydrate transport and metabolism	hypothetical protein VITISV_037506 [Vitis vinifera]
Dendrobium_catenatum_newGene_24618	--	--	--	--	--	--	--	--	--	--	--	prostatic spermine-binding protein-like [Dendrobium catenatum]
Dendrobium_catenatum_newGene_24344	--	--	--	--	--	--	--	--	--	S	Function unknown	ataxia telangiectasia mutated family protein [Dendrobium catenatum]
Dendrobium_catenatum_newGene_30241	--	--	Molecular Function: ATP binding (GO:0005524);;	K06027|1.20076e-51|pda:103708933|K06027 vesicle-fusing ATPase [EC:3.6.4.6] | (RefSeq) vesicle-fusing ATPase-like	--	[O]	Posttranslational modification, protein turnover, chaperones	ATPase family associated with various cellular activities (AAA)	Vesicle-fusing ATPase OS=Arabidopsis thaliana OX=3702 GN=NSF PE=2 SV=2	O	Posttranslational modification, protein turnover, chaperones	Vesicle-fusing ATPase [Ananas comosus]
Dendrobium_catenatum_newGene_34720	--	--	Molecular Function: DNA binding (GO:0003677);;	--	--	--	--	Domain of unknown function (DUF296)	AT-hook motif nuclear-localized protein 10 OS=Arabidopsis thaliana OX=3702 GN=AHL10 PE=1 SV=2	S	Function unknown	AT-hook motif nuclear-localized protein 10-like isoform X2 [Dendrobium catenatum]
Dendrobium_catenatum_newGene_32236	--	--	Cellular Component: membrane (GO:0016020);;	--	--	--	--	--	--	S	Function unknown	uncharacterized protein LOC110097062 [Dendrobium catenatum]
Dendrobium_catenatum_newGene_18901	--	--	Biological Process: carbohydrate transport (GO:0008643);; Cellular Component: integral component of membrane (GO:0016021);;	K15382|1.08964e-98|egu:105048550|K15382 solute carrier family 50 (sugar transporter) | (RefSeq) bidirectional sugar transporter SWEET2a	--	[R]	General function prediction only	Sugar efflux transporter for intercellular exchange	Bidirectional sugar transporter SWEET2a OS=Oryza sativa subsp. japonica OX=39947 GN=SWEET2A PE=2 SV=1	U	Intracellular trafficking, secretion, and vesicular transport	bidirectional sugar transporter SWEET2a-like [Dendrobium catenatum]
Dendrobium_catenatum_newGene_12840	--	--	--	K14491|6.37677e-28|sbi:SORBI_01g042400|K14491 two-component response regulator ARR-B family | (RefSeq) SORBIDRAFT_01g042400, Sb01g042400; hypothetical protein	Plant hormone signal transduction (ko04075)	[K]	Transcription	Response regulator receiver domain	Two-component response regulator ORR21 OS=Oryza sativa subsp. japonica OX=39947 GN=RR21 PE=2 SV=1	T	Signal transduction mechanisms	two-component response regulator ARR10-like, partial [Phalaenopsis equestris]
Dendrobium_catenatum_newGene_17479	[J]	Translation, ribosomal structure and biogenesis	Molecular Function: RNA binding (GO:0003723);; Biological Process: rRNA processing (GO:0006364);; Molecular Function: S-adenosylmethionine-dependent methyltransferase activity (GO:0008757);; Biological Process: methylation (GO:0032259);;	K14835|1.28125e-45|bdi:100833497|K14835 ribosomal RNA methyltransferase Nop2 [EC:2.1.1.-] | (RefSeq) 25S rRNA (cytosine-C(5))-methyltransferase nop2	--	[A]	RNA processing and modification	16S rRNA methyltransferase RsmB/F	--	J	Translation, ribosomal structure and biogenesis	probable 28S rRNA (cytosine(4447)-C(5))-methyltransferase [Dendrobium catenatum]
Dendrobium_catenatum_newGene_22044	--	--	--	--	--	--	--	--	--	--	--	non-specific lipid-transfer protein-like protein At2g13820 [Dendrobium catenatum]
Dendrobium_catenatum_newGene_24088	--	--	--	K03129|2.21573e-21|egu:105058040|K03129 transcription initiation factor TFIID subunit 4 | (RefSeq) transcription initiation factor TFIID subunit 4b	Basal transcription factors (ko03022)	[K]	Transcription	Transcription initiation factor TFIID component TAF4 family	Transcription initiation factor TFIID subunit 4b OS=Arabidopsis thaliana OX=3702 GN=TAF4B PE=1 SV=1	K	Transcription	transcription initiation factor TFIID subunit 4b-like [Dendrobium catenatum]
Dendrobium_catenatum_newGene_4324	--	--	--	--	--	--	--	--	--	--	--	hypothetical protein MA16_Dca016463 [Dendrobium catenatum]
Dendrobium_catenatum_newGene_11630	[I]	Lipid transport and metabolism	--	K01054|5.45283e-90|pda:103712899|K01054 acylglycerol lipase [EC:3.1.1.23] | (RefSeq) caffeoylshikimate esterase-like	Glycerolipid metabolism (ko00561)	[I]	Lipid transport and metabolism	Serine aminopeptidase, S33;; Alpha/beta hydrolase family;; Prolyl oligopeptidase family;; Putative esterase	Caffeoylshikimate esterase OS=Arabidopsis thaliana OX=3702 GN=CSE PE=1 SV=1	I	Lipid transport and metabolism	caffeoylshikimate esterase-like [Dendrobium catenatum]
Dendrobium_catenatum_newGene_15447	--	--	Biological Process: positive gravitropism (GO:0009958);;	--	--	--	--	BTB/POZ domain	BTB/POZ domain-containing protein NPY3 OS=Arabidopsis thaliana OX=3702 GN=NPY3 PE=2 SV=1	S	Function unknown	BTB/POZ domain-containing protein NPY3-like [Dendrobium catenatum]
Dendrobium_catenatum_newGene_634	--	--	--	--	--	[GC]	--	--	Putative UDP-rhamnose:rhamnosyltransferase 1 OS=Fragaria ananassa OX=3747 GN=GT4 PE=2 SV=1	S	Function unknown	UDP-glycosyltransferase 91C1-like [Dendrobium catenatum]
Dendrobium_catenatum_newGene_2158	--	--	Molecular Function: nucleotide binding (GO:0000166);; Biological Process: cellular process (GO:0009987);;	--	--	[Z]	Cytoskeleton	--	Kinesin-like protein KIN-14L OS=Oryza sativa subsp. japonica OX=39947 GN=KIN14L PE=2 SV=1	Z	Cytoskeleton	kinesin-like protein KIN-14L [Phalaenopsis equestris]
Dendrobium_catenatum_newGene_33311	--	--	--	--	--	[R]	General function prediction only	--	Retrovirus-related Pol polyprotein from transposon TNT 1-94 OS=Nicotiana tabacum OX=4097 PE=2 SV=1	S	Function unknown	hypothetical protein VITISV_007013 [Vitis vinifera]
Dendrobium_catenatum_newGene_30734	--	--	--	--	--	[R]	General function prediction only	zinc-binding in reverse transcriptase;; Reverse transcriptase (RNA-dependent DNA polymerase)	Putative ribonuclease H protein At1g65750 OS=Arabidopsis thaliana OX=3702 GN=At1g65750 PE=3 SV=1	S	Function unknown	Putative ribonuclease H protein [Dendrobium catenatum]
Dendrobium_catenatum_newGene_24115	--	--	--	--	--	[R]	General function prediction only	Reverse transcriptase (RNA-dependent DNA polymerase);; Retrotransposon gag protein;; Aspartyl protease	RNA-directed DNA polymerase homolog OS=Oenothera berteroana OX=3950 PE=4 SV=1	L	Replication, recombination and repair	uncharacterized protein LOC110102428 [Dendrobium catenatum]
Dendrobium_catenatum_newGene_24376	--	--	--	--	--	--	--	--	--	--	--	zinc finger CCCH domain-containing protein 62-like isoform X2 [Dendrobium catenatum]
Dendrobium_catenatum_newGene_39994	--	--	--	--	--	[R]	General function prediction only	--	Pentatricopeptide repeat-containing protein At1g80880, mitochondrial OS=Arabidopsis thaliana OX=3702 GN=At1g80880 PE=2 SV=1	S	Function unknown	pentatricopeptide repeat-containing protein At1g80880, mitochondrial [Dendrobium catenatum]
Dendrobium_catenatum_newGene_25174	--	--	Cellular Component: Golgi membrane (GO:0000139);; Biological Process: protein glycosylation (GO:0006486);; Molecular Function: galactosyltransferase activity (GO:0008378);; Cellular Component: integral component of membrane (GO:0016021);;	K20854|2.02087e-98|egu:105033794|K20854 hydroxyproline O-galactosyltransferase HPGT [EC:2.4.1.-] | (RefSeq) hydroxyproline O-galactosyltransferase HPGT3	--	[G]	Carbohydrate transport and metabolism	Domain of unknown function (DUF4094)	Hydroxyproline O-galactosyltransferase HPGT2 OS=Arabidopsis thaliana OX=3702 GN=HPGT2 PE=1 SV=1	S	Function unknown	hydroxyproline O-galactosyltransferase HPGT3-like [Dendrobium catenatum]
Dendrobium_catenatum_newGene_39148	--	--	--	--	--	--	--	--	--	S	Function unknown	ataxia telangiectasia mutated family protein [Dendrobium catenatum]
Dendrobium_catenatum_newGene_25388	--	--	Molecular Function: DNA binding (GO:0003677);; Cellular Component: nucleus (GO:0005634);; Biological Process: regulation of transcription, DNA-templated (GO:0006355);; Molecular Function: protein dimerization activity (GO:0046983);;	--	--	[K]	Transcription	SRF-type transcription factor (DNA-binding and dimerisation domain)	Agamous-like MADS-box protein AGL65 OS=Arabidopsis thaliana OX=3702 GN=AGL65 PE=1 SV=1	K	Transcription	agamous-like MADS-box protein AGL65 isoform X2 [Dendrobium catenatum]
Dendrobium_catenatum_newGene_35304	--	--	Cellular Component: nucleus (GO:0005634);; Biological Process: DNA replication (GO:0006260);;	K10735|1.23983e-12|egu:105039953|K10735 GINS complex subunit 4 | (RefSeq) DNA replication complex GINS protein SLD5	--	[L]	Replication, recombination and repair	--	--	S	Function unknown	DNA replication complex GINS protein SLD5 [Dendrobium catenatum]
Dendrobium_catenatum_newGene_33795	--	--	--	--	--	--	--	--	--	--	--	histone-lysine N-methyltransferase, H3 lysine-9 specific SUVH4 isoform X1 [Dendrobium catenatum]
Dendrobium_catenatum_newGene_34564	[O]	Posttranslational modification, protein turnover, chaperones	--	K00799|7.67461e-78|pda:103708689|K00799 glutathione S-transferase [EC:2.5.1.18] | (RefSeq) glutathione S-transferase F11-like	Glutathione metabolism (ko00480)	[O]	Posttranslational modification, protein turnover, chaperones	Glutathione S-transferase, C-terminal domain;; Glutathione S-transferase, C-terminal domain;; Glutathione S-transferase, N-terminal domain;; Glutathione S-transferase, N-terminal domain;; Glutathione S-transferase, C-terminal domain	Glutathione S-transferase F12 OS=Arabidopsis thaliana OX=3702 GN=GSTF12 PE=1 SV=1	O	Posttranslational modification, protein turnover, chaperones	glutathione S-transferase F12-like [Dendrobium catenatum]
Dendrobium_catenatum_newGene_11574	--	--	Molecular Function: protein serine/threonine kinase activity (GO:0004674);; Molecular Function: ATP binding (GO:0005524);; Cellular Component: mitochondrion (GO:0005739);; Biological Process: protein phosphorylation (GO:0006468);; Cellular Component: integral component of membrane (GO:0016021);;	--	--	--	--	--	Protein OPAQUE10 OS=Zea mays OX=4577 GN=O10 PE=1 SV=1	S	Function unknown	protein OPAQUE10-like isoform X1 [Dendrobium catenatum]
Dendrobium_catenatum_newGene_29295	--	--	--	--	--	--	--	--	--	S	Function unknown	uncharacterized protein LOC110103228 [Dendrobium catenatum]
Dendrobium_catenatum_newGene_38680	--	--	--	--	--	--	--	--	--	--	--	uncharacterized protein LOC110102133 [Dendrobium catenatum]
Dendrobium_catenatum_newGene_22312	[D]	Cell cycle control, cell division, chromosome partitioning	Molecular Function: protein serine/threonine kinase activity (GO:0004674);; Molecular Function: ATP binding (GO:0005524);; Biological Process: protein phosphorylation (GO:0006468);;	--	--	[G]	Carbohydrate transport and metabolism	Protein kinase domain;; Protein tyrosine kinase	Shaggy-related protein kinase epsilon OS=Arabidopsis thaliana OX=3702 GN=ASK5 PE=1 SV=1	T	Signal transduction mechanisms	shaggy-related protein kinase epsilon-like isoform X1 [Dendrobium catenatum]
Dendrobium_catenatum_newGene_36872	--	--	--	--	--	--	--	--	--	--	--	uncharacterized protein LOC110115387, partial [Dendrobium catenatum]
Dendrobium_catenatum_newGene_37769	--	--	--	--	--	--	--	--	--	S	Function unknown	hypothetical protein TorRG33x02_331630 [Trema orientalis]
Dendrobium_catenatum_newGene_11490	--	--	--	--	--	--	--	Plant protein 1589 of unknown function (A_thal_3526)	--	S	Function unknown	uncharacterized protein LOC110036145, partial [Phalaenopsis equestris]
Dendrobium_catenatum_newGene_20265	--	--	--	--	--	--	--	--	--	--	--	homeobox-DDT domain protein RLT2-like isoform X2 [Dendrobium catenatum]
Dendrobium_catenatum_newGene_12443	--	--	--	--	--	--	--	--	--	--	--	Putative ion channel POLLUX-like 2 [Dendrobium catenatum]
Dendrobium_catenatum_newGene_28466	--	--	Biological Process: dephosphorylation (GO:0016311);; Molecular Function: phosphatase activity (GO:0016791);;	K13248|9.24778e-36|egu:105042868|K13248 pyridoxal phosphate phosphatase PHOSPHO2 [EC:3.1.3.74] | (RefSeq) inorganic pyrophosphatase 2-like	Vitamin B6 metabolism (ko00750)	[R]	General function prediction only	Putative Phosphatase	Inorganic pyrophosphatase 2 OS=Arabidopsis thaliana OX=3702 GN=At1g17710 PE=2 SV=1	S	Function unknown	thiamine phosphate phosphatase-like protein [Dendrobium catenatum]
Dendrobium_catenatum_newGene_16054	--	--	Cellular Component: membrane (GO:0016020);;	--	--	--	--	--	--	S	Function unknown	uncharacterized protein LOC110110734 [Dendrobium catenatum]
Dendrobium_catenatum_newGene_22852	--	--	Cellular Component: spindle pole (GO:0000922);; Molecular Function: protein kinase activity (GO:0004672);; Molecular Function: ATP binding (GO:0005524);; Cellular Component: cytoplasm (GO:0005737);; Cellular Component: microtubule organizing center (GO:0005815);; Cellular Component: microtubule (GO:0005874);; Biological Process: protein phosphorylation (GO:0006468);; Biological Process: microtubu…	K16572|2.08428e-33|mus:103983236|K16572 gamma-tubulin complex component 5 | (RefSeq) gamma-tubulin complex component 5 isoform X3	--	[S]	Function unknown	Spc97 / Spc98 family	--	S	Function unknown	hypothetical protein CUMW_044420 [Citrus unshiu]
Dendrobium_catenatum_newGene_15217	--	--	Cellular Component: THO complex (GO:0000347);; Biological Process: mRNA export from nucleus (GO:0006406);; Biological Process: production of ta-siRNAs involved in RNA interference (GO:0010267);; Biological Process: defense response to fungus (GO:0050832);;	K12878|1.67294e-44|egu:105053713|K12878 THO complex subunit 1 | (RefSeq) THO complex subunit 1	RNA transport (ko03013);Spliceosome (ko03040)	[Y]	Nuclear structure	THO complex subunit 1 transcription elongation factor	THO complex subunit 1 OS=Arabidopsis thaliana OX=3702 GN=THO1 PE=1 SV=1	S	Function unknown	THO complex subunit 1 [Phalaenopsis equestris]
Dendrobium_catenatum_newGene_30777	--	--	Biological Process: protein glycosylation (GO:0006486);; Molecular Function: acetylglucosaminyltransferase activity (GO:0008375);;	K00726|9.24805e-141|nnu:104606818|K00726 alpha-1,3-mannosyl-glycoprotein beta-1,2-N-acetylglucosaminyltransferase [EC:2.4.1.101] | (RefSeq) alpha-1,3-mannosyl-glycoprotein 2-beta-N-acetylglucosaminyltransferase	N-Glycan biosynthesis (ko00510)	[G]	Carbohydrate transport and metabolism	GNT-I family;; GNT-I family	Alpha-1,3-mannosyl-glycoprotein 2-beta-N-acetylglucosaminyltransferase OS=Arabidopsis thaliana OX=3702 GN=GNTI PE=1 SV=1	S	Function unknown	alpha-1,3-mannosyl-glycoprotein 2-beta-N-acetylglucosaminyltransferase-like isoform X1 [Dendrobium catenatum]
Dendrobium_catenatum_newGene_21628	--	--	--	--	--	--	--	Domain of unknown function (DUF702)	Protein LATERAL ROOT PRIMORDIUM 1 OS=Arabidopsis thaliana OX=3702 GN=LRP1 PE=1 SV=1	S	Function unknown	protein LATERAL ROOT PRIMORDIUM 1 [Dendrobium catenatum]
Dendrobium_catenatum_newGene_35234	--	--	--	--	--	--	--	Plant transposase (Ptta/En/Spm family)	--	S	Function unknown	uncharacterized protein LOC110105272 [Dendrobium catenatum]
Dendrobium_catenatum_newGene_39095	--	--	--	--	--	--	--	--	GDSL esterase/lipase At5g45960 OS=Arabidopsis thaliana OX=3702 GN=At5g45960 PE=2 SV=1	--	--	GDSL esterase/lipase At5g45960 [Dendrobium catenatum]
Dendrobium_catenatum_newGene_34851	--	--	--	K03955|5.46094e-33|egu:105033871|K03955 NADH dehydrogenase (ubiquinone) 1 alpha/beta subcomplex 1 | (RefSeq) acyl carrier protein 2, mitochondrial-like	Oxidative phosphorylation (ko00190)	[CIQ]	--	Phosphopantetheine attachment site	Acyl carrier protein 2, mitochondrial OS=Arabidopsis thaliana OX=3702 GN=MTACP2 PE=1 SV=1	I	Lipid transport and metabolism	acyl carrier protein 2, mitochondrial-like [Dendrobium catenatum]
Dendrobium_catenatum_newGene_42272	--	--	--	--	--	--	--	Plant mobile domain	--	S	Function unknown	uncharacterized protein LOC110097992, partial [Dendrobium catenatum]
Dendrobium_catenatum_newGene_34016	--	--	--	K03798|8.88059e-06|pda:103718786|K03798 cell division protease FtsH [EC:3.4.24.-] | (RefSeq) ATP-dependent zinc metalloprotease FTSH 12, chloroplastic	--	--	--	--	--	--	--	ATP-dependent zinc metalloprotease FTSH 12, chloroplastic [Apostasia shenzhenica]
Dendrobium_catenatum_newGene_13459	--	--	Molecular Function: ubiquitin-protein transferase activity (GO:0004842);; Biological Process: protein ubiquitination (GO:0016567);; Molecular Function: ligase activity (GO:0016874);;	K10590|6.75079e-54|mdm:103410637|K10590 E3 ubiquitin-protein ligase TRIP12 [EC:2.3.2.26] | (RefSeq) E3 ubiquitin-protein ligase UPL3-like	Ubiquitin mediated proteolysis (ko04120)	[O]	Posttranslational modification, protein turnover, chaperones	HECT-domain (ubiquitin-transferase)	E3 ubiquitin-protein ligase UPL3 OS=Arabidopsis thaliana OX=3702 GN=UPL3 PE=1 SV=1	O	Posttranslational modification, protein turnover, chaperones	E3 ubiquitin-protein ligase UPL3-like isoform X2 [Dendrobium catenatum]
Dendrobium_catenatum_newGene_33314	[I]	Lipid transport and metabolism	Molecular Function: catalytic activity (GO:0003824);; Biological Process: metabolic process (GO:0008152);;	K10527|1.49534e-53|pda:103703626|K10527 enoyl-CoA hydratase/3-hydroxyacyl-CoA dehydrogenase [EC:4.2.1.17 1.1.1.35 1.1.1.211] | (RefSeq) glyoxysomal fatty acid beta-oxidation multifunctional protein MFP-a-like	Fatty acid degradation (ko00071);alpha-Linolenic acid metabolism (ko00592);Fatty acid metabolism (ko01212)	[I]	Lipid transport and metabolism	Enoyl-CoA hydratase/isomerase;; Enoyl-CoA hydratase/isomerase	Glyoxysomal fatty acid beta-oxidation multifunctional protein MFP-a OS=Cucumis sativus OX=3659 PE=1 SV=1	I	Lipid transport and metabolism	glyoxysomal fatty acid beta-oxidation multifunctional protein MFP-a-like [Dendrobium catenatum]
Dendrobium_catenatum_newGene_11480	--	--	--	--	--	--	--	--	Probable GTP-binding protein OBGM, mitochondrial OS=Oryza sativa subsp. japonica OX=39947 GN=OBGM PE=2 SV=1	S	Function unknown	probable GTP-binding protein OBGM, mitochondrial [Dendrobium catenatum]
Dendrobium_catenatum_newGene_8310	[R]	General function prediction only	Molecular Function: metalloendopeptidase activity (GO:0004222);; Cellular Component: mitochondrial respiratory chain complex III (GO:0005750);; Biological Process: mitochondrial electron transport, ubiquinol to cytochrome c (GO:0006122);; Molecular Function: zinc ion binding (GO:0008270);; Biological Process: aerobic respiration (GO:0009060);; Biological Process: protein processing (GO:0016485);;	K17732|6.07806e-50|egu:105061286|K17732 mitochondrial-processing peptidase subunit beta [EC:3.4.24.64] | (RefSeq) probable mitochondrial-processing peptidase subunit beta, mitochondrial	--	[O]	Posttranslational modification, protein turnover, chaperones	Peptidase M16 inactive domain	Probable mitochondrial-processing peptidase subunit beta, mitochondrial OS=Arabidopsis thaliana OX=3702 GN=At3g02090 PE=1 SV=2	O	Posttranslational modification, protein turnover, chaperones	probable mitochondrial-processing peptidase subunit beta, mitochondrial [Dendrobium catenatum]
Dendrobium_catenatum_newGene_36941	[G]	Carbohydrate transport and metabolism	Cellular Component: mitochondrion (GO:0005739);; Cellular Component: integral component of plasma membrane (GO:0005887);; Biological Process: water transport (GO:0006833);; Cellular Component: plant-type vacuole membrane (GO:0009705);; Biological Process: cellular water homeostasis (GO:0009992);; Molecular Function: urea transmembrane transporter activity (GO:0015204);; Molecular Function: water …	K09873|2.08666e-68|obr:102702558|K09873 aquaporin TIP | (RefSeq) probable aquaporin TIP5-1	--	[G]	Carbohydrate transport and metabolism	Major intrinsic protein	Probable aquaporin TIP5-1 OS=Oryza sativa subsp. japonica OX=39947 GN=TIP5;1 PE=2 SV=3	G	Carbohydrate transport and metabolism	probable aquaporin TIP5-1 [Dendrobium catenatum]
Dendrobium_catenatum_newGene_26055	--	--	--	--	--	--	--	--	--	--	--	hypothetical protein MA16_Dca006761 [Dendrobium catenatum]
Dendrobium_catenatum_newGene_23007	--	--	--	--	--	--	--	--	--	--	--	hypothetical protein MA16_Dca021229 [Dendrobium catenatum]
Dendrobium_catenatum_newGene_28117	--	--	--	K09422|3.79157e-72|egu:105040118|K09422 myb proto-oncogene protein, plant | (RefSeq) myb-related protein Myb4-like	--	[K]	Transcription	Myb-like DNA-binding domain;; Myb-like DNA-binding domain	Transcription factor MYB61 OS=Arabidopsis thaliana OX=3702 GN=MYB61 PE=2 SV=1	K	Transcription	transcription factor MYB86-like [Dendrobium catenatum]
Dendrobium_catenatum_newGene_16770	--	--	Molecular Function: chitinase activity (GO:0004568);; Cellular Component: endoplasmic reticulum (GO:0005783);; Biological Process: carbohydrate metabolic process (GO:0005975);; Biological Process: chitin catabolic process (GO:0006032);; Cellular Component: integral component of membrane (GO:0016021);;	K17525|3.1002e-27|pda:103722157|K17525 chitinase domain-containing protein 1 | (RefSeq) chitinase domain-containing protein 1	--	[G]	Carbohydrate transport and metabolism	--	--	G	Carbohydrate transport and metabolism	chitinase domain-containing protein 1 [Dendrobium catenatum]
Dendrobium_catenatum_newGene_31385	--	--	--	--	--	--	--	--	--	--	--	beta-carotene isomerase D27, chloroplastic-like [Phalaenopsis equestris]
Dendrobium_catenatum_newGene_29522	[V]	Defense mechanisms	--	K11420|0|egu:105045520|K11420 euchromatic histone-lysine N-methyltransferase [EC:2.1.1.43] | (RefSeq) histone-lysine N-methyltransferase, H3 lysine-9 specific SUVH1	Lysine degradation (ko00310)	[BK]	--	SAD/SRA domain;; SET domain;; Pre-SET motif	Histone-lysine N-methyltransferase, H3 lysine-9 specific SUVH1 OS=Arabidopsis thaliana OX=3702 GN=SUVH1 PE=2 SV=1	S	Function unknown	histone-lysine N-methyltransferase, H3 lysine-9 specific SUVH1-like [Dendrobium catenatum]
Dendrobium_catenatum_newGene_21209	--	--	--	--	--	--	--	--	--	--	--	hypothetical protein MA16_Dca022656 [Dendrobium catenatum]
Dendrobium_catenatum_newGene_5357	--	--	--	--	--	--	--	--	--	--	--	uncharacterized protein LOC110106611 [Dendrobium catenatum]
Dendrobium_catenatum_newGene_27972	--	--	Cellular Component: integral component of membrane (GO:0016021);;	K17279|5.58522e-93|egu:105056558|K17279 receptor expression-enhancing protein 5/6 | (RefSeq) HVA22-like protein a	--	[U]	Intracellular trafficking, secretion, and vesicular transport	TB2/DP1, HVA22 family	HVA22-like protein a OS=Arabidopsis thaliana OX=3702 GN=HVA22A PE=2 SV=1	U	Intracellular trafficking, secretion, and vesicular transport	HVA22-like protein a [Dendrobium catenatum]
Dendrobium_catenatum_newGene_20204	--	--	--	--	--	--	--	--	--	S	Function unknown	uncharacterized protein LOC110096072 [Dendrobium catenatum]
Dendrobium_catenatum_newGene_19707	--	--	--	--	--	[R]	General function prediction only	--	--	L	Replication, recombination and repair	DNA-directed DNA polymerase [Handroanthus impetiginosus]
Dendrobium_catenatum_newGene_39862	--	--	--	--	--	[R]	General function prediction only	Reverse transcriptase (RNA-dependent DNA polymerase)	Uncharacterized mitochondrial protein AtMg00810 OS=Arabidopsis thaliana OX=3702 GN=AtMg00810 PE=4 SV=1	L	Replication, recombination and repair	uncharacterized protein LOC110112043 [Dendrobium catenatum]
Dendrobium_catenatum_newGene_14297	[J]	Translation, ribosomal structure and biogenesis	Molecular Function: nucleotide binding (GO:0000166);; Molecular Function: helicase activity (GO:0004386);;	K14442|2.45116e-133|pda:103716252|K14442 ATP-dependent RNA helicase DHX36 [EC:3.6.4.13] | (RefSeq) DExH-box ATP-dependent RNA helicase DExH1	RNA degradation (ko03018)	[A]	RNA processing and modification	--	DExH-box ATP-dependent RNA helicase DExH1 OS=Arabidopsis thaliana OX=3702 GN=At2g35920 PE=2 SV=1	L	Replication, recombination and repair	DExH-box ATP-dependent RNA helicase DExH1 isoform X1 [Dendrobium catenatum]
Dendrobium_catenatum_newGene_24817	--	--	Molecular Function: ubiquitin-protein transferase activity (GO:0004842);; Cellular Component: nucleus (GO:0005634);; Cellular Component: cytoplasm (GO:0005737);; Molecular Function: ligase activity (GO:0016874);; Biological Process: protein ubiquitination involved in ubiquitin-dependent protein catabolic process (GO:0042787);;	K10592|2.55137e-31|obr:102708924|K10592 E3 ubiquitin-protein ligase HUWE1 [EC:2.3.2.26] | (RefSeq) E3 ubiquitin-protein ligase UPL1-like	Ubiquitin mediated proteolysis (ko04120)	[OK]	--	--	E3 ubiquitin-protein ligase UPL1 OS=Arabidopsis thaliana OX=3702 GN=UPL1 PE=1 SV=3	O	Posttranslational modification, protein turnover, chaperones	E3 ubiquitin-protein ligase upl1-like protein, partial [Trifolium pratense]
Dendrobium_catenatum_newGene_24495	[P]	Inorganic ion transport and metabolism	--	K03549|0|mus:103994082|K03549 KUP system potassium uptake protein | (RefSeq) probable potassium transporter 9	--	--	--	K+ potassium transporter;; K+ potassium transporter	Probable potassium transporter 9 OS=Oryza sativa subsp. japonica OX=39947 GN=HAK9 PE=2 SV=1	P	Inorganic ion transport and metabolism	probable potassium transporter 9 [Dendrobium catenatum]
Dendrobium_catenatum_newGene_35401	--	--	--	--	--	--	--	--	--	--	--	uncharacterized protein LOC110113579 [Dendrobium catenatum]
Dendrobium_catenatum_newGene_24627	--	--	--	--	--	--	--	--	--	--	--	hypothetical protein MA16_Dca028654 [Dendrobium catenatum]
Dendrobium_catenatum_newGene_21576	--	--	Molecular Function: zinc ion binding (GO:0008270);; Cellular Component: chloroplast (GO:0009507);; Biological Process: chloroplast RNA processing (GO:0031425);;	--	--	[R]	General function prediction only	PPR repeat family;; PPR repeat;; DYW family of nucleic acid deaminases;; PPR repeat;; Pentatricopeptide repeat domain;; Tetratricopeptide repeat;; Pentacotripeptide-repeat region of PRORP	Pentatricopeptide repeat-containing protein At2g02980, chloroplastic OS=Arabidopsis thaliana OX=3702 GN=PCMP-H26 PE=2 SV=2	S	Function unknown	pentatricopeptide repeat-containing protein At2g02980, chloroplastic-like [Dendrobium catenatum]
Dendrobium_catenatum_newGene_36880	--	--	--	--	--	[Z]	Cytoskeleton	--	Actin-interacting protein 1-2 OS=Arabidopsis thaliana OX=3702 GN=AIP1-2 PE=2 SV=1	S	Function unknown	uncharacterized protein LOC110111937 [Dendrobium catenatum]
Dendrobium_catenatum_newGene_40523	--	--	--	--	--	--	--	--	--	S	Function unknown	ataxia telangiectasia mutated family protein [Dendrobium catenatum]
Dendrobium_catenatum_newGene_30550	--	--	--	--	--	--	--	ABA/WDS induced protein	--	--	--	--
Dendrobium_catenatum_newGene_43621	--	--	--	--	--	--	--	--	B2 protein OS=Daucus carota OX=4039 PE=2 SV=1	S	Function unknown	B2 protein-like, partial [Dendrobium catenatum]
Dendrobium_catenatum_newGene_33192	--	--	--	--	--	[DO]	--	--	Metacaspase-5 OS=Arabidopsis thaliana OX=3702 GN=AMC5 PE=1 SV=1	O	Posttranslational modification, protein turnover, chaperones	metacaspase-4-like [Dendrobium catenatum]
Dendrobium_catenatum_newGene_22272	[E]	Amino acid transport and metabolism	Biological Process: histidine biosynthetic process (GO:0000105);; Molecular Function: magnesium ion binding (GO:0000287);; Molecular Function: ATP phosphoribosyltransferase activity (GO:0003879);; Cellular Component: chloroplast stroma (GO:0009570);;	K00765|0|pda:103702806|K00765 ATP phosphoribosyltransferase [EC:2.4.2.17] | (RefSeq) ATP phosphoribosyltransferase 2, chloroplastic-like	Histidine metabolism (ko00340);Biosynthesis of amino acids (ko01230)	[E]	Amino acid transport and metabolism	ATP phosphoribosyltransferase;; HisG, C-terminal domain	ATP phosphoribosyltransferase 2, chloroplastic OS=Arabidopsis thaliana OX=3702 GN=HISN1B PE=1 SV=1	E	Amino acid transport and metabolism	ATP phosphoribosyltransferase 2, chloroplastic-like [Dendrobium catenatum]
Dendrobium_catenatum_newGene_19969	--	--	--	--	--	--	--	--	--	S	Function unknown	uncharacterized protein LOC110092876 [Dendrobium catenatum]
Dendrobium_catenatum_newGene_19209	--	--	Cellular Component: mitochondrion (GO:0005739);;	--	--	--	--	Double-stranded RNA binding motif;; Double-stranded RNA binding motif	Double-stranded RNA-binding protein 2 OS=Oryza sativa subsp. japonica OX=39947 GN=DRB2 PE=2 SV=1	S	Function unknown	double-stranded RNA-binding protein 2-like [Dendrobium catenatum]
Dendrobium_catenatum_newGene_23403	--	--	--	--	--	--	--	--	--	S	Function unknown	ataxia telangiectasia mutated family protein [Dendrobium catenatum]
Dendrobium_catenatum_newGene_13114	--	--	--	--	--	[R]	General function prediction only	Reverse transcriptase (RNA-dependent DNA polymerase)	--	S	Function unknown	ataxia telangiectasia mutated family protein [Dendrobium catenatum]
Dendrobium_catenatum_newGene_12602	--	--	--	--	--	--	--	--	Rhodanese-like domain-containing protein 14, chloroplastic OS=Arabidopsis thaliana OX=3702 GN=At4g27700 PE=2 SV=1	S	Function unknown	rhodanese-like domain-containing protein 14, chloroplastic [Dendrobium catenatum]
Dendrobium_catenatum_newGene_24946	--	--	--	--	--	--	--	C2 domain of PTEN tumour-suppressor protein	Formin-like protein 20 OS=Arabidopsis thaliana OX=3702 GN=FH20 PE=2 SV=3	S	Function unknown	formin-like protein 5 isoform X2 [Dendrobium catenatum]
Dendrobium_catenatum_newGene_38022	--	--	--	--	--	--	--	Phloem protein 2	Putative F-box protein PP2-B8 OS=Arabidopsis thaliana OX=3702 GN=PP2B8 PE=4 SV=1	S	Function unknown	F-box protein PP2-B1-like isoform X3 [Dendrobium catenatum]
Dendrobium_catenatum_newGene_27810	--		--	--	--	--	--	Protein kinase domain;; Protein tyrosine kinase;; Protein tyrosine kinase	G-type lectin S-receptor-like serine/threonine-protein kinase SD2-5 OS=Arabidopsis thaliana OX=3702 GN=SD25 PE=1 SV=1	M	Cell wall/membrane/envelope biogenesis	G-type lectin S-receptor-like serine/threonine-protein kinase SD2-5 [Dendrobium catenatum]
Dendrobium_catenatum_newGene_28948	--	--	--	--	--	--	--	--	--	--	--	ABC transporter G family member 44-like [Dendrobium catenatum]
Dendrobium_catenatum_newGene_19919	[K]	Transcription	Molecular Function: DNA binding (GO:0003677);; Molecular Function: DNA-directed 5'-3' RNA polymerase activity (GO:0003899);; Cellular Component: nucleus (GO:0005634);; Biological Process: transcription, DNA-templated (GO:0006351);; Molecular Function: zinc ion binding (GO:0008270);; Cellular Component: plasmodesma (GO:0009506);;	K02999|8.16011e-44|pda:103713567|K02999 DNA-directed RNA polymerase I subunit RPA1 [EC:2.7.7.6] | (RefSeq) DNA-directed RNA polymerase I subunit 1	Purine metabolism (ko00230);Pyrimidine metabolism (ko00240);RNA polymerase (ko03020)	[K]	Transcription	RNA polymerase Rpb1, domain 1	DNA-directed RNA polymerase I subunit 1 OS=Arabidopsis thaliana OX=3702 GN=NRPA1 PE=3 SV=1	K	Transcription	DNA-directed RNA polymerase I subunit 1 isoform X2 [Dendrobium catenatum]
Dendrobium_catenatum_newGene_29242	--	--	Cellular Component: plasma membrane (GO:0005886);; Molecular Function: zinc ion binding (GO:0008270);; Cellular Component: integral component of membrane (GO:0016021);; Molecular Function: cellulose synthase (UDP-forming) activity (GO:0016760);; Biological Process: cellulose biosynthetic process (GO:0030244);; Biological Process: cell wall organization (GO:0071555);;	K10999|7.51784e-46|cmo:103485241|K10999 cellulose synthase A [EC:2.4.1.12] | (RefSeq) cellulose synthase A catalytic subunit 2 [UDP-forming]-like	--	--	--	Cellulose synthase;; Cellulose synthase	Cellulose synthase A catalytic subunit 2 [UDP-forming] OS=Arabidopsis thaliana OX=3702 GN=CESA2 PE=1 SV=1	M	Cell wall/membrane/envelope biogenesis	probable cellulose synthase A catalytic subunit 9 [UDP-forming] [Dendrobium catenatum]
Dendrobium_catenatum_newGene_23758	--	--	--	K10643|2.64718e-42|pda:103702851|K10643 CCR4-NOT transcription complex subunit 4 [EC:2.3.2.27] | (RefSeq) uncharacterized LOC103702851	RNA degradation (ko03018)	--	--	--	--	K	Transcription	uncharacterized protein LOC110116651, partial [Dendrobium catenatum]
Dendrobium_catenatum_newGene_595	--	--	Molecular Function: nucleic acid binding (GO:0003676);; Cellular Component: nucleus (GO:0005634);; Molecular Function: zinc ion binding (GO:0008270);;	K10624|1.21043e-70|egu:105042299|K10624 E3 ubiquitin-protein ligase RBBP6 [EC:2.3.2.27] | (RefSeq) E3 ubiquitin ligase PQT3-like	--	[O]	Posttranslational modification, protein turnover, chaperones	Zinc knuckle	E3 ubiquitin ligase PQT3-like OS=Arabidopsis thaliana OX=3702 GN=At5g47430 PE=1 SV=1	S	Function unknown	E3 ubiquitin ligase PQT3-like [Dendrobium catenatum]
Dendrobium_catenatum_newGene_16100	--	--	--	--	--	--	--	--	--	S	Function unknown	protein VASCULAR ASSOCIATED DEATH 1, chloroplastic [Dendrobium catenatum]
Dendrobium_catenatum_newGene_14506	--	--	--	--	--	[R]	General function prediction only	--	Uncharacterized mitochondrial protein AtMg00860 OS=Arabidopsis thaliana OX=3702 GN=AtMg00860 PE=4 SV=1	L	Replication, recombination and repair	putative mitochondrial protein [Dendrobium catenatum]
Dendrobium_catenatum_newGene_1517	--	--	--	--	--	[R]	General function prediction only	--	--	S	Function unknown	Putative ribonuclease H protein [Dendrobium catenatum]
Dendrobium_catenatum_newGene_31630	--	--	--	--	--	--	--	--	--	--	--	hypothetical protein MA16_Dca029212 [Dendrobium catenatum]
Dendrobium_catenatum_newGene_13732	--	--	--	--	--	--	--	--	--	--	--	pectinesterase inhibitor 10-like isoform X1 [Phalaenopsis equestris]
Dendrobium_catenatum_newGene_40772	--	--	--	K14288|3.23186e-12|egu:105058622|K14288 exportin-T | (RefSeq) exportin-T-like	RNA transport (ko03013)	--	--	--	Exportin-T OS=Oryza sativa subsp. japonica OX=39947 GN=Os07g0613300 PE=2 SV=1	J	Translation, ribosomal structure and biogenesis	exportin-T isoform X2 [Dendrobium catenatum]
Dendrobium_catenatum_newGene_38422	--	--	--	--	--	--	--	ACT domain;; ACT domain;; ACT domain	ACT domain-containing protein ACR8 OS=Arabidopsis thaliana OX=3702 GN=ACR8 PE=2 SV=1	S	Function unknown	ACT domain-containing protein ACR8-like [Dendrobium catenatum]
Dendrobium_catenatum_newGene_31639	--	--	--	--	--	--	--	--	--	--	--	uncharacterized protein LOC110108952 [Dendrobium catenatum]
Dendrobium_catenatum_newGene_14260	--	--	--	K11851|7.03235e-167|pda:103701244|K11851 ubiquitin carboxyl-terminal hydrolase 30 [EC:3.4.19.12] | (RefSeq) ubiquitin carboxyl-terminal hydrolase 27	--	[O]	Posttranslational modification, protein turnover, chaperones	Ubiquitin carboxyl-terminal hydrolase;; Ubiquitin carboxyl-terminal hydrolase	Ubiquitin carboxyl-terminal hydrolase 27 OS=Arabidopsis thaliana OX=3702 GN=UBP27 PE=2 SV=1	O	Posttranslational modification, protein turnover, chaperones	ubiquitin carboxyl-terminal hydrolase 27 isoform X2 [Dendrobium catenatum]
Dendrobium_catenatum_newGene_20359	[L]	Replication, recombination and repair	Molecular Function: nucleic acid binding (GO:0003676);; Molecular Function: helicase activity (GO:0004386);; Molecular Function: ATP binding (GO:0005524);;	K15271|6.7594e-86|nnu:104593143|K15271 ATP-dependent DNA helicase HFM1/MER3 [EC:3.6.4.12] | (RefSeq) DExH-box ATP-dependent RNA helicase DExH17-like	--	[A]	RNA processing and modification	Helicase conserved C-terminal domain	ATP-dependent DNA helicase MER3 homolog OS=Oryza sativa subsp. japonica OX=39947 GN=MER3 PE=2 SV=1	L	Replication, recombination and repair	ATP-dependent DNA helicase MER3 homolog [Dendrobium catenatum]
Dendrobium_catenatum_newGene_19889	--	--	Molecular Function: transferase activity (GO:0016740);;	K00799|1.11464e-24|pper:PRUPE_ppa010414mg|K00799 glutathione S-transferase [EC:2.5.1.18] | (RefSeq) hypothetical protein	Glutathione metabolism (ko00480)	[O]	Posttranslational modification, protein turnover, chaperones	--	Glutathione S-transferase T1 OS=Arabidopsis thaliana OX=3702 GN=GSTT1 PE=2 SV=1	O	Posttranslational modification, protein turnover, chaperones	glutathione S-transferase T1-like [Dendrobium catenatum]
Dendrobium_catenatum_newGene_26622	--	--	--	--	--	--	--	--	--	--	--	hypothetical protein MA16_Dca027044 [Dendrobium catenatum]
Dendrobium_catenatum_newGene_17319	--	--	--	--	--	--	--	--	--	S	Function unknown	uncharacterized protein LOC110093105 [Dendrobium catenatum]
Dendrobium_catenatum_newGene_29324	--	--	--	--	--	[I]	Lipid transport and metabolism	--	Phosphatidylinositol/phosphatidylcholine transfer protein SFH13 OS=Arabidopsis thaliana OX=3702 GN=SFH13 PE=2 SV=1	S	Function unknown	phosphatidylinositol/phosphatidylcholine transfer protein SFH13-like [Dendrobium catenatum]
Dendrobium_catenatum_newGene_32278	--	--	--	--	--	--	--	--	--	--	--	hypothetical protein MA16_Dca003898 [Dendrobium catenatum]
Dendrobium_catenatum_newGene_18925	--	--	--	--	--	--	--	Ankyrin repeats (3 copies)	Ankyrin repeat protein SKIP35 OS=Arabidopsis thaliana OX=3702 GN=SKIP35 PE=1 SV=1	S	Function unknown	ankyrin repeat protein SKIP35-like isoform X1 [Dendrobium catenatum]
Dendrobium_catenatum_newGene_30693	--	--	--	--	--	--	--	--	--	--	--	hypothetical protein MA16_Dca021807 [Dendrobium catenatum]
Dendrobium_catenatum_newGene_31678	[M]	Cell wall/membrane/envelope biogenesis	Molecular Function: calmodulin-dependent protein kinase activity (GO:0004683);; Molecular Function: calmodulin binding (GO:0005516);; Molecular Function: ATP binding (GO:0005524);; Cellular Component: nucleus (GO:0005634);; Cellular Component: cytoplasm (GO:0005737);; Cellular Component: plasma membrane (GO:0005886);; Biological Process: abscisic acid-activated signaling pathway (GO:0009738);; Mo…	--	--	[T]	Signal transduction mechanisms	Protein kinase domain;; Protein tyrosine kinase;; Lipopolysaccharide kinase (Kdo/WaaP) family	Calcium/calmodulin-dependent serine/threonine-protein kinase 1 OS=Oryza sativa subsp. japonica OX=39947 GN=CAMK1 PE=1 SV=1	T	Signal transduction mechanisms	CDPK-related kinase 3-like [Dendrobium catenatum]
Dendrobium_catenatum_newGene_32274	[L]	Replication, recombination and repair	Molecular Function: hydrolase activity, acting on acid anhydrides (GO:0016817);;	K17675|5.67835e-57|pda:103723804|K17675 ATP-dependent RNA helicase SUPV3L1/SUV3 [EC:3.6.4.13] | (RefSeq) ATP-dependent RNA helicase SUV3, mitochondrial	--	[A]	RNA processing and modification	--	ATP-dependent RNA helicase SUV3, mitochondrial OS=Oryza sativa subsp. japonica OX=39947 GN=SUV3 PE=1 SV=1	L	Replication, recombination and repair	ATP-dependent RNA helicase SUV3, mitochondrial [Dendrobium catenatum]
Dendrobium_catenatum_newGene_26181	--	--	--	--	--	--	--	--	--	--	--	hypothetical protein MA16_Dca020118 [Dendrobium catenatum]
Dendrobium_catenatum_newGene_21963	--	--	--	--	--	--	--	Lines C-terminus;; Lines N-terminus	--	S	Function unknown	uncharacterized protein LOC110100524 isoform X1 [Dendrobium catenatum]
Dendrobium_catenatum_newGene_43932	--	--	--	K14820|1.26633e-26|egu:105050219|K14820 ribosome biogenesis protein BRX1 | (RefSeq) ribosome biogenesis protein BRX1 homolog 2	--	[J]	Translation, ribosomal structure and biogenesis	--	Ribosome biogenesis protein BRX1 homolog 2 OS=Arabidopsis thaliana OX=3702 GN=BRIX1-2 PE=2 SV=1	J	Translation, ribosomal structure and biogenesis	ribosome biogenesis protein BRX1 homolog 2-like, partial [Dendrobium catenatum]
Dendrobium_catenatum_newGene_35689	--	--	--	--	--	--	--	--	--	--	--	uncharacterized protein LOC110108688 [Dendrobium catenatum]
Dendrobium_catenatum_newGene_12700	--	--	--	--	--	[R]	General function prediction only	--	Synaptotagmin-2 OS=Arabidopsis thaliana OX=3702 GN=SYT2 PE=2 SV=1	S	Function unknown	synaptotagmin-3-like [Dendrobium catenatum]
Dendrobium_catenatum_newGene_30214	--	--	--	--	--	--	--	--	--	--	--	uncharacterized protein LOC110111090 [Dendrobium catenatum]
Dendrobium_catenatum_newGene_29568	--	--	--	--	--	--	--	--	--	--	--	uncharacterized protein LOC110101229 [Dendrobium catenatum]
Dendrobium_catenatum_newGene_43841	[J]	Translation, ribosomal structure and biogenesis	Molecular Function: methionyl-tRNA formyltransferase activity (GO:0004479);; Biological Process: translational initiation (GO:0006413);; Biological Process: conversion of methionyl-tRNA to N-formyl-methionyl-tRNA (GO:0071951);;	K00604|2.10296e-27|fve:101312782|K00604 methionyl-tRNA formyltransferase [EC:2.1.2.9] | (RefSeq) methionyl-tRNA formyltransferase, mitochondrial	One carbon pool by folate (ko00670);Aminoacyl-tRNA biosynthesis (ko00970)	[J]	Translation, ribosomal structure and biogenesis	--	--	J	Translation, ribosomal structure and biogenesis	methionyl-tRNA formyltransferase [Dendrobium catenatum]
Dendrobium_catenatum_newGene_16142	[F]	Nucleotide transport and metabolism	--	K01937|0|egu:105047585|K01937 CTP synthase [EC:6.3.4.2] | (RefSeq) CTP synthase	Pyrimidine metabolism (ko00240)	[F]	Nucleotide transport and metabolism	Glutamine amidotransferase class-I;; Peptidase C26;; CTP synthase N-terminus	--	F	Nucleotide transport and metabolism	CTP synthase 1-like isoform X1 [Dendrobium catenatum]
Dendrobium_catenatum_newGene_10339	--	--	--	K14431|7.13077e-12|egu:105032048|K14431 transcription factor TGA | (RefSeq) transcription factor TGA2.3	Plant hormone signal transduction (ko04075)	--	--	--	Transcription factor HBP-1b(c38) OS=Triticum aestivum OX=4565 PE=2 SV=1	K	Transcription	transcription factor TGA2.2-like isoform X1 [Phalaenopsis equestris]
Dendrobium_catenatum_newGene_4604	--	--	--	--	--	--	--	--	--	S	Function unknown	uncharacterized protein LOC110022749 isoform X2 [Phalaenopsis equestris]
Dendrobium_catenatum_newGene_18079	--	--	--	--	--	--	--	--	--	--	--	putative disease resistance protein RGA4, partial [Dendrobium catenatum]
Dendrobium_catenatum_newGene_3178	--	--	--	K12879|7.00492e-30|pda:103713391|K12879 THO complex subunit 2 | (RefSeq) THO complex subunit 2-like	RNA transport (ko03013);Spliceosome (ko03040)	[K]	Transcription	--	THO complex subunit 2 OS=Arabidopsis thaliana OX=3702 GN=THO2 PE=1 SV=1	S	Function unknown	THO complex subunit 2-like [Phalaenopsis equestris]
Dendrobium_catenatum_newGene_28293	--	--	--	--	--	--	--	--	--	--	--	hypothetical protein MA16_Dca010174 [Dendrobium catenatum]
Dendrobium_catenatum_newGene_27128	--	--	--	K20464|2.4035e-17|pda:103713100|K20464 oxysterol-binding protein-related protein 5/8 | (RefSeq) oxysterol-binding protein-related protein 4C-like	--	[T]	Signal transduction mechanisms	--	Oxysterol-binding protein-related protein 4C OS=Arabidopsis thaliana OX=3702 GN=ORP4C PE=2 SV=1	S	Function unknown	oxysterol-binding protein-related protein 4C [Dendrobium catenatum]
Dendrobium_catenatum_newGene_2549	--	--	Molecular Function: DNA binding (GO:0003677);; Cellular Component: nucleus (GO:0005634);; Biological Process: DNA metabolic process (GO:0006259);; Molecular Function: hydrolase activity, acting on acid anhydrides (GO:0016817);; Biological Process: chromosome organization (GO:0051276);;	K10885|1.80618e-19|egu:105054786|K10885 ATP-dependent DNA helicase 2 subunit 2 | (RefSeq) ATP-dependent DNA helicase 2 subunit KU80	Non-homologous end-joining (ko03450)	[L]	Replication, recombination and repair	Ku C terminal domain like	ATP-dependent DNA helicase 2 subunit KU80 OS=Oryza sativa subsp. japonica OX=39947 GN=KU80 PE=1 SV=1	L	Replication, recombination and repair	ATP-dependent DNA helicase 2 subunit KU80-like [Dendrobium catenatum]
Dendrobium_catenatum_newGene_30248	[ET]	Amino acid transport and metabolism;; Signal transduction mechanisms	--	K05387|6.88461e-59|mus:103986691|K05387 glutamate receptor, ionotropic, plant | (RefSeq) glutamate receptor 2.8-like	--	[PET]	--	Bacterial extracellular solute-binding proteins, family 3	Glutamate receptor 2.8 OS=Arabidopsis thaliana OX=3702 GN=GLR2.8 PE=2 SV=2	S	Function unknown	glutamate receptor 2.8-like [Dendrobium catenatum]
Dendrobium_catenatum_newGene_6050	--	--	Molecular Function: ATP binding (GO:0005524);; Biological Process: transport (GO:0006810);; Cellular Component: integral component of membrane (GO:0016021);; Molecular Function: ATPase activity (GO:0016887);;	--	--	[Q]	Secondary metabolites biosynthesis, transport and catabolism	ABC-2 type transporter	ABC transporter G family member 39 OS=Oryza sativa subsp. japonica OX=39947 GN=ABCG39 PE=3 SV=1	V	Defense mechanisms	ABC transporter G family member 39-like [Dendrobium catenatum]
Dendrobium_catenatum_newGene_7073	--	--	Cellular Component: membrane (GO:0016020);;	--	--	--	--	--	--	S	Function unknown	uncharacterized protein LOC110108576 [Dendrobium catenatum]
Dendrobium_catenatum_newGene_32664	[O]	Posttranslational modification, protein turnover, chaperones	Cellular Component: cell (GO:0005623);; Molecular Function: electron carrier activity (GO:0009055);; Molecular Function: protein disulfide oxidoreductase activity (GO:0015035);; Molecular Function: transferase activity (GO:0016740);; Biological Process: cell redox homeostasis (GO:0045454);; Biological Process: oxidation-reduction process (GO:0055114);;	--	--	--	--	--	--	S	Function unknown	uncharacterized protein LOC110038039 [Phalaenopsis equestris]
Dendrobium_catenatum_newGene_18341	--	--	Molecular Function: oxidoreductase activity, acting on single donors with incorporation of molecular oxygen, incorporation of two atoms of oxygen (GO:0016702);; Biological Process: oxylipin biosynthetic process (GO:0031408);; Molecular Function: metal ion binding (GO:0046872);; Biological Process: oxidation-reduction process (GO:0055114);;	K15718|0|mus:103990202|K15718 linoleate 9S-lipoxygenase [EC:1.13.11.58] | (RefSeq) probable linoleate 9S-lipoxygenase 5	Linoleic acid metabolism (ko00591)	--	--	Lipoxygenase;; PLAT/LH2 domain	Probable linoleate 9S-lipoxygenase 5 OS=Solanum tuberosum OX=4113 GN=LOX1.5 PE=2 SV=1	S	Function unknown	probable linoleate 9S-lipoxygenase 5 isoform X1 [Dendrobium catenatum]
Dendrobium_catenatum_newGene_11686	--	--	Molecular Function: zinc ion binding (GO:0008270);; Molecular Function: hydrolase activity (GO:0016787);;	K15441|6.94975e-10|cam:101501351|K15441 tRNA-specific adenosine deaminase 2 [EC:3.5.4.-] | (RefSeq) tRNA-specific adenosine deaminase 2	--	[F]	Nucleotide transport and metabolism	--	--	FJ	Nucleotide transport and metabolism;; Translation, ribosomal structure and biogenesis	uncharacterized protein LOC110096320 [Dendrobium catenatum]
Dendrobium_catenatum_newGene_33258	--	--	Cellular Component: 1,3-beta-D-glucan synthase complex (GO:0000148);; Molecular Function: 1,3-beta-D-glucan synthase activity (GO:0003843);; Biological Process: (1->3)-beta-D-glucan biosynthetic process (GO:0006075);; Cellular Component: integral component of membrane (GO:0016021);;	K11000|0|egu:105035361|K11000 callose synthase [EC:2.4.1.-] | (RefSeq) callose synthase 9	--	[M]	Cell wall/membrane/envelope biogenesis	1,3-beta-glucan synthase component	Callose synthase 9 OS=Arabidopsis thaliana OX=3702 GN=CALS9 PE=2 SV=2	S	Function unknown	callose synthase 9-like [Dendrobium catenatum]
Dendrobium_catenatum_newGene_29842	--	--	--	--	--	--	--	--	--	S	Function unknown	ataxia telangiectasia mutated family protein [Dendrobium catenatum]
Dendrobium_catenatum_newGene_18083	--	--	Molecular Function: phosphoprotein phosphatase activity (GO:0004721);;	--	--	[T]	Signal transduction mechanisms	--	Probable protein phosphatase 2C 33 OS=Oryza sativa subsp. japonica OX=39947 GN=Os03g0301700 PE=2 SV=1	T	Signal transduction mechanisms	probable protein phosphatase 2C 33 [Dendrobium catenatum]
Dendrobium_catenatum_newGene_26349	--	--	Cellular Component: mitochondrial proton-transporting ATP synthase complex, catalytic core F(1) (GO:0000275);; Biological Process: ATP synthesis coupled proton transport (GO:0015986);; Molecular Function: proton-transporting ATP synthase activity, rotational mechanism (GO:0046933);; Molecular Function: proton-transporting ATPase activity, rotational mechanism (GO:0046961);;	K02135|4.07818e-27|pda:103707111|K02135 F-type H+-transporting ATPase subunit epsilon | (RefSeq) ATP synthase subunit epsilon, mitochondrial-like	Oxidative phosphorylation (ko00190)	[C]	Energy production and conversion	Mitochondrial ATP synthase epsilon chain	ATP synthase subunit epsilon, mitochondrial OS=Zea mays OX=4577 PE=3 SV=1	C	Energy production and conversion	ATP synthase subunit epsilon, mitochondrial-like [Dendrobium catenatum]
Dendrobium_catenatum_newGene_5838	--	--	--	--	--	--	--	--	--	--	--	hypothetical protein MA16_Dca016778 [Dendrobium catenatum]
Dendrobium_catenatum_newGene_9992	--	--	Cellular Component: integral component of membrane (GO:0016021);;	--	--	--	--	--	--	O	Posttranslational modification, protein turnover, chaperones	uncharacterized protein LOC110108617 [Dendrobium catenatum]
Dendrobium_catenatum_newGene_29986	--	--	--	--	--	--	--	--	--	--	--	uncharacterized protein LOC110095542 [Dendrobium catenatum]
Dendrobium_catenatum_newGene_913	--	--	--	--	--	--	--	--	DAG protein, chloroplastic OS=Antirrhinum majus OX=4151 GN=DAG PE=2 SV=1	S	Function unknown	multiple organellar RNA editing factor 9, chloroplastic [Dendrobium catenatum]
Dendrobium_catenatum_newGene_36497	--	--	--	K10606|3.33286e-44|egu:105058180|K10606 E3 ubiquitin-protein ligase FANCL [EC:2.3.2.27] | (RefSeq) E3 ubiquitin-protein ligase FANCL	Ubiquitin mediated proteolysis (ko04120)	[O]	Posttranslational modification, protein turnover, chaperones	FANCL C-terminal domain	--	O	Posttranslational modification, protein turnover, chaperones	E3 ubiquitin-protein ligase FANCL-like [Dendrobium catenatum]
Dendrobium_catenatum_newGene_24199	--	--	--	--	--	--	--	Plant mobile domain;; Plant mobile domain	Serine/threonine-protein phosphatase 7 long form homolog OS=Arabidopsis thaliana OX=3702 GN=MAIL3 PE=2 SV=1	S	Function unknown	serine/threonine-protein phosphatase 7 long form homolog isoform X3 [Dendrobium catenatum]
Dendrobium_catenatum_newGene_24539	--	--	--	--	--	--	--	Myb/SANT-like DNA-binding domain	L10-interacting MYB domain-containing protein OS=Arabidopsis thaliana OX=3702 GN=LIMYB PE=1 SV=1	S	Function unknown	hypothetical protein MA16_Dca019558 [Dendrobium catenatum]
Dendrobium_catenatum_newGene_31905	--	--	Cellular Component: integral component of membrane (GO:0016021);;	--	--	--	--	--	--	S	Function unknown	uncharacterized protein LOC110033745 isoform X3 [Phalaenopsis equestris]
Dendrobium_catenatum_newGene_38553	--	--	Biological Process: maturation of SSU-rRNA from tricistronic rRNA transcript (SSU-rRNA, 5.8S rRNA, LSU-rRNA) (GO:0000462);; Biological Process: cleavage involved in rRNA processing (GO:0000469);; Cellular Component: nucleolus (GO:0005730);; Cellular Component: 90S preribosome (GO:0030686);;	K14795|1.47028e-25|mus:103983241|K14795 ribosomal RNA-processing protein 36 | (RefSeq) ribosomal RNA processing protein 36 homolog	--	[S]	Function unknown	--	--	J	Translation, ribosomal structure and biogenesis	ras-related protein rab7-like [Dendrobium catenatum]
Dendrobium_catenatum_newGene_35319	--	--	Molecular Function: hydrolase activity (GO:0016787);;	K01444|2.68822e-20|mtr:MTR_3g008180|K01444 N4-(beta-N-acetylglucosaminyl)-L-asparaginase [EC:3.5.1.26] | (RefSeq) isoaspartyl peptidase/L-asparaginase	Other glycan degradation (ko00511)	[E]	Amino acid transport and metabolism	Asparaginase	Probable isoaspartyl peptidase/L-asparaginase 3 OS=Arabidopsis thaliana OX=3702 GN=At5g61540 PE=2 SV=1	E	Amino acid transport and metabolism	probable isoaspartyl peptidase/L-asparaginase 3 isoform X1 [Dendrobium catenatum]
Dendrobium_catenatum_newGene_29358	--	--	--	--	--	--	--	--	--	--	--	uncharacterized protein LOC110105853 [Dendrobium catenatum]
Dendrobium_catenatum_newGene_19819	--	--	--	--	--	[V]	Defense mechanisms	Protein of unknown function (DUF1068)	--	S	Function unknown	uncharacterized protein LOC110095124 [Dendrobium catenatum]
Dendrobium_catenatum_newGene_17814	[V]	Defense mechanisms	Molecular Function: nucleotide binding (GO:0000166);; Biological Process: transport (GO:0006810);; Cellular Component: membrane (GO:0016020);; Molecular Function: ATPase activity (GO:0016887);;	--	--	[Q]	Secondary metabolites biosynthesis, transport and catabolism	ABC transporter transmembrane region	ABC transporter C family member 8 OS=Arabidopsis thaliana OX=3702 GN=ABCC8 PE=2 SV=3	V	Defense mechanisms	ABC transporter C family member 8-like [Phalaenopsis equestris]
Dendrobium_catenatum_newGene_19047	--	--	--	--	--	--	--	CST, telomere maintenance, complex subunit CTC1;; CST, telomere maintenance, complex subunit CTC1	CST complex subunit CTC1 OS=Arabidopsis thaliana OX=3702 GN=CTC1 PE=1 SV=2	S	Function unknown	CST complex subunit CTC1 isoform X5 [Dendrobium catenatum]
Dendrobium_catenatum_newGene_28683	--	--	Cellular Component: membrane (GO:0016020);;	K10134|1.50224e-26|pda:103703261|K10134 etoposide-induced 2.4 mRNA | (RefSeq) protein EI24 homolog	--	--	--	Etoposide-induced protein 2.4 (EI24)	Protein EI24 homolog OS=Arabidopsis thaliana OX=3702 GN=At4g06676 PE=2 SV=1	S	Function unknown	hypothetical protein MA16_Dca010815 [Dendrobium catenatum]
Dendrobium_catenatum_newGene_13681	[L]	Replication, recombination and repair	Molecular Function: nucleic acid binding (GO:0003676);; Molecular Function: helicase activity (GO:0004386);; Molecular Function: ATP binding (GO:0005524);;	--	--	[A]	RNA processing and modification	--	DExH-box ATP-dependent RNA helicase DExH15 chloroplastic OS=Arabidopsis thaliana OX=3702 GN=ISE2 PE=1 SV=2	L	Replication, recombination and repair	DExH-box ATP-dependent RNA helicase DExH15 chloroplastic isoform X1 [Dendrobium catenatum]
Dendrobium_catenatum_newGene_33963	[T]	Signal transduction mechanisms	Molecular Function: voltage-gated potassium channel activity (GO:0005249);; Cellular Component: integral component of membrane (GO:0016021);; Biological Process: potassium ion transmembrane transport (GO:0071805);;	--	--	[PT]	--	Ion transport protein;; Ion channel	Potassium channel KOR1 OS=Oryza sativa subsp. japonica OX=39947 GN=Os06g0250600 PE=2 SV=1	U	Intracellular trafficking, secretion, and vesicular transport	potassium channel KOR2-like isoform X4 [Dendrobium catenatum]
Dendrobium_catenatum_newGene_14401	--	--	--	--	--	--	--	--	Protein trichome birefringence-like 6 OS=Arabidopsis thaliana OX=3702 GN=TBL6 PE=2 SV=1	S	Function unknown	protein trichome birefringence-like 6, partial [Phalaenopsis equestris]
Dendrobium_catenatum_newGene_13803	--	--	Cellular Component: integral component of membrane (GO:0016021);;	--	--	--	--	Tetraspanin family	Tetraspanin-6 OS=Arabidopsis thaliana OX=3702 GN=TET6 PE=2 SV=1	S	Function unknown	tetraspanin-6-like isoform X2 [Dendrobium catenatum]
Dendrobium_catenatum_newGene_33718	[U]	Intracellular trafficking, secretion, and vesicular transport	Molecular Function: serine-type endopeptidase activity (GO:0004252);; Biological Process: signal peptide processing (GO:0006465);; Biological Process: protein processing involved in protein targeting to mitochondrion (GO:0006627);; Cellular Component: integral component of membrane (GO:0016021);; Biological Process: mitochondrial respiratory chain complex assembly (GO:0033108);; Cellular Componen…	K09648|3.28712e-36|pda:103721635|K09648 mitochondrial inner membrane protease subunit 2 [EC:3.4.21.-] | (RefSeq) mitochondrial inner membrane protease subunit 2	Protein export (ko03060)	[OU]	--	Signal peptidase, peptidase S26	--	U	Intracellular trafficking, secretion, and vesicular transport	mitochondrial inner membrane protease subunit 2-like, partial [Dendrobium catenatum]
Dendrobium_catenatum_newGene_357	--	--	--	--	--	--	--	Retrotransposon gag protein	--	U	Intracellular trafficking, secretion, and vesicular transport	uncharacterized protein LOC110103665 [Dendrobium catenatum]
Dendrobium_catenatum_newGene_35797	--	--	--	--	--	--	--	--	--	--	--	uncharacterized protein LOC110103930 isoform X1 [Dendrobium catenatum]
Dendrobium_catenatum_newGene_7762	--	--	Cellular Component: nucleus (GO:0005634);; Biological Process: RNA splicing (GO:0008380);;	K13111|9.31097e-57|pda:103718159|K13111 WD40 repeat-containing protein SMU1 | (RefSeq) suppressor of mec-8 and unc-52 protein homolog 1	--	[R]	General function prediction only	--	Suppressor of mec-8 and unc-52 protein homolog 1 OS=Arabidopsis thaliana OX=3702 GN=SMU1 PE=1 SV=1	S	Function unknown	suppressor of mec-8 and unc-52 protein homolog 1 [Phalaenopsis equestris]
Dendrobium_catenatum_newGene_7776	--	--	Molecular Function: galactokinase activity (GO:0004335);; Molecular Function: ATP binding (GO:0005524);; Cellular Component: cytoplasm (GO:0005737);; Biological Process: galactose metabolic process (GO:0006012);; Biological Process: carbohydrate phosphorylation (GO:0046835);;	K18674|2.14511e-39|egu:105039960|K18674 N-acetylgalactosamine kinase [EC:2.7.1.157] | (RefSeq) galactokinase	--	[G]	Carbohydrate transport and metabolism	--	Galactokinase OS=Arabidopsis thaliana OX=3702 GN=GAL1 PE=1 SV=2	G	Carbohydrate transport and metabolism	galactokinase [Dendrobium catenatum]
Dendrobium_catenatum_newGene_14517	--	--	--	--	--	--	--	Prefoldin subunit	--	S	Function unknown	uncharacterized protein LOC110097992, partial [Dendrobium catenatum]
Dendrobium_catenatum_newGene_8180	[T]	Signal transduction mechanisms	Biological Process: ion transport (GO:0006811);; Biological Process: transmembrane transport (GO:0055085);;	--	--	[PT]	--	Ankyrin repeats (many copies);; Ankyrin repeats (3 copies);; Ankyrin repeats (many copies);; Ankyrin repeat;; Ankyrin repeat	Potassium channel AKT2 OS=Oryza sativa subsp. japonica OX=39947 GN=Os05g0428700 PE=2 SV=1	U	Intracellular trafficking, secretion, and vesicular transport	potassium channel AKT2-like, partial [Dendrobium catenatum]
Dendrobium_catenatum_newGene_32035	--	--	--	--	--	--	--	--	--	L	Replication, recombination and repair	putative mitochondrial protein [Dendrobium catenatum]
Dendrobium_catenatum_newGene_17762	--	--	--	--	--	--	--	--	--	--	--	hypothetical protein MA16_Dca001914 [Dendrobium catenatum]
Dendrobium_catenatum_newGene_6404	--	--	--	--	--	--	--	--	--	--	--	hypothetical protein MA16_Dca026363 [Dendrobium catenatum]
Dendrobium_catenatum_newGene_25481	--	--	--	--	--	--	--	--	--	--	--	SWI/SNF-related matrix-associated actin-dependent regulator of chromatin subfamily A-like protein 1 isoform X1 [Dendrobium catenatum]
Dendrobium_catenatum_newGene_41282	--	--	Molecular Function: nucleic acid binding (GO:0003676);; Biological Process: DNA metabolic process (GO:0006259);;	K10739|5.49315e-21|pda:103696181|K10739 replication factor A2 | (RefSeq) replication protein A 32 kDa subunit B-like	DNA replication (ko03030);Nucleotide excision repair (ko03420);Mismatch repair (ko03430);Homologous recombination (ko03440)	[L]	Replication, recombination and repair	--	Replication protein A 32 kDa subunit A OS=Arabidopsis thaliana OX=3702 GN=RPA2A PE=1 SV=2	L	Replication, recombination and repair	replication protein A 32 kDa subunit A-like [Dendrobium catenatum]
Dendrobium_catenatum_newGene_24330	--	--	--	--	--	--	--	--	--	--	--	uncharacterized protein LOC110104015 isoform X2 [Dendrobium catenatum]
Dendrobium_catenatum_newGene_35155	--	--	--	--	--	--	--	--	--	--	--	Serine/arginine-rich splicing factor 33 [Dendrobium catenatum]
Dendrobium_catenatum_newGene_16270	--	--	--	--	--	[T]	Signal transduction mechanisms	Protein kinase domain;; Protein tyrosine kinase	Proline-rich receptor-like protein kinase PERK13 OS=Arabidopsis thaliana OX=3702 GN=PERK13 PE=1 SV=1	T	Signal transduction mechanisms	proline-rich receptor-like protein kinase PERK13 [Dendrobium catenatum]
Dendrobium_catenatum_newGene_12148	--	--	Cellular Component: nucleus (GO:0005634);;	--	--	--	--	Zinc-finger domain of monoamine-oxidase A repressor R1	--	S	Function unknown	uncharacterized protein LOC110096986 [Dendrobium catenatum]
Dendrobium_catenatum_newGene_13287	--	--	Cellular Component: membrane (GO:0016020);;	--	--	--	--	--	--	S	Function unknown	uncharacterized protein LOC110114555 [Dendrobium catenatum]
Dendrobium_catenatum_newGene_34093	[O]	Posttranslational modification, protein turnover, chaperones	Molecular Function: ATP binding (GO:0005524);; Cellular Component: cytoplasm (GO:0005737);; Molecular Function: hydrolase activity (GO:0016787);; Biological Process: protein catabolic process (GO:0030163);;	K03064|1.91211e-46|vvi:100243563|K03064 26S proteasome regulatory subunit T4 | (RefSeq) 26S protease regulatory subunit S10B homolog B	Proteasome (ko03050)	[O]	Posttranslational modification, protein turnover, chaperones	--	26S proteasome regulatory subunit 10B homolog A OS=Arabidopsis thaliana OX=3702 GN=RPT4A PE=1 SV=1	O	Posttranslational modification, protein turnover, chaperones	unknown [Medicago truncatula]
Dendrobium_catenatum_newGene_37369	[TK]	Signal transduction mechanisms;; Transcription	--	K04733|5.58709e-70|pda:103702420|K04733 interleukin-1 receptor-associated kinase 4 [EC:2.7.11.1] | (RefSeq) wall-associated receptor kinase 2-like	--	--	--	Protein tyrosine kinase;; Protein kinase domain	Wall-associated receptor kinase-like 2 OS=Arabidopsis thaliana OX=3702 GN=WAKL2 PE=2 SV=1	T	Signal transduction mechanisms	wall-associated receptor kinase 5-like [Dendrobium catenatum]
Dendrobium_catenatum_newGene_891	[G]	Carbohydrate transport and metabolism	Molecular Function: 1,4-alpha-glucan branching enzyme activity (GO:0003844);; Molecular Function: hydrolase activity, hydrolyzing O-glycosyl compounds (GO:0004553);; Biological Process: glycogen biosynthetic process (GO:0005978);; Molecular Function: cation binding (GO:0043169);;	K00700|9.3579e-42|osa:4329532|K00700 1,4-alpha-glucan branching enzyme [EC:2.4.1.18] | (RefSeq) BE3, RBE3, SBE3; 1,4-alpha-glucan-branching enzyme 2, chloroplastic/amyloplastic	Starch and sucrose metabolism (ko00500)	[G]	Carbohydrate transport and metabolism	--	1,4-alpha-glucan-branching enzyme 1, chloroplastic/amyloplastic OS=Pisum sativum OX=3888 GN=SBEI PE=1 SV=1	G	Carbohydrate transport and metabolism	1,4-alpha-glucan-branching enzyme 2, chloroplastic/amyloplastic-like, partial [Dendrobium catenatum]
Dendrobium_catenatum_newGene_5233	--	--	Cellular Component: integral component of membrane (GO:0016021);;	--	--	[R]	General function prediction only	--	--	S	Function unknown	LMBR1 domain-containing protein 2 homolog A-like isoform X2 [Phalaenopsis equestris]
Dendrobium_catenatum_newGene_31178	--	--	--	--	--	--	--	D-mannose binding lectin;; S-locus glycoprotein domain;; PAN-like domain	G-type lectin S-receptor-like serine/threonine-protein kinase At4g27290 OS=Arabidopsis thaliana OX=3702 GN=At4g27290 PE=3 SV=4	--	--	receptor-like serine/threonine-protein kinase SD1-8 isoform X1 [Dendrobium catenatum]
Dendrobium_catenatum_newGene_19691	--	--	--	--	--	[T]	Signal transduction mechanisms	NB-ARC domain;; NACHT domain	Putative disease resistance protein RGA4 OS=Solanum bulbocastanum OX=147425 GN=RGA4 PE=2 SV=1	S	Function unknown	Disease resistance protein RGA2 [Dendrobium catenatum]
Dendrobium_catenatum_newGene_16596	--	--	--	K09422|8.92584e-112|egu:105057904|K09422 myb proto-oncogene protein, plant | (RefSeq) myb-related protein 306	--	[K]	Transcription	Myb-like DNA-binding domain;; Myb-like DNA-binding domain	Myb-related protein 306 OS=Antirrhinum majus OX=4151 GN=MYB306 PE=2 SV=1	K	Transcription	myb-related protein 306-like [Dendrobium catenatum]
Dendrobium_catenatum_newGene_24144	--	--	Biological Process: flavonoid metabolic process (GO:0009812);; Molecular Function: UDP-glucosyltransferase activity (GO:0035251);;	--	--	--	--	--	UDP-glucose:2-hydroxyflavanone C-glucosyltransferase OS=Oryza sativa subsp. japonica OX=39947 GN=CGT PE=3 SV=1	S	Function unknown	LOW QUALITY PROTEIN: UDP-glucose:2-hydroxyflavanone C-glucosyltransferase-like [Dendrobium catenatum]
Dendrobium_catenatum_newGene_13371	[G]	Carbohydrate transport and metabolism	--	--	--	--	--	Glycosyl hydrolases family 28	Polygalacturonase OS=Malus domestica OX=3750 PE=2 SV=1	M	Cell wall/membrane/envelope biogenesis	probable polygalacturonase At1g80170 [Dendrobium catenatum]
Dendrobium_catenatum_newGene_12053	--	--	Cellular Component: plastid (GO:0009536);;	--	--	--	--	--	--	S	Function unknown	SMR domain-containing protein At5g58720 isoform X3 [Dendrobium catenatum]
Dendrobium_catenatum_newGene_24753	--	--	--	--	--	--	--	--	Probable WRKY transcription factor 70 OS=Arabidopsis thaliana OX=3702 GN=WRKY70 PE=2 SV=1	K	Transcription	probable WRKY transcription factor 46 [Dendrobium catenatum]
Dendrobium_catenatum_newGene_6992	--	--	Molecular Function: binding (GO:0005488);;	--	--	--	--	Protein of unknown function (DUF 659);; hAT family C-terminal dimerisation region	--	S	Function unknown	uncharacterized protein LOC110757307 [Prunus avium]
Dendrobium_catenatum_newGene_22656	--	--	--	K10624|2.58694e-14|egu:105042299|K10624 E3 ubiquitin-protein ligase RBBP6 [EC:2.3.2.27] | (RefSeq) E3 ubiquitin ligase PQT3-like	--	--	--	--	--	S	Function unknown	E3 ubiquitin ligase PQT3-like isoform X1 [Dendrobium catenatum]
Dendrobium_catenatum_newGene_34798	--	--	--	K11584|8.26369e-21|pda:103723319|K11584 serine/threonine-protein phosphatase 2A regulatory subunit B' | (RefSeq) serine/threonine protein phosphatase 2A 57 kDa regulatory subunit B' beta isoform-like	mRNA surveillance pathway (ko03015)	[T]	Signal transduction mechanisms	--	Serine/threonine protein phosphatase 2A 57 kDa regulatory subunit B&apos; theta isoform OS=Arabidopsis thaliana OX=3702 GN=B&apos;THETA PE=1 SV=2	T	Signal transduction mechanisms	uncharacterized protein LOC110109202 [Dendrobium catenatum]
Dendrobium_catenatum_newGene_32309	--	--	--	--	--	--	--	--	--	--	--	zinc finger MYM-type protein 1-like [Dendrobium catenatum]
Dendrobium_catenatum_newGene_14325	[QV]	Secondary metabolites biosynthesis, transport and catabolism;; Defense mechanisms	Molecular Function: oxidoreductase activity (GO:0016491);;	K15639|7.15122e-164|egu:105033219|K15639 PHYB activation tagged suppressor 1 [EC:1.14.-.-] | (RefSeq) cytochrome P450 734A1-like	Brassinosteroid biosynthesis (ko00905)	[QI]	--	Cytochrome P450	Cytochrome P450 734A1 OS=Arabidopsis thaliana OX=3702 GN=CYP734A1 PE=2 SV=1	Q	Secondary metabolites biosynthesis, transport and catabolism	cytochrome P450 734A1-like [Dendrobium catenatum]
Dendrobium_catenatum_newGene_11996	--	--	Molecular Function: microtubule motor activity (GO:0003777);; Molecular Function: ATP binding (GO:0005524);; Cellular Component: microtubule (GO:0005874);; Biological Process: microtubule-based movement (GO:0007018);; Molecular Function: microtubule binding (GO:0008017);;	K11498|3.31871e-64|nnu:104607510|K11498 centromeric protein E | (RefSeq) kinesin-like protein KIN-7E	--	[Z]	Cytoskeleton	Kinesin motor domain;; Microtubule binding	Kinesin-like protein KIN-7H OS=Oryza sativa subsp. japonica OX=39947 GN=KIN7H PE=2 SV=2	Z	Cytoskeleton	Kinesin-like protein NACK1 [Dendrobium catenatum]
Dendrobium_catenatum_newGene_40795	--	--	Cellular Component: mitochondrion (GO:0005739);;	--	--	--	--	--	Uncharacterized mitochondrial protein AtMg00030 OS=Arabidopsis thaliana OX=3702 GN=AtMg00030 PE=4 SV=1	S	Function unknown	uncharacterized protein LOC110097992, partial [Dendrobium catenatum]
Dendrobium_catenatum_newGene_19966	--	--	--	--	--	[R]	General function prediction only	--	--	S	Function unknown	uncharacterized protein LOC110115754 [Dendrobium catenatum]
Dendrobium_catenatum_newGene_27047	--	--	--	--	--	--	--	NB-ARC domain	--	--	--	Leucine-rich repeat receptor-like serine/threonine-protein kinase BAM1 [Dendrobium catenatum]
Dendrobium_catenatum_newGene_16913	--	--	--	--	--	--	--	--	--	--	--	uncharacterized protein At1g10890-like [Dendrobium catenatum]
Dendrobium_catenatum_newGene_13157	--	--	--	--	--	--	--	--	--	--	--	uncharacterized protein LOC110110780 [Dendrobium catenatum]
Dendrobium_catenatum_newGene_21121	--	--	--	--	--	--	--	--	--	L	Replication, recombination and repair	uncharacterized protein LOC110097607 [Dendrobium catenatum]
Dendrobium_catenatum_newGene_24479	--	--	--	K15271|5.45294e-45|pda:103703796|K15271 ATP-dependent DNA helicase HFM1/MER3 [EC:3.6.4.12] | (RefSeq) ATP-dependent DNA helicase MER3 homolog	--	[A]	RNA processing and modification	--	ATP-dependent DNA helicase MER3 homolog OS=Oryza sativa subsp. japonica OX=39947 GN=MER3 PE=2 SV=1	L	Replication, recombination and repair	ATP-dependent DNA helicase MER3 homolog isoform X2 [Dendrobium catenatum]
Dendrobium_catenatum_newGene_16574	--	--	--	--	--	--	--	--	--	--	--	ataxia telangiectasia mutated family protein [Dendrobium catenatum]
Dendrobium_catenatum_newGene_29758	--	--	--	--	--	[R]	General function prediction only	--	--	L	Replication, recombination and repair	RNA-directed DNA polymerase [Dendrobium catenatum]
Dendrobium_catenatum_newGene_15903	--	--	--	K01537|6.9658e-07|egr:104416229|K01537 Ca2+-transporting ATPase [EC:3.6.3.8] | (RefSeq) putative calcium-transporting ATPase 13, plasma membrane-type	--	--	--	Enterobacterial EspB protein	--	S	Function unknown	hypothetical protein MA16_Dca003178 [Dendrobium catenatum]
Dendrobium_catenatum_newGene_20442	--	--	--	--	--	--	--	Terpene synthase, N-terminal domain;; Terpene synthase family, metal binding domain	(+)-germacrene D synthase OS=Zingiber officinale OX=94328 PE=1 SV=1	S	Function unknown	sesquiterpene synthase [Vanda hybrid cultivar]
Dendrobium_catenatum_newGene_18157	[QV]	Secondary metabolites biosynthesis, transport and catabolism;; Defense mechanisms	Molecular Function: binding (GO:0005488);; Molecular Function: oxidoreductase activity (GO:0016491);;	--	--	[Q]	Secondary metabolites biosynthesis, transport and catabolism	Cytochrome P450	Premnaspirodiene oxygenase OS=Hyoscyamus muticus OX=35626 GN=CYP71D55 PE=1 SV=1	Q	Secondary metabolites biosynthesis, transport and catabolism	premnaspirodiene oxygenase-like [Dendrobium catenatum]
Dendrobium_catenatum_newGene_28537	--	--	--	--	--	--	--	--	--	--	--	hypothetical protein MA16_Dca009177 [Dendrobium catenatum]
Dendrobium_catenatum_newGene_19933	--	--	--	--	--	--	--	--	--	--	--	RNA-directed DNA polymerase [Dendrobium catenatum]
Dendrobium_catenatum_newGene_19576	--	--	--	--	--	--	--	--	--	--	--	uncharacterized protein LOC110098581 [Dendrobium catenatum]
Dendrobium_catenatum_newGene_14630	--	--	--	--	--	--	--	--	--	S	Function unknown	ataxia telangiectasia mutated family protein [Dendrobium catenatum]
Dendrobium_catenatum_newGene_18354	--	--	--	--	--	--	--	--	--	S	Function unknown	protein PYRICULARIA ORYZAE RESISTANCE 21-like [Dendrobium catenatum]
Dendrobium_catenatum_newGene_20759	[H]	Coenzyme transport and metabolism	Molecular Function: methenyltetrahydrofolate cyclohydrolase activity (GO:0004477);; Molecular Function: methylenetetrahydrofolate dehydrogenase (NADP+) activity (GO:0004488);; Cellular Component: cytosol (GO:0005829);; Biological Process: one-carbon metabolic process (GO:0006730);; Biological Process: folic acid-containing compound biosynthetic process (GO:0009396);; Biological Process: oxidation…	--	--	[H]	Coenzyme transport and metabolism	Tetrahydrofolate dehydrogenase/cyclohydrolase, NAD(P)-binding domain;; Tetrahydrofolate dehydrogenase/cyclohydrolase, catalytic domain	Bifunctional protein FolD 1, mitochondrial OS=Arabidopsis thaliana OX=3702 GN=FOLD1 PE=2 SV=1	H	Coenzyme transport and metabolism	bifunctional protein FolD 1, mitochondrial-like isoform X1 [Dendrobium catenatum]
Dendrobium_catenatum_newGene_13283	--	--	--	--	--	--	--	--	--	S	Function unknown	uncharacterized protein LOC110114537 [Dendrobium catenatum]
Dendrobium_catenatum_newGene_1255	--	--	--	K15216|5.53435e-50|egu:105039442|K15216 RNA polymerase I-specific transcription initiation factor RRN3 | (RefSeq) RNA polymerase I-specific transcription initiation factor RRN3	--	[K]	Transcription	RNA polymerase I specific transcription initiation factor RRN3	--	K	Transcription	uncharacterized protein LOC110116141 [Dendrobium catenatum]
Dendrobium_catenatum_newGene_22400	[D]	Cell cycle control, cell division, chromosome partitioning	--	K03978|1.83745e-33|mus:103979797|K03978 GTP-binding protein | (RefSeq) GTP-binding protein At2g22870	--	[R]	General function prediction only	--	GTP-binding protein At2g22870 OS=Arabidopsis thaliana OX=3702 GN=EMB2001 PE=2 SV=2	S	Function unknown	GTP-binding protein At2g22870-like [Phalaenopsis equestris]
Dendrobium_catenatum_newGene_3585	--	--	--	--	--	--	--	--	--	--	--	GATA transcription factor 7-like [Dendrobium catenatum]
Dendrobium_catenatum_newGene_15381	--	--	--	--	--	--	--	Importin-beta N-terminal domain	--	S	Function unknown	uncharacterized protein LOC110096538, partial [Dendrobium catenatum]
Dendrobium_catenatum_newGene_24947	[O]	Posttranslational modification, protein turnover, chaperones	Molecular Function: ATP binding (GO:0005524);; Cellular Component: integral component of membrane (GO:0016021);; Molecular Function: ATPase activity, coupled to transmembrane movement of substances (GO:0042626);; Biological Process: transmembrane transport (GO:0055085);;	K05663|8.43423e-110|jcu:105638563|K05663 mitochondrial ABC transporter ATM | (RefSeq) ABC transporter B family member 25, mitochondrial	ABC transporters (ko02010)	[U]	Intracellular trafficking, secretion, and vesicular transport	ABC transporter	ABC transporter B family member 25, mitochondrial OS=Arabidopsis thaliana OX=3702 GN=ABCB25 PE=1 SV=1	V	Defense mechanisms	ABC transporter B family member 25, mitochondrial-like [Dendrobium catenatum]
Dendrobium_catenatum_newGene_25668	--	--	--	--	--	--	--	--	--	S	Function unknown	uncharacterized protein LOC110109234 isoform X1 [Dendrobium catenatum]
Dendrobium_catenatum_newGene_21620	--	--	Cellular Component: late endosome (GO:0005770);; Cellular Component: cytosol (GO:0005829);; Biological Process: intracellular protein transport (GO:0006886);; Molecular Function: protein transporter activity (GO:0008565);; Cellular Component: retromer complex (GO:0030904);; Biological Process: retrograde transport, endosome to Golgi (GO:0042147);;	K18468|1.20504e-70|sot:102587668|K18468 vacuolar protein sorting-associated protein 35 | (RefSeq) vacuolar protein sorting-associated protein 35B-like	Endocytosis (ko04144)	[U]	Intracellular trafficking, secretion, and vesicular transport	Vacuolar protein sorting-associated protein 35;; Vacuolar protein sorting-associated protein 35	Vacuolar protein sorting-associated protein 35B OS=Arabidopsis thaliana OX=3702 GN=VPS35B PE=1 SV=1	U	Intracellular trafficking, secretion, and vesicular transport	vacuolar protein sorting-associated protein 35B-like isoform X2 [Dendrobium catenatum]
Dendrobium_catenatum_newGene_18241	[I]	Lipid transport and metabolism	--	K20523|0|egu:105041373|K20523 SH3 domain-containing YSC84-like protein 1 | (RefSeq) uncharacterized LOC105041373	--	[S]	Function unknown	FYVE zinc finger	Protein FREE1 OS=Arabidopsis thaliana OX=3702 GN=FREE1 PE=1 SV=1	S	Function unknown	uncharacterized protein LOC110094956 [Dendrobium catenatum]
Dendrobium_catenatum_newGene_21230	--	--	--	--	--	[T]	Signal transduction mechanisms	Ran-interacting Mog1 protein	--	S	Function unknown	uncharacterized protein LOC110106935 isoform X1 [Dendrobium catenatum]
Dendrobium_catenatum_newGene_23497	[I]	Lipid transport and metabolism	Molecular Function: ornithine decarboxylase activity (GO:0004586);; Cellular Component: cytoplasm (GO:0005737);; Biological Process: putrescine biosynthetic process from ornithine (GO:0033387);;	K19658|2.94927e-58|egu:105055161|K19658 peroxisomal enoyl-CoA hydratase 2 [EC:4.2.1.119] | (RefSeq) enoyl-CoA hydratase 2, peroxisomal	--	[I]	Lipid transport and metabolism	--	Enoyl-CoA hydratase 2, peroxisomal OS=Arabidopsis thaliana OX=3702 GN=ECH2 PE=1 SV=1	I	Lipid transport and metabolism	enoyl-CoA hydratase 2, peroxisomal-like [Dendrobium catenatum]
Dendrobium_catenatum_newGene_30546	--	--	--	--	--	--	--	--	--	--	--	uncharacterized protein LOC110109742 [Dendrobium catenatum]
Dendrobium_catenatum_newGene_24130	--	--	--	--	--	[S]	Function unknown	--	C2 and GRAM domain-containing protein At1g03370 OS=Arabidopsis thaliana OX=3702 GN=At1g03370 PE=2 SV=4	S	Function unknown	C2 and GRAM domain-containing protein [Apostasia shenzhenica]
Dendrobium_catenatum_newGene_27568	--	--	--	--	--	--	--	--	--	--	--	hypothetical protein MA16_Dca016778 [Dendrobium catenatum]
Dendrobium_catenatum_newGene_14512	--	--	--	--	--	--	--	--	--	S	Function unknown	hypothetical protein MA16_Dca005568 [Dendrobium catenatum]
Dendrobium_catenatum_newGene_43620	--	--	--	--	--	--	--	--	B2 protein OS=Daucus carota OX=4039 PE=2 SV=1	S	Function unknown	B2 protein-like, partial [Dendrobium catenatum]
Dendrobium_catenatum_newGene_16758	--	--	--	--	--	--	--	--	--	--	--	uncharacterized protein LOC110096170 [Dendrobium catenatum]
Dendrobium_catenatum_newGene_36113	--	--	--	--	--	--	--	Leucine Rich repeats (2 copies)	--	S	Function unknown	putative disease resistance protein RGA3 [Dendrobium catenatum]
Dendrobium_catenatum_newGene_158	[C]	Energy production and conversion	Molecular Function: D-arabinono-1,4-lactone oxidase activity (GO:0003885);; Cellular Component: mitochondrion (GO:0005739);; Cellular Component: plastid (GO:0009536);; Cellular Component: integral component of membrane (GO:0016021);; Molecular Function: galactonolactone dehydrogenase activity (GO:0016633);; Molecular Function: flavin adenine dinucleotide binding (GO:0050660);; Biological Process:…	K00225|1.66878e-83|pda:103720720|K00225 L-galactono-1,4-lactone dehydrogenase [EC:1.3.2.3] | (RefSeq) L-galactono-1,4-lactone dehydrogenase 2, mitochondrial	Ascorbate and aldarate metabolism (ko00053)	[V]	Defense mechanisms	D-arabinono-1,4-lactone oxidase	L-galactono-1,4-lactone dehydrogenase 2, mitochondrial OS=Oryza sativa subsp. japonica OX=39947 GN=GLDH2 PE=2 SV=1	C	Energy production and conversion	L-galactono-1,4-lactone dehydrogenase 2, mitochondrial-like, partial [Dendrobium catenatum]
Dendrobium_catenatum_newGene_10815	--	--	--	--	--	--	--	--	--	--	--	hypothetical protein MA16_Dca022332 [Dendrobium catenatum]
Dendrobium_catenatum_newGene_23122	--	--	--	--	--	--	--	--	--	--	--	putative disease resistance protein RGA3 [Dendrobium catenatum]
Dendrobium_catenatum_newGene_33786	--	--	--	--	--	--	--	--	--	--	--	hypothetical protein MA16_Dca017276 [Dendrobium catenatum]
Dendrobium_catenatum_newGene_30632	[L]	Replication, recombination and repair	Molecular Function: DNA binding (GO:0003677);; Molecular Function: DNA ligase (ATP) activity (GO:0003910);; Molecular Function: ATP binding (GO:0005524);; Biological Process: DNA replication (GO:0006260);; Biological Process: double-strand break repair via nonhomologous end joining (GO:0006303);; Biological Process: DNA recombination (GO:0006310);; Cellular Component: plasmodesma (GO:0009506);; B…	K10777|4.47504e-55|pda:103701483|K10777 DNA ligase 4 [EC:6.5.1.1] | (RefSeq) DNA ligase 4	Non-homologous end-joining (ko03450)	[L]	Replication, recombination and repair	--	DNA ligase 4 OS=Arabidopsis thaliana OX=3702 GN=LIG4 PE=1 SV=1	L	Replication, recombination and repair	DNA ligase 4 isoform X3 [Dendrobium catenatum]
Dendrobium_catenatum_newGene_35852	--	--	--	--	--	--	--	--	--	S	Function unknown	hypothetical protein MA16_Dca026131 [Dendrobium catenatum]
Dendrobium_catenatum_newGene_26692	[E]	Amino acid transport and metabolism	Molecular Function: methyltransferase activity (GO:0008168);; Molecular Function: oxidoreductase activity (GO:0016491);; Biological Process: methylation (GO:0032259);; Biological Process: oxidation-reduction process (GO:0055114);;	K17839|0|egu:105035697|K17839 polyamine oxidase [EC:1.5.3.17 1.5.3.-] | (RefSeq) probable polyamine oxidase 2	Arginine and proline metabolism (ko00330);beta-Alanine metabolism (ko00410)	[Q]	Secondary metabolites biosynthesis, transport and catabolism	Flavin containing amine oxidoreductase	Probable polyamine oxidase 2 OS=Arabidopsis thaliana OX=3702 GN=PAO2 PE=2 SV=1	S	Function unknown	probable polyamine oxidase 2 isoform X1 [Dendrobium catenatum]
Dendrobium_catenatum_newGene_2425	--	--	--	--	--	--	--	--	--	--	--	Exportin-2 [Dendrobium catenatum]
Dendrobium_catenatum_newGene_37446	--	--	--	--	--	--	--	--	--	--	--	hypothetical protein MA16_Dca005934 [Dendrobium catenatum]
Dendrobium_catenatum_newGene_21988	--	--	Molecular Function: DNA binding (GO:0003677);; Molecular Function: chromatin binding (GO:0003682);; Cellular Component: nucleus (GO:0005634);;	--	--	--	--	SAWADEE domain	Protein SAWADEE HOMEODOMAIN HOMOLOG 2 OS=Arabidopsis thaliana OX=3702 GN=SHH2 PE=2 SV=1	K	Transcription	protein SAWADEE HOMEODOMAIN HOMOLOG 2-like [Dendrobium catenatum]
Dendrobium_catenatum_newGene_29523	[V]	Defense mechanisms	--	K11420|0|egu:105045520|K11420 euchromatic histone-lysine N-methyltransferase [EC:2.1.1.43] | (RefSeq) histone-lysine N-methyltransferase, H3 lysine-9 specific SUVH1	Lysine degradation (ko00310)	[BK]	--	SAD/SRA domain;; SET domain;; Pre-SET motif	Histone-lysine N-methyltransferase, H3 lysine-9 specific SUVH1 OS=Arabidopsis thaliana OX=3702 GN=SUVH1 PE=2 SV=1	S	Function unknown	histone-lysine N-methyltransferase, H3 lysine-9 specific SUVH1-like [Dendrobium catenatum]
Dendrobium_catenatum_newGene_40279	--	--	--	--	--	--	--	--	--	--	--	hypothetical protein MA16_Dca028670 [Dendrobium catenatum]
Dendrobium_catenatum_newGene_5660	--	--	--	K11644|2.36357e-07|bdi:100824976|K11644 paired amphipathic helix protein Sin3a | (RefSeq) paired amphipathic helix protein Sin3-like 3	--	--	--	--	--	B	Chromatin structure and dynamics	paired amphipathic helix protein Sin3-like 5 isoform X2 [Dendrobium catenatum]
Dendrobium_catenatum_newGene_38964	--	--	--	--	--	--	--	--	--	--	--	transcription factor E2FB-like [Dendrobium catenatum]
Dendrobium_catenatum_newGene_38295	--	--	Cellular Component: integral component of membrane (GO:0016021);;	--	--	--	--	--	--	S	Function unknown	uncharacterized protein LOC110116040 [Dendrobium catenatum]
Dendrobium_catenatum_newGene_23728	--	--	--	--	--	--	--	--	--	S	Function unknown	RNA-binding protein 24-like isoform X1 [Dendrobium catenatum]
Dendrobium_catenatum_newGene_24204	--	--	--	--	--	[D]	Cell cycle control, cell division, chromosome partitioning	Helitron helicase-like domain at N-terminus	--	S	Function unknown	uncharacterized protein LOC110116371 [Dendrobium catenatum]
Dendrobium_catenatum_newGene_22284	--	--	Biological Process: ubiquitin-dependent protein catabolic process (GO:0006511);;	K06700|1.87523e-24|mus:103971809|K06700 proteasome inhibitor subunit 1 (PI31) | (RefSeq) probable proteasome inhibitor	Proteasome (ko03050)	[O]	Posttranslational modification, protein turnover, chaperones	PI31 proteasome regulator	Probable proteasome inhibitor OS=Arabidopsis thaliana OX=3702 GN=At3g53970 PE=1 SV=1	O	Posttranslational modification, protein turnover, chaperones	probable proteasome inhibitor isoform X2 [Dendrobium catenatum]
Dendrobium_catenatum_newGene_21956	--	--	Cellular Component: membrane (GO:0016020);;	--	--	--	--	CHD5-like protein	--	S	Function unknown	tail-anchored protein insertion receptor WRB isoform X1 [Dendrobium catenatum]
Dendrobium_catenatum_newGene_22112	[P]	Inorganic ion transport and metabolism	Molecular Function: calcium-transporting ATPase activity (GO:0005388);; Molecular Function: ATP binding (GO:0005524);; Cellular Component: integral component of plasma membrane (GO:0005887);; Biological Process: cellular calcium ion homeostasis (GO:0006874);; Cellular Component: intracellular membrane-bounded organelle (GO:0043231);; Molecular Function: metal ion binding (GO:0046872);; Biological…	K05853|5.2927e-133|nnu:104608753|K05853 Ca2+ transporting ATPase, sarcoplasmic/endoplasmic reticulum [EC:3.6.3.8] | (RefSeq) calcium-transporting ATPase 3, endoplasmic reticulum-type	--	[P]	Inorganic ion transport and metabolism	E1-E2 ATPase;; Cation transporter/ATPase, N-terminus	Calcium-transporting ATPase 3, endoplasmic reticulum-type OS=Arabidopsis thaliana OX=3702 GN=ECA3 PE=2 SV=3	P	Inorganic ion transport and metabolism	calcium-transporting ATPase 3, endoplasmic reticulum-type [Dendrobium catenatum]
Dendrobium_catenatum_newGene_29930	[E]	Amino acid transport and metabolism	--	K16296|2.51151e-45|pda:103697795|K16296 serine carboxypeptidase-like clade I [EC:3.4.16.-] | (RefSeq) serine carboxypeptidase-like 18	--	[OE]	--	Serine carboxypeptidase	Serine carboxypeptidase-like 18 OS=Arabidopsis thaliana OX=3702 GN=SCPL18 PE=2 SV=2	E	Amino acid transport and metabolism	serine carboxypeptidase-like 18 [Dendrobium catenatum]
Dendrobium_catenatum_newGene_17579	--	--	Molecular Function: microtubule motor activity (GO:0003777);; Molecular Function: ATP binding (GO:0005524);; Cellular Component: microtubule (GO:0005874);; Biological Process: microtubule-based movement (GO:0007018);; Molecular Function: microtubule binding (GO:0008017);;	K10406|7.24691e-68|sbi:SORBI_09g026020|K10406 kinesin family member C2/C3 | (RefSeq) SORBIDRAFT_09g026020, Sb09g026020; hypothetical protein	--	[Z]	Cytoskeleton	Kinesin motor domain	Kinesin-like protein KIN-14C OS=Oryza sativa subsp. japonica OX=39947 GN=KIN14C PE=2 SV=1	Z	Cytoskeleton	kinesin-like protein KIN-14C isoform X3 [Dendrobium catenatum]
Dendrobium_catenatum_newGene_14523	--	--	--	K14165|1.2334e-33|egu:105039882|K14165 atypical dual specificity phosphatase [EC:3.1.3.16 3.1.3.48] | (RefSeq) dual specificity protein phosphatase PHS1-like	--	[V]	Defense mechanisms	Actin-fragmin kinase, catalytic	Dual specificity protein phosphatase PHS1 OS=Arabidopsis thaliana OX=3702 GN=PHS1 PE=1 SV=1	T	Signal transduction mechanisms	Dual specificity protein phosphatase PHS1 [Dendrobium catenatum]
Dendrobium_catenatum_newGene_15771	--	--	--	K14291|1.32989e-37|sly:101259242|K14291 phosphorylated adapter RNA export protein | (RefSeq) uncharacterized LOC101259242	RNA transport (ko03013)	[A]	RNA processing and modification	PHAX RNA-binding domain	--	U	Intracellular trafficking, secretion, and vesicular transport	uncharacterized protein LOC110096198 [Dendrobium catenatum]
Dendrobium_catenatum_newGene_29790	[QV]	Secondary metabolites biosynthesis, transport and catabolism;; Defense mechanisms	--	--	--	[Q]	Secondary metabolites biosynthesis, transport and catabolism	Cytochrome P450	Cytochrome P450 78A5 OS=Arabidopsis thaliana OX=3702 GN=CYP78A5 PE=2 SV=1	Q	Secondary metabolites biosynthesis, transport and catabolism	cytochrome P450 78A5-like [Dendrobium catenatum]
Dendrobium_catenatum_newGene_41214	--	--	Molecular Function: calcium-transporting ATPase activity (GO:0005388);; Molecular Function: calmodulin binding (GO:0005516);; Molecular Function: ATP binding (GO:0005524);; Cellular Component: integral component of membrane (GO:0016021);; Molecular Function: metal ion binding (GO:0046872);; Biological Process: calcium ion transmembrane transport (GO:0070588);;	K01537|8.74957e-25|pda:103705297|K01537 Ca2+-transporting ATPase [EC:3.6.3.8] | (RefSeq) calcium-transporting ATPase 1, plasma membrane-type	--	[P]	Inorganic ion transport and metabolism	Ca2+-ATPase N terminal autoinhibitory domain	Calcium-transporting ATPase 2, plasma membrane-type OS=Arabidopsis thaliana OX=3702 GN=ACA2 PE=1 SV=1	P	Inorganic ion transport and metabolism	Calcium-transporting ATPase 1, plasma membrane-type [Apostasia shenzhenica]
Dendrobium_catenatum_newGene_37373	--	--	--	--	--	--	--	--	--	--	--	hypothetical protein MA16_Dca005723 [Dendrobium catenatum]
Dendrobium_catenatum_newGene_21775	--	--	Biological Process: cellular metabolic process (GO:0044237);;	--	--	[R]	General function prediction only	Reverse transcriptase (RNA-dependent DNA polymerase)	Retrovirus-related Pol polyprotein from transposon RE2 OS=Arabidopsis thaliana OX=3702 GN=RE2 PE=4 SV=1	L	Replication, recombination and repair	hypothetical protein VITISV_035985 [Vitis vinifera]
Dendrobium_catenatum_newGene_15479	--	--	Molecular Function: transferase activity (GO:0016740);;	K00599|3.3297e-11|egu:105053660|K00599 methyltransferase-like protein 6 [EC:2.1.1.-] | (RefSeq) uncharacterized LOC105053660	--	--	--	--	--	S	Function unknown	uncharacterized protein LOC110092685 [Dendrobium catenatum]
Dendrobium_catenatum_newGene_10650	--	--	--	--	--	--	--	Frigida-like protein	FRIGIDA-like protein 3 OS=Arabidopsis thaliana OX=3702 GN=FRL3 PE=1 SV=1	S	Function unknown	FRIGIDA-like protein 3 [Dendrobium catenatum]
Dendrobium_catenatum_newGene_17697	[K]	Transcription	--	--	--	[R]	General function prediction only	Leucine rich repeat;; Leucine Rich repeats (2 copies);; Leucine Rich Repeat;; Leucine Rich repeat;; Leucine rich repeat N-terminal domain	Receptor-like protein 9DC3 OS=Solanum pimpinellifolium OX=4084 GN=9DC3 PE=3 SV=1	S	Function unknown	receptor-like protein 12 isoform X1 [Dendrobium catenatum]
Dendrobium_catenatum_newGene_11324	--	--	Cellular Component: integral component of membrane (GO:0016021);;	--	--	--	--	--	Protein ORANGE, chloroplastic OS=Arabidopsis thaliana OX=3702 GN=OR PE=1 SV=1	S	Function unknown	hypothetical protein CCACVL1_11980 [Corchorus capsularis]
Dendrobium_catenatum_newGene_20739	--	--	--	K20557|4.11719e-12|mus:103968377|K20557 transcription factor VIP1 | (RefSeq) transcription factor VIP1 isoform X1	--	--	--	--	--	K	Transcription	transcription factor VIP1-like [Phalaenopsis equestris]
Dendrobium_catenatum_newGene_20578	--	--	--	--	--	[R]	General function prediction only	Integrase core domain	Uncharacterized mitochondrial protein AtMg00860 OS=Arabidopsis thaliana OX=3702 GN=AtMg00860 PE=4 SV=1	L	Replication, recombination and repair	uncharacterized protein LOC109728433 [Ananas comosus]
Dendrobium_catenatum_newGene_20611	--	--	--	--	--	--	--	--	--	--	--	Peptidyl-prolyl cis-trans isomerase FKBP15-2 [Dendrobium catenatum]
Dendrobium_catenatum_newGene_30636	--	--	--	--	--	[R]	General function prediction only	Chromo (CHRromatin Organisation MOdifier) domain	CHD3-type chromatin-remodeling factor PICKLE OS=Arabidopsis thaliana OX=3702 GN=PKL PE=1 SV=1	S	Function unknown	chromodomain-helicase-DNA-binding protein 3-like [Dendrobium catenatum]
Dendrobium_catenatum_newGene_24379	[J]	Translation, ribosomal structure and biogenesis	Molecular Function: nucleotide binding (GO:0000166);; Molecular Function: RNA binding (GO:0003723);;	K13201|0|mus:103970776|K13201 nucleolysin TIA-1/TIAR | (RefSeq) oligouridylate-binding protein 1-like isoform X1	--	[R]	General function prediction only	RNA recognition motif. (a.k.a. RRM, RBD, or RNP domain);; RNA recognition motif. (a.k.a. RRM, RBD, or RNP domain)	Oligouridylate-binding protein 1 OS=Nicotiana plumbaginifolia OX=4092 GN=UBP1 PE=2 SV=1	S	Function unknown	oligouridylate-binding protein 1-like isoform X1 [Dendrobium catenatum]
Dendrobium_catenatum_newGene_19606	--	--	--	--	--	--	--	--	--	S	Function unknown	uncharacterized protein LOC110093049 isoform X2 [Dendrobium catenatum]
Dendrobium_catenatum_newGene_21538	--	--	--	K09060|1.24332e-35|pda:103713486|K09060 plant G-box-binding factor | (RefSeq) common plant regulatory factor 1-like	--	--	--	--	Common plant regulatory factor 1 OS=Petroselinum crispum OX=4043 GN=CPRF1 PE=2 SV=1	K	Transcription	common plant regulatory factor 1-like [Dendrobium catenatum]
Dendrobium_catenatum_newGene_2916	--	--	--	--	--	--	--	--	--	--	--	uncharacterized protein LOC110102912 [Dendrobium catenatum]
Dendrobium_catenatum_newGene_38547	--	--	Molecular Function: RNA binding (GO:0003723);; Cellular Component: nucleus (GO:0005634);; Biological Process: multicellular organism development (GO:0007275);; Biological Process: gene expression (GO:0010467);; Biological Process: ncRNA metabolic process (GO:0034660);;	K14774|1.65156e-99|egu:105050443|K14774 U3 small nucleolar RNA-associated protein 25 | (RefSeq) U3 small nucleolar RNA-associated protein 25	--	[S]	Function unknown	Utp25, U3 small nucleolar RNA-associated SSU processome protein 25	Zinc finger CCCH domain-containing protein 31 OS=Oryza sativa subsp. japonica OX=39947 GN=Os04g0665700 PE=2 SV=1	J	Translation, ribosomal structure and biogenesis	digestive organ expansion factor homolog [Dendrobium catenatum]
Dendrobium_catenatum_newGene_25162	--	--	Molecular Function: RNA polymerase II core binding (GO:0000993);; Biological Process: negative regulation of flower development (GO:0009910);; Cellular Component: membrane (GO:0016020);; Cellular Component: Cdc73/Paf1 complex (GO:0016593);; Biological Process: positive regulation of transcription, DNA-templated (GO:0045893);; Biological Process: regulation of histone H3-K4 methylation (GO:0051569…	K15176|4.22329e-90|spen:107026574|K15176 RNA polymerase-associated protein CTR9 | (RefSeq) protein CTR9 homolog	--	[P]	Inorganic ion transport and metabolism	Tetratricopeptide repeat;; Tetratricopeptide repeat;; Tetratricopeptide repeat;; Tetratricopeptide repeat;; Tetratricopeptide repeat;; Tetratricopeptide repeat;; Tetratricopeptide repeat	Protein CTR9 homolog OS=Arabidopsis thaliana OX=3702 GN=VIP6 PE=1 SV=1	S	Function unknown	protein CTR9 homolog [Dendrobium catenatum]
Dendrobium_catenatum_newGene_10785	--	--	Biological Process: response to stress (GO:0006950);; Biological Process: response to organic substance (GO:0010033);; Biological Process: programmed cell death (GO:0012501);; Biological Process: regulation of cellular metabolic process (GO:0031323);; Biological Process: cellular response to stimulus (GO:0051716);;	--	--	--	--	LSD1 zinc finger	Protein LOL2 OS=Oryza sativa subsp. japonica OX=39947 GN=LOL2 PE=2 SV=1	S	Function unknown	protein LOL2-like [Dendrobium catenatum]
Dendrobium_catenatum_newGene_40147	--	--	Cellular Component: Golgi membrane (GO:0000139);; Biological Process: glucuronoxylan biosynthetic process (GO:0010417);; Cellular Component: integral component of membrane (GO:0016021);; Biological Process: pectin biosynthetic process (GO:0045489);; Molecular Function: polygalacturonate 4-alpha-galacturonosyltransferase activity (GO:0047262);; Biological Process: cell wall organization (GO:007155…	K20867|3.436e-72|mus:103986578|K20867 galacturonosyltransferase 12/13/14/15 [EC:2.4.1.-] | (RefSeq) probable galacturonosyltransferase 12	Starch and sucrose metabolism (ko00500);Amino sugar and nucleotide sugar metabolism (ko00520)	--	--	Glycosyl transferase family 8	Probable galacturonosyltransferase 12 OS=Arabidopsis thaliana OX=3702 GN=GAUT12 PE=2 SV=1	--	--	probable galacturonosyltransferase 12 [Dendrobium catenatum]
Dendrobium_catenatum_newGene_12433	--	--	Biological Process: amino acid transmembrane transport (GO:0003333);; Cellular Component: plasma membrane (GO:0005886);; Molecular Function: amino acid transmembrane transporter activity (GO:0015171);; Cellular Component: integral component of membrane (GO:0016021);;	--	--	[E]	Amino acid transport and metabolism	C-terminus of AA_permease	Cationic amino acid transporter 5 OS=Arabidopsis thaliana OX=3702 GN=CAT5 PE=1 SV=1	E	Amino acid transport and metabolism	cationic amino acid transporter 5-like isoform X2 [Dendrobium catenatum]
Dendrobium_catenatum_newGene_20112	--	--	--	--	--	--	--	--	--	--	--	uncharacterized protein LOC110100822 [Dendrobium catenatum]
Dendrobium_catenatum_newGene_10921	--	--	Molecular Function: RNA binding (GO:0003723);; Cellular Component: nucleus (GO:0005634);; Cellular Component: cytoplasm (GO:0005737);; Biological Process: mRNA processing (GO:0006397);;	K12839|1.10726e-51|mdm:103425380|K12839 survival of motor neuron-related-splicing factor 30 | (RefSeq) survival of motor neuron-related-splicing factor 30-like	Spliceosome (ko03040)	[A]	RNA processing and modification	--	--	A	RNA processing and modification	survival of motor neuron-related-splicing factor 30 [Dendrobium catenatum]
Dendrobium_catenatum_newGene_38366	--	--	--	--	--	--	--	--	--	S	Function unknown	integrator complex subunit 11 [Dendrobium catenatum]
Dendrobium_catenatum_newGene_4548	--	--	--	--	--	--	--	Phloem protein 2	Putative F-box protein PP2-B2 OS=Arabidopsis thaliana OX=3702 GN=PP2B2 PE=4 SV=2	S	Function unknown	putative F-box protein PP2-B2, partial [Dendrobium catenatum]
Dendrobium_catenatum_newGene_35425	--	--	--	--	--	--	--	Surfeit locus protein 2 (SURF2)	--	S	Function unknown	surfeit locus protein 2-like [Dendrobium catenatum]
Dendrobium_catenatum_newGene_28156	[X]	Mobilome: prophages, transposons	--	--	--	[R]	General function prediction only	Reverse transcriptase (RNA-dependent DNA polymerase);; Integrase core domain	Retrovirus-related Pol polyprotein from transposon TNT 1-94 OS=Nicotiana tabacum OX=4097 PE=2 SV=1	L	Replication, recombination and repair	Retrovirus-related Pol polyprotein from transposon TNT 1-94 [Dendrobium catenatum]
Dendrobium_catenatum_newGene_29431	--	--	Cellular Component: integral component of membrane (GO:0016021);;	--	--	--	--	--	--	S	Function unknown	uncharacterized protein LOC110108844 [Dendrobium catenatum]
Dendrobium_catenatum_newGene_35615	--	--	--	--	--	--	--	--	--	S	Function unknown	integrator complex subunit 11 [Dendrobium catenatum]
Dendrobium_catenatum_newGene_13669	--	--	--	--	--	--	--	--	--	J	Translation, ribosomal structure and biogenesis	uncharacterized protein LOC110102568, partial [Dendrobium catenatum]
Dendrobium_catenatum_newGene_19320	--	--	Cellular Component: cell wall (GO:0005618);; Cellular Component: plasma membrane (GO:0005886);;	--	--	--	--	Protein of unknown function (DUF642)	--	S	Function unknown	uncharacterized protein LOC110116280 [Dendrobium catenatum]
Dendrobium_catenatum_newGene_34706	--	--	--	--	--	--	--	Cysteine-rich TM module stress tolerance	--	S	Function unknown	ataxia telangiectasia mutated family protein [Dendrobium catenatum]
Dendrobium_catenatum_newGene_37312	[EH]	Amino acid transport and metabolism;; Coenzyme transport and metabolism	Biological Process: tryptophan biosynthetic process (GO:0000162);; Molecular Function: anthranilate synthase activity (GO:0004049);;	K01657|0|mus:103997186|K01657 anthranilate synthase component I [EC:4.1.3.27] | (RefSeq) anthranilate synthase alpha subunit 1, chloroplastic	Phenylalanine, tyrosine and tryptophan biosynthesis (ko00400);Biosynthesis of amino acids (ko01230)	[E]	Amino acid transport and metabolism	chorismate binding enzyme;; Anthranilate synthase component I, N terminal region	Anthranilate synthase alpha subunit 2, chloroplastic OS=Oryza sativa subsp. japonica OX=39947 GN=OsASA2 PE=1 SV=1	E	Amino acid transport and metabolism	anthranilate synthase alpha subunit 1, chloroplastic-like isoform X1 [Dendrobium catenatum]
Dendrobium_catenatum_newGene_27261	--	--	Biological Process: transport (GO:0006810);; Cellular Component: membrane (GO:0016020);; Molecular Function: transmembrane transporter activity (GO:0022857);;	--	--	[R]	General function prediction only	--	D-xylose-proton symporter-like 2 OS=Arabidopsis thaliana OX=3702 GN=At5g17010 PE=1 SV=1	G	Carbohydrate transport and metabolism	D-xylose-proton symporter-like 2 [Phalaenopsis equestris]
Dendrobium_catenatum_newGene_38270	--	--	--	--	--	--	--	X8 domain	PLASMODESMATA CALLOSE-BINDING PROTEIN 3 OS=Arabidopsis thaliana OX=3702 GN=PDCB3 PE=1 SV=1	S	Function unknown	PLASMODESMATA CALLOSE-BINDING PROTEIN 3-like [Dendrobium catenatum]
Dendrobium_catenatum_newGene_12966	--	--	--	--	--	--	--	--	--	S	Function unknown	uncharacterized protein LOC110094026 [Dendrobium catenatum]
Dendrobium_catenatum_newGene_19569	--	--	--	--	--	--	--	Plant family of unknown function (DUF810)	Ricin B-like lectin R40C1 OS=Oryza sativa subsp. japonica OX=39947 GN=R40C1 PE=1 SV=1	S	Function unknown	uncharacterized protein LOC110095318 [Dendrobium catenatum]
Dendrobium_catenatum_newGene_32204	--	--	--	--	--	[R]	General function prediction only	--	--	L	Replication, recombination and repair	putative mitochondrial protein [Dendrobium catenatum]
Dendrobium_catenatum_newGene_26577	--	--	Biological Process: DNA damage checkpoint (GO:0000077);; Biological Process: DNA repair (GO:0006281);; Cellular Component: checkpoint clamp complex (GO:0030896);;	K10994|1.10806e-54|mdm:103408613|K10994 cell cycle checkpoint control protein RAD9A [EC:3.1.11.2] | (RefSeq) cell cycle checkpoint control protein RAD9A-like	--	[DL]	--	Rad9	--	S	Function unknown	cell cycle checkpoint control protein RAD9A [Dendrobium catenatum]
Dendrobium_catenatum_newGene_24848	--	--	Molecular Function: phosphoprotein phosphatase activity (GO:0004721);; Biological Process: protein dephosphorylation (GO:0006470);;	K14165|1.45501e-13|mus:103977648|K14165 atypical dual specificity phosphatase [EC:3.1.3.16 3.1.3.48] | (RefSeq) dual specificity protein phosphatase PHS1-like	--	--	--	--	--	T	Signal transduction mechanisms	dual specificity protein phosphatase PHS1 isoform X3 [Dendrobium catenatum]
Dendrobium_catenatum_newGene_7381	[Q]	Secondary metabolites biosynthesis, transport and catabolism	Molecular Function: oxidoreductase activity (GO:0016491);; Biological Process: oxidation-reduction process (GO:0055114);;	--	--	[R]	General function prediction only	--	NADPH-dependent aldo-keto reductase, chloroplastic OS=Arabidopsis thaliana OX=3702 GN=AKR4C9 PE=1 SV=1	S	Function unknown	Aldo-keto reductase family 4 member C9 [Dendrobium catenatum]
Dendrobium_catenatum_newGene_40120	--	--	Molecular Function: hydroxymethylglutaryl-CoA synthase activity (GO:0004421);; Biological Process: isoprenoid biosynthetic process (GO:0008299);;	K01641|3.05955e-23|pda:103721380|K01641 hydroxymethylglutaryl-CoA synthase [EC:2.3.3.10] | (RefSeq) hydroxymethylglutaryl-CoA synthase-like	Synthesis and degradation of ketone bodies (ko00072);Valine, leucine and isoleucine degradation (ko00280);Butanoate metabolism (ko00650);Terpenoid backbone biosynthesis (ko00900)	[I]	Lipid transport and metabolism	--	Hydroxymethylglutaryl-CoA synthase OS=Arabidopsis thaliana OX=3702 GN=HMGS PE=1 SV=2	I	Lipid transport and metabolism	hydroxymethylglutaryl-CoA synthase [Phalaenopsis equestris]
Dendrobium_catenatum_newGene_26067	--	--	Cellular Component: anchored component of plasma membrane (GO:0046658);;	--	--	--	--	Plastocyanin-like domain	Umecyanin OS=Armoracia rusticana OX=3704 PE=1 SV=1	S	Function unknown	Umecyanin [Dendrobium catenatum]
Dendrobium_catenatum_newGene_28615	[J]	Translation, ribosomal structure and biogenesis	Molecular Function: ATP-dependent RNA helicase activity (GO:0004004);; Molecular Function: ATP binding (GO:0005524);; Cellular Component: nucleus (GO:0005634);; Cellular Component: cytoplasm (GO:0005737);; Biological Process: RNA processing (GO:0006396);; Molecular Function: RNA binding (GO:0044822);;	K12820|2.54603e-48|vvi:100253689|K12820 pre-mRNA-splicing factor ATP-dependent RNA helicase DHX15/PRP43 [EC:3.6.4.13] | (RefSeq) probable pre-mRNA-splicing factor ATP-dependent RNA helicase-like	Spliceosome (ko03040)	[A]	RNA processing and modification	Helicase associated domain (HA2)	Probable pre-mRNA-splicing factor ATP-dependent RNA helicase DEAH3 OS=Arabidopsis thaliana OX=3702 GN=At2g47250 PE=2 SV=1	L	Replication, recombination and repair	probable pre-mRNA-splicing factor ATP-dependent RNA helicase DEAH2 isoform X1 [Dendrobium catenatum]
Dendrobium_catenatum_newGene_39686	[R]	General function prediction only	Cellular Component: chloroplast thylakoid membrane (GO:0009535);; Biological Process: photosynthesis (GO:0015979);;	--	--	[R]	General function prediction only	Tetratricopeptide repeat;; Tetratricopeptide repeat;; Tetratricopeptide repeat;; TPR repeat;; Tetratricopeptide repeat;; Tetratricopeptide repeat;; Tetratricopeptide repeat;; Tetratricopeptide repeat;; Tetratricopeptide repeat	Photosystem I assembly protein Ycf3 OS=Phalaenopsis aphrodite subsp. formosana OX=308872 GN=ycf3 PE=3 SV=1	O	Posttranslational modification, protein turnover, chaperones	photosystem I assembly protein Ycf3 (chloroplast) [Goodyera velutina]
Dendrobium_catenatum_newGene_36168	--	--	--	--	--	--	--	--	Alpha-amylase 3, chloroplastic OS=Arabidopsis thaliana OX=3702 GN=AMY3 PE=1 SV=1	G	Carbohydrate transport and metabolism	alpha-amylase 3, chloroplastic isoform X6 [Dendrobium catenatum]
Dendrobium_catenatum_newGene_28125	[C]	Energy production and conversion	Molecular Function: electron carrier activity (GO:0009055);; Cellular Component: chloroplast (GO:0009507);; Biological Process: electron transport chain (GO:0022900);; Molecular Function: metal ion binding (GO:0046872);; Molecular Function: 2 iron, 2 sulfur cluster binding (GO:0051537);;	K02639|7.19535e-86|pop:POPTR_0003s08900g|K02639 ferredoxin | (RefSeq) ferredoxin family protein	Photosynthesis (ko00195)	--	--	2Fe-2S iron-sulfur cluster binding domain	Ferredoxin C 2, chloroplastic OS=Arabidopsis thaliana OX=3702 GN=FDC2 PE=2 SV=1	C	Energy production and conversion	uncharacterized protein LOC110104636 [Dendrobium catenatum]
Dendrobium_catenatum_newGene_8713	--	--	--	--	--	--	--	--	--	--	--	Polypyrimidine tract-binding protein like 3 [Dendrobium catenatum]
Dendrobium_catenatum_newGene_23406	--	--	--	--	--	--	--	--	--	--	--	hypothetical protein MA16_Dca005568 [Dendrobium catenatum]
Dendrobium_catenatum_newGene_34675	[O]	Posttranslational modification, protein turnover, chaperones	Biological Process: cation transport (GO:0006812);; Molecular Function: electron carrier activity (GO:0009055);; Cellular Component: chloroplast stroma (GO:0009570);; Cellular Component: chloroplast envelope (GO:0009941);; Molecular Function: protein disulfide oxidoreductase activity (GO:0015035);; Molecular Function: antiporter activity (GO:0015297);; Biological Process: cell redox homeostasis (…	K07390|9.14889e-55|pop:POPTR_0014s13760g|K07390 monothiol glutaredoxin | (RefSeq) POPTRDRAFT_246206; hypothetical protein	--	[O]	Posttranslational modification, protein turnover, chaperones	Glutaredoxin	Monothiol glutaredoxin-S7, chloroplastic OS=Oryza sativa subsp. japonica OX=39947 GN=GRXS7 PE=2 SV=1	O	Posttranslational modification, protein turnover, chaperones	monothiol glutaredoxin-S7, chloroplastic-like [Dendrobium catenatum]
Dendrobium_catenatum_newGene_10418	--	--	Molecular Function: calcium ion binding (GO:0005509);; Cellular Component: plasma membrane (GO:0005886);; Cellular Component: plant-type vacuole membrane (GO:0009705);; Biological Process: hyperosmotic salinity response (GO:0042538);; Biological Process: regulation of potassium ion transport (GO:0043266);; Biological Process: regulation of ion homeostasis (GO:2000021);;	K06268|6.44832e-25|egu:105060409|K06268 serine/threonine-protein phosphatase 2B regulatory subunit | (RefSeq) calcineurin B-like protein 9	--	[T]	Signal transduction mechanisms	EF hand	Calcineurin B-like protein 9 OS=Oryza sativa subsp. japonica OX=39947 GN=CBL9 PE=2 SV=2	DTZ	Cell cycle control, cell division, chromosome partitioning;; Signal transduction mechanisms;; Cytoskeleton	calcineurin B-like protein 9 isoform X2 [Dendrobium catenatum]
Dendrobium_catenatum_newGene_28674	--	--	--	--	--	--	--	--	--	--	--	probable ADP-ribosylation factor GTPase-activating protein AGD14 isoform X1 [Phalaenopsis equestris]
Dendrobium_catenatum_newGene_16609	--	--	Molecular Function: translation elongation factor activity (GO:0003746);; Cellular Component: nucleus (GO:0005634);; Biological Process: translational elongation (GO:0006414);; Molecular Function: zinc ion binding (GO:0008270);; Biological Process: positive regulation of DNA-templated transcription, elongation (GO:0032786);;	K15171|7.31141e-16|egu:105041620|K15171 transcription elongation factor SPT4 | (RefSeq) transcription elongation factor SPT4 homolog 2	--	--	--	--	Transcription elongation factor SPT4 homolog 1 OS=Arabidopsis thaliana OX=3702 GN=At5g08565 PE=3 SV=3	K	Transcription	transcription elongation factor SPT4 homolog 2-like [Dendrobium catenatum]
Dendrobium_catenatum_newGene_22904	[G]	Carbohydrate transport and metabolism	Molecular Function: ribokinase activity (GO:0004747);; Biological Process: D-ribose metabolic process (GO:0006014);; Biological Process: carbohydrate phosphorylation (GO:0046835);;	K00847|5.57615e-88|mus:103971118|K00847 fructokinase [EC:2.7.1.4] | (RefSeq) fructokinase-1-like	Fructose and mannose metabolism (ko00051);Starch and sucrose metabolism (ko00500);Amino sugar and nucleotide sugar metabolism (ko00520)	[G]	Carbohydrate transport and metabolism	pfkB family carbohydrate kinase	Fructokinase-2 OS=Solanum lycopersicum OX=4081 GN=FRK2 PE=2 SV=2	G	Carbohydrate transport and metabolism	probable fructokinase-1 [Dendrobium catenatum]
Dendrobium_catenatum_newGene_33315	--	--	Biological Process: carbohydrate transport (GO:0008643);; Cellular Component: integral component of membrane (GO:0016021);;	K15382|2.24305e-23|gra:105778466|K15382 solute carrier family 50 (sugar transporter) | (RefSeq) bidirectional sugar transporter SWEET17-like	--	[R]	General function prediction only	--	Bidirectional sugar transporter SWEET17 OS=Arabidopsis thaliana OX=3702 GN=SWEET17 PE=1 SV=2	U	Intracellular trafficking, secretion, and vesicular transport	hypothetical protein GOBAR_DD01890 [Gossypium barbadense]
Dendrobium_catenatum_newGene_40688	--	--	Molecular Function: structural constituent of ribosome (GO:0003735);; Cellular Component: mitochondrion (GO:0005739);; Biological Process: translation (GO:0006412);; Cellular Component: chloroplast (GO:0009507);; Cellular Component: small ribosomal subunit (GO:0015935);; Molecular Function: rRNA binding (GO:0019843);;	K02986|0|pda:11542566|K02986 small subunit ribosomal protein S4 | (RefSeq) rps4, DP_050; ribosomal protein S4	Ribosome (ko03010)	--	--	S4 domain	Ribosomal protein S4, mitochondrial OS=Arabidopsis thaliana OX=3702 GN=RPS4 PE=2 SV=2	J	Translation, ribosomal structure and biogenesis	LOW QUALITY PROTEIN: uncharacterized protein LOC110031043 [Phalaenopsis equestris]
Dendrobium_catenatum_newGene_34235	--	--	Molecular Function: zinc ion binding (GO:0008270);;	--	--	[B]	Chromatin structure and dynamics	Zn-finger in ubiquitin-hydrolases and other protein	--	BQ	Chromatin structure and dynamics;; Secondary metabolites biosynthesis, transport and catabolism	histone deacetylase 6 isoform X1 [Dendrobium catenatum]
Dendrobium_catenatum_newGene_42940	--	--	Cellular Component: nuclear pore (GO:0005643);; Biological Process: transport (GO:0006810);;	K14301|4.29843e-45|pda:103697947|K14301 nuclear pore complex protein Nup107 | (RefSeq) nuclear pore complex protein NUP107	RNA transport (ko03013)	[YU]	--	--	Nuclear pore complex protein NUP107 OS=Arabidopsis thaliana OX=3702 GN=NUP107 PE=1 SV=1	U	Intracellular trafficking, secretion, and vesicular transport	nuclear pore complex protein NUP107-like, partial [Dendrobium catenatum]
Dendrobium_catenatum_newGene_10577	--	--	--	--	--	[R]	General function prediction only	--	--	L	Replication, recombination and repair	hypothetical protein VITISV_025054 [Vitis vinifera]
Dendrobium_catenatum_newGene_33364	--	--	--	--	--	--	--	--	--	S	Function unknown	ataxia telangiectasia mutated family protein [Dendrobium catenatum]
Dendrobium_catenatum_newGene_32714	[P]	Inorganic ion transport and metabolism	--	--	--	[P]	Inorganic ion transport and metabolism	Rhodanese-like domain	Thiosulfate sulfurtransferase 18 OS=Arabidopsis thaliana OX=3702 GN=STR18 PE=1 SV=1	P	Inorganic ion transport and metabolism	thiosulfate sulfurtransferase 18-like isoform X1 [Dendrobium catenatum]
Dendrobium_catenatum_newGene_13464	--	--	--	--	--	--	--	Protein of unknown function (DUF 659)	--	S	Function unknown	uncharacterized protein LOC110099207 [Dendrobium catenatum]
Dendrobium_catenatum_newGene_31983	--	--	Cellular Component: membrane (GO:0016020);;	--	--	--	--	--	--	S	Function unknown	LOW QUALITY PROTEIN: uncharacterized protein LOC110097660 [Dendrobium catenatum]
Dendrobium_catenatum_newGene_12143	--	--	Biological Process: ribosomal subunit export from nucleus (GO:0000054);; Molecular Function: GTPase activity (GO:0003924);; Molecular Function: GTP binding (GO:0005525);; Cellular Component: nucleus (GO:0005634);; Cellular Component: cytoplasm (GO:0005737);; Biological Process: protein import into nucleus (GO:0006606);; Biological Process: small GTPase mediated signal transduction (GO:0007264);;	K07936|2.49343e-72|pxb:103927564|K07936 GTP-binding nuclear protein Ran | (RefSeq) GTP-binding nuclear protein Ran1B-like	Ribosome biogenesis in eukaryotes (ko03008);RNA transport (ko03013)	[U]	Intracellular trafficking, secretion, and vesicular transport	Ras family	GTP-binding nuclear protein Ran1A (Fragment) OS=Lotus japonicus OX=34305 GN=RAN1A PE=2 SV=1	S	Function unknown	GTP-binding nuclear protein Ran-A1 [Apostasia shenzhenica]
Dendrobium_catenatum_newGene_38047	--	--	--	--	--	--	--	--	GDSL esterase/lipase At1g59406 OS=Arabidopsis thaliana OX=3702 GN=At1g59406 PE=2 SV=1	S	Function unknown	GDSL esterase/lipase EXL3-like [Dendrobium catenatum]
Dendrobium_catenatum_newGene_25951	--	--	--	K18422|1.0566e-67|egu:105042788|K18422 helicase MOV-10 [EC:3.6.4.13] | (RefSeq) probable RNA helicase SDE3	--	[A]	RNA processing and modification	--	Probable RNA helicase SDE3 OS=Arabidopsis thaliana OX=3702 GN=SDE3 PE=1 SV=1	S	Function unknown	putative RNA helicase SDE3 [Dendrobium catenatum]
Dendrobium_catenatum_newGene_10886	--	--	--	--	--	[R]	General function prediction only	--	Retrovirus-related Pol polyprotein from transposon TNT 1-94 OS=Nicotiana tabacum OX=4097 PE=2 SV=1	L	Replication, recombination and repair	uncharacterized protein LOC110095849, partial [Dendrobium catenatum]
Dendrobium_catenatum_newGene_20958	--	--	--	--	--	[R]	General function prediction only	--	--	L	Replication, recombination and repair	hypothetical protein MA16_Dca003781 [Dendrobium catenatum]
Dendrobium_catenatum_newGene_25221	--	--	--	--	--	[R]	General function prediction only	--	--	S	Function unknown	hypothetical protein MA16_Dca025818 [Dendrobium catenatum]
Dendrobium_catenatum_newGene_13890	--	--	--	--	--	--	--	--	--	--	--	Eukaryotic translation initiation factor isoform 4G-1 [Dendrobium catenatum]
Dendrobium_catenatum_newGene_36620	--	--	--	--	--	--	--	--	--	--	--	uncharacterized protein LOC110108584 [Dendrobium catenatum]
Dendrobium_catenatum_newGene_35336	--	--	Biological Process: protein methylation (GO:0006479);; Molecular Function: methyltransferase activity (GO:0008168);;	K11437|1.23612e-25|pda:103716582|K11437 type I protein arginine methyltransferase [EC:2.1.1.319] | (RefSeq) probable protein arginine N-methyltransferase 6.1	--	[OKT]	--	--	Probable protein arginine N-methyltransferase 6.2 OS=Oryza sativa subsp. japonica OX=39947 GN=PRMT6.2 PE=2 SV=1	S	Function unknown	putative protein arginine N-methyltransferase 6 [Dendrobium catenatum]
Dendrobium_catenatum_newGene_33694	--	--	Molecular Function: RNA polymerase II transcription cofactor activity (GO:0001104);; Cellular Component: nucleus (GO:0005634);; Biological Process: regulation of transcription from RNA polymerase II promoter (GO:0006357);; Biological Process: protein folding (GO:0006457);; Cellular Component: prefoldin complex (GO:0016272);; Molecular Function: unfolded protein binding (GO:0051082);;	--	--	[K]	Transcription	Prefoldin subunit	--	S	Function unknown	protein UXT homolog [Dendrobium catenatum]
Dendrobium_catenatum_newGene_40139	[O]	Posttranslational modification, protein turnover, chaperones	Biological Process: protein peptidyl-prolyl isomerization (GO:0000413);; Molecular Function: peptidyl-prolyl cis-trans isomerase activity (GO:0003755);; Biological Process: protein folding (GO:0006457);;	K05864|0|mus:103995218|K05864 peptidyl-prolyl isomerase D [EC:5.2.1.8] | (RefSeq) peptidyl-prolyl cis-trans isomerase CYP40-like isoform X1	--	[O]	Posttranslational modification, protein turnover, chaperones	Cyclophilin type peptidyl-prolyl cis-trans isomerase/CLD;; Tetratricopeptide repeat;; Tetratricopeptide repeat;; Tetratricopeptide repeat;; TPR repeat;; Tetratricopeptide repeat	Peptidyl-prolyl cis-trans isomerase CYP40 OS=Arabidopsis thaliana OX=3702 GN=CYP40 PE=2 SV=1	O	Posttranslational modification, protein turnover, chaperones	peptidyl-prolyl cis-trans isomerase CYP40 [Dendrobium catenatum]
Dendrobium_catenatum_newGene_12807	[T]	Signal transduction mechanisms	Cellular Component: membrane (GO:0016020);;	--	--	[I]	Lipid transport and metabolism	Acyl CoA binding protein;; Ankyrin repeats (many copies);; Ankyrin repeats (many copies);; Ankyrin repeats (3 copies);; Ankyrin repeat;; Ankyrin repeat	Acyl-CoA-binding domain-containing protein 2 OS=Arabidopsis thaliana OX=3702 GN=ACBP2 PE=1 SV=1	I	Lipid transport and metabolism	acyl-CoA-binding domain-containing protein 1-like [Dendrobium catenatum]
Dendrobium_catenatum_newGene_28127	--	--	--	K14314|0|egu:105052955|K14314 nuclear pore complex protein Nup210 | (RefSeq) nuclear pore complex protein GP210	RNA transport (ko03013)	[YU]	--	--	Nuclear pore complex protein GP210 OS=Arabidopsis thaliana OX=3702 GN=GB210 PE=1 SV=1	U	Intracellular trafficking, secretion, and vesicular transport	nuclear pore complex protein GP210-like isoform X1 [Dendrobium catenatum]
Dendrobium_catenatum_newGene_41161	--	--	--	--	--	--	--	--	--	--	--	hypothetical protein PanWU01x14_204960 [Parasponia andersonii]
Dendrobium_catenatum_newGene_34178	[G]	Carbohydrate transport and metabolism	Biological Process: carbohydrate metabolic process (GO:0005975);; Molecular Function: raffinose alpha-galactosidase activity (GO:0052692);;	K07407|0|pda:103720407|K07407 alpha-galactosidase [EC:3.2.1.22] | (RefSeq) alpha-galactosidase 3	Galactose metabolism (ko00052);Glycerolipid metabolism (ko00561);Sphingolipid metabolism (ko00600);Glycosphingolipid biosynthesis - globo series (ko00603)	[G]	Carbohydrate transport and metabolism	Alpha galactosidase A;; Alpha galactosidase A C-terminal beta sandwich domain	Alpha-galactosidase 3 OS=Arabidopsis thaliana OX=3702 GN=AGAL3 PE=1 SV=1	G	Carbohydrate transport and metabolism	alpha-galactosidase 3 [Dendrobium catenatum]
Dendrobium_catenatum_newGene_14608	--	--	Cellular Component: membrane (GO:0016020);;	--	--	--	--	--	--	S	Function unknown	uncharacterized protein LOC110102865 [Dendrobium catenatum]
Dendrobium_catenatum_newGene_16746	--	--	--	--	--	--	--	--	--	--	--	hypothetical protein MA16_Dca022781 [Dendrobium catenatum]
Dendrobium_catenatum_newGene_2352	[I]	Lipid transport and metabolism	Molecular Function: 3-hydroxyacyl-CoA dehydrogenase activity (GO:0003857);; Cellular Component: peroxisome (GO:0005777);; Biological Process: fatty acid beta-oxidation (GO:0006635);;	K10527|1.86768e-37|pda:103696074|K10527 enoyl-CoA hydratase/3-hydroxyacyl-CoA dehydrogenase [EC:4.2.1.17 1.1.1.35 1.1.1.211] | (RefSeq) peroxisomal fatty acid beta-oxidation multifunctional protein-like	Fatty acid degradation (ko00071);alpha-Linolenic acid metabolism (ko00592);Fatty acid metabolism (ko01212)	[I]	Lipid transport and metabolism	--	Peroxisomal fatty acid beta-oxidation multifunctional protein OS=Oryza sativa subsp. japonica OX=39947 GN=MFP PE=1 SV=2	I	Lipid transport and metabolism	peroxisomal fatty acid beta-oxidation multifunctional protein-like isoform X1 [Phalaenopsis equestris]
Dendrobium_catenatum_newGene_32252	--	--	--	--	--	[R]	General function prediction only	--	--	L	Replication, recombination and repair	uncharacterized protein LOC110095816, partial [Dendrobium catenatum]
Dendrobium_catenatum_newGene_17003	--	--	--	--	--	[TO]	--	--	--	O	Posttranslational modification, protein turnover, chaperones	OTU domain-containing protein DDB_G0284757 [Phalaenopsis equestris]
Dendrobium_catenatum_newGene_19019	--	--	Molecular Function: binding (GO:0005488);; Molecular Function: hydrolase activity (GO:0016787);;	--	--	--	--	HIRAN domain;; Tyrosyl-DNA phosphodiesterase	--	S	Function unknown	uncharacterized protein LOC110038531 isoform X2 [Phalaenopsis equestris]
Dendrobium_catenatum_newGene_1587	[I]	Lipid transport and metabolism	Molecular Function: catalytic activity (GO:0003824);; Biological Process: metabolic process (GO:0008152);;	K01897|2.48921e-44|pda:103697495|K01897 long-chain acyl-CoA synthetase [EC:6.2.1.3] | (RefSeq) long chain acyl-CoA synthetase 6, peroxisomal-like	Fatty acid biosynthesis (ko00061);Fatty acid degradation (ko00071);Fatty acid metabolism (ko01212);Peroxisome (ko04146)	[I]	Lipid transport and metabolism	--	Long chain acyl-CoA synthetase 7, peroxisomal OS=Arabidopsis thaliana OX=3702 GN=LACS7 PE=1 SV=2	I	Lipid transport and metabolism	long chain acyl-CoA synthetase 6, peroxisomal-like isoform X1 [Phalaenopsis equestris]
Dendrobium_catenatum_newGene_26249	--	--	--	--	--	--	--	--	--	--	--	uncharacterized protein LOC110116562 [Dendrobium catenatum]
Dendrobium_catenatum_newGene_11909	--	--	--	--	--	--	--	--	KIN14B-interacting protein At4g14310 OS=Arabidopsis thaliana OX=3702 GN=At4g14310 PE=1 SV=1	S	Function unknown	KIN14B-interacting protein At4g14310 [Dendrobium catenatum]
Dendrobium_catenatum_newGene_21873	[K]	Transcription	--	--	--	--	--	Leucine rich repeat;; Leucine Rich repeats (2 copies);; Leucine Rich Repeat;; Leucine rich repeat;; Leucine Rich Repeat;; Leucine Rich repeats (2 copies)	Probable LRR receptor-like serine/threonine-protein kinase At1g07650 OS=Arabidopsis thaliana OX=3702 GN=At1g07650 PE=1 SV=1	S	Function unknown	probable LRR receptor-like serine/threonine-protein kinase At1g07650 [Dendrobium catenatum]
Dendrobium_catenatum_newGene_18457	[E]	Amino acid transport and metabolism	Biological Process: amino acid transmembrane transport (GO:0003333);; Molecular Function: amino acid transmembrane transporter activity (GO:0015171);; Cellular Component: integral component of membrane (GO:0016021);;	K03294|3.2368e-36|mus:103970813|K03294 basic amino acid/polyamine antiporter, APA family | (RefSeq) cationic amino acid transporter 6, chloroplastic-like	--	[E]	Amino acid transport and metabolism	--	Cationic amino acid transporter 6, chloroplastic OS=Arabidopsis thaliana OX=3702 GN=CAT6 PE=2 SV=1	E	Amino acid transport and metabolism	cationic amino acid transporter 6, chloroplastic-like isoform X1 [Dendrobium catenatum]
Dendrobium_catenatum_newGene_34962	--	--	--	--	--	--	--	Plant transposase (Ptta/En/Spm family)	--	S	Function unknown	uncharacterized protein LOC110111932 [Dendrobium catenatum]
Dendrobium_catenatum_newGene_13078	--	--	--	--	--	--	--	Auxin canalisation	--	S	Function unknown	VAN3-binding protein-like isoform X3 [Dendrobium catenatum]
Dendrobium_catenatum_newGene_16653	--	--	--	--	--	--	--	--	--	--	--	hypothetical protein MA16_Dca016215 [Dendrobium catenatum]
Dendrobium_catenatum_newGene_35962	--	--	--	--	--	--	--	--	--	--	--	hypothetical protein MA16_Dca001264 [Dendrobium catenatum]
Dendrobium_catenatum_newGene_25686	[K]	Transcription	--	--	--	--	--	Leucine rich repeat	Probable LRR receptor-like serine/threonine-protein kinase At1g56130 OS=Arabidopsis thaliana OX=3702 GN=At1g56130 PE=2 SV=2	S	Function unknown	probable LRR receptor-like serine/threonine-protein kinase At1g56130 [Dendrobium catenatum]
Dendrobium_catenatum_newGene_32764	[J]	Translation, ribosomal structure and biogenesis	Molecular Function: RNA binding (GO:0003723);; Molecular Function: structural constituent of ribosome (GO:0003735);; Cellular Component: mitochondrion (GO:0005739);; Biological Process: translation (GO:0006412);; Cellular Component: cytosolic ribosome (GO:0022626);;	K02926|9.694e-43|egu:105039593|K02926 large subunit ribosomal protein L4 | (RefSeq) 50S ribosomal protein L4	Ribosome (ko03010)	[J]	Translation, ribosomal structure and biogenesis	--	--	J	Translation, ribosomal structure and biogenesis	uncharacterized protein LOC110029828 [Phalaenopsis equestris]
Dendrobium_catenatum_newGene_32024	--	--	Molecular Function: secondary active sulfate transmembrane transporter activity (GO:0008271);; Cellular Component: integral component of membrane (GO:0016021);; Biological Process: sulfate transmembrane transport (GO:1902358);;	K17471|2.08398e-25|egu:105043754|K17471 sulfate transporter 3 | (RefSeq) probable sulfate transporter 3.5	--	[P]	Inorganic ion transport and metabolism	STAS domain	Probable sulfate transporter 3.5 OS=Arabidopsis thaliana OX=3702 GN=SULTR3;5 PE=2 SV=1	P	Inorganic ion transport and metabolism	putative sulfate transporter 3.5 [Dendrobium catenatum]
Dendrobium_catenatum_newGene_14251	--	--	--	--	--	--	--	--	--	--	--	uncharacterized protein LOC110104843 [Dendrobium catenatum]
Dendrobium_catenatum_newGene_38703	--	--	--	--	--	--	--	--	--	--	--	zinc finger CCCH domain-containing protein 7 isoform X2 [Dendrobium catenatum]
Dendrobium_catenatum_newGene_37264	--	--	--	--	--	--	--	--	--	--	--	hypothetical protein MA16_Dca021229 [Dendrobium catenatum]
Dendrobium_catenatum_newGene_31195	--	--	Cellular Component: chloroplast (GO:0009507);; Cellular Component: integral component of membrane (GO:0016021);;	--	--	--	--	Ycf1;; Ycf1	Protein TIC 214 OS=Nandina domestica OX=41776 GN=TIC214 PE=3 SV=1	S	Function unknown	hypothetical chloroplast RF19 (plastid) [Corallorhiza macrantha]
Dendrobium_catenatum_newGene_11940	--	--	--	--	--	--	--	--	--	--	--	uncharacterized protein LOC110106437 isoform X1 [Dendrobium catenatum]
Dendrobium_catenatum_newGene_12967	--	--	Cellular Component: mitochondrion (GO:0005739);;	--	--	[R]	General function prediction only	PPR repeat family;; PPR repeat;; PPR repeat;; Pentatricopeptide repeat domain;; Pentacotripeptide-repeat region of PRORP	Pentatricopeptide repeat-containing protein At3g14580, mitochondrial OS=Arabidopsis thaliana OX=3702 GN=At3g14580 PE=2 SV=1	S	Function unknown	pentatricopeptide repeat-containing protein At3g14580, mitochondrial [Dendrobium catenatum]
Dendrobium_catenatum_newGene_8653	--	--	--	--	--	--	--	--	--	--	--	uncharacterized protein LOC110115739 isoform X3 [Dendrobium catenatum]
Dendrobium_catenatum_newGene_36324	--	--	--	--	--	[D]	Cell cycle control, cell division, chromosome partitioning	Helitron helicase-like domain at N-terminus	--	S	Function unknown	uncharacterized protein LOC110116371 [Dendrobium catenatum]
Dendrobium_catenatum_newGene_22746	--	--	--	--	--	--	--	--	--	Z	Cytoskeleton	uncharacterized protein LOC110098027 [Dendrobium catenatum]
Dendrobium_catenatum_newGene_37925	--	--	--	--	--	--	--	--	--	S	Function unknown	uncharacterized protein LOC110107110 [Dendrobium catenatum]
Dendrobium_catenatum_newGene_37309	--	--	--	K01069|1.99227e-17|egu:105049828|K01069 hydroxyacylglutathione hydrolase [EC:3.1.2.6] | (RefSeq) hydroxyacylglutathione hydrolase 2, mitochondrial	Pyruvate metabolism (ko00620)	--	--	--	--	Q	Secondary metabolites biosynthesis, transport and catabolism	Hydroxyacylglutathione hydrolase 1, mitochondrial [Dendrobium catenatum]
Dendrobium_catenatum_newGene_24799	[PR]	Inorganic ion transport and metabolism;; General function prediction only	Molecular Function: ATP binding (GO:0005524);; Cellular Component: chloroplast envelope (GO:0009941);; Cellular Component: membrane (GO:0016020);; Molecular Function: ATPase activity (GO:0016887);;	--	--	[Q]	Secondary metabolites biosynthesis, transport and catabolism	--	ABC transporter I family member 11, chloroplastic OS=Arabidopsis thaliana OX=3702 GN=ABCI11 PE=2 SV=1	P	Inorganic ion transport and metabolism	ABC transporter I family member 11, chloroplastic [Dendrobium catenatum]
Dendrobium_catenatum_newGene_10287	--	--	--	K18660|7.67144e-12|pda:103709486|K18660 malonyl-CoA/methylmalonyl-CoA synthetase [EC:6.2.1.-] | (RefSeq) malonate--CoA ligase-like	Valine, leucine and isoleucine degradation (ko00280)	--	--	--	--	IQ	Lipid transport and metabolism;; Secondary metabolites biosynthesis, transport and catabolism	malonate--CoA ligase [Dendrobium catenatum]
Dendrobium_catenatum_newGene_31180	[W]	Extracellular structures	--	--	--	--	--	Protein tyrosine kinase;; Protein kinase domain;; D-mannose binding lectin;; S-locus glycoprotein domain;; PAN-like domain	Receptor-like serine/threonine-protein kinase SD1-8 OS=Arabidopsis thaliana OX=3702 GN=SD18 PE=1 SV=1	T	Signal transduction mechanisms	receptor-like serine/threonine-protein kinase SD1-8 isoform X2 [Dendrobium catenatum]
Dendrobium_catenatum_newGene_12260	--	--	Cellular Component: peroxisome (GO:0005777);;	K17362|7.13337e-49|pda:103704064|K17362 acyl-coenzyme A thioesterase 13 [EC:3.1.2.-] | (RefSeq) acyl-coenzyme A thioesterase 13	--	[R]	General function prediction only	Thioesterase superfamily	--	Q	Secondary metabolites biosynthesis, transport and catabolism	uncharacterized protein LOC110115396 [Dendrobium catenatum]
Dendrobium_catenatum_newGene_21251	--	--	--	--	--	--	--	--	--	--	--	uncharacterized protein LOC110114671 isoform X2 [Dendrobium catenatum]
Dendrobium_catenatum_newGene_27256	--	--	--	--	--	--	--	--	--	--	--	NAC domain-containing protein 86-like isoform X2 [Dendrobium catenatum]
[truncated: 1,394 more rows]

## Sheet: New_Gene_Function_anno.stat
#Anno_Database	Annotated_Number	300<=length<1000	length>=1000
COG_Annotation	496	180	298
GO_Annotation	981	436	502
[truncated: 7 more rows]

## Sheet: GO.list
Dendrobium_catenatum_newGene_10032	GO:0003735	GO:0006412	GO:0015934
[truncated: 980 more rows]

[truncated: 3 more sheets: GO_tree.stat, Kegg.pathway, Kegg.ko]
