# Supplementary material for: RNA sequencing-based exploration of the effects of far-red light on lncRNAs involved in the shade-avoidance response of D. officinale
Source: PeerJ. 2021 Feb 12;9:e10769. doi: 10.7717/peerj.10769 (PMC7883695; doi:10.7717/peerj.10769)
Supplement: Supplemental Information 1 [file peerj-09-10769-s001.zip › Supplemental Information/Table S5.xlsx]

## Sheet: CK1_CK2_CK3_vs_FR2-1_FR2-2_FR2-
Table S5 The related information of differentially expressed genes in the FR1-CK
#ID	CK1_Count	CK2_Count	CK3_Count	FR1-1_Count	FR1-2_Count	FR1-3_Count	CK1_FPKM	CK2_FPKM	CK3_FPKM	FR1-1_FPKM	FR1-2_FPKM	FR1-3_FPKM	Pvalue	log2FC	regulated	COG_class	COG_class_annotation	GO_annotation	KEGG_annotation	KEGG_pathway_annotation	KOG_class	KOG_class_annotation	Pfam_annotation	Swiss-Prot_annotation	eggNOG_class	eggNOG_class_annotation	NR_annotation
gene-MA16_Dca026267	36	61	35	110	98	101	0.725206	1.66516	0.949655	3.28812	2.5048	2.49537	0.0013985	0.82959	up	--	--	Molecular Function: protein dimerization activity (GO:0046983);;	--	--	--	--	--	Transcription factor bHLH113 OS=Arabidopsis thaliana OX=3702 GN=BHLH113 PE=2 SV=1	K	Transcription	Transcription factor bHLH113 [Dendrobium catenatum]
gene-MA16_Dca020815	70	40	45	14	29	26	0.821587	0.608777	0.640498	0.209408	0.452876	0.34763	0.00952272	-0.700245	down	--	--	--	--	--	--	--	--	--	S	Function unknown	uncharacterized protein LOC110104421 [Dendrobium catenatum]
gene-MA16_Dca006011	404	231	262	151	79	230	3.96615	2.9656	3.07773	1.95856	1.01861	2.6063	0.00140704	-0.742716	down	[MDT]	Cell wall/membrane/envelope biogenesis;; Cell cycle control, cell division, chromosome partitioning;; Signal transduction mechanisms	Molecular Function: nucleotide binding (GO:0000166);;	--	--	[O]	Posttranslational modification, protein turnover, chaperones	Domain associated at C-terminal with AAA;; ATPase family associated with various cellular activities (AAA)	Protein HYPER-SENSITIVITY-RELATED 4 OS=Arabidopsis thaliana OX=3702 GN=HSR4 PE=2 SV=1	O	Posttranslational modification, protein turnover, chaperones	AAA-ATPase At3g50940-like [Dendrobium catenatum]
gene-MA16_Dca018623	269	207	218	532	428	688	6.35375	6.36972	6.20239	16.6556	13.3601	18.774	1.57e-13	1.14713	up	[I]	Lipid transport and metabolism	Molecular Function: 1-acylglycerol-3-phosphate O-acyltransferase activity (GO:0003841);; Biological Process: phospholipid biosynthetic process (GO:0008654);; Cellular Component: integral component of membrane (GO:0016021);;	--	--	[I]	Lipid transport and metabolism	Acyltransferase	1-acyl-sn-glycerol-3-phosphate acyltransferase OS=Cocos nucifera OX=13894 PE=1 SV=1	I	Lipid transport and metabolism	1-acyl-sn-glycerol-3-phosphate acyltransferase-like isoform X1 [Dendrobium catenatum]
Dendrobium_catenatum_newGene_12946	363	319	383	358	693	843	1.38939	1.50931	2.07787	1.65911	3.01479	4.01637	0.000910719	0.67276	up	--	--	--	--	--	--	--	--	--	S	Function unknown	uncharacterized protein LOC110094029 isoform X2 [Dendrobium catenatum]
Dendrobium_catenatum_newGene_23440	39	30	11	50	69	109	1.83498	1.82776	0.602251	3.11086	4.28283	5.88051	0.00103123	0.895513	up	[C]	Energy production and conversion	Molecular Function: oxidoreductase activity (GO:0016491);; Biological Process: oxidation-reduction process (GO:0055114);;	K08081|1.00986e-37|pda:103697337|K08081 tropinone reductase I [EC:1.1.1.206] | (RefSeq) tropinone reductase homolog At5g06060-like	Tropane, piperidine and pyridine alkaloid biosynthesis (ko00960)	[R]	General function prediction only	short chain dehydrogenase;; KR domain;; NAD dependent epimerase/dehydratase family	Tropinone reductase 1 OS=Datura stramonium OX=4076 GN=TR1 PE=1 SV=1	S	Function unknown	tropinone reductase homolog At2g29290-like [Phalaenopsis equestris]
gene-MA16_Dca023809	50	54	54	80	101	200	1.10206	1.36307	1.1747	2.03866	2.70775	4.23044	0.000426995	0.875141	up	--	--	--	--	--	--	--	Domain of unknown function (DUF4228)	--	S	Function unknown	hypothetical protein MA16_Dca023809 [Dendrobium catenatum]
gene-MA16_Dca001716	79	92	88	224	239	305	0.720119	1.11606	0.965179	2.80857	3.02615	3.38787	2.07e-11	1.32321	up	--	--	--	--	--	--	--	--	--	S	Function unknown	hypothetical protein MA16_Dca001716 [Dendrobium catenatum]
gene-MA16_Dca002398	715	577	193	278	169	241	1.98247	2.09659	0.696089	1.13377	0.676486	0.836154	0.00506807	-0.720256	down	--	--	--	K15728|1.58823e-161|egu:105041372|K15728 phosphatidate phosphatase LPIN [EC:3.1.3.4] | (RefSeq) phosphatidate phosphatase PAH2-like	Glycerolipid metabolism (ko00561);; Glycerophospholipid metabolism (ko00564)	[NI]	Cell motility;; Lipid transport and metabolism	LNS2 (Lipin/Ned1/Smp2)	Phosphatidate phosphatase PAH2 OS=Arabidopsis thaliana OX=3702 GN=PAH2 PE=1 SV=1	S	Function unknown	phosphatidate phosphatase PAH2 isoform X1 [Dendrobium catenatum]
gene-MA16_Dca010758	297	248	267	506	433	656	5.75847	6.28111	6.17895	12.9871	11.086	14.6841	1.81e-09	0.899015	up	--	--	Molecular Function: calcium ion binding (GO:0005509);; Cellular Component: plastid (GO:0009536);;	--	--	--	--	Rapid ALkalinization Factor (RALF)	--	S	Function unknown	hypothetical protein MA16_Dca010758 [Dendrobium catenatum]
gene-MA16_Dca011126	539	220	249	523	383	1350	6.52217	3.41929	3.57785	8.33651	6.17458	18.951	0.000884471	0.828975	up	[IR]	Lipid transport and metabolism;; General function prediction only	Cellular Component: integral component of membrane (GO:0016021);; Molecular Function: hydrolase activity, acting on ester bonds (GO:0016788);;	--	--	--	--	GDSL-like Lipase/Acylhydrolase	GDSL esterase/lipase At4g01130 OS=Arabidopsis thaliana OX=3702 GN=At4g01130 PE=2 SV=1	S	Function unknown	GDSL esterase/lipase At4g01130-like [Dendrobium catenatum]
gene-MA16_Dca000425	695	533	503	790	852	1239	3.13578	3.1392	2.74778	4.5558	4.89361	5.89755	3.53e-09	0.701901	up	--	--	--	--	--	[U]	Intracellular trafficking, secretion, and vesicular transport	Lethal giant larvae(Lgl) like, C-terminal;; Anaphase-promoting complex subunit 4 WD40 domain	--	S	Function unknown	hypothetical protein MA16_Dca000425 [Dendrobium catenatum]
Dendrobium_catenatum_newGene_34725	357	151	166	90	110	136	6.13577	3.3701	3.38757	2.01986	2.41556	2.68586	0.00077899	-0.754096	down	[G]	Carbohydrate transport and metabolism	Molecular Function: hydrolase activity, hydrolyzing O-glycosyl compounds (GO:0004553);; Biological Process: carbohydrate metabolic process (GO:0005975);;	K05349|1.97756e-131|pda:103708265|K05349 beta-glucosidase [EC:3.2.1.21] | (RefSeq) lysosomal beta glucosidase-like	Cyanoamino acid metabolism (ko00460);; Starch and sucrose metabolism (ko00500);; Phenylpropanoid biosynthesis (ko00940)	--	--	Glycosyl hydrolase family 3 N terminal domain	--	G	Carbohydrate transport and metabolism	uncharacterized protein LOC110109642 [Dendrobium catenatum]
gene-MA16_Dca016118	3214	2134	2282	1386	1544	1231	10.0876	9.46515	9.25107	6.14625	6.74661	4.78945	6.29e-06	-0.737165	down	[T]	Signal transduction mechanisms	--	--	--	[T]	Signal transduction mechanisms	Protein kinase domain;; Protein tyrosine kinase	MAP3K epsilon protein kinase 1 OS=Arabidopsis thaliana OX=3702 GN=M3KE1 PE=1 SV=1	T	Signal transduction mechanisms	MAP3K epsilon protein kinase 1-like [Dendrobium catenatum]
gene-MA16_Dca025240	360	313	407	749	540	573	2.94014	3.2866	3.98381	8.23984	5.86998	5.31458	0.000720193	0.687773	up	[G]	Carbohydrate transport and metabolism	--	K01087|5.93642e-167|pda:103701745|K01087 trehalose 6-phosphate phosphatase [EC:3.1.3.12] | (RefSeq) probable trehalose-phosphate phosphatase 6	Starch and sucrose metabolism (ko00500)	[G]	Carbohydrate transport and metabolism	Trehalose-phosphatase	Probable trehalose-phosphate phosphatase 6 OS=Oryza sativa subsp. japonica OX=39947 GN=TPP6 PE=2 SV=1	G	Carbohydrate transport and metabolism	probable trehalose-phosphate phosphatase 6 [Dendrobium catenatum]
gene-MA16_Dca005913	397	161	164	78	97	114	4.66339	2.46956	2.30852	1.21132	1.50761	1.54578	3.54e-05	-0.96611	down	--	--	--	--	--	--	--	Fasciclin domain	Fasciclin-like arabinogalactan protein 1 OS=Arabidopsis thaliana OX=3702 GN=FLA1 PE=1 SV=1	M	Cell wall/membrane/envelope biogenesis	fasciclin-like arabinogalactan protein 1 [Dendrobium catenatum]
gene-MA16_Dca026050	7526	7142	6718	15486	15437	24614	78.9413	98.1055	84.3832	215.158	214.063	298.105	2.57e-26	1.28793	up	[O]	Posttranslational modification, protein turnover, chaperones	Cellular Component: nucleus (GO:0005634);; Cellular Component: cytoplasm (GO:0005737);;	K08770|0|dosa:Os06t0681400-01|K08770 ubiquitin C | (RAP-DB) Os06g0681400; Ubiquitin domain containing protein.	--	[OR]	Posttranslational modification, protein turnover, chaperones;; General function prediction only	Ubiquitin family;; Ubiquitin-2 like Rad60 SUMO-like;; Ubiquitin-like domain;; DUF2407 ubiquitin-like domain;; Ubiquitin-2 like Rad60 SUMO-like;; RNA methyltransferase;; Protein of unknown function (DUF2870);; Domain of Unknown Function with PDB structure (DUF3861);; Toluene-4-monooxygenase system protein B (TmoB);; ACT domain;; Domain of unknown function (DUF1893);; IclR helix-turn-helix domain	Polyubiquitin 10 OS=Arabidopsis thaliana OX=3702 GN=UBQ10 PE=2 SV=2	O	Posttranslational modification, protein turnover, chaperones	hypothetical protein LSAT_1X127601 [Lactuca sativa]
Dendrobium_catenatum_newGene_26936	263	138	208	85	110	149	1.88602	1.29628	1.78859	0.800849	1.03598	1.23161	0.00115774	-0.675183	down	--	--	--	--	--	[R]	General function prediction only	--	--	L	Replication, recombination and repair	uncharacterized protein LOC110104701 [Dendrobium catenatum]
gene-MA16_Dca017102	35	37	53	82	74	148	2.02311	2.83148	3.73432	6.41392	5.76222	10.0855	0.000860499	0.853302	up	--	--	--	--	--	--	--	--	--	--	--	hypothetical protein MA16_Dca017101 [Dendrobium catenatum]
gene-MA16_Dca021517	119	59	108	57	20	39	1.09056	0.708681	1.18202	0.684772	0.240595	0.414077	0.0064035	-0.742716	down	[QV]	Secondary metabolites biosynthesis, transport and catabolism;; Defense mechanisms	Molecular Function: iron ion binding (GO:0005506);; Cellular Component: integral component of membrane (GO:0016021);; Molecular Function: oxidoreductase activity, acting on paired donors, with incorporation or reduction of molecular oxygen, NAD(P)H as one donor, and incorporation of one atom of oxygen (GO:0016709);; Molecular Function: heme binding (GO:0020037);; Biological Process: secondary met…	--	--	[Q]	Secondary metabolites biosynthesis, transport and catabolism	Cytochrome P450	Flavonoid 3&apos;-monooxygenase OS=Petunia hybrida OX=4102 GN=CYP75B2 PE=2 SV=1	Q	Secondary metabolites biosynthesis, transport and catabolism	cytochrome P450 71A1-like [Dendrobium catenatum]
gene-MA16_Dca000226	1510	1164	1078	722	560	1051	66.7267	30.5051	25.8253	42.3144	14.8189	53.7174	2.42e-05	-0.632407	down	--	--	--	--	--	--	--	HR-like lesion-inducing	--	--	--	hypothetical protein MA16_Dca000226 [Dendrobium catenatum]
gene-MA16_Dca021196	81	50	65	137	93	185	3.23915	2.61035	3.10193	7.28587	4.92525	8.58921	0.000245455	0.846987	up	--	--	--	--	--	--	--	--	--	--	--	uncharacterized protein At4g14450, chloroplastic-like [Dendrobium catenatum]
Dendrobium_catenatum_newGene_7484	55	41	45	87	74	86	2.06712	2.01071	2.02241	4.31898	3.674	3.73814	0.00777244	0.634554	up	[I]	Lipid transport and metabolism	Molecular Function: 3-hydroxyisobutyryl-CoA hydrolase activity (GO:0003860);;	K05605|5.23483e-39|pda:103713223|K05605 3-hydroxyisobutyryl-CoA hydrolase [EC:3.1.2.4] | (RefSeq) 3-hydroxyisobutyryl-CoA hydrolase-like protein 5	Valine, leucine and isoleucine degradation (ko00280);; beta-Alanine metabolism (ko00410);; Propanoate metabolism (ko00640);; Carbon metabolism (ko01200)	--	--	Enoyl-CoA hydratase/isomerase	3-hydroxyisobutyryl-CoA hydrolase-like protein 5 OS=Arabidopsis thaliana OX=3702 GN=At1g06550 PE=1 SV=2	I	Lipid transport and metabolism	3-hydroxyisobutyryl-CoA hydrolase-like protein 5 isoform X1 [Phalaenopsis equestris]
gene-MA16_Dca020238	36	12	25	48	58	138	0.355293	0.15106	0.294456	0.63557	0.770175	1.5938	0.000311074	0.989192	up	--	--	Molecular Function: transferase activity, transferring acyl groups (GO:0016746);;	--	--	--	--	Transferase family	Shikimate O-hydroxycinnamoyltransferase OS=Nicotiana tabacum OX=4097 GN=HST PE=1 SV=1	S	Function unknown	shikimate O-hydroxycinnamoyltransferase-like [Dendrobium catenatum]
gene-MA16_Dca024929	7	9	10	36	30	52	0.084134	0.147528	0.161643	0.640297	0.528329	0.818059	8.23e-05	1.09333	up	[T]	Signal transduction mechanisms	Molecular Function: protein serine/threonine phosphatase activity (GO:0004722);; Biological Process: protein dephosphorylation (GO:0006470);; Molecular Function: metal ion binding (GO:0046872);;	K14497|6.02266e-116|mus:103979690|K14497 protein phosphatase 2C [EC:3.1.3.16] | (RefSeq) probable protein phosphatase 2C 51 isoform X1	Plant hormone signal transduction (ko04075)	[T]	Signal transduction mechanisms	Protein phosphatase 2C;; Protein phosphatase 2C	Probable protein phosphatase 2C 51 OS=Oryza sativa subsp. japonica OX=39947 GN=Os05g0572700 PE=2 SV=1	T	Signal transduction mechanisms	probable protein phosphatase 2C 51 [Dendrobium catenatum]
gene-MA16_Dca003827	58	23	34	148	117	78	1.0531	0.53469	0.664792	3.44012	2.67612	1.6485	9.16e-05	1.05172	up	--	--	--	K09422|5.27466e-68|vvi:100264614|K09422 myb proto-oncogene protein, plant | (RefSeq) myb-related protein 308	--	[K]	Transcription	Myb-like DNA-binding domain;; Myb-like DNA-binding domain	Anthocyanin regulatory C1 protein OS=Zea mays OX=4577 GN=C1 PE=2 SV=1	K	Transcription	transcription factor MYB114-like [Dendrobium catenatum]
gene-MA16_Dca022063	171	155	224	252	265	693	1.0461	1.25267	1.73292	1.88708	2.07608	4.43986	0.000948299	0.793163	up	--	--	--	--	--	--	--	Lipase (class 3)	Protein EDS1 OS=Arabidopsis thaliana OX=3702 GN=EDS1 PE=1 SV=1	S	Function unknown	hypothetical protein MA16_Dca022063 [Dendrobium catenatum]
gene-MA16_Dca004944	187	143	153	237	283	333	1.1694	1.42386	1.3922	1.84423	2.79107	2.62274	2.53e-06	0.755413	up	[N]	Cell motility	Cellular Component: integral component of membrane (GO:0016021);; Molecular Function: glucomannan 4-beta-mannosyltransferase activity (GO:0047259);; Biological Process: mannosylation (GO:0097502);;	--	--	--	--	Glycosyl transferase family group 2;; Glycosyltransferase like family 2;; Glycosyl transferase family 2;; Glycosyl transferase family 21	Probable mannan synthase 4 OS=Oryza sativa subsp. japonica OX=39947 GN=CSLA4 PE=2 SV=1	M	Cell wall/membrane/envelope biogenesis	putative mannan synthase 4 [Dendrobium catenatum]
gene-MA16_Dca010457	219	131	109	274	195	292	2.48178	1.97106	1.47441	4.11143	2.9512	3.82356	0.0020537	0.645262	up	--	--	Biological Process: amino acid transmembrane transport (GO:0003333);; Molecular Function: amino acid transmembrane transporter activity (GO:0015171);; Cellular Component: integral component of membrane (GO:0016021);;	K15015|1.46423e-157|mus:103990049|K15015 solute carrier family 32 (vesicular inhibitory amino acid transporter) | (RefSeq) vacuolar amino acid transporter 1	--	[E]	Amino acid transport and metabolism	Transmembrane amino acid transporter protein;; Tryptophan/tyrosine permease family	Amino acid transporter AVT1I OS=Arabidopsis thaliana OX=3702 GN=AVT1I PE=3 SV=1	E	Amino acid transport and metabolism	vacuolar amino acid transporter 1-like [Dendrobium catenatum]
gene-MA16_Dca013634	167	129	152	67	87	101	1.86604	1.88008	2.03916	0.975219	1.27507	1.29431	0.000742074	-0.681715	down	--	--	--	--	--	--	--	KIP1-like protein	Protein NETWORKED 1C OS=Arabidopsis thaliana OX=3702 GN=NET1C PE=3 SV=1	S	Function unknown	hypothetical protein MA16_Dca013634 [Dendrobium catenatum]
gene-MA16_Dca021392	906	874	865	1402	1058	2392	6.24652	8.12275	7.0616	12.5296	9.68077	19.0654	4.5e-05	0.735979	up	--	--	--	--	--	--	--	--	--	S	Function unknown	Putative WEB family protein [Dendrobium catenatum]
gene-MA16_Dca023767	256	109	81	56	65	64	2.2281	1.23639	0.838767	0.646517	0.739616	0.639555	0.00163961	-0.810323	down	--	--	Cellular Component: integral component of membrane (GO:0016021);;	--	--	[G]	Carbohydrate transport and metabolism	Protein of unknown function, DUF604;; Fringe-like	--	S	Function unknown	uncharacterized protein LOC110097342 [Dendrobium catenatum]
Dendrobium_catenatum_newGene_19817	182	156	129	68	57	142	0.780297	0.874699	0.6624	0.382599	0.321223	0.701108	0.00552325	-0.647832	down	--	--	--	--	--	[R]	General function prediction only	--	--	--	--	Putative ribonuclease H protein [Dendrobium catenatum]
gene-MA16_Dca008752	627	321	466	236	233	340	2.95062	1.94162	2.61058	1.47891	1.40905	1.83548	6.93e-05	-0.694955	down	[P]	Inorganic ion transport and metabolism	--	K01537|0|pda:103710395|K01537 Ca2+-transporting ATPase [EC:3.6.3.8] | (RefSeq) calcium-transporting ATPase 4, endoplasmic reticulum-type-like	--	[P]	Inorganic ion transport and metabolism	Cation transporting ATPase, C-terminus;; E1-E2 ATPase;; haloacid dehalogenase-like hydrolase;; Cation transporter/ATPase, N-terminus;; Cation transport ATPase (P-type);; haloacid dehalogenase-like hydrolase	Calcium-transporting ATPase 1, endoplasmic reticulum-type OS=Arabidopsis thaliana OX=3702 GN=ECA1 PE=1 SV=2	P	Inorganic ion transport and metabolism	calcium-transporting ATPase 1, endoplasmic reticulum-type-like [Dendrobium catenatum]
gene-MA16_Dca021868	390	275	272	184	153	165	4.16248	3.84807	3.48205	2.59528	2.16339	2.03035	5.15e-05	-0.747206	down	[T]	Signal transduction mechanisms	--	--	--	--	--	U-box domain	U-box domain-containing protein 30 OS=Arabidopsis thaliana OX=3702 GN=PUB30 PE=2 SV=1	O	Posttranslational modification, protein turnover, chaperones	U-box domain-containing protein 30-like [Dendrobium catenatum]
gene-MA16_Dca009844	25	30	18	31	39	298	0.284487	0.446654	0.241236	0.47817	0.594565	4.04009	0.00235596	0.829206	up	--	--	--	--	--	--	--	--	--	S	Function unknown	uncharacterized protein LOC110111068 [Dendrobium catenatum]
gene-MA16_Dca016712	1733	2018	2029	612	817	883	37.1615	56.6557	52.0921	17.3635	23.1535	21.8607	5.5e-13	-1.20632	down	--	--	Biological Process: defense response (GO:0006952);;	--	--	--	--	LURP-one-related	Protein LURP-one-related 8 OS=Arabidopsis thaliana OX=3702 GN=At2g38640 PE=2 SV=1	S	Function unknown	protein LURP-one-related 8-like [Dendrobium catenatum]
gene-MA16_Dca025019	100	146	125	164	197	641	1.92217	3.68708	2.95099	4.19168	4.93918	14.2684	0.00127521	0.851611	up	--	--	--	--	--	--	--	PLATZ transcription factor	--	S	Function unknown	uncharacterized protein LOC110102318 isoform X1 [Dendrobium catenatum]
Dendrobium_catenatum_newGene_19019	21	21	17	33	50	50	0.321547	0.534836	0.313498	0.673681	1.02059	0.885088	0.00783486	0.719366	up	--	--	Molecular Function: binding (GO:0005488);; Molecular Function: hydrolase activity (GO:0016787);;	--	--	--	--	HIRAN domain;; Tyrosyl-DNA phosphodiesterase	--	S	Function unknown	uncharacterized protein LOC110038531 isoform X2 [Phalaenopsis equestris]
gene-MA16_Dca020665	13	21	15	49	37	248	0.159473	0.345442	0.215994	0.864269	0.660633	3.8699	7.71e-05	1.09242	up	[Q]	Secondary metabolites biosynthesis, transport and catabolism	Molecular Function: metal ion binding (GO:0046872);;	--	--	[QR]	Secondary metabolites biosynthesis, transport and catabolism;; General function prediction only	2OG-Fe(II) oxygenase superfamily;; non-haem dioxygenase in morphine synthesis N-terminal	Probable 2-oxoglutarate-dependent dioxygenase At3g111800 OS=Arabidopsis thaliana OX=3702 GN=At3g11180 PE=2 SV=1	S	Function unknown	probable 2-oxoglutarate-dependent dioxygenase At3g111800 [Dendrobium catenatum]
gene-MA16_Dca000777	228	173	152	311	384	504	6.69886	6.66076	5.3557	12.1306	14.9591	17.1418	1.05e-10	1.0233	up	--	--	Cellular Component: monolayer-surrounded lipid storage body (GO:0012511);; Cellular Component: integral component of membrane (GO:0016021);; Biological Process: lipid storage (GO:0019915);;	--	--	--	--	Oleosin	Oleosin Bn-V (Fragment) OS=Brassica napus OX=3708 PE=2 SV=1	S	Function unknown	oleosin 1-like [Dendrobium catenatum]
gene-MA16_Dca003778	109	58	61	104	131	133	1.12293	0.820256	0.695138	1.30631	1.66651	1.43802	0.00858169	0.587874	up	[O]	Posttranslational modification, protein turnover, chaperones	--	K09519|3.36427e-124|pda:103713899|K09519 DnaJ homolog subfamily B member 13 | (RefSeq) dnaJ homolog subfamily B member 1-like	--	[O]	Posttranslational modification, protein turnover, chaperones	DnaJ C terminal domain;; DnaJ domain	DnaJ protein homolog 1 (Fragment) OS=Allium porrum OX=4681 GN=DNAJ1 PE=2 SV=1	O	Posttranslational modification, protein turnover, chaperones	Chaperone protein dnaJ 2 [Dendrobium catenatum]
gene-MA16_Dca014237	398	83	95	25	30	39	7.31934	1.98412	2.08671	0.593842	0.72987	0.827426	6.21e-07	-1.37432	down	--	--	--	--	--	--	--	--	--	--	--	classical arabinogalactan protein 9-like [Dendrobium catenatum]
gene-MA16_Dca025012	46	47	46	45	138	246	1.57852	2.14156	1.93076	2.06605	6.35323	9.9292	0.0010097	0.899525	up	--	--	Cellular Component: nucleosome (GO:0000786);; Cellular Component: nucleus (GO:0005634);; Biological Process: nucleosome assembly (GO:0006334);; Cellular Component: plastid (GO:0009536);; Molecular Function: nucleosomal DNA binding (GO:0031492);; Molecular Function: protein heterodimerization activity (GO:0046982);;	K11253|2.72919e-92|zma:100192589|K11253 histone H3 | (RefSeq) H3C4, GRMZM2G130079, GRMZM2G376957, GRMZM2G401581, GRMZM2G418258, GRMZM5G864735, H3C2, H3C3; Histone H3.2	--	[B]	Chromatin structure and dynamics	Core histone H2A/H2B/H3/H4	Histone H3.2 OS=Nicotiana tabacum OX=4097 GN=B34 PE=1 SV=1	B	Chromatin structure and dynamics	hypothetical protein CARUB_v10021660mg, partial [Capsella rubella]
gene-MA16_Dca004451	61	48	47	110	90	84	0.525253	0.527779	0.478391	1.36787	1.02209	0.836939	0.00604351	0.672167	up	--	--	Biological Process: transcription, DNA-templated (GO:0006351);; Biological Process: regulation of cellular process (GO:0050794);;	K14484|5.45976e-59|mus:103995908|K14484 auxin-responsive protein IAA | (RefSeq) auxin-responsive protein IAA4-like isoform X1	Plant hormone signal transduction (ko04075)	--	--	AUX/IAA family	Auxin-responsive protein IAA31 OS=Arabidopsis thaliana OX=3702 GN=IAA31 PE=1 SV=2	K	Transcription	Auxin-responsive protein IAA31 [Dendrobium catenatum]
gene-MA16_Dca003449	34	40	25	56	64	75	1.06812	1.65659	0.949618	2.37545	2.68931	2.76419	0.00863677	0.674335	up	--	--	--	--	--	--	--	Protein of unknown function, DUF538	--	S	Function unknown	uncharacterized protein LOC110096243 [Dendrobium catenatum]
gene-MA16_Dca009047	172	62	97	55	39	49	4.73781	2.22701	3.18426	1.9947	1.41549	1.55827	0.00290568	-0.770355	down	[J]	Translation, ribosomal structure and biogenesis	Molecular Function: structural constituent of ribosome (GO:0003735);; Cellular Component: plasma membrane (GO:0005886);; Biological Process: translation (GO:0006412);; Cellular Component: cytosolic large ribosomal subunit (GO:0022625);;	K02885|2.44433e-75|tcc:TCM_021266|K02885 large subunit ribosomal protein L19e | (RefSeq) Ribosomal protein L19e family protein isoform 1	Ribosome (ko03010)	[J]	Translation, ribosomal structure and biogenesis	Ribosomal protein L19e	60S ribosomal protein L19-2 OS=Arabidopsis thaliana OX=3702 GN=RPL19B PE=2 SV=1	J	Translation, ribosomal structure and biogenesis	60S ribosomal protein L19-1-like [Dendrobium catenatum]
gene-MA16_Dca006212	129	262	144	493	364	2551	2.45679	6.5548	3.28538	12.4804	9.18676	56.3571	0.00550551	0.715678	up	--	--	--	K09286|1.36998e-51|pda:103724191|K09286 EREBP-like factor | (RefSeq) ethylene-responsive transcription factor 2	--	--	--	AP2 domain	Ethylene-responsive transcription factor 1 OS=Solanum lycopersicum OX=4081 GN=ERF1 PE=2 SV=1	K	Transcription	ethylene-responsive transcription factor 2-like [Dendrobium catenatum]
gene-MA16_Dca024841	1106	934	1019	3362	3323	4895	27.3853	30.2837	30.1983	110.248	108.787	139.942	1.92e-62	1.83518	up	--	--	--	--	--	--	--	Chlorophyll A-B binding protein	Early light-induced protein 1, chloroplastic OS=Arabidopsis thaliana OX=3702 GN=ELIP1 PE=1 SV=1	S	Function unknown	early light-induced protein 1, chloroplastic-like isoform X3 [Dendrobium catenatum]
gene-MA16_Dca022321	173	123	141	209	200	277	1.04508	0.937812	1.0451	1.81065	1.78669	1.97205	0.000481844	0.59361	up	[R]	General function prediction only	Molecular Function: kinase activity (GO:0016301);;	K04688|6.90331e-147|mus:103986206|K04688 ribosomal protein S6 kinase beta [EC:2.7.11.1] | (RefSeq) serine/threonine-protein kinase AtPK2/AtPK19-like	--	[RT]	General function prediction only;; Signal transduction mechanisms	Protein kinase domain;; Protein tyrosine kinase	Serine/threonine-protein kinase AtPK2/AtPK19 OS=Arabidopsis thaliana OX=3702 GN=ATPK2 PE=1 SV=2	T	Signal transduction mechanisms	Serine/threonine-protein kinase [Dendrobium catenatum]
gene-MA16_Dca024407	290	395	377	341	626	901	7.03237	12.5214	10.9328	10.9316	20.0611	25.2208	0.00870883	0.590458	up	--	--	Molecular Function: protein binding (GO:0005515);; Cellular Component: nucleus (GO:0005634);; Biological Process: seed germination (GO:0009845);; Biological Process: positive regulation of gibberellic acid mediated signaling pathway (GO:0009939);; Biological Process: seed dormancy process (GO:0010162);; Cellular Component: SCF ubiquitin ligase complex (GO:0019005);;	K14495|3.71408e-44|pda:103714146|K14495 F-box protein GID2 | (RefSeq) F-box protein GID2-like	Plant hormone signal transduction (ko04075)	--	--	F-box-like;; F-box domain	F-box protein GID2 OS=Arabidopsis thaliana OX=3702 GN=GID2 PE=1 SV=1	S	Function unknown	F-box protein GID2 [Dendrobium catenatum]
gene-MA16_Dca021926	81	118	134	340	530	758	3.73721	7.1936	7.43267	20.9938	32.6647	40.8122	5.88e-14	1.72825	up	--	--	--	--	--	--	--	--	Late embryogenesis abundant protein Dc3 OS=Daucus carota OX=4039 PE=2 SV=1	S	Function unknown	ABA-inducible protein PHV A1-like [Dendrobium catenatum]
gene-MA16_Dca026261	39	44	40	70	75	90	0.553309	0.824352	0.670914	1.32359	1.41583	1.48177	0.00472897	0.687771	up	[T]	Signal transduction mechanisms	Molecular Function: protein serine/threonine kinase activity (GO:0004674);; Molecular Function: ATP binding (GO:0005524);; Cellular Component: nucleus (GO:0005634);; Cellular Component: cytoplasm (GO:0005737);; Biological Process: protein phosphorylation (GO:0006468);; Biological Process: intracellular signal transduction (GO:0035556);;	K14498|0|pda:103710774|K14498 serine/threonine-protein kinase SRK2 [EC:2.7.11.1] | (RefSeq) serine/threonine-protein kinase SAPK3-like	Plant hormone signal transduction (ko04075)	[T]	Signal transduction mechanisms	Protein kinase domain;; Protein tyrosine kinase	Serine/threonine-protein kinase SAPK3 OS=Oryza sativa subsp. japonica OX=39947 GN=SAPK3 PE=1 SV=1	T	Signal transduction mechanisms	serine/threonine-protein kinase SAPK3-like [Dendrobium catenatum]
gene-MA16_Dca013235	167	122	156	83	77	91	3.24709	3.11284	3.63031	2.13769	1.96835	2.05186	0.00113861	-0.67281	down	--	--	Cellular Component: chloroplast thylakoid membrane (GO:0009535);; Cellular Component: integral component of membrane (GO:0016021);;	--	--	--	--	--	--	S	Function unknown	hypothetical protein MA16_Dca013235 [Dendrobium catenatum]
gene-MA16_Dca005525	102	104	185	39	15	45	3.46725	4.59746	7.54586	1.74902	0.672278	1.73991	1.02e-05	-1.20068	down	--	--	--	--	--	--	--	Protein of unknown function, DUF538	--	S	Function unknown	uncharacterized protein LOC110114594 [Dendrobium catenatum]
gene-MA16_Dca004314	267	170	183	316	336	392	6.98276	5.85861	5.7612	8.66866	11.5474	11.6197	4.24e-06	0.715437	up	--	--	Biological Process: metal ion transport (GO:0030001);; Molecular Function: metal ion binding (GO:0046872);;	--	--	[P]	Inorganic ion transport and metabolism	Heavy-metal-associated domain	Heavy metal-associated isoprenylated plant protein 20 OS=Arabidopsis thaliana OX=3702 GN=HIPP20 PE=1 SV=1	S	Function unknown	heavy metal-associated isoprenylated plant protein 20-like [Dendrobium catenatum]
gene-MA16_Dca012095	700	562	557	946	952	949	11.7932	12.3527	11.1826	21.1671	21.2139	18.3893	9.47e-06	0.631495	up	--	--	--	--	--	--	--	Protein of unknown function (DUF3223)	Protein DCL, chloroplastic OS=Solanum lycopersicum OX=4081 GN=DCL PE=2 SV=1	S	Function unknown	protein DCL, chloroplastic isoform X1 [Dendrobium catenatum]
gene-MA16_Dca018940	228	111	88	9	8	71	2.13402	1.36385	0.984023	0.10354	0.087916	0.762494	0.000271716	-1.00593	down	[J]	Translation, ribosomal structure and biogenesis	--	K12741|2.11087e-138|egu:105061350|K12741 heterogeneous nuclear ribonucleoprotein A1/A3 | (RefSeq) UBP1-associated protein 2A-like	Spliceosome (ko03040)	[R]	General function prediction only	RNA recognition motif. (a.k.a. RRM, RBD, or RNP domain);; RNA recognition motif;; Nup53/35/40-type RNA recognition motif	UBP1-associated protein 2A OS=Arabidopsis thaliana OX=3702 GN=UBA2A PE=1 SV=1	S	Function unknown	Heterogeneous nuclear ribonucleoprotein 1 [Dendrobium catenatum]
gene-MA16_Dca020709	420	336	289	152	157	64	2.35308	2.4657	1.94189	1.12982	1.16227	0.410181	0.000158913	-0.965693	down	--	--	--	--	--	--	--	--	--	S	Function unknown	uncharacterized protein LOC110098113 isoform X1 [Dendrobium catenatum]
gene-MA16_Dca019715	1264	884	878	4178	2101	5427	11.8215	11.2427	9.32812	35.4215	19.4665	40.3357	1.72e-16	1.65393	up	[M]	Cell wall/membrane/envelope biogenesis	Cellular Component: integral component of membrane (GO:0016021);;	K08678|0|pda:103706625|K08678 UDP-glucuronate decarboxylase [EC:4.1.1.35] | (RefSeq) UDP-glucuronic acid decarboxylase 1-like	Starch and sucrose metabolism (ko00500);; Amino sugar and nucleotide sugar metabolism (ko00520)	[GM]	Carbohydrate transport and metabolism;; Cell wall/membrane/envelope biogenesis	GDP-mannose 4,6 dehydratase;; NAD dependent epimerase/dehydratase family;; 3-beta hydroxysteroid dehydrogenase/isomerase family;; Male sterility protein;; RmlD substrate binding domain;; Polysaccharide biosynthesis protein	UDP-glucuronic acid decarboxylase 1 OS=Arabidopsis thaliana OX=3702 GN=UXS1 PE=1 SV=1	M	Cell wall/membrane/envelope biogenesis	UDP-glucuronic acid decarboxylase 1 [Dendrobium catenatum]
gene-MA16_Dca022318	138	99	81	48	51	65	6.58972	6.19583	4.63619	3.04581	3.1787	3.56893	0.00112936	-0.736074	down	--	--	Cellular Component: plastid (GO:0009536);; Cellular Component: integral component of membrane (GO:0016021);;	--	--	--	--	--	--	S	Function unknown	hypothetical protein MA16_Dca022318 [Dendrobium catenatum]
gene-MA16_Dca000365	4082	3121	3630	9848	9160	11472	46.3578	46.413	49.3601	148.141	137.533	150.438	5.4e-42	1.4513	up	--	--	--	--	--	--	--	Protein of unknown function (DUF760)	UV-B-induced protein At3g17800, chloroplastic OS=Arabidopsis thaliana OX=3702 GN=At3g17800 PE=2 SV=1	S	Function unknown	UV-B-induced protein At3g17800, chloroplastic-like [Dendrobium catenatum]
gene-MA16_Dca012147	424	263	345	620	490	660	27.1565	22.0528	26.4606	52.5726	41.4791	48.7463	8.64e-06	0.731825	up	[S]	Function unknown	Cellular Component: integral component of membrane (GO:0016021);;	--	--	[R]	General function prediction only	Proteolipid membrane potential modulator	Hydrophobic protein OSR8 OS=Oryza sativa subsp. japonica OX=39947 GN=OSR8 PE=3 SV=1	S	Function unknown	hydrophobic protein OSR8-like [Dendrobium catenatum]
gene-MA16_Dca003462	274	197	161	109	120	161	3.43949	3.24373	2.42168	1.80803	1.98309	2.32907	0.00155714	-0.590152	down	--	--	Biological Process: carbohydrate transport (GO:0008643);; Cellular Component: integral component of membrane (GO:0016021);;	--	--	[GE]	Carbohydrate transport and metabolism;; Amino acid transport and metabolism	Triose-phosphate Transporter family;; UAA transporter family;; EamA-like transporter family	Probable sugar phosphate/phosphate translocator At1g12500 OS=Arabidopsis thaliana OX=3702 GN=At1g12500 PE=1 SV=1	S	Function unknown	probable sugar phosphate/phosphate translocator At3g11320 [Dendrobium catenatum]
gene-MA16_Dca025513	235	142	180	313	351	350	13.7129	10.8333	12.5711	24.2521	27.1613	23.6186	4.14e-06	0.803366	up	--	--	--	--	--	--	--	--	--	--	--	hypothetical protein MA16_Dca025513 [Dendrobium catenatum]
gene-MA16_Dca029132	61	56	62	14	27	42	3.75169	4.54028	4.5677	1.13607	2.1785	2.9695	0.00680288	-0.725472	down	--	--	--	--	--	--	--	--	--	--	--	hypothetical protein MA16_Dca029132 [Dendrobium catenatum]
gene-MA16_Dca004418	4360	2403	2375	1323	1355	1745	12.3105	8.88708	8.02375	4.9449	5.05674	5.68314	4.92e-11	-0.932356	down	--	--	--	--	--	[T]	Signal transduction mechanisms	Leucine Rich repeats (2 copies);; Leucine-rich repeat;; Leucine rich repeat;; Fused Ig-PH domain of plant-specific actin-binding protein	187-kDa microtubule-associated protein AIR9 OS=Arabidopsis thaliana OX=3702 GN=AIR9 PE=1 SV=1	S	Function unknown	187-kDa microtubule-associated protein AIR9 isoform X1 [Dendrobium catenatum]
gene-MA16_Dca014391	231	149	116	273	323	408	4.42926	3.74689	2.66918	6.93763	8.19433	9.03422	6.32e-07	0.915495	up	--	--	Cellular Component: endoplasmic reticulum membrane (GO:0005789);; Cellular Component: integral component of membrane (GO:0016021);;	K13989|6.93215e-128|pda:103714347|K13989 Derlin-2/3 | (RefSeq) derlin-1-like	Protein processing in endoplasmic reticulum (ko04141)	[S]	Function unknown	Der1-like family	Derlin-1 OS=Arabidopsis thaliana OX=3702 GN=DER1 PE=2 SV=1	S	Function unknown	derlin-1 [Dendrobium catenatum]
gene-MA16_Dca022795	3287	2042	2593	1262	1532	1649	58.3924	53.964	55.1079	27.7585	34.2422	30.3887	1.07e-09	-0.762621	down	[G]	Carbohydrate transport and metabolism	Molecular Function: 6-phosphofructokinase activity (GO:0003872);; Molecular Function: ATP binding (GO:0005524);; Cellular Component: cytoplasm (GO:0005737);; Biological Process: fructose 6-phosphate metabolic process (GO:0006002);; Biological Process: carbohydrate phosphorylation (GO:0046835);; Molecular Function: diphosphate-fructose-6-phosphate 1-phosphotransferase activity (GO:0047334);; Biolo…	K00895|1.61123e-78|pda:103718504|K00895 diphosphate-dependent phosphofructokinase [EC:2.7.1.90] | (RefSeq) pyrophosphate--fructose 6-phosphate 1-phosphotransferase subunit beta	Glycolysis / Gluconeogenesis (ko00010);; Pentose phosphate pathway (ko00030);; Fructose and mannose metabolism (ko00051)	[G]	Carbohydrate transport and metabolism	--	Pyrophosphate--fructose 6-phosphate 1-phosphotransferase subunit beta OS=Ricinus communis OX=3988 GN=PFP-BETA PE=3 SV=1	G	Carbohydrate transport and metabolism	pyrophosphate--fructose 6-phosphate 1-phosphotransferase subunit beta-like [Dendrobium catenatum]
Dendrobium_catenatum_newGene_39139	96	93	118	0	0	0	1.27369	2.26194	1.57057	0	0	0	5.9e-27	-2.95819	down	--	--	--	K14861|2.83836e-26|egu:105042129|K14861 nucleolar pre-ribosomal-associated protein 1 | (RefSeq) uncharacterized LOC105042129	--	[S]	Function unknown	--	--	S	Function unknown	uncharacterized protein LOC110113976 [Dendrobium catenatum]
gene-MA16_Dca016122	115	153	95	208	135	358	7.17262	12.4932	7.08081	17.1572	11.0931	25.7407	0.00694028	0.66042	up	--	--	--	--	--	--	--	--	--	S	Function unknown	uncharacterized protein LOC110116687 [Dendrobium catenatum]
gene-MA16_Dca022406	544	233	273	193	131	79	15.7343	8.82964	9.429	7.36582	4.98467	2.61083	0.00131839	-0.836468	down	--	--	--	--	--	--	--	--	--	--	--	uncharacterized protein LOC110101435 [Dendrobium catenatum]
gene-MA16_Dca017823	444	414	465	264	212	327	1.2584	1.51638	1.56082	0.990565	0.797389	1.07107	0.000148809	-0.650053	down	[P]	Inorganic ion transport and metabolism	--	K01530|0|mus:103968758|K01530 phospholipid-translocating ATPase [EC:3.6.3.1] | (RefSeq) putative phospholipid-transporting ATPase 9 isoform X1	--	[R]	General function prediction only	Phospholipid-translocating P-type ATPase C-terminal;; Phospholipid-translocating ATPase N-terminal;; haloacid dehalogenase-like hydrolase;; Cation transport ATPase (P-type);; E1-E2 ATPase	Putative phospholipid-transporting ATPase 9 OS=Arabidopsis thaliana OX=3702 GN=ALA9 PE=3 SV=1	U	Intracellular trafficking, secretion, and vesicular transport	Putative phospholipid-transporting ATPase 9 [Dendrobium catenatum]
gene-MA16_Dca025741	93	116	123	684	203	368	2.88738	4.73267	4.56412	28.232	8.34338	13.251	3.49e-06	1.23817	up	[O]	Posttranslational modification, protein turnover, chaperones	--	K13993|1.11681e-53|pda:103720808|K13993 HSP20 family protein | (RefSeq) 17.1 kDa class II heat shock protein-like	Protein processing in endoplasmic reticulum (ko04141)	[O]	Posttranslational modification, protein turnover, chaperones	Hsp20/alpha crystallin family	17.1 kDa class II heat shock protein OS=Pisum sativum OX=3888 GN=HSP17.7 PE=1 SV=1	O	Posttranslational modification, protein turnover, chaperones	17.1 kDa class II heat shock protein-like [Dendrobium catenatum]
gene-MA16_Dca008463	69	65	35	75	121	217	0.737967	0.914149	0.452737	1.07519	1.73096	2.71645	0.000903585	0.856319	up	--	--	Molecular Function: transferase activity, transferring acyl groups other than amino-acyl groups (GO:0016747);;	K15400|0|nnu:104591785|K15400 omega-hydroxypalmitate O-feruloyl transferase [EC:2.3.1.188] | (RefSeq) omega-hydroxypalmitate O-feruloyl transferase-like	Cutin, suberine and wax biosynthesis (ko00073)	--	--	Transferase family	Omega-hydroxypalmitate O-feruloyl transferase OS=Arabidopsis thaliana OX=3702 GN=HHT1 PE=1 SV=1	S	Function unknown	omega-hydroxypalmitate O-feruloyl transferase-like [Dendrobium catenatum]
gene-MA16_Dca003381	1472	1264	1210	2039	1626	2580	22.7261	25.5634	22.3703	41.7162	33.1996	46.0081	1.57e-06	0.62602	up	--	--	--	--	--	[T]	Signal transduction mechanisms	CS domain	Protein BOBBER 1 OS=Arabidopsis thaliana OX=3702 GN=BOB1 PE=1 SV=1	S	Function unknown	protein BOBBER 1 [Dendrobium catenatum]
gene-MA16_Dca006439	92	59	62	164	177	145	1.30299	1.08924	1.04745	3.07064	3.32187	2.36417	1.02e-05	0.990572	up	[I]	Lipid transport and metabolism	--	--	--	[V]	Defense mechanisms	alpha/beta hydrolase fold;; Carboxylesterase family	Probable carboxylesterase 15 OS=Arabidopsis thaliana OX=3702 GN=CXE15 PE=2 SV=1	I	Lipid transport and metabolism	probable carboxylesterase 15 [Dendrobium catenatum]
gene-MA16_Dca005311	121	105	106	211	208	483	1.24477	1.29867	1.2668	2.70006	2.59692	5.44654	4.11e-07	1.11867	up	--	--	Molecular Function: hydrolase activity, hydrolyzing O-glycosyl compounds (GO:0004553);; Biological Process: carbohydrate metabolic process (GO:0005975);;	K19893|0|egu:105050902|K19893 glucan endo-1,3-beta-glucosidase 5/6 [EC:3.2.1.39] | (RefSeq) glucan endo-1,3-beta-glucosidase 6-like	Starch and sucrose metabolism (ko00500)	--	--	Glycosyl hydrolases family 17;; X8 domain	Glucan endo-1,3-beta-glucosidase 6 OS=Arabidopsis thaliana OX=3702 GN=At5g58090 PE=1 SV=2	G	Carbohydrate transport and metabolism	glucan endo-1,3-beta-glucosidase 6-like [Dendrobium catenatum]
gene-MA16_Dca025189	95	67	74	187	133	370	0.723744	0.636467	0.722661	1.92197	1.3934	3.33434	1.22e-06	1.15063	up	[T]	Signal transduction mechanisms	Molecular Function: protein serine/threonine kinase activity (GO:0004674);; Molecular Function: ATP binding (GO:0005524);; Cellular Component: nucleus (GO:0005634);; Cellular Component: mitochondrion (GO:0005739);; Cellular Component: cytosol (GO:0005829);; Cellular Component: plasma membrane (GO:0005886);; Biological Process: protein phosphorylation (GO:0006468);; Biological Process: response to…	--	--	[T]	Signal transduction mechanisms	Protein kinase domain;; Protein tyrosine kinase;; NAF domain;; Kinase-like	CBL-interacting protein kinase 23 OS=Oryza sativa subsp. japonica OX=39947 GN=CIPK23 PE=2 SV=1	S	Function unknown	CBL-interacting protein kinase 23-like [Dendrobium catenatum]
gene-MA16_Dca007907	1026	825	858	1171	1355	1904	13.9549	14.6472	13.9563	21.1478	24.4456	29.8488	2.27e-09	0.673439	up	[R]	General function prediction only	Molecular Function: O-methyltransferase activity (GO:0008171);; Biological Process: methylation (GO:0032259);;	K21311|5.62807e-75|egu:105032438|K21311 norbelladine O-methyltransferase [EC:2.1.1.336] | (RefSeq) caffeoyl-CoA O-methyltransferase-like	Phenylalanine metabolism (ko00360);; Phenylpropanoid biosynthesis (ko00940);; Flavonoid biosynthesis (ko00941);; Stilbenoid, diarylheptanoid and gingerol biosynthesis (ko00945)	[Q]	Secondary metabolites biosynthesis, transport and catabolism	O-methyltransferase;; Methyltransferase domain	Norbelladine 4&apos;-O-methyltransferase OS=Narcissus aff. pseudonarcissus MK-2014 OX=1540222 GN=N4OMT PE=1 SV=1	S	Function unknown	Caffeoyl-CoA O-methyltransferase [Dendrobium catenatum]
gene-MA16_Dca009827	211	136	147	345	401	250	1.2755	1.00302	0.99557	2.86357	3.39755	1.76379	0.000108123	0.866046	up	--	--	Molecular Function: ubiquitin-protein transferase activity (GO:0004842);; Cellular Component: nucleus (GO:0005634);; Biological Process: ubiquitin-dependent protein catabolic process (GO:0006511);; Biological Process: multicellular organism development (GO:0007275);; Molecular Function: zinc ion binding (GO:0008270);; Biological Process: protein ubiquitination (GO:0016567);; Molecular Function: l…	K04506|8.40432e-171|egu:105042412|K04506 E3 ubiquitin-protein ligase SIAH1 [EC:2.3.2.27] | (RefSeq) E3 ubiquitin-protein ligase SINAT5	Ubiquitin mediated proteolysis (ko04120)	[R]	General function prediction only	Seven in absentia protein family	E3 ubiquitin-protein ligase SINAT5 OS=Arabidopsis thaliana OX=3702 GN=SINAT5 PE=1 SV=2	O	Posttranslational modification, protein turnover, chaperones	E3 ubiquitin-protein ligase SINAT5 [Dendrobium catenatum]
gene-MA16_Dca005051	1141	712	679	440	412	434	21.08	17.2125	15.0055	10.7688	10.0473	9.24249	1.75e-07	-0.837819	down	--	--	--	--	--	--	--	Homeobox domain	WUSCHEL-related homeobox 8 OS=Oryza sativa subsp. japonica OX=39947 GN=WOX8 PE=2 SV=1	K	Transcription	WUSCHEL-related homeobox 8-like [Dendrobium catenatum]
gene-MA16_Dca007316	1290	917	1199	121	130	457	12.9691	13.9603	15.4928	1.28368	1.71687	5.31139	3.85e-06	-1.2772	down	[E]	Amino acid transport and metabolism	Molecular Function: N1-acetylspermine:oxygen oxidoreductase (propane-1,3-diamine-forming) activity (GO:0052893);; Molecular Function: spermidine oxidase (propane-1,3-diamine-forming) activity (GO:0052896);; Molecular Function: N8-acetylspermidine:oxygen oxidoreductase (propane-1,3-diamine-forming) activity (GO:0052897);; Molecular Function: N1-acetylspermidine:oxygen oxidoreductase (propane-1,3-d…	K13366|0|mus:103989023|K13366 polyamine oxidase [EC:1.5.3.14 1.5.3.16 1.5.3.-] | (RefSeq) polyamine oxidase	Arginine and proline metabolism (ko00330);; beta-Alanine metabolism (ko00410)	[Q]	Secondary metabolites biosynthesis, transport and catabolism	Flavin containing amine oxidoreductase	Polyamine oxidase OS=Zea mays OX=4577 GN=PAO PE=1 SV=1	S	Function unknown	polyamine oxidase-like, partial [Dendrobium catenatum]
gene-MA16_Dca001377	322	345	265	1064	532	720	4.42121	6.21207	4.34688	19.4187	9.67727	11.4459	2.78e-06	1.06455	up	[O]	Posttranslational modification, protein turnover, chaperones	Biological Process: protein folding (GO:0006457);; Molecular Function: unfolded protein binding (GO:0051082);;	K09510|4.5989e-171|egu:105040948|K09510 DnaJ homolog subfamily B member 4 | (RefSeq) dnaJ homolog subfamily B member 13-like	--	[O]	Posttranslational modification, protein turnover, chaperones	DnaJ C terminal domain;; DnaJ domain	Chaperone protein dnaJ 2 OS=Arabidopsis thaliana OX=3702 GN=ATJ2 PE=1 SV=2	O	Posttranslational modification, protein turnover, chaperones	dnaJ homolog subfamily B member 13-like [Dendrobium catenatum]
gene-MA16_Dca008139	917	872	789	1355	1413	1763	8.91093	11.0957	9.17118	17.4345	18.1453	19.7802	5.89e-11	0.776625	up	[T]	Signal transduction mechanisms	--	K14498|1.05553e-115|egu:105041929|K14498 serine/threonine-protein kinase SRK2 [EC:2.7.11.1] | (RefSeq) serine/threonine-protein kinase SAPK2	Plant hormone signal transduction (ko04075)	[T]	Signal transduction mechanisms	Protein kinase domain;; Protein tyrosine kinase	Serine/threonine-protein kinase SAPK2 OS=Oryza sativa subsp. indica OX=39946 GN=SAPK2 PE=2 SV=2	T	Signal transduction mechanisms	Serine/threonine-protein kinase SAPK2 [Dendrobium catenatum]
gene-MA16_Dca008374	1954	1365	1222	3435	3287	6822	21.5933	19.7476	16.1607	50.29	48.0593	87.0501	2e-17	1.40692	up	[G]	Carbohydrate transport and metabolism	Molecular Function: transporter activity (GO:0005215);; Biological Process: transport (GO:0006810);; Cellular Component: integral component of membrane (GO:0016021);;	K09872|0|mus:103973264|K09872 aquaporin PIP | (RefSeq) probable aquaporin PIP1-2	--	[G]	Carbohydrate transport and metabolism	Major intrinsic protein	Aquaporin PIP1-2 OS=Zea mays OX=4577 GN=PIP1-2 PE=1 SV=1	G	Carbohydrate transport and metabolism	Aquaporin PIP1-2 [Dendrobium catenatum]
gene-MA16_Dca003535	2033	1340	1389	806	1018	1208	5.88249	5.14797	3.92074	2.48685	3.88133	3.298	2.9e-07	-0.600826	down	[R]	General function prediction only	Molecular Function: ARF guanyl-nucleotide exchange factor activity (GO:0005086);; Biological Process: regulation of ARF protein signal transduction (GO:0032012);; Biological Process: positive regulation of GTPase activity (GO:0043547);;	K18442|0|egu:105034722|K18442 brefeldin A-inhibited guanine nucleotide-exchange protein | (RefSeq) brefeldin A-inhibited guanine nucleotide-exchange protein 2-like	Endocytosis (ko04144)	[U]	Intracellular trafficking, secretion, and vesicular transport	Sec7 domain;; Guanine nucleotide exchange factor in Golgi transport N-terminal;; Dimerisation and cyclophilin-binding domain of Mon2;; Domain of unknown function (DUF1981);; C-terminal region of Mon2 protein	Brefeldin A-inhibited guanine nucleotide-exchange protein 3 OS=Arabidopsis thaliana OX=3702 GN=BIG3 PE=1 SV=1	S	Function unknown	Brefeldin A-inhibited guanine nucleotide-exchange protein 3 [Dendrobium catenatum]
Dendrobium_catenatum_newGene_11490	139	128	172	29	39	41	7.2096	8.73152	10.7519	1.99976	2.67444	2.44029	1.5e-10	-1.52254	down	--	--	--	--	--	--	--	Plant protein 1589 of unknown function (A_thal_3526)	--	S	Function unknown	uncharacterized protein LOC110036145, partial [Phalaenopsis equestris]
gene-MA16_Dca026877	1282	1080	1205	1605	1784	2083	5.01442	5.51164	5.68742	8.33791	9.23818	9.41491	1.27e-07	0.596797	up	--	--	Molecular Function: metal ion binding (GO:0046872);;	K16276|0|pda:103712784|K16276 zinc finger protein-like protein | (RefSeq) uncharacterized LOC103712784	--	[R]	General function prediction only	Hemerythrin HHE cation binding domain;; Zinc-ribbon;; CHY zinc finger;; Ring finger domain	Zinc finger protein BRUTUS OS=Arabidopsis thaliana OX=3702 GN=BTS PE=1 SV=1	S	Function unknown	zinc finger protein BRUTUS-like [Dendrobium catenatum]
Dendrobium_catenatum_newGene_29893	101	71	67	38	40	49	0.608813	0.562047	0.481732	0.304819	0.317473	0.338281	0.00434677	-0.675717	down	--	--	--	--	--	--	--	--	--	--	--	hypothetical protein MA16_Dca000431 [Dendrobium catenatum]
gene-MA16_Dca028277	195	97	128	44	82	103	1.19487	0.774234	0.937938	0.350655	0.656195	0.725206	0.00663806	-0.649674	down	[L]	Replication, recombination and repair	Molecular Function: DNA binding (GO:0003677);; Molecular Function: RNA binding (GO:0003723);; Molecular Function: RNA-directed DNA polymerase activity (GO:0003964);; Molecular Function: RNA-DNA hybrid ribonuclease activity (GO:0004523);; Biological Process: RNA-dependent DNA biosynthetic process (GO:0006278);; Biological Process: DNA recombination (GO:0006310);;	--	--	[R]	General function prediction only	Reverse transcriptase-like;; Reverse transcriptase (RNA-dependent DNA polymerase);; Integrase core domain;; RNase H	Uncharacterized mitochondrial protein AtMg00860 OS=Arabidopsis thaliana OX=3702 GN=AtMg00860 PE=4 SV=1	L	Replication, recombination and repair	putative mitochondrial protein [Dendrobium catenatum]
gene-MA16_Dca025902	109	86	97	303	255	241	1.38279	1.37265	1.38497	5.13955	4.74772	3.50708	6.26e-09	1.23093	up	[R]	General function prediction only	Molecular Function: zinc ion binding (GO:0008270);; Molecular Function: oxidoreductase activity (GO:0016491);; Biological Process: oxidation-reduction process (GO:0055114);;	K18857|0|aip:107625554|K18857 alcohol dehydrogenase class-P [EC:1.1.1.1] | (RefSeq) alcohol dehydrogenase 1-like	Glycolysis / Gluconeogenesis (ko00010);; Fatty acid degradation (ko00071);; Tyrosine metabolism (ko00350);; alpha-Linolenic acid metabolism (ko00592)	[Q]	Secondary metabolites biosynthesis, transport and catabolism	Alcohol dehydrogenase GroES-like domain;; Zinc-binding dehydrogenase	Alcohol dehydrogenase 1 OS=Oryza sativa subsp. japonica OX=39947 GN=ADH1 PE=2 SV=2	C	Energy production and conversion	Alcohol dehydrogenase 1 [Dendrobium catenatum]
gene-MA16_Dca009859	12	43	16	29	85	196	0.257865	1.26044	0.403791	0.859913	2.49589	5.06759	0.00364129	0.798726	up	--	--	Molecular Function: DNA binding (GO:0003677);; Molecular Function: transcription factor activity, sequence-specific DNA binding (GO:0003700);; Cellular Component: nucleus (GO:0005634);; Biological Process: regulation of transcription, DNA-templated (GO:0006355);;	--	--	--	--	AP2 domain	Dehydration-responsive element-binding protein 1E OS=Oryza sativa subsp. japonica OX=39947 GN=DREB1E PE=2 SV=1	K	Transcription	Dehydration-responsive element-binding protein 1E [Dendrobium catenatum]
Dendrobium_catenatum_newGene_12239	418	353	393	722	732	733	10.7918	11.9619	12.1587	24.7374	25.0174	21.883	3.4e-08	0.855084	up	[T]	Signal transduction mechanisms	Biological Process: response to stress (GO:0006950);;	--	--	--	--	Universal stress protein family	Universal stress protein A-like protein OS=Arabidopsis thaliana OX=3702 GN=At3g01520 PE=1 SV=2	T	Signal transduction mechanisms	universal stress protein PHOS34-like [Dendrobium catenatum]
gene-MA16_Dca017095	563	364	338	180	275	289	4.85645	4.1143	3.49321	2.05828	3.14069	2.8762	0.000201596	-0.65455	down	[GI]	Carbohydrate transport and metabolism;; Lipid transport and metabolism	Molecular Function: hydrolase activity (GO:0016787);;	--	--	--	--	Pectinesterase;; Plant invertase/pectin methylesterase inhibitor	Probable pectinesterase/pectinesterase inhibitor 35 OS=Arabidopsis thaliana OX=3702 GN=PME35 PE=2 SV=1	G	Carbohydrate transport and metabolism	pectinesterase-like [Dendrobium catenatum]
gene-MA16_Dca014503	34	25	33	110	129	97	0.408924	0.386316	0.474451	1.77723	2.08477	1.36516	6.23e-08	1.35713	up	[Q]	Secondary metabolites biosynthesis, transport and catabolism	Biological Process: flavonoid biosynthetic process (GO:0009813);; Molecular Function: naringenin-chalcone synthase activity (GO:0016210);;	K00660|0|egu:105034617|K00660 chalcone synthase [EC:2.3.1.74] | (RefSeq) chalcone synthase 3-like	Flavonoid biosynthesis (ko00941);; Circadian rhythm - plant (ko04712)	--	--	Chalcone and stilbene synthases, N-terminal domain;; Chalcone and stilbene synthases, C-terminal domain;; 3-Oxoacyl-[acyl-carrier-protein (ACP)] synthase III;; 3-Oxoacyl-[acyl-carrier-protein (ACP)] synthase III C terminal;; FAE1/Type III polyketide synthase-like protein	Chalcone synthase 8 OS=Bromheadia finlaysoniana OX=41205 GN=CHS8 PE=2 SV=1	Q	Secondary metabolites biosynthesis, transport and catabolism	chalcone synthase 8-like [Dendrobium catenatum]
gene-MA16_Dca007303	581	334	423	209	204	268	5.29853	3.99059	4.61655	2.51931	2.46226	2.82557	7.34e-08	-0.859632	down	[G]	Carbohydrate transport and metabolism	Biological Process: carbohydrate transport (GO:0008643);; Cellular Component: integral component of membrane (GO:0016021);; Molecular Function: substrate-specific transmembrane transporter activity (GO:0022891);; Biological Process: transmembrane transport (GO:0055085);;	--	--	[R]	General function prediction only	Sugar (and other) transporter;; Major Facilitator Superfamily	Polyol transporter 5 OS=Arabidopsis thaliana OX=3702 GN=PLT5 PE=1 SV=2	G	Carbohydrate transport and metabolism	Polyol transporter 5 [Dendrobium catenatum]
gene-MA16_Dca010141	61	88	49	129	126	139	0.371775	0.708196	0.355073	1.04662	1.01774	0.970207	0.0025763	0.734254	up	[E]	Amino acid transport and metabolism	Molecular Function: serine-type endopeptidase activity (GO:0004252);; Biological Process: proteolysis (GO:0006508);; Molecular Function: serine-type exopeptidase activity (GO:0070008);;	K01322|0|pda:103708695|K01322 prolyl oligopeptidase [EC:3.4.21.26] | (RefSeq) prolyl endopeptidase	--	[O]	Posttranslational modification, protein turnover, chaperones	Prolyl oligopeptidase, N-terminal beta-propeller domain;; Prolyl oligopeptidase family	--	E	Amino acid transport and metabolism	prolyl oligopeptidase [Dendrobium catenatum]
gene-MA16_Dca006283	299	253	229	365	422	588	2.20365	2.44374	2.02621	3.56529	4.11601	5.01621	2.48e-07	0.752404	up	[U]	Intracellular trafficking, secretion, and vesicular transport	--	--	--	--	--	WD40-like Beta Propeller Repeat;; Dipeptidyl peptidase IV (DPP IV) N-terminal region	--	U	Intracellular trafficking, secretion, and vesicular transport	uncharacterized protein LOC110110157 [Dendrobium catenatum]
gene-MA16_Dca007796	2017	3140	2701	6190	4291	8232	43.9837	89.7201	70.5981	178.94	123.847	207.439	8.57e-07	1.00763	up	--	--	--	--	--	--	--	--	--	--	--	hypothetical protein MA16_Dca007796 [Dendrobium catenatum]
gene-MA16_Dca019238	73	72	40	25	22	37	1.50765	1.90288	0.984928	0.634156	0.578416	0.879408	0.00553548	-0.736445	down	[L]	Replication, recombination and repair	Molecular Function: ATP binding (GO:0005524);; Cellular Component: chloroplast stroma (GO:0009570);; Cellular Component: chloroplast envelope (GO:0009941);; Molecular Function: hydrolase activity (GO:0016787);;	--	--	[L]	Replication, recombination and repair	AAA domain;; Trehalose-phosphatase	Probable trehalose-phosphate phosphatase F OS=Arabidopsis thaliana OX=3702 GN=TPPF PE=2 SV=1	L	Replication, recombination and repair	putative trehalose-phosphate phosphatase F [Dendrobium catenatum]
gene-MA16_Dca019618	110	94	61	99	181	321	3.39478	3.79209	2.25987	4.03476	7.39802	11.4848	0.00106749	0.818454	up	--	--	--	--	--	--	--	Protein of unknown function (DUF1677)	--	S	Function unknown	uncharacterized protein LOC110107191 [Dendrobium catenatum]
gene-MA16_Dca009752	291	125	232	111	93	115	3.43037	1.92574	3.26766	1.7306	1.45107	1.55944	0.000806574	-0.764162	down	[U]	Intracellular trafficking, secretion, and vesicular transport	Molecular Function: kinase activity (GO:0016301);;	K20714|1.27012e-151|pda:103717538|K20714 serine/threonine-protein kinase OXI1 [EC:2.7.11.1] | (RefSeq) serine/threonine-protein kinase OXI1-like	--	[R]	General function prediction only	Protein kinase domain;; Protein tyrosine kinase	Serine/threonine-protein kinase OXI1 OS=Arabidopsis thaliana OX=3702 GN=OXI1 PE=1 SV=1	T	Signal transduction mechanisms	serine/threonine-protein kinase OXI1-like [Dendrobium catenatum]
Dendrobium_catenatum_newGene_42486	20	25	29	85	64	81	0.326108	0.553383	0.576588	1.91099	1.43209	1.59494	4.89e-05	1.06952	up	--	--	--	--	--	--	--	--	--	--	--	uncharacterized protein LOC110114159 isoform X2 [Dendrobium catenatum]
gene-MA16_Dca014713	28	52	35	50	54	322	0.704777	1.72017	1.06034	1.65213	1.81006	9.44041	0.00570573	0.766096	up	--	--	Molecular Function: DNA binding (GO:0003677);; Molecular Function: transcription factor activity, sequence-specific DNA binding (GO:0003700);; Cellular Component: nucleus (GO:0005634);; Biological Process: regulation of transcription, DNA-templated (GO:0006355);;	--	--	--	--	AP2 domain	Ethylene-responsive transcription factor 7 OS=Arabidopsis thaliana OX=3702 GN=ERF7 PE=1 SV=1	K	Transcription	Ethylene-responsive transcription factor 3 [Dendrobium catenatum]
gene-MA16_Dca008376	99	99	40	160	151	243	0.47466	0.485593	0.176584	1.08239	0.840378	1.38035	0.000261626	0.895786	up	--	--	--	--	--	--	--	Domain of unknown function (DUF4378);; Protein of unknown function (DUF3741)	--	S	Function unknown	uncharacterized protein LOC110099989 [Dendrobium catenatum]
gene-MA16_Dca000336	3346	2493	3198	5268	4895	6588	48.1213	46.9528	55.0675	100.363	93.0723	109.401	5.99e-13	0.855631	up	--	--	Cellular Component: photosystem I (GO:0009522);; Cellular Component: chloroplast thylakoid membrane (GO:0009535);; Biological Process: photosynthesis, light harvesting (GO:0009765);; Cellular Component: integral component of membrane (GO:0016021);; Molecular Function: chlorophyll binding (GO:0016168);; Biological Process: protein-chromophore linkage (GO:0018298);; Molecular Function: metal ion bi…	K08912|1.21021e-108|pvu:PHAVU_004G093100g|K08912 light-harvesting complex II chlorophyll a/b binding protein 1 | (RefSeq) hypothetical protein	Photosynthesis - antenna proteins (ko00196)	--	--	Chlorophyll A-B binding protein	Chlorophyll a-b binding protein 2, chloroplastic OS=Oryza sativa subsp. japonica OX=39947 GN=CAB2R PE=2 SV=2	J	Translation, ribosomal structure and biogenesis	Chlorophyll a-b binding protein 2, chloroplastic [Dendrobium catenatum]
gene-MA16_Dca025435	190	210	216	362	324	717	4.99698	7.25791	6.80381	12.6542	11.2809	21.8267	8.73e-06	0.934358	up	--	--	Cellular Component: plasma membrane (GO:0005886);;	--	--	--	--	--	--	S	Function unknown	hypothetical protein MA16_Dca025435 [Dendrobium catenatum]
Dendrobium_catenatum_newGene_32210	437	337	349	169	188	308	7.48662	7.56179	7.14578	3.82132	4.24759	6.09371	2.06e-05	-0.694419	down	--	--	--	K13199|6.00966e-27|mus:103971522|K13199 plasminogen activator inhibitor 1 RNA-binding protein | (RefSeq) keratin, type I cytoskeletal 9-like isoform X1	--	[R]	General function prediction only	--	RGG repeats nuclear RNA binding protein B OS=Arabidopsis thaliana OX=3702 GN=RGGB PE=1 SV=1	--	--	RGG repeats nuclear RNA binding protein A-like [Dendrobium catenatum]
gene-MA16_Dca018025	3388	1858	2731	1086	1190	1754	8.37558	6.05917	7.98491	3.50353	3.84179	4.90674	1.06e-09	-0.900336	down	[L]	Replication, recombination and repair	Molecular Function: DNA binding (GO:0003677);; Molecular Function: RNA binding (GO:0003723);; Molecular Function: helicase activity (GO:0004386);; Molecular Function: ribonuclease III activity (GO:0004525);; Molecular Function: ATP binding (GO:0005524);; Biological Process: RNA processing (GO:0006396);; Biological Process: rRNA catabolic process (GO:0016075);; Biological Process: RNA phosphodiest…	K11592|0|pda:103702762|K11592 endoribonuclease Dicer [EC:3.1.26.-] | (RefSeq) endoribonuclease Dicer homolog 1	--	[A]	RNA processing and modification	Ribonuclease III domain;; Ribonuclease-III-like;; Dicer dimerisation domain;; PAZ domain;; Helicase conserved C-terminal domain;; double strand RNA binding domain from DEAD END PROTEIN 1;; Double-stranded RNA binding motif;; DEAD/DEAH box helicase;; Type III restriction enzyme, res subunit	Endoribonuclease Dicer homolog 1 OS=Oryza sativa subsp. japonica OX=39947 GN=DCL1 PE=3 SV=1	L	Replication, recombination and repair	endoribonuclease Dicer homolog 1 [Dendrobium catenatum]
gene-MA16_Dca006117	396	392	337	1433	1387	1735	10.0486	13.0281	10.2375	48.2198	46.5952	50.9046	5.07e-46	1.899	up	[M]	Cell wall/membrane/envelope biogenesis	Molecular Function: transporter activity (GO:0005215);; Cellular Component: mitochondrion (GO:0005739);; Cellular Component: vacuolar membrane (GO:0005774);; Cellular Component: endoplasmic reticulum (GO:0005783);; Cellular Component: Golgi apparatus (GO:0005794);; Cellular Component: plasma membrane (GO:0005886);; Biological Process: transport (GO:0006810);; Biological Process: response to heat …	K03098|3.37705e-83|egu:105050712|K03098 apolipoprotein D and lipocalin family protein | (RefSeq) temperature-induced lipocalin-1	--	[M]	Cell wall/membrane/envelope biogenesis	Lipocalin-like domain;; Lipocalin / cytosolic fatty-acid binding protein family	Temperature-induced lipocalin-1 OS=Arabidopsis thaliana OX=3702 GN=TIL PE=1 SV=1	M	Cell wall/membrane/envelope biogenesis	temperature-induced lipocalin-1-like [Dendrobium catenatum]
Dendrobium_catenatum_newGene_34726	348	169	128	68	88	168	5.37322	3.40473	2.35189	1.38265	1.79293	2.98579	0.00434927	-0.707598	down	[G]	Carbohydrate transport and metabolism	--	K05349|7.96806e-129|pda:103697810|K05349 beta-glucosidase [EC:3.2.1.21] | (RefSeq) beta-glucosidase BoGH3B-like	Cyanoamino acid metabolism (ko00460);; Starch and sucrose metabolism (ko00500);; Phenylpropanoid biosynthesis (ko00940)	--	--	Glycosyl hydrolase family 3 C-terminal domain	Probable beta-D-xylosidase 5 OS=Arabidopsis thaliana OX=3702 GN=BXL5 PE=2 SV=2	G	Carbohydrate transport and metabolism	uncharacterized protein LOC110109642 [Dendrobium catenatum]
gene-MA16_Dca020547	196	205	261	48	40	220	1.56591	2.15261	2.5022	0.504626	0.417123	2.03151	0.00953238	-0.712802	down	[HJ]	Coenzyme transport and metabolism;; Translation, ribosomal structure and biogenesis	Biological Process: response to light stimulus (GO:0009416);; Biological Process: response to auxin (GO:0009733);; Molecular Function: ligase activity (GO:0016874);;	K14487|0|egu:105050361|K14487 auxin responsive GH3 gene family | (RefSeq) probable indole-3-acetic acid-amido synthetase GH3.1	Plant hormone signal transduction (ko04075)	--	--	GH3 auxin-responsive promoter	Probable indole-3-acetic acid-amido synthetase GH3.1 OS=Oryza sativa subsp. japonica OX=39947 GN=GH3.1 PE=2 SV=1	S	Function unknown	probable indole-3-acetic acid-amido synthetase GH3.1 [Dendrobium catenatum]
gene-MA16_Dca010221	201	185	146	117	72	130	1.1408	1.37447	0.989552	0.876832	0.537342	0.852056	0.00721382	-0.588807	down	--		Molecular Function: protein kinase activity (GO:0004672);; Cellular Component: membrane (GO:0016020);; Biological Process: phosphorylation (GO:0016310);;	--	--	--	--	Protein kinase domain;; Protein tyrosine kinase;; D-mannose binding lectin;; PAN-like domain	G-type lectin S-receptor-like serine/threonine-protein kinase SD2-5 OS=Arabidopsis thaliana OX=3702 GN=SD25 PE=1 SV=1	T	Signal transduction mechanisms	G-type lectin S-receptor-like serine/threonine-protein kinase SD2-5 [Dendrobium catenatum]
gene-MA16_Dca003702	69	39	60	65	106	152	1.22302	0.896834	1.26603	1.52876	2.50081	3.12907	0.00574234	0.680654	up	--	--	Biological Process: embryo development ending in seed dormancy (GO:0009793);; Biological Process: regulation of seed germination (GO:0010029);; Biological Process: maintenance of seed dormancy by absisic acid (GO:0098755);;	--	--	--	--	GRAM domain	GEM-like protein 5 OS=Arabidopsis thaliana OX=3702 GN=At5g13200 PE=1 SV=1	S	Function unknown	GEM-like protein 5 [Dendrobium catenatum]
gene-MA16_Dca021896	217	280	291	447	470	543	2.63917	3.86919	3.58992	6.82183	7.15272	7.33113	0.000124374	0.747003	up	--	--	--	--	--	[S]	Function unknown	Thioredoxin	5&apos;-adenylylsulfate reductase-like 5 OS=Oryza sativa subsp. japonica OX=39947 GN=APRL5 PE=2 SV=1	O	Posttranslational modification, protein turnover, chaperones	5&apos;-adenylylsulfate reductase-like 5 [Dendrobium catenatum]
gene-MA16_Dca012709	257	179	111	253	295	341	3.54624	3.23079	1.82691	4.62888	5.38242	5.44443	0.00242796	0.620297	up	--	--	Molecular Function: structural constituent of ribosome (GO:0003735);; Cellular Component: mitochondrial inner membrane (GO:0005743);; Biological Process: translation (GO:0006412);; Molecular Function: coenzyme A transmembrane transporter activity (GO:0015228);; Cellular Component: integral component of membrane (GO:0016021);; Biological Process: coenzyme A transmembrane transport (GO:0035349);;	K15084|3.75995e-168|pda:103696157|K15084 solute carrier family 25 (mitochondrial carrier protein), member 16 | (RefSeq) mitochondrial substrate carrier family protein P	--	[C]	Energy production and conversion	Mitochondrial carrier protein	Mitochondrial carrier protein CoAc1 OS=Zea mays OX=4577 GN=COAC1 PE=2 SV=1	S	Function unknown	mitochondrial substrate carrier family protein P [Dendrobium catenatum]
gene-MA16_Dca018475	155	151	99	173	252	296	3.29644	3.97892	2.27519	4.82049	6.9211	7.23494	0.000693605	0.69523	up	--	--	Molecular Function: DNA binding (GO:0003677);;	K16241|3.71213e-34|egu:105040182|K16241 transcription factor HY5 | (RefSeq) transcription factor HY5	Circadian rhythm - plant (ko04712)	[K]	Transcription	bZIP transcription factor;; Basic region leucine zipper	Transcription factor HY5 OS=Arabidopsis thaliana OX=3702 GN=HY5 PE=1 SV=1	K	Transcription	Transcription factor HY5 [Dendrobium catenatum]
gene-MA16_Dca027662	289	292	207	117	144	151	6.60796	8.73976	5.66731	3.53028	4.33945	3.96495	4.27e-05	-0.794297	down	--	--	--	--	--	--	--	Domain of unknown function (DUF4228)	--	S	Function unknown	uncharacterized protein LOC110109751 [Dendrobium catenatum]
gene-MA16_Dca018744	184	106	81	67	62	76	1.41136	1.09682	0.663383	0.7745	0.908188	0.784491	0.00962817	-0.611337	down	[HR]	Coenzyme transport and metabolism;; General function prediction only	--	--	--	--	--	Alpha/beta hydrolase family;; alpha/beta hydrolase fold;; Serine aminopeptidase, S33	Putative methylesterase 14, chloroplastic OS=Arabidopsis thaliana OX=3702 GN=MES14 PE=1 SV=1	S	Function unknown	Putative methylesterase 14, chloroplastic [Dendrobium catenatum]
gene-MA16_Dca025554	147	92	145	42	72	82	6.95486	5.72574	8.22279	2.63719	4.49023	4.45847	0.0018152	-0.739174	down	--	--	--	--	--	[R]	General function prediction only	--	--	S	Function unknown	hypothetical protein MA16_Dca025554 [Dendrobium catenatum]
gene-MA16_Dca001456	782	570	578	940	1000	1260	19.527	18.7148	16.5613	29.9889	33.1059	36.4426	4.63e-12	0.719274	up	[C]	Energy production and conversion	Molecular Function: NAD(P)H dehydrogenase (quinone) activity (GO:0003955);; Cellular Component: mitochondrion (GO:0005739);; Cellular Component: peroxisome (GO:0005777);; Cellular Component: cytosol (GO:0005829);; Cellular Component: plasma membrane (GO:0005886);; Biological Process: response to oxidative stress (GO:0006979);; Molecular Function: zinc ion binding (GO:0008270);; Molecular Function…	--	--	[R]	General function prediction only	NADPH-dependent FMN reductase;; Flavodoxin-like fold	NADPH:quinone oxidoreductase OS=Arabidopsis thaliana OX=3702 GN=NQR PE=1 SV=1	S	Function unknown	NADPH:quinone oxidoreductase-like [Dendrobium catenatum]
gene-MA16_Dca022873	694	702	682	1393	1112	1350	29.7583	39.4304	34.9876	79.122	63.0405	66.8295	4.64e-07	0.819343	up	--	--	--	--	--	--	--	--	--	S	Function unknown	uncharacterized protein LOC110092538 [Dendrobium catenatum]
gene-MA16_Dca015652	441	427	385	1246	926	785	3.6728	4.66299	3.84373	13.7645	10.2052	7.55692	3.6e-07	1.06853	up	[O]	Posttranslational modification, protein turnover, chaperones	Biological Process: single-organism process (GO:0044699);;	--	--	[O]	Posttranslational modification, protein turnover, chaperones	DnaJ domain;; Thioredoxin-like domain;; Thioredoxin	DnaJ protein ERDJ3A OS=Oryza sativa subsp. japonica OX=39947 GN=ERDJ3A PE=1 SV=2	O	Posttranslational modification, protein turnover, chaperones	dnaJ protein ERDJ3A [Dendrobium catenatum]
Dendrobium_catenatum_newGene_30617	156	97	81	59	39	66	0.630329	0.509522	0.387737	0.314708	0.204659	0.307307	0.002202	-0.738254	down	--	--	--	K16287|5.37422e-18|egu:105047917|K16287 ubiquitin-like-specific protease 1C/D [EC:3.4.22.68] | (RefSeq) ubiquitin-like-specific protease 1D	--	--	--	--	Ubiquitin-like-specific protease 1D OS=Arabidopsis thaliana OX=3702 GN=ULP1D PE=1 SV=1	O	Posttranslational modification, protein turnover, chaperones	sentrin-specific protease 7-like isoform X5 [Dendrobium catenatum]
gene-MA16_Dca010234	153	119	100	32	47	92	0.72477	0.738526	0.583294	0.201079	0.289838	0.503124	0.000617383	-0.842924	down	--	--	--	--	--	--	--	--	--	--	--	hypothetical protein MA16_Dca010234 [Dendrobium catenatum]
gene-MA16_Dca001439	436	561	691	843	666	1611	5.4198	6.49397	6.71347	8.03472	7.02717	12.3288	0.00394775	0.644196	up	[H]	Coenzyme transport and metabolism	--	K14156|0|pda:103704865|K14156 choline/ethanolamine kinase [EC:2.7.1.32 2.7.1.82] | (RefSeq) probable choline kinase 2	Glycerophospholipid metabolism (ko00564)	[M]	Cell wall/membrane/envelope biogenesis	Choline/ethanolamine kinase;; Phosphotransferase enzyme family	Probable choline kinase 2 OS=Arabidopsis thaliana OX=3702 GN=At1g74320 PE=2 SV=1	M	Cell wall/membrane/envelope biogenesis	probable choline kinase 2 [Dendrobium catenatum]
gene-MA16_Dca020003	880	530	630	234	371	579	20.4081	16.0817	17.5015	7.18869	11.3676	15.5113	0.000310332	-0.68853	down	--	--	--	--	--	--	--	--	--	S	Function unknown	hypothetical protein MA16_Dca020003 [Dendrobium catenatum]
gene-MA16_Dca020939	512	408	415	579	709	743	2.27007	2.22529	2.17694	3.32824	4.23278	3.39833	9.76e-06	0.585709	up	[HT]	Coenzyme transport and metabolism;; Signal transduction mechanisms	Cellular Component: mitochondrion (GO:0005739);; Cellular Component: integral component of membrane (GO:0016021);;	K08869|0|pda:103715198|K08869 aarF domain-containing kinase | (RefSeq) uncharacterized aarF domain-containing protein kinase 2	--	[R]	General function prediction only	ABC1 family	Protein ACTIVITY OF BC1 COMPLEX KINASE 7, chloroplastic OS=Arabidopsis thaliana OX=3702 GN=ABC1K7 PE=1 SV=1	S	Function unknown	ABC1 family protein YPL109C, mitochondrial-like [Dendrobium catenatum]
gene-MA16_Dca020753	64	41	39	6	8	12	0.500791	0.41638	0.351576	0.056602	0.07801	0.098651	1.18e-06	-1.33885	down	[E]	Amino acid transport and metabolism	Molecular Function: L-glutamate transmembrane transporter activity (GO:0005313);; Cellular Component: integral component of plasma membrane (GO:0005887);; Molecular Function: L-lysine transmembrane transporter activity (GO:0015189);; Molecular Function: antiporter activity (GO:0015297);; Biological Process: L-arginine import (GO:0043091);; Biological Process: L-glutamate import (GO:0051938);; Bio…	K03294|0|pda:103703712|K03294 basic amino acid/polyamine antiporter, APA family | (RefSeq) cationic amino acid transporter 1-like	--	[E]	Amino acid transport and metabolism	Amino acid permease;; Amino acid permease;; C-terminus of AA_permease	Cationic amino acid transporter 1 OS=Arabidopsis thaliana OX=3702 GN=CAT1 PE=1 SV=1	E	Amino acid transport and metabolism	cationic amino acid transporter 1 [Dendrobium catenatum]
gene-MA16_Dca016869	962	542	491	356	415	369	13.9441	10.1783	8.55837	6.72092	7.90371	6.10358	0.000502831	-0.644701	down	--	--	Cellular Component: integral component of membrane (GO:0016021);;	--	--	--	--	Late embryogenesis abundant protein	--	S	Function unknown	uncharacterized protein LOC110116220 [Dendrobium catenatum]
gene-MA16_Dca020618	121	142	113	278	148	287	1.23245	1.86852	1.4418	3.87184	2.48354	3.36775	0.0023469	0.708723	up	--	--	--	--	--	[R]	General function prediction only	Retrotransposon gag protein;; Zinc knuckle	--	L	Replication, recombination and repair	uncharacterized protein LOC110091889 isoform X2 [Dendrobium catenatum]
gene-MA16_Dca012569	511	358	351	145	197	214	2.30279	2.10925	1.89158	0.861792	1.17236	1.11309	2.3e-10	-1.01158	down	[K]	Transcription	--	--	--	--	--	Protein kinase domain;; Leucine rich repeat;; Leucine Rich repeats (2 copies);; Protein tyrosine kinase;; Leucine rich repeat N-terminal domain;; Leucine Rich Repeat	LRR receptor-like serine/threonine-protein kinase OS=Arabidopsis thaliana OX=3702 GN=RGI3 PE=1 SV=1	S	Function unknown	probable LRR receptor-like serine/threonine-protein kinase At4g26540 [Dendrobium catenatum]
gene-MA16_Dca018861	41	56	64	129	148	111	1.34463	2.40538	2.49644	5.61995	6.42313	4.215	0.000467944	0.89122	up	--	--	--	--	--	--	--	--	--	--	--	fruit protein pKIWI501-like [Dendrobium catenatum]
gene-MA16_Dca011775	482	385	344	743	796	563	2.82448	3.05139	2.41324	5.80098	6.16301	3.86038	0.000218256	0.729896	up	[T]	Signal transduction mechanisms	Molecular Function: voltage-gated potassium channel activity (GO:0005249);; Cellular Component: integral component of plasma membrane (GO:0005887);; Cellular Component: plasmodesma (GO:0009506);; Cellular Component: plastid (GO:0009536);; Biological Process: regulation of ion transmembrane transport (GO:0034765);; Biological Process: regulation of membrane potential (GO:0042391);; Molecular Funct…	--	--	[PT]	Inorganic ion transport and metabolism;; Signal transduction mechanisms	Ion transport protein;; KHA, dimerisation domain of potassium ion channel;; Ankyrin repeats (3 copies);; Ankyrin repeats (many copies);; Ankyrin repeats (many copies);; Cyclic nucleotide-binding domain;; Ankyrin repeat;; Ion channel;; Ankyrin repeat	Potassium channel AKT2 OS=Oryza sativa subsp. japonica OX=39947 GN=Os05g0428700 PE=2 SV=1	U	Intracellular trafficking, secretion, and vesicular transport	Potassium channel AKT2 [Dendrobium catenatum]
gene-MA16_Dca022945	6	6	22	52	100	96	0.248455	0.308294	1.11202	2.96365	5.67919	4.78144	2.11e-06	1.31877	up	--	--	Molecular Function: methyltransferase activity (GO:0008168);; Biological Process: methylation (GO:0032259);;	--	--	[E]	Amino acid transport and metabolism	--	--	S	Function unknown	hypothetical protein MA16_Dca022945 [Dendrobium catenatum]
gene-MA16_Dca001812	770	357	418	284	285	229	9.43122	5.71432	6.12517	4.59659	4.60273	3.23595	0.000859613	-0.708408	down	--	--	Cellular Component: membrane (GO:0016020);;	--	--	--	--	--	--	S	Function unknown	uncharacterized protein LOC110096985 [Dendrobium catenatum]
Dendrobium_catenatum_newGene_30987	605	561	568	399	343	298	8.76003	10.6482	9.85981	7.66071	6.55631	4.97508	0.00213199	-0.597982	down	--	--	--	--	--	--	--	zinc-finger of the FCS-type, C2-C2	Protein MARD1 OS=Arabidopsis thaliana OX=3702 GN=MARD1 PE=2 SV=2	S	Function unknown	uncharacterized protein LOC110101833 [Dendrobium catenatum]
gene-MA16_Dca020361	189	101	113	80	54	76	1.8926	1.32628	1.35386	1.05002	0.705252	0.868832	0.00326513	-0.684787	down	--	--	--	K17065|0|pda:103710572|K17065 dynamin 1-like protein [EC:3.6.5.5] | (RefSeq) dynamin-related protein 3A-like	--	[UR]	Intracellular trafficking, secretion, and vesicular transport;; General function prediction only	Dynamin central region;; Dynamin family;; 50S ribosome-binding GTPase	Dynamin-related protein 3A OS=Arabidopsis thaliana OX=3702 GN=DRP3A PE=1 SV=2	S	Function unknown	Dynamin-related protein 3A [Dendrobium catenatum]
gene-MA16_Dca013198	3376	1630	1977	1366	1289	920	30.8413	19.4371	21.6584	16.5688	15.4904	9.6512	0.000538876	-0.719104	down	[G]	Carbohydrate transport and metabolism	Biological Process: anion transport (GO:0006820);; Cellular Component: integral component of membrane (GO:0016021);; Molecular Function: transmembrane transporter activity (GO:0022857);; Biological Process: transmembrane transport (GO:0055085);;	K13783|0|mus:103993281|K13783 MFS transporter, OPA family, solute carrier family 37 (glycerol-3-phosphate transporter), member 1/2 | (RefSeq) putative glycerol-3-phosphate transporter 1	--	[G]	Carbohydrate transport and metabolism	Major Facilitator Superfamily	Putative glycerol-3-phosphate transporter 1 OS=Arabidopsis thaliana OX=3702 GN=At3g47420 PE=2 SV=1	G	Carbohydrate transport and metabolism	putative glycerol-3-phosphate transporter 1 [Dendrobium catenatum]
gene-MA16_Dca003665	914	707	753	1167	1395	1953	6.33752	6.4376	6.25918	10.8077	12.7856	15.8228	5.43e-14	0.879405	up	--	--	Molecular Function: transporter activity (GO:0005215);; Biological Process: transport (GO:0006810);; Cellular Component: integral component of membrane (GO:0016021);;	--	--	[E]	Amino acid transport and metabolism	POT family	Protein NRT1/ PTR FAMILY 6.4 OS=Arabidopsis thaliana OX=3702 GN=NPF6.4 PE=1 SV=1	E	Amino acid transport and metabolism	Nitrate transporter 1.3 [Dendrobium catenatum]
gene-MA16_Dca000046	261	128	150	100	94	63	3.03495	1.98896	2.05071	1.55321	1.54305	0.828549	0.00400119	-0.709097	down	[T]	Signal transduction mechanisms	Molecular Function: protein kinase activity (GO:0004672);; Molecular Function: ATP binding (GO:0005524);; Biological Process: protein phosphorylation (GO:0006468);; Cellular Component: integral component of membrane (GO:0016021);;	K04733|8.00451e-168|egu:105035279|K04733 interleukin-1 receptor-associated kinase 4 [EC:2.7.11.1] | (RefSeq) probable serine/threonine-protein kinase PBL21	--	[T]	Signal transduction mechanisms	Protein tyrosine kinase;; Protein kinase domain	Probable serine/threonine-protein kinase PBL21 OS=Arabidopsis thaliana OX=3702 GN=PBL21 PE=1 SV=1	T	Signal transduction mechanisms	putative serine/threonine-protein kinase isoform X1 [Dendrobium catenatum]
gene-MA16_Dca008188	113	71	56	121	138	168	1.06834	0.948268	0.657913	1.52902	1.67279	1.74974	0.00111576	0.704619	up	--	--	Biological Process: cellular process (GO:0009987);; Biological Process: cellular component organization or biogenesis (GO:0071840);;	--	--	--	--	Microtubule-associated protein 70	Microtubule-associated protein 70-2 OS=Arabidopsis thaliana OX=3702 GN=MAP70.2 PE=1 SV=1	S	Function unknown	microtubule-associated protein 70-5-like [Dendrobium catenatum]
gene-MA16_Dca014378	479	294	373	159	213	254	1.55481	1.25018	1.44806	0.683935	0.914105	0.952088	3.71e-06	-0.771145	down	[T]	Signal transduction mechanisms	--	--	--	[Q]	Secondary metabolites biosynthesis, transport and catabolism	ABC-2 type transporter;; ABC transporter;; Plant PDR ABC transporter associated;; ABC-transporter extracellular N-terminal;; AAA domain, putative AbiEii toxin, Type IV TA system;; AAA domain	ABC transporter G family member 42 OS=Oryza sativa subsp. japonica OX=39947 GN=ABCG42 PE=2 SV=1	V	Defense mechanisms	ABC transporter G family member 42-like [Dendrobium catenatum]
gene-MA16_Dca014499	812	729	747	992	1280	2061	5.85	7.12633	6.37029	9.02147	11.6487	16.3857	3.44e-07	0.807963	up	--	--	Cellular Component: integral component of membrane (GO:0016021);;	--	--	--	--	Protein of unknown function (DUF3754)	--	S	Function unknown	uncharacterized protein LOC110107844 isoform X1 [Dendrobium catenatum]
gene-MA16_Dca012286	532	479	458	804	696	1623	3.0771	3.77089	3.32849	6.19793	5.30728	11.0386	1.59e-06	0.905125	up	[T]	Signal transduction mechanisms	--	--	--	--	--	Protein tyrosine kinase;; Protein kinase domain	Proline-rich receptor-like protein kinase PERK13 OS=Arabidopsis thaliana OX=3702 GN=PERK13 PE=1 SV=1	T	Signal transduction mechanisms	Proline-rich receptor-like protein kinase PERK13 [Dendrobium catenatum]
Dendrobium_catenatum_newGene_37485	145	50	93	36	44	53	0.557463	0.249205	0.427138	0.182639	0.222448	0.234181	0.00500305	-0.726117	down	--	--	--	--	--	[R]	General function prediction only	--	Retrovirus-related Pol polyprotein from transposon RE2 OS=Arabidopsis thaliana OX=3702 GN=RE2 PE=4 SV=1	L	Replication, recombination and repair	Retrovirus-related Pol polyprotein from transposon TNT 1-94 [Dendrobium catenatum]
gene-MA16_Dca019872	553	402	306	219	216	153	11.1033	10.5597	7.34582	5.81631	5.73583	3.529	0.000153665	-0.827753	down	--	--	Molecular Function: DNA binding (GO:0003677);;	K09422|2.13144e-99|mus:103987193|K09422 myb proto-oncogene protein, plant | (RefSeq) myb-related protein 308	--	[K]	Transcription	Myb-like DNA-binding domain;; Myb-like DNA-binding domain	Myb-related protein 308 OS=Antirrhinum majus OX=4151 GN=MYB308 PE=2 SV=1	K	Transcription	myb-related protein 308-like [Dendrobium catenatum]
gene-MA16_Dca008974	30	53	35	88	62	151	0.295333	0.679335	0.410219	1.15734	0.810025	1.73689	0.0021365	0.819126	up	--	--	Molecular Function: hydrolase activity, hydrolyzing O-glycosyl compounds (GO:0004553);; Biological Process: carbohydrate metabolic process (GO:0005975);; Molecular Function: polysaccharide binding (GO:0030247);; Cellular Component: anchored component of plasma membrane (GO:0046658);;	--	--	--	--	Glycosyl hydrolases family 17;; X8 domain	Glucan endo-1,3-beta-glucosidase 8 OS=Arabidopsis thaliana OX=3702 GN=At1g64760 PE=1 SV=2	S	Function unknown	glucan endo-1,3-beta-glucosidase 8-like [Dendrobium catenatum]
gene-MA16_Dca001486	456	335	182	49	125	236	3.50129	3.36944	1.67101	0.498069	1.26804	2.0887	0.0015426	-0.838045	down	--	--	--	--	--	--	--	BURP domain	BURP domain-containing protein 12 OS=Oryza sativa subsp. japonica OX=39947 GN=BURP12 PE=2 SV=1	S	Function unknown	BURP domain-containing protein 12-like [Dendrobium catenatum]
gene-MA16_Dca026233	132	71	67	129	132	193	1.37089	0.953974	0.837085	1.795	1.79856	2.29362	0.00310666	0.637283	up	[G]	Carbohydrate transport and metabolism	Molecular Function: polygalacturonase activity (GO:0004650);; Cellular Component: extracellular region (GO:0005576);; Biological Process: carbohydrate metabolic process (GO:0005975);; Biological Process: cell wall organization (GO:0071555);;	--	--	--	--	Glycosyl hydrolases family 28;; Pectate lyase superfamily protein;; Right handed beta helix region	Polygalacturonase At1g48100 OS=Arabidopsis thaliana OX=3702 GN=At1g48100 PE=2 SV=1	M	Cell wall/membrane/envelope biogenesis	polygalacturonase At1g48100 [Dendrobium catenatum]
gene-MA16_Dca005524	380	258	430	141	117	243	12.9405	11.4714	17.5077	6.33752	5.24994	9.5243	2.03e-05	-0.914737	down	--	--	--	--	--	--	--	Protein of unknown function, DUF538	--	S	Function unknown	uncharacterized protein LOC110114591 [Dendrobium catenatum]
gene-MA16_Dca019007	808	569	686	972	692	1736	2.96335	2.85953	2.87816	4.27272	3.26036	6.57995	0.0018697	0.597578	up	[E]	Amino acid transport and metabolism	Molecular Function: oxidoreductase activity (GO:0016491);; Biological Process: oxidation-reduction process (GO:0055114);;	K17839|0|egu:105058904|K17839 polyamine oxidase [EC:1.5.3.17 1.5.3.-] | (RefSeq) probable polyamine oxidase 4	Arginine and proline metabolism (ko00330);; beta-Alanine metabolism (ko00410)	[Q]	Secondary metabolites biosynthesis, transport and catabolism	Flavin containing amine oxidoreductase;; NAD(P)-binding Rossmann-like domain;; FAD binding domain;; FAD dependent oxidoreductase	Probable polyamine oxidase 4 OS=Arabidopsis thaliana OX=3702 GN=PAO4 PE=1 SV=1	S	Function unknown	probable polyamine oxidase 4 [Dendrobium catenatum]
gene-MA16_Dca016618	2340	1294	1332	861	969	865	8.12867	6.08265	5.80007	4.05179	4.31682	3.64109	1.2e-05	-0.731808	down	[N]	Cell motility	Cellular Component: plasma membrane (GO:0005886);; Molecular Function: zinc ion binding (GO:0008270);; Cellular Component: integral component of membrane (GO:0016021);; Molecular Function: cellulose synthase (UDP-forming) activity (GO:0016760);; Biological Process: cellulose biosynthetic process (GO:0030244);; Biological Process: cell wall organization (GO:0071555);;	K10999|0|nnu:104606922|K10999 cellulose synthase A [EC:2.4.1.12] | (RefSeq) probable cellulose synthase A catalytic subunit 5 [UDP-forming]	--	--	--	Cellulose synthase;; Zinc-binding RING-finger;; Glycosyl transferase family group 2;; Glycosyl transferase family 2	Probable cellulose synthase A catalytic subunit 5 [UDP-forming] OS=Oryza sativa subsp. japonica OX=39947 GN=CESA5 PE=2 SV=1	M	Cell wall/membrane/envelope biogenesis	probable cellulose synthase A catalytic subunit 5 [UDP-forming] [Dendrobium catenatum]
gene-MA16_Dca001413	480	417	431	785	801	915	1.99551	2.27686	2.21968	4.20902	3.97813	3.97157	2.89e-11	0.87222	up	[P]	Inorganic ion transport and metabolism	Molecular Function: potassium ion transmembrane transporter activity (GO:0015079);; Cellular Component: integral component of membrane (GO:0016021);; Biological Process: potassium ion transmembrane transport (GO:0071805);;	K03549|0|egu:105059880|K03549 KUP system potassium uptake protein | (RefSeq) probable potassium transporter 11	--	--	--	K+ potassium transporter	Probable potassium transporter 11 OS=Oryza sativa subsp. japonica OX=39947 GN=HAK11 PE=2 SV=4	P	Inorganic ion transport and metabolism	probable potassium transporter 11 isoform X2 [Dendrobium catenatum]
gene-MA16_Dca010533	155	94	113	343	297	544	0.986099	0.782773	0.834687	2.75585	2.39874	4.03369	8.75e-16	1.49257	up	[HI]	Coenzyme transport and metabolism;; Lipid transport and metabolism	Molecular Function: 1-deoxy-D-xylulose-5-phosphate synthase activity (GO:0008661);; Biological Process: terpenoid biosynthetic process (GO:0016114);;	K01662|0|egu:105053930|K01662 1-deoxy-D-xylulose-5-phosphate synthase [EC:2.2.1.7] | (RefSeq) probable 1-deoxy-D-xylulose-5-phosphate synthase 2, chloroplastic	Thiamine metabolism (ko00730);; Terpenoid backbone biosynthesis (ko00900)	[G]	Carbohydrate transport and metabolism	1-deoxy-D-xylulose-5-phosphate synthase;; Transketolase, pyrimidine binding domain;; Transketolase, C-terminal domain;; Dehydrogenase E1 component	Probable 1-deoxy-D-xylulose-5-phosphate synthase 2, chloroplastic OS=Oryza sativa subsp. japonica OX=39947 GN=Os07g0190000 PE=2 SV=1	H	Coenzyme transport and metabolism	probable 1-deoxy-D-xylulose-5-phosphate synthase 2, chloroplastic [Dendrobium catenatum]
gene-MA16_Dca013631	47	35	29	66	69	85	0.442989	0.427302	0.324301	0.80626	0.870218	0.920301	0.0021784	0.74674	up	--	--	--	K08472|5.79035e-145|atr:18445470|K08472 mlo protein | (RefSeq) MLO-like protein 9	--	--	--	Mlo family	MLO-like protein 10 OS=Arabidopsis thaliana OX=3702 GN=MLO10 PE=2 SV=1	D	Cell cycle control, cell division, chromosome partitioning	MLO-like protein 10 [Dendrobium catenatum]
gene-MA16_Dca005788	2786	1947	2096	1019	1155	1955	13.5883	12.5322	12.365	6.41387	7.15799	10.9342	5.97e-07	-0.68941	down	[J]	Translation, ribosomal structure and biogenesis	--	K11294|2.57152e-92|mus:104000266|K11294 nucleolin | (RefSeq) nucleolin 2-like isoform X1	--	[K]	Transcription	RNA recognition motif. (a.k.a. RRM, RBD, or RNP domain);; Nup53/35/40-type RNA recognition motif	Nucleolin 2 OS=Oryza sativa subsp. japonica OX=39947 GN=Os04g0620700 PE=2 SV=2	S	Function unknown	nucleolin 2-like isoform X1 [Dendrobium catenatum]
gene-MA16_Dca017088	118	100	128	49	59	88	2.40707	3.2426	3.18278	1.58911	1.59543	2.12271	0.00351841	-0.662501	down	--	--	--	--	--	--	--	Dormancy/auxin associated protein	--	S	Function unknown	hypothetical protein MA16_Dca017088 [Dendrobium catenatum]
gene-MA16_Dca007638	18	26	25	66	42	75	0.617039	1.15111	1.00372	2.96142	1.90087	2.93649	0.00177365	0.84534	up	--	--	--	--	--	--	--	--	--	S	Function unknown	hypothetical protein MA16_Dca007638 [Dendrobium catenatum]
gene-MA16_Dca004285	75	78	111	430	321	255	4.13925	5.68409	7.39635	31.7911	23.7001	16.4236	9.3e-09	1.42292	up	--	--	--	--	--	--	--	--	--	S	Function unknown	hypothetical protein MA16_Dca004285 [Dendrobium catenatum]
gene-MA16_Dca012857	467	323	382	433	511	1024	1.91429	1.54059	1.66017	2.29237	2.61417	4.36887	0.00123022	0.616609	up	--	--	--	--	--	--	--	XS domain;; XH domain;; XS zinc finger domain	Factor of DNA methylation 1 OS=Arabidopsis thaliana OX=3702 GN=FDM1 PE=1 SV=1	S	Function unknown	hypothetical protein MA16_Dca012857 [Dendrobium catenatum]
gene-MA16_Dca016642	280	201	201	130	141	140	4.4891	2.74798	2.32155	1.62376	1.71709	2.01486	0.000721872	-0.61206	down	[R]	General function prediction only	Molecular Function: oxidoreductase activity (GO:0016491);; Biological Process: oxidation-reduction process (GO:0055114);;	--	--	[C]	Energy production and conversion	Aldo/keto reductase family	Probable voltage-gated potassium channel subunit beta OS=Oryza sativa subsp. japonica OX=39947 GN=KOB1 PE=1 SV=2	C	Energy production and conversion	uncharacterized protein LOC110101641 isoform X2 [Dendrobium catenatum]
gene-MA16_Dca016236	44	56	52	61	92	432	0.443565	0.737472	0.631989	0.818053	1.23968	5.0821	0.00129072	0.894649	up	[G]	Carbohydrate transport and metabolism	Molecular Function: sucrose alpha-glucosidase activity (GO:0004575);; Cellular Component: mitochondrion (GO:0005739);; Biological Process: sucrose catabolic process (GO:0005987);; Molecular Function: glycopeptide alpha-N-acetylgalactosaminidase activity (GO:0033926);;	--	--	--	--	Alkaline and neutral invertase	Neutral/alkaline invertase 1, mitochondrial OS=Oryza sativa subsp. japonica OX=39947 GN=NIN1 PE=1 SV=1	S	Function unknown	Alkaline/neutral invertase CINV2 [Dendrobium catenatum]
gene-MA16_Dca010599	38	29	28	49	64	80	0.747609	0.741656	0.665528	1.26798	1.67182	1.82255	0.00350719	0.733076	up	--	--	--	--	--	--	--	Protein of unknown function (DUF789)	--	S	Function unknown	hypothetical protein MA16_Dca010599 [Dendrobium catenatum]
gene-MA16_Dca000027	68	64	78	774	387	1249	1.49882	1.85411	2.0869	22.9011	11.4215	32.2184	1.43e-27	2.59688	up	[O]	Posttranslational modification, protein turnover, chaperones	--	K13993|3.72557e-62|sly:543846|K13993 HSP20 family protein | (RefSeq) vis1; small heat shock protein	Protein processing in endoplasmic reticulum (ko04141)	[O]	Posttranslational modification, protein turnover, chaperones	Hsp20/alpha crystallin family	Small heat shock protein, chloroplastic OS=Pisum sativum OX=3888 GN=HSP21 PE=2 SV=1	O	Posttranslational modification, protein turnover, chaperones	Small heat shock protein, chloroplastic [Dendrobium catenatum]
gene-MA16_Dca007875	461	408	377	608	578	730	3.52733	4.09144	3.34727	6.12215	5.77287	6.41496	7.81e-06	0.593782	up	[G]	Carbohydrate transport and metabolism	Cellular Component: integral component of membrane (GO:0016021);; Biological Process: transmembrane transport (GO:0055085);;	--	--	[R]	General function prediction only	Major Facilitator Superfamily;; Sugar (and other) transporter	Probable peptide/nitrate transporter At3g43790 OS=Arabidopsis thaliana OX=3702 GN=ZIFL2 PE=2 SV=2	G	Carbohydrate transport and metabolism	putative peptide/nitrate transporter [Dendrobium catenatum]
gene-MA16_Dca027194	339	282	268	178	156	191	5.57743	5.96126	5.2242	3.9404	3.37852	3.49012	7.46e-05	-0.664398	down	--	--	Cellular Component: membrane (GO:0016020);;	--	--	--	--	Family of unknown function (DUF716)	--	S	Function unknown	transmembrane protein 45B-like [Dendrobium catenatum]
gene-MA16_Dca015286	38	46	39	13	20	19	0.443146	0.719115	0.554965	0.199873	0.314255	0.256759	0.00843182	-0.722469	down	[G]	Carbohydrate transport and metabolism	Molecular Function: alpha-L-fucosidase activity (GO:0004560);; Cellular Component: vacuole (GO:0005773);; Biological Process: carbohydrate metabolic process (GO:0005975);;	K01206|3.32047e-117|egu:105061112|K01206 alpha-L-fucosidase [EC:3.2.1.51] | (RefSeq) putative alpha-L-fucosidase 1	Other glycan degradation (ko00511)	--	--	--	Putative alpha-L-fucosidase 1 OS=Oryza sativa subsp. japonica OX=39947 GN=Os04g0560400 PE=3 SV=2	G	Carbohydrate transport and metabolism	Putative alpha-L-fucosidase 1 [Dendrobium catenatum]
gene-MA16_Dca003746	2518	1688	1833	3349	2762	6390	41.1331	36.1219	35.8492	72.4688	59.6597	120.549	1.07e-07	0.917526	up	[G]	Carbohydrate transport and metabolism	Cellular Component: vacuole (GO:0005773);; Cellular Component: integral component of plasma membrane (GO:0005887);; Biological Process: water transport (GO:0006833);; Cellular Component: plasmodesma (GO:0009506);; Biological Process: cellular water homeostasis (GO:0009992);; Molecular Function: water channel activity (GO:0015250);; Molecular Function: glycerol channel activity (GO:0015254);; Biol…	K09872|0|pda:103703966|K09872 aquaporin PIP | (RefSeq) aquaporin PIP2-4	--	[G]	Carbohydrate transport and metabolism	Major intrinsic protein	Aquaporin PIP2-3 OS=Zea mays OX=4577 GN=PIP2-3 PE=2 SV=1	G	Carbohydrate transport and metabolism	aquaporin PIP2-4 [Dendrobium catenatum]
gene-MA16_Dca004964	2077	1220	1288	862	928	908	12.0769	9.34802	8.70043	6.49107	7.00942	6.01692	1.17e-05	-0.653691	down	[G]	Carbohydrate transport and metabolism	--	--	--	--	--	Protein of unknown function, DUF547;; Leucine-zipper of ternary complex factor MIP1	--	S	Function unknown	uncharacterized protein LOC110097794 [Dendrobium catenatum]
gene-MA16_Dca008182	212	183	215	47	47	123	2.08433	2.34773	2.52294	0.611905	0.611259	1.3941	1.29e-06	-1.16285	down	--	--	Molecular Function: transferase activity, transferring glycosyl groups (GO:0016757);;	--	--	[GC]	Carbohydrate transport and metabolism;; Energy production and conversion	UDP-glucoronosyl and UDP-glucosyl transferase	Scopoletin glucosyltransferase OS=Nicotiana tabacum OX=4097 GN=TOGT1 PE=1 SV=1	S	Function unknown	scopoletin glucosyltransferase-like [Dendrobium catenatum]
gene-MA16_Dca006240	526	370	429	260	250	290	2.67277	2.97831	2.84517	2.53341	1.72604	1.92512	1.3e-05	-0.647495	down	--	--	--	--	--	[O]	Posttranslational modification, protein turnover, chaperones	Ubiquitin-2 like Rad60 SUMO-like	--	S	Function unknown	uncharacterized protein LOC110098801 [Dendrobium catenatum]
gene-MA16_Dca017015	55	42	40	58	46	329	0.572663	0.572199	0.502261	0.801706	0.640251	4.0132	0.00829123	0.733835	up	--	--	--	--	--	--	--	Transferase family	Malonyl-coenzyme A:anthocyanin 3-O-glucoside-6&apos;&apos;-O-malonyltransferase OS=Dahlia pinnata OX=101596 GN=3MAT PE=1 SV=1	S	Function unknown	Malonyl-coenzyme A:anthocyanin 3-O-glucoside-6&apos;&apos;-O-malonyltransferase [Dendrobium catenatum]
gene-MA16_Dca008048	104	99	157	65	43	69	1.155	1.44767	2.09232	0.956765	0.634889	0.879708	0.00353208	-0.735412	down	[T]	Signal transduction mechanisms	--	--	--	--	--	U-box domain	U-box domain-containing protein 21 OS=Arabidopsis thaliana OX=3702 GN=PUB21 PE=2 SV=1	O	Posttranslational modification, protein turnover, chaperones	U-box domain-containing protein 21-like [Dendrobium catenatum]
gene-MA16_Dca011379	1106	1184	942	1674	1607	2046	5.96593	8.07313	6.36057	11.9162	11.5722	12.338	2.3e-06	0.66977	up	--	--	Cellular Component: membrane (GO:0016020);;	--	--	[I]	Lipid transport and metabolism	Partial alpha/beta-hydrolase lipase region;; alpha/beta hydrolase fold	Triacylglycerol lipase 2 OS=Arabidopsis thaliana OX=3702 GN=LIP2 PE=2 SV=1	S	Function unknown	Triacylglycerol lipase 2 [Dendrobium catenatum]
gene-MA16_Dca009065	1851	1512	1399	2448	2462	2647	19.5043	20.5595	17.7371	33.9477	33.9041	31.4881	2.71e-08	0.661328	up	[I]	Lipid transport and metabolism	Biological Process: fatty acid biosynthetic process (GO:0006633);; Molecular Function: thiolester hydrolase activity (GO:0016790);;	K10781|0|pda:103704422|K10781 fatty acyl-ACP thioesterase B [EC:3.1.2.14 3.1.2.21] | (RefSeq) palmitoyl-acyl carrier protein thioesterase, chloroplastic-like	Fatty acid biosynthesis (ko00061);; Fatty acid metabolism (ko01212)	--	--	Acyl-ACP thioesterase;; Acyl-ATP thioesterase	Palmitoyl-acyl carrier protein thioesterase, chloroplastic OS=Gossypium hirsutum OX=3635 GN=FATB1 PE=1 SV=1	I	Lipid transport and metabolism	palmitoyl-acyl carrier protein thioesterase, chloroplastic-like [Dendrobium catenatum]
gene-MA16_Dca011773	87	74	70	139	124	168	1.9565	2.19218	1.88392	4.14358	3.6862	4.37935	0.000166493	0.765976	up	--	--	Biological Process: root development (GO:0048364);; Molecular Function: triphosphatase activity (GO:0050355);;	--	--	--	--	CYTH domain	Triphosphate tunel metalloenzyme 3 OS=Arabidopsis thaliana OX=3702 GN=TTM3 PE=1 SV=1	S	Function unknown	triphosphate tunel metalloenzyme 3 [Dendrobium catenatum]
gene-MA16_Dca018607	208	78	100	66	55	73	1.78973	0.87777	1.025	0.752235	0.624729	0.720864	0.00736295	-0.665744	down	[T]	Signal transduction mechanisms	--	--	--	[R]	General function prediction only	Ankyrin repeats (3 copies);; Domain of unknown function;; Ankyrin repeat;; Ankyrin repeat;; Ankyrin repeats (many copies);; Ankyrin repeats (many copies)	Protein ACCELERATED CELL DEATH 6 OS=Arabidopsis thaliana OX=3702 GN=ACD6 PE=1 SV=1	S	Function unknown	serine/threonine-protein phosphatase 6 regulatory ankyrin repeat subunit C-like [Dendrobium catenatum]
gene-MA16_Dca013042	27	25	36	66	106	174	0.965824	1.18858	1.57041	3.19626	5.10736	7.34326	7.94e-07	1.28514	up	--	--	--	--	--	--	--	--	--	S	Function unknown	hypothetical protein MA16_Dca013042 [Dendrobium catenatum]
gene-MA16_Dca019649	351	299	280	38	33	57	1.28315	1.42934	1.22361	0.18112	0.159203	0.238658	5.99e-36	-2.44009	down	--	--	--	--	--	[R]	General function prediction only	PPR repeat family;; PPR repeat;; PPR repeat;; Pentatricopeptide repeat domain;; Pentacotripeptide-repeat region of PRORP	Pentatricopeptide repeat-containing protein At5g65560 OS=Arabidopsis thaliana OX=3702 GN=At5g65560 PE=2 SV=1	S	Function unknown	Pentatricopeptide repeat-containing protein [Dendrobium catenatum]
gene-MA16_Dca012691	472	296	199	555	660	420	4.87974	3.34451	2.69596	6.81799	7.62667	4.66781	0.00357983	0.667603	up	--	--	--	--	--	--	--	--	--	S	Function unknown	hypothetical protein MA16_Dca012691 [Dendrobium catenatum]
gene-MA16_Dca003058	2623	1817	1759	2651	2897	4401	21.0284	19.6348	16.889	27.9387	31.637	42.321	1.23e-08	0.656293	up	[P]	Inorganic ion transport and metabolism	Cellular Component: vacuolar membrane (GO:0005774);; Cellular Component: plasma membrane (GO:0005886);; Biological Process: regulation of pH (GO:0006885);; Biological Process: response to salt stress (GO:0009651);; Molecular Function: sodium:proton antiporter activity (GO:0015385);; Cellular Component: integral component of membrane (GO:0016021);; Biological Process: sodium ion transmembrane tran…	--	--	[P]	Inorganic ion transport and metabolism	Sodium/hydrogen exchanger family	Sodium/hydrogen exchanger 2 OS=Arabidopsis thaliana OX=3702 GN=NHX2 PE=2 SV=2	P	Inorganic ion transport and metabolism	sodium/hydrogen exchanger 2-like [Dendrobium catenatum]
gene-MA16_Dca015910	355	295	301	442	392	667	3.3365	3.6133	3.30281	5.37884	4.78099	7.41851	9.78e-05	0.595891	up	--	--	--	--	--	[U]	Intracellular trafficking, secretion, and vesicular transport	VHS domain;; GAT domain	TOM1-like protein 6 OS=Arabidopsis thaliana OX=3702 GN=TOL6 PE=1 SV=1	S	Function unknown	target of Myb protein 1-like [Dendrobium catenatum]
gene-MA16_Dca004043	331	236	215	513	372	463	7.89854	7.38337	6.14328	16.2231	11.7314	12.7736	7.75e-05	0.727862	up	--	--	Cellular Component: membrane (GO:0016020);; Biological Process: response to stimulus (GO:0050896);;	K17279|3.08812e-56|cit:102623410|K17279 receptor expression-enhancing protein 5/6 | (RefSeq) HVA22-like protein e	--	[U]	Intracellular trafficking, secretion, and vesicular transport	TB2/DP1, HVA22 family	HVA22-like protein e OS=Arabidopsis thaliana OX=3702 GN=HVA22E PE=2 SV=1	U	Intracellular trafficking, secretion, and vesicular transport	HVA22-like protein e [Dendrobium catenatum]
gene-MA16_Dca021119	128	127	57	166	150	316	2.05184	2.63483	0.927784	3.5496	3.03945	5.77858	0.0029062	0.730982	up	--	--	--	K13464|2.0605e-52|egu:105058608|K13464 jasmonate ZIM domain-containing protein | (RefSeq) protein TIFY 10a	Plant hormone signal transduction (ko04075)	--	--	tify domain;; Divergent CCT motif	Protein TIFY 10a OS=Oryza sativa subsp. japonica OX=39947 GN=TIFY10A PE=1 SV=1	S	Function unknown	protein TIFY 10a-like [Dendrobium catenatum]
Dendrobium_catenatum_newGene_23404	168	54	149	39	62	63	1.46493	0.371048	1.45159	0.345187	0.979066	0.384018	0.00515174	-0.741284	down	--	--	--	--	--	--	--	--	--	--	--	hypothetical protein MA16_Dca021424 [Dendrobium catenatum]
gene-MA16_Dca016509	303	202	190	79	118	138	2.98571	2.60215	2.24167	1.01064	1.51579	1.53552	4.81e-06	-0.887954	down	[G]	Carbohydrate transport and metabolism	Molecular Function: pectate lyase activity (GO:0030570);; Biological Process: pectin catabolic process (GO:0045490);; Molecular Function: metal ion binding (GO:0046872);;	K01728|0|egu:105043162|K01728 pectate lyase [EC:4.2.2.2] | (RefSeq) probable pectate lyase 5	Pentose and glucuronate interconversions (ko00040)	--	--	Pectate lyase	Probable pectate lyase 12 OS=Arabidopsis thaliana OX=3702 GN=At3g53190 PE=2 SV=2	G	Carbohydrate transport and metabolism	probable pectate lyase 5 [Dendrobium catenatum]
gene-MA16_Dca001005	1300	1110	1103	2611	2744	2960	5.81137	6.37215	5.87571	15.4707	16.5417	15.1806	2.3e-25	1.20526	up	--	--	--	--	--	--	--	--	Protein LNK2 OS=Arabidopsis thaliana OX=3702 GN=LNK2 PE=1 SV=1	S	Function unknown	hypothetical protein MA16_Dca001005 [Dendrobium catenatum]
Dendrobium_catenatum_newGene_35121	238	226	193	104	127	170	2.60361	3.7359	3.06325	1.59762	1.83246	2.14604	0.00062989	-0.630198	down	--	--	Molecular Function: protein serine/threonine kinase activity (GO:0004674);; Molecular Function: calcium ion binding (GO:0005509);; Molecular Function: ATP binding (GO:0005524);; Biological Process: protein phosphorylation (GO:0006468);;	K13412|2.41828e-96|egu:105034079|K13412 calcium-dependent protein kinase [EC:2.7.11.1] | (RefSeq) calcium-dependent protein kinase 3	Plant-pathogen interaction (ko04626)	[T]	Signal transduction mechanisms	EF hand;; EF-hand domain pair;; EF-hand domain;; EF hand;; EF-hand domain pair;; Secreted protein acidic and rich in cysteine Ca binding region;; Cytoskeletal-regulatory complex EF hand;; Caleosin related protein	Calcium-dependent protein kinase 3 OS=Oryza sativa subsp. japonica OX=39947 GN=CPK3 PE=2 SV=1	T	Signal transduction mechanisms	calcium-dependent protein kinase 3-like [Dendrobium catenatum]
gene-MA16_Dca015179	26	29	19	50	70	85	0.30803	0.462116	0.272426	0.803105	1.1247	1.19652	0.000172399	0.978528	up	--	--	--	--	--	[C]	Energy production and conversion	CBS domain	SNF1-related protein kinase regulatory subunit gamma-like PV42a OS=Arabidopsis thaliana OX=3702 GN=PV42A PE=2 SV=1	S	Function unknown	SNF1-related protein kinase regulatory subunit gamma-like PV42a [Dendrobium catenatum]
Dendrobium_catenatum_newGene_12501	389	369	367	606	823	999	2.00306	2.49468	2.27079	4.1358	5.5965	6.0196	1.61e-11	1.01084	up	--	--	Molecular Function: structural constituent of ribosome (GO:0003735);; Biological Process: translation (GO:0006412);; Biological Process: transport (GO:0006810);; Cellular Component: chloroplast (GO:0009507);; Cellular Component: membrane (GO:0016020);;	--	--	[C]	Energy production and conversion	Mitochondrial carrier protein;; EF-hand domain;; EF hand	Probable S-adenosylmethionine carrier 2, chloroplastic OS=Arabidopsis thaliana OX=3702 GN=SAMC2 PE=2 SV=1	S	Function unknown	mitochondrial substrate carrier family protein C-like [Dendrobium catenatum]
gene-MA16_Dca025501	132	43	44	216	152	149	1.89466	0.795677	0.746986	4.11214	2.88058	2.46931	0.00072056	0.893927	up	--	--	Biological Process: transcription, DNA-templated (GO:0006351);;	K09286|4.22418e-63|mus:103976102|K09286 EREBP-like factor | (RefSeq) ethylene-responsive transcription factor RAP2-13-like	--	--	--	AP2 domain	Ethylene-responsive transcription factor RAP2-4 OS=Arabidopsis thaliana OX=3702 GN=RAP2-4 PE=1 SV=1	K	Transcription	ethylene-responsive transcription factor RAP2-13-like [Dendrobium catenatum]
gene-MA16_Dca009045	177	145	132	155	280	494	2.1417	2.30104	1.91683	2.49058	4.49028	6.91818	0.000958514	0.765261	up	--	--	--	--	--	--	--	--	--	S	Function unknown	hypothetical protein MA16_Dca009045 [Dendrobium catenatum]
gene-MA16_Dca014404	700	691	524	275	381	440	11.7511	15.1799	10.5346	6.11157	8.46079	8.52872	8.36e-06	-0.731226	down	--	--	--	--	--	--	--	AP2 domain	Ethylene-responsive transcription factor ERF118 OS=Arabidopsis thaliana OX=3702 GN=ERF118 PE=2 SV=1	K	Transcription	ethylene-responsive transcription factor ERF118-like [Dendrobium catenatum]
gene-MA16_Dca024653	2063	1867	1553	736	953	1255	26.1571	41.0287	23.1762	12.2203	20.5987	23.0889	1.57e-10	-0.850649	down	[P]	Inorganic ion transport and metabolism	--	--	--	[P]	Inorganic ion transport and metabolism	ChaC-like protein	Gamma-glutamylcyclotransferase 2-2 OS=Arabidopsis thaliana OX=3702 GN=GGCT2;2 PE=1 SV=1	P	Inorganic ion transport and metabolism	gamma-glutamylcyclotransferase 2-2-like [Dendrobium catenatum]
gene-MA16_Dca002750	1396	1018	717	526	614	525	12.531	12.0055	7.66637	6.1818	7.27387	5.41837	4.66e-05	-0.74691	down	--	--	--	--	--	[R]	General function prediction only	Zinc finger, C2H2 type;; Zinc-finger double-stranded RNA-binding	Protein indeterminate-domain 4, chloroplastic OS=Arabidopsis thaliana OX=3702 GN=IDD4 PE=1 SV=1	S	Function unknown	protein indeterminate-domain 5, chloroplastic-like [Dendrobium catenatum]
gene-MA16_Dca003945	306	195	176	104	136	141	1.95531	1.8897	1.42508	1.46192	1.2573	1.01016	0.000411859	-0.681463	down	--	--	--	--	--	--	--	Protein of unknown function (DUF632)	Nitrate regulatory gene2 protein OS=Arabidopsis thaliana OX=3702 GN=NRG2 PE=1 SV=1	S	Function unknown	hypothetical protein MA16_Dca003945 [Dendrobium catenatum]
gene-MA16_Dca019501	1662	1543	1379	2039	2280	3301	20.1015	24.4405	19.9801	32.6834	36.4716	46.1105	1.08e-08	0.684199	up	[H]	Coenzyme transport and metabolism	Biological Process: isoprenoid biosynthetic process (GO:0008299);; Cellular Component: chloroplast (GO:0009507);; Biological Process: photosynthesis (GO:0015979);; Molecular Function: metal ion binding (GO:0046872);; Molecular Function: trans-octaprenyltranstransferase activity (GO:0050347);; Molecular Function: all-trans-nonaprenyl-diphosphate synthase (geranyl-diphosphate specific) activity (GO…	K05356|0|mus:103989203|K05356 all-trans-nonaprenyl-diphosphate synthase [EC:2.5.1.84 2.5.1.85] | (RefSeq) probable solanesyl-diphosphate synthase 3, chloroplastic	Terpenoid backbone biosynthesis (ko00900)	[H]	Coenzyme transport and metabolism	Polyprenyl synthetase	Probable solanesyl-diphosphate synthase 3, chloroplastic (Fragment) OS=Oryza sativa subsp. japonica OX=39947 GN=SPS3 PE=3 SV=1	H	Coenzyme transport and metabolism	probable solanesyl-diphosphate synthase 3, chloroplastic [Dendrobium catenatum]
gene-MA16_Dca006242	412	263	237	549	447	605	5.45043	4.56426	3.7605	9.64299	7.81967	9.24756	4.29e-06	0.767816	up	--	--	Cellular Component: intracellular part (GO:0044424);;	--	--	[S]	Function unknown	PPPDE putative peptidase domain	DeSI-like protein At4g17486 OS=Arabidopsis thaliana OX=3702 GN=At4g17486 PE=2 SV=1	S	Function unknown	desumoylating isopeptidase 1 [Dendrobium catenatum]
gene-MA16_Dca010401	3277	2787	2673	4231	4589	4928	52.9621	58.4245	50.9206	90.1116	95.8054	90.3092	2.16e-09	0.647138	up	[O]	Posttranslational modification, protein turnover, chaperones	Molecular Function: ATP binding (GO:0005524);;	--	--	[O]	Posttranslational modification, protein turnover, chaperones	Ubiquitin-conjugating enzyme	Ubiquitin-conjugating enzyme E2 8 OS=Arabidopsis thaliana OX=3702 GN=UBC8 PE=1 SV=1	O	Posttranslational modification, protein turnover, chaperones	Ubiquitin-conjugating enzyme E2 8 [Dendrobium catenatum]
gene-MA16_Dca016348	1451	1453	1353	2696	3200	2820	34.15	44.7997	38.1339	84.0842	99.6217	76.6664	4.71e-10	0.963829	up	--	--	--	--	--	--	--	RbcX protein	Chaperonin-like RbcX protein 2, chloroplastic OS=Arabidopsis thaliana OX=3702 GN=RBCX2 PE=1 SV=1	S	Function unknown	chaperonin-like RbcX protein 2, chloroplastic [Dendrobium catenatum]
Dendrobium_catenatum_newGene_35562	425	287	314	112	185	308	1.75342	1.55046	1.54993	0.610816	1.00606	1.46423	0.00201423	-0.650628	down	--	--	Biological Process: cellular process (GO:0009987);; Molecular Function: ion binding (GO:0043167);; Biological Process: macromolecule metabolic process (GO:0043170);; Biological Process: primary metabolic process (GO:0044238);; Biological Process: response to stimulus (GO:0050896);; Molecular Function: organic cyclic compound binding (GO:0097159);; Molecular Function: heterocyclic compound binding…	--	--	[R]	General function prediction only	Reverse transcriptase (RNA-dependent DNA polymerase);; Integrase core domain	Uncharacterized mitochondrial protein AtMg00860 OS=Arabidopsis thaliana OX=3702 GN=AtMg00860 PE=4 SV=1	L	Replication, recombination and repair	putative mitochondrial protein [Dendrobium catenatum]
gene-MA16_Dca007531	833	285	554	241	167	402	7.99506	3.57865	6.36859	3.05514	2.12004	4.45647	0.000961164	-0.781096	down	--	--	--	--	--	[GC]	Carbohydrate transport and metabolism;; Energy production and conversion	UDP-glucoronosyl and UDP-glucosyl transferase	UDP-glycosyltransferase 73C4 OS=Arabidopsis thaliana OX=3702 GN=UGT73C4 PE=2 SV=1	S	Function unknown	UDP-glycosyltransferase 73C6-like [Dendrobium catenatum]
gene-MA16_Dca017521	591	426	433	729	891	1054	6.86843	6.47841	6.03745	11.2415	13.7155	14.1702	6.77e-13	0.855341	up	--	--	Molecular Function: L-serine transmembrane transporter activity (GO:0015194);; Biological Process: L-serine transport (GO:0015825);; Cellular Component: integral component of membrane (GO:0016021);;	--	--	[S]	Function unknown	Serine incorporator (Serinc)	--	S	Function unknown	serine incorporator 1-like [Dendrobium catenatum]
gene-MA16_Dca001696	154	257	200	523	392	847	1.48011	1.12519	1.0401	2.5843	2.71607	5.29304	5.81e-07	1.14431	up	[DZ]	Cell cycle control, cell division, chromosome partitioning;; Cytoskeleton	--	--	--	[S]	Function unknown	Regulator of chromosome condensation (RCC1) repeat;; Regulator of chromosome condensation (RCC1) repeat	Ultraviolet-B receptor UVR8 OS=Arabidopsis thaliana OX=3702 GN=UVR8 PE=1 SV=1	DZ	Cell cycle control, cell division, chromosome partitioning;; Cytoskeleton	Ultraviolet-B receptor UVR8 [Dendrobium catenatum]
gene-MA16_Dca013611	602	229	375	2185	1407	1515	7.4452	3.68503	5.53152	35.7808	22.9624	21.5922	1.12e-14	1.73239	up	[H]	Coenzyme transport and metabolism	Biological Process: metabolic process (GO:0008152);; Molecular Function: hydrolase activity (GO:0016787);;	K07025|1.08361e-132|pda:103703515|K07025 putative hydrolase of the HAD superfamily | (RefSeq) uncharacterized protein C24B11.05	--	[R]	General function prediction only	Haloacid dehalogenase-like hydrolase;; HAD-hyrolase-like	--	S	Function unknown	hypothetical protein MA16_Dca013611 [Dendrobium catenatum]
gene-MA16_Dca018215	694	581	595	813	931	1133	6.9974	7.67878	7.18157	10.8564	12.41	13.1927	1.13e-07	0.599642	up	--	--	--	K19366|9.55182e-171|egu:105044044|K19366 spartin | (RefSeq) protein EARLY-RESPONSIVE TO DEHYDRATION 7, chloroplastic	Endocytosis (ko04144)	--	--	Senescence-associated protein	Protein EARLY-RESPONSIVE TO DEHYDRATION 7, chloroplastic OS=Arabidopsis thaliana OX=3702 GN=ERD7 PE=1 SV=1	S	Function unknown	protein EARLY-RESPONSIVE TO DEHYDRATION 7, chloroplastic-like [Dendrobium catenatum]
gene-MA16_Dca000513	2128	1531	1601	2727	2748	2815	41.9831	39.2536	37.8303	73.7366	71.7034	64.2135	1.24e-07	0.658386	up	[O]	Posttranslational modification, protein turnover, chaperones	Molecular Function: glutathione transferase activity (GO:0004364);; Cellular Component: mitochondrion (GO:0005739);; Biological Process: glutathione metabolic process (GO:0006749);;	K00799|9.42824e-110|mus:103973270|K00799 glutathione S-transferase [EC:2.5.1.18] | (RefSeq) glutathione S-transferase T1-like	Glutathione metabolism (ko00480)	[O]	Posttranslational modification, protein turnover, chaperones	Glutathione S-transferase, N-terminal domain;; Glutathione S-transferase, N-terminal domain;; Glutathione S-transferase, N-terminal domain	Glutathione S-transferase T1 OS=Arabidopsis thaliana OX=3702 GN=GSTT1 PE=2 SV=1	O	Posttranslational modification, protein turnover, chaperones	glutathione S-transferase T1-like [Dendrobium catenatum]
gene-MA16_Dca017694	174	227	224	556	344	393	8.3207	14.2675	12.8315	35.3596	21.8142	21.7978	0.000376786	0.825029	up	--	--	--	--	--	--	--	Late embryogenesis abundant protein	Late embryogenesis abundant protein Lea5 OS=Citrus sinensis OX=2711 GN=LEA5 PE=2 SV=1	S	Function unknown	late embryogenesis abundant protein Lea5-like [Dendrobium catenatum]
Dendrobium_catenatum_newGene_31104	298	712	683	262	294	248	1.39649	4.53474	3.96993	1.67943	1.85314	1.37165	0.00211638	-0.779578	down	--	--	--	--	--	--	--	MuDR family transposase;; MULE transposase domain;; SWIM zinc finger;; PB1 domain;; Transposase, Mutator family	--	S	Function unknown	uncharacterized protein LOC110094333 [Dendrobium catenatum]
gene-MA16_Dca021959	1537	1994	1807	2613	3022	3874	11.43	19.4307	16.0952	25.744	29.726	33.2809	1.43e-05	0.721529	up	[G]	Carbohydrate transport and metabolism	Biological Process: polysaccharide catabolic process (GO:0000272);; Molecular Function: beta-amylase activity (GO:0016161);; Biological Process: cellular carbohydrate metabolic process (GO:0044262);;	K01177|0|pda:103710765|K01177 beta-amylase [EC:3.2.1.2] | (RefSeq) beta-amylase 3, chloroplastic	Starch and sucrose metabolism (ko00500)	--	--	Glycosyl hydrolase family 14	Beta-amylase 3, chloroplastic OS=Arabidopsis thaliana OX=3702 GN=BAM3 PE=1 SV=3	S	Function unknown	Beta-amylase 3, chloroplastic [Dendrobium catenatum]
gene-MA16_Dca026045	65	39	62	150	134	282	4.23448	3.28588	4.82474	13.0622	11.5787	21.3883	9.08e-09	1.343	up	[O]	Posttranslational modification, protein turnover, chaperones	Biological Process: sulfate assimilation (GO:0000103);; Molecular Function: protein disulfide isomerase activity (GO:0003756);; Molecular Function: thioredoxin-disulfide reductase activity (GO:0004791);; Cellular Component: cytosol (GO:0005829);; Cellular Component: plasma membrane (GO:0005886);; Biological Process: protein folding (GO:0006457);; Biological Process: glycerol ether metabolic proce…	K03671|3.22284e-30|ath:AT1G11530|K03671 thioredoxin 1 | (RefSeq) CXXS1; C-terminal cysteine residue is changed to a serine 1	--	[O]	Posttranslational modification, protein turnover, chaperones	Thioredoxin	Thioredoxin-like protein CXXS1 OS=Arabidopsis thaliana OX=3702 GN=CXXS1 PE=2 SV=2	O	Posttranslational modification, protein turnover, chaperones	thioredoxin-like protein CXXS1 [Dendrobium catenatum]
gene-MA16_Dca005155	292	263	254	525	436	467	2.13989	2.52754	2.22688	5.10739	4.22464	3.95777	2.49e-05	0.751213	up	--	--	--	K17586|4.08884e-125|egu:105061080|K17586 PHD and RING finger domain-containing protein 1 | (RefSeq) uncharacterized LOC105061080	--	[K]	Transcription	PHD-finger;; Ring finger domain;; Zinc finger, C3HC4 type (RING finger)	--	O	Posttranslational modification, protein turnover, chaperones	autophagy-related protein 36-like [Dendrobium catenatum]
gene-MA16_Dca004252	181	139	163	77	75	141	1.3226	1.32762	1.4235	0.745751	0.723555	1.19131	0.00338053	-0.613605	down	[T]	Signal transduction mechanisms	--	--	--	--	--	Protein kinase domain;; Protein tyrosine kinase;; LysM domain	Protein LYK5 OS=Arabidopsis thaliana OX=3702 GN=LYK5 PE=2 SV=1	T	Signal transduction mechanisms	protein LYK5 [Dendrobium catenatum]
gene-MA16_Dca022786	207	175	205	126	77	132	3.60181	3.9897	4.26945	2.89334	1.76476	2.66014	0.00246811	-0.653657	down	--	--	--	--	--	--	--	Protein of unknown function (DUF1645)	--	S	Function unknown	uncharacterized protein LOC110100418 [Dendrobium catenatum]
gene-MA16_Dca008977	1244	921	1106	297	420	756	5.2596	5.04927	5.4905	1.62606	2.33915	3.78111	3.03e-08	-1.03534	down	[P]	Inorganic ion transport and metabolism	--	K01537|0|pda:103701502|K01537 Ca2+-transporting ATPase [EC:3.6.3.8] | (RefSeq) calcium-transporting ATPase 8, plasma membrane-type-like	--	[P]	Inorganic ion transport and metabolism	Cation transporting ATPase, C-terminus;; E1-E2 ATPase;; haloacid dehalogenase-like hydrolase;; Ca2+-ATPase N terminal autoinhibitory domain;; Cation transport ATPase (P-type);; Cation transporter/ATPase, N-terminus	Calcium-transporting ATPase 5, plasma membrane-type OS=Oryza sativa subsp. japonica OX=39947 GN=ACA5 PE=1 SV=2	P	Inorganic ion transport and metabolism	calcium-transporting ATPase 9, plasma membrane-type-like [Dendrobium catenatum]
Dendrobium_catenatum_newGene_13025	795	376	584	190	220	252	2.81176	1.68449	2.75001	1.08272	1.07697	1.21697	9.75e-11	-1.19422	down	--	--	--	--	--	--	--	--	--	--	--	hypothetical protein MA16_Dca002255 [Dendrobium catenatum]
gene-MA16_Dca021457	92	110	107	35	43	79	0.969167	1.51781	1.34187	0.486707	0.589048	0.956281	0.0028842	-0.742955	down	--	--	--	--	--	[K]	Transcription	Associated with HOX;; Homeobox KN domain;; Homeobox domain	BEL1-like homeodomain protein 9 OS=Arabidopsis thaliana OX=3702 GN=BLH9 PE=1 SV=1	K	Transcription	BEL1-like homeodomain protein 9 [Dendrobium catenatum]
gene-MA16_Dca014117	399	264	308	487	503	743	4.51008	3.90662	4.18219	7.21938	7.47946	9.63145	1.16e-08	0.787403	up	--	--	--	--	--	[O]	Posttranslational modification, protein turnover, chaperones	Ring finger domain;; RING-H2 zinc finger domain;; Zinc finger, C3HC4 type (RING finger);; Zinc finger, C3HC4 type (RING finger);; RING-like zinc finger;; RING-type zinc-finger;; Anaphase-promoting complex subunit 11 RING-H2 finger	Probable E3 ubiquitin-protein ligase RHB1A OS=Arabidopsis thaliana OX=3702 GN=RHB1A PE=2 SV=1	O	Posttranslational modification, protein turnover, chaperones	probable E3 ubiquitin-protein ligase RHB1A [Dendrobium catenatum]
gene-MA16_Dca022758	632	513	523	868	1158	3101	24.2624	25.7821	24.0407	44.1776	58.8325	137.577	1.26e-07	1.20797	up	--	--	--	--	--	--	--	--	--	S	Function unknown	hypothetical protein MA16_Dca022758 [Dendrobium catenatum]
gene-MA16_Dca008131	26	14	26	45	68	50	0.23956	0.161093	0.290292	0.555259	0.83966	0.535908	0.00301849	0.806336	up	--	--	Biological Process: metabolic process (GO:0008152);; Molecular Function: transferase activity, transferring hexosyl groups (GO:0016758);;	--	--	[GC]	Carbohydrate transport and metabolism;; Energy production and conversion	UDP-glucoronosyl and UDP-glucosyl transferase	7-deoxyloganetin glucosyltransferase OS=Gardenia jasminoides OX=114476 GN=UGT85A24 PE=1 SV=1	S	Function unknown	7-deoxyloganetin glucosyltransferase-like [Dendrobium catenatum]
gene-MA16_Dca016162	909	1068	1026	1513	1414	3011	5.78652	8.86576	7.91739	12.7537	11.844	22.351	2.94e-05	0.795884	up	--	--	--	--	--	--	--	PLATZ transcription factor	--	S	Function unknown	hypothetical protein MA16_Dca016162 [Dendrobium catenatum]
gene-MA16_Dca013918	29	28	16	43	70	52	0.535823	0.677093	0.353003	1.03425	1.70038	1.09274	0.00677736	0.734085	up	--	--	--	--	--	--	--	Plant invertase/pectin methylesterase inhibitor	Putative invertase inhibitor OS=Platanus acerifolia OX=140101 PE=1 SV=1	S	Function unknown	Putative invertase inhibitor [Dendrobium catenatum]
gene-MA16_Dca027301	143	120	160	93	54	78	0.80597	0.998704	1.22063	0.713916	0.455787	0.505902	0.00533968	-0.669288	down	[T]	Signal transduction mechanisms	--	--	--	--	--	Protein tyrosine kinase;; Protein kinase domain;; D-mannose binding lectin;; S-locus glycoprotein domain;; PAN-like domain	G-type lectin S-receptor-like serine/threonine-protein kinase B120 OS=Arabidopsis thaliana OX=3702 GN=B120 PE=2 SV=1	T	Signal transduction mechanisms	G-type lectin S-receptor-like serine/threonine-protein kinase B120 isoform X2 [Dendrobium catenatum]
gene-MA16_Dca028001	1966	1152	1429	582	900	1180	14.6846	11.2692	12.7786	5.75034	8.88949	10.1751	2.07e-05	-0.694588	down	--	--	--	--	--	[R]	General function prediction only	Reverse transcriptase (RNA-dependent DNA polymerase);; Reverse transcriptase-like;; RNase H	RNA-directed DNA polymerase homolog OS=Oenothera berteroana OX=3950 PE=4 SV=1	L	Replication, recombination and repair	RNA-directed DNA polymerase [Dendrobium catenatum]
gene-MA16_Dca000638	696	712	619	1331	1072	1478	20.8767	27.9676	22.2382	52.9168	42.5188	51.2213	1.45e-08	0.864131	up	--	--	Biological Process: response to desiccation (GO:0009269);;	--	--	--	--	Late embryogenesis abundant protein	Late embryogenesis abundant protein Lea14-A OS=Gossypium hirsutum OX=3635 GN=LEA14-A PE=2 SV=1	S	Function unknown	late embryogenesis abundant protein Lea14-A-like [Dendrobium catenatum]
gene-MA16_Dca026995	156	166	141	1163	376	534	4.38828	6.11994	4.75643	43.5142	14.0151	17.4026	0.000178117	1.04161	up	[O]	Posttranslational modification, protein turnover, chaperones	--	K13993|3.33492e-40|adu:107464855|K13993 HSP20 family protein | (RefSeq) 17.4 kDa class III heat shock protein	Protein processing in endoplasmic reticulum (ko04141)	[O]	Posttranslational modification, protein turnover, chaperones	Hsp20/alpha crystallin family	17.4 kDa class III heat shock protein OS=Arabidopsis thaliana OX=3702 GN=HSP17.4B PE=2 SV=1	O	Posttranslational modification, protein turnover, chaperones	18.6 kDa class III heat shock protein [Dendrobium catenatum]
Dendrobium_catenatum_newGene_19186	51	34	58	130	129	145	1.55896	1.35612	2.18016	5.58216	5.51427	5.36314	5.37e-07	1.16802	up	[L]	Replication, recombination and repair	Molecular Function: lyase activity (GO:0016829);;	K01669|5.25029e-34|pda:103707054|K01669 deoxyribodipyrimidine photo-lyase [EC:4.1.99.3] | (RefSeq) cryptochrome DASH, chloroplastic/mitochondrial	--	[LT]	Replication, recombination and repair;; Signal transduction mechanisms	FAD binding domain of DNA photolyase	Cryptochrome DASH, chloroplastic/mitochondrial OS=Oryza sativa subsp. japonica OX=39947 GN=CRYD PE=2 SV=1	L	Replication, recombination and repair	cryptochrome DASH, chloroplastic/mitochondrial [Phalaenopsis equestris]
gene-MA16_Dca009417	380	468	428	641	641	922	3.35664	5.41685	4.53348	7.50952	7.49183	9.4121	8.92e-05	0.677737	up	[O]	Posttranslational modification, protein turnover, chaperones	--	--	--	--	--	--	--	S	Function unknown	uncharacterized protein LOC110094152 [Dendrobium catenatum]
gene-MA16_Dca025659	135	84	82	184	167	167	1.54997	1.26599	1.12767	2.80677	2.54284	2.2103	0.00116898	0.690261	up	[O]	Posttranslational modification, protein turnover, chaperones	Molecular Function: ATP binding (GO:0005524);; Biological Process: protein folding (GO:0006457);; Biological Process: response to heat (GO:0009408);; Molecular Function: heat shock protein binding (GO:0031072);; Molecular Function: metal ion binding (GO:0046872);; Molecular Function: unfolded protein binding (GO:0051082);;	K09503|0|egu:105034311|K09503 DnaJ homolog subfamily A member 2 | (RefSeq) dnaJ protein homolog	Protein processing in endoplasmic reticulum (ko04141)	[O]	Posttranslational modification, protein turnover, chaperones	DnaJ C terminal domain;; DnaJ domain;; DnaJ central domain	DnaJ protein homolog OS=Cucumis sativus OX=3659 GN=DNAJ1 PE=2 SV=1	O	Posttranslational modification, protein turnover, chaperones	dnaJ protein homolog [Dendrobium catenatum]
gene-MA16_Dca022878	4758	3468	3229	2109	2445	2781	68.2332	65.125	55.4447	40.0587	46.348	46.0476	3.37e-09	-0.597021	down	--	--	Biological Process: cellular process (GO:0009987);; Biological Process: single-organism process (GO:0044699);;	K17479|9.05609e-124|pda:103702504|K17479 glutaredoxin domain-containing cysteine-rich protein 1 | (RefSeq) uncharacterized LOC103702504	--	[O]	Posttranslational modification, protein turnover, chaperones	Glutaredoxin	Uncharacterized protein At5g39865 OS=Arabidopsis thaliana OX=3702 GN=At5g39865 PE=2 SV=1	O	Posttranslational modification, protein turnover, chaperones	uncharacterized protein LOC110100199 [Dendrobium catenatum]
gene-MA16_Dca001158	4981	3245	6323	3274	2272	2880	18.5893	14.4512	25.0125	16.5627	10.0445	12.5552	0.00175241	-0.639906	down	[V]	Defense mechanisms	Molecular Function: ATP binding (GO:0005524);; Cellular Component: plasma membrane (GO:0005886);; Cellular Component: integral component of membrane (GO:0016021);; Molecular Function: ATPase activity, coupled to transmembrane movement of substances (GO:0042626);; Biological Process: transmembrane transport (GO:0055085);;	--	--	[Q]	Secondary metabolites biosynthesis, transport and catabolism	ABC-2 type transporter;; ABC transporter;; Plant PDR ABC transporter associated;; ABC-transporter extracellular N-terminal;; AAA domain, putative AbiEii toxin, Type IV TA system;; AAA domain;; ATPase family associated with various cellular activities (AAA)	ABC transporter G family member 44 OS=Oryza sativa subsp. japonica OX=39947 GN=ABCG44 PE=2 SV=2	V	Defense mechanisms	Pleiotropic drug resistance protein 4 [Dendrobium catenatum]
gene-MA16_Dca011233	199	127	138	52	87	133	2.56577	2.14701	2.12608	0.88192	1.47323	1.97549	0.00694571	-0.614769	down	[M]	Cell wall/membrane/envelope biogenesis	Biological Process: polysaccharide biosynthetic process (GO:0000271);; Cellular Component: Golgi apparatus (GO:0005794);; Molecular Function: transferase activity, transferring glycosyl groups (GO:0016757);;	--	--	--	--	Glycosyl transferase family 8	Probable galacturonosyltransferase-like 7 OS=Arabidopsis thaliana OX=3702 GN=GATL7 PE=2 SV=1	O	Posttranslational modification, protein turnover, chaperones	probable galacturonosyltransferase-like 7 [Dendrobium catenatum]
gene-MA16_Dca018079	70	45	63	23	32	34	0.477846	0.401521	0.51914	0.202796	0.286807	0.270885	0.00904942	-0.673745	down	--	--	--	--	--	[R]	General function prediction only	Reverse transcriptase (RNA-dependent DNA polymerase)	Retrovirus-related Pol polyprotein from transposon RE2 OS=Arabidopsis thaliana OX=3702 GN=RE2 PE=4 SV=1	L	Replication, recombination and repair	Retrovirus-related Pol polyprotein from transposon TNT 1-94 [Dendrobium catenatum]
gene-MA16_Dca004495	270	212	261	128	122	195	2.65529	2.70203	2.20024	1.65995	1.63146	1.97773	0.000284977	-0.657712	down	--	--	Molecular Function: acetylglucosaminyltransferase activity (GO:0008375);; Cellular Component: integral component of membrane (GO:0016021);;	K20891|0|egu:105040162|K20891 beta-glucuronosyltransferase [EC:2.4.1.-] | (RefSeq) beta-glucuronosyltransferase GlcAT14B-like	--	[G]	Carbohydrate transport and metabolism	Core-2/I-Branching enzyme	Beta-glucuronosyltransferase GlcAT14B OS=Arabidopsis thaliana OX=3702 GN=GLCAT14B PE=2 SV=1	S	Function unknown	hypothetical protein MA16_Dca004495 [Dendrobium catenatum]
gene-MA16_Dca002728	768	763	753	1354	1175	1473	20.1464	26.2006	23.6605	47.0797	40.7788	44.6414	2.49e-07	0.754308	up	--	--	Cellular Component: chloroplast (GO:0009507);; Cellular Component: membrane (GO:0016020);;	--	--	--	--	--	--	S	Function unknown	uncharacterized protein LOC110104212 [Dendrobium catenatum]
gene-MA16_Dca017227	59	69	76	278	380	906	1.49051	2.29341	2.29602	9.35053	12.7466	26.5693	5.02e-17	2.06337	up	--	--	--	--	--	--	--	Dehydrin	Dehydrin Xero 1 OS=Arabidopsis thaliana OX=3702 GN=XERO1 PE=2 SV=2	S	Function unknown	Dehydrin Xero 1 [Dendrobium catenatum]
gene-MA16_Dca019144	1768	1310	1231	626	534	541	15.7563	15.2859	13.1387	7.3884	6.2899	5.56215	1.56e-13	-1.17485	down	[GEPR]	Carbohydrate transport and metabolism;; Amino acid transport and metabolism;; Inorganic ion transport and metabolism;; General function prediction only	Molecular Function: inorganic phosphate transmembrane transporter activity (GO:0005315);; Cellular Component: integral component of plasma membrane (GO:0005887);; Biological Process: phosphate ion transport (GO:0006817);; Molecular Function: symporter activity (GO:0015293);; Molecular Function: substrate-specific transmembrane transporter activity (GO:0022891);; Biological Process: transmembrane …	--	--	[P]	Inorganic ion transport and metabolism	Sugar (and other) transporter;; Major Facilitator Superfamily	Probable inorganic phosphate transporter 1-4 OS=Oryza sativa subsp. japonica OX=39947 GN=PHT1-4 PE=2 SV=1	G	Carbohydrate transport and metabolism	probable inorganic phosphate transporter 1-4 [Dendrobium catenatum]
gene-MA16_Dca023840	7769	6578	6110	18210	13936	27852	53.3166	59.1246	50.2096	165.538	126.442	220.705	7.42e-22	1.41927	up	[O]	Posttranslational modification, protein turnover, chaperones	Molecular Function: ATP binding (GO:0005524);; Biological Process: protein folding (GO:0006457);; Biological Process: response to stress (GO:0006950);; Molecular Function: unfolded protein binding (GO:0051082);;	K04079|0|mus:103999891|K04079 molecular chaperone HtpG | (RefSeq) heat shock protein 81-1-like	Protein processing in endoplasmic reticulum (ko04141);; Plant-pathogen interaction (ko04626)	[O]	Posttranslational modification, protein turnover, chaperones	Hsp90 protein;; Histidine kinase-, DNA gyrase B-, and HSP90-like ATPase;; Histidine kinase-, DNA gyrase B-, and HSP90-like ATPase	Heat shock protein 81-1 OS=Oryza sativa subsp. japonica OX=39947 GN=HSP81-1 PE=3 SV=2	O	Posttranslational modification, protein turnover, chaperones	heat shock protein 81-1 [Dendrobium catenatum]
gene-MA16_Dca018264	66	95	105	22	8	27	0.483106	0.912442	0.924064	0.208339	0.077674	0.225116	3.57e-06	-1.27417	down	[T]	Signal transduction mechanisms	--	--	--	[T]	Signal transduction mechanisms	Protein kinase domain;; Protein tyrosine kinase;; Wall-associated receptor kinase galacturonan-binding	Rust resistance kinase Lr10 OS=Triticum aestivum OX=4565 GN=LRK10 PE=2 SV=1	T	Signal transduction mechanisms	rust resistance kinase Lr10-like isoform X1 [Dendrobium catenatum]
gene-MA16_Dca012084	118	95	83	146	169	234	2.47692	2.63281	2.07987	4.08271	4.71108	5.70865	4.91e-05	0.772376	up	--	--	--	--	--	--	--	Plant invertase/pectin methylesterase inhibitor	Pectinesterase inhibitor 11 OS=Arabidopsis thaliana OX=3702 GN=PMEI11 PE=2 SV=1	S	Function unknown	21 kDa protein [Dendrobium catenatum]
gene-MA16_Dca004714	39	43	82	24	7	24	0.958595	1.13645	2.07415	0.640145	0.237627	0.5252	0.00679761	-0.751771	down	--	--	--	--	--	--	--	PAR1 protein	--	S	Function unknown	uncharacterized protein LOC110102740 [Dendrobium catenatum]
gene-MA16_Dca000192	1158	554	652	956	992	2045	10.6101	6.64739	7.15229	11.6065	12.0152	21.6409	0.00088221	0.649837	up	[I]	Lipid transport and metabolism	--	--	--	[R]	General function prediction only	Alpha/beta hydrolase family;; alpha/beta hydrolase fold;; Serine aminopeptidase, S33	Pheophytinase, chloroplastic OS=Arabidopsis thaliana OX=3702 GN=PPH PE=1 SV=1	S	Function unknown	pheophytinase, chloroplastic [Dendrobium catenatum]
Dendrobium_catenatum_newGene_34702	69	38	54	88	107	106	0.693128	0.503765	0.665467	1.20169	1.42347	1.29126	0.0019744	0.723088	up	--	--	--	--	--	--	--	Protein of unknown function (DUF789)	--	S	Function unknown	uncharacterized protein LOC110098080 [Dendrobium catenatum]
gene-MA16_Dca004187	126	143	134	182	208	430	1.14005	1.6955	1.45874	2.18511	2.49635	4.51172	0.00066481	0.764057	up	[QV]	Secondary metabolites biosynthesis, transport and catabolism;; Defense mechanisms	Molecular Function: iron ion binding (GO:0005506);; Cellular Component: integral component of membrane (GO:0016021);; Molecular Function: heme binding (GO:0020037);; Biological Process: oxidation-reduction process (GO:0055114);; Molecular Function: aromatase activity (GO:0070330);;	--	--	[QI]	Secondary metabolites biosynthesis, transport and catabolism;; Lipid transport and metabolism	Cytochrome P450	Cytochrome P450 94C1 OS=Arabidopsis thaliana OX=3702 GN=CYP94C1 PE=1 SV=1	Q	Secondary metabolites biosynthesis, transport and catabolism	cytochrome P450 94C1 [Dendrobium catenatum]
gene-MA16_Dca012009	18	17	10	64	37	45	0.123648	0.158281	0.079932	0.600685	0.344851	0.365253	0.00064587	0.943853	up	[O]	Posttranslational modification, protein turnover, chaperones	Molecular Function: ATP-dependent peptidase activity (GO:0004176);; Molecular Function: metalloendopeptidase activity (GO:0004222);; Molecular Function: ATP binding (GO:0005524);; Cellular Component: mitochondrion (GO:0005739);; Biological Process: proteolysis (GO:0006508);; Cellular Component: chloroplast thylakoid membrane (GO:0009535);; Cellular Component: chloroplast envelope (GO:0009941);; B…	K03798|0|egu:105058308|K03798 cell division protease FtsH [EC:3.4.24.-] | (RefSeq) ATP-dependent zinc metalloprotease FTSH 6, chloroplastic	--	[O]	Posttranslational modification, protein turnover, chaperones	Peptidase family M41;; ATPase family associated with various cellular activities (AAA);; TIP49 C-terminus;; AAA domain (dynein-related subfamily);; Holliday junction DNA helicase ruvB N-terminus	ATP-dependent zinc metalloprotease FTSH 6, chloroplastic OS=Arabidopsis thaliana OX=3702 GN=FTSH6 PE=2 SV=1	O	Posttranslational modification, protein turnover, chaperones	ATP-dependent zinc metalloprotease FTSH 6, chloroplastic [Dendrobium catenatum]
gene-MA16_Dca007851	977	926	1216	1593	1277	2427	2.6959	3.35006	4.02384	5.82903	4.66624	7.7504	0.000326546	0.643274	up	[T]	Signal transduction mechanisms	Molecular Function: ATP binding (GO:0005524);; Cellular Component: plasma membrane (GO:0005886);; Cellular Component: integral component of membrane (GO:0016021);; Molecular Function: ATPase activity, coupled to transmembrane movement of substances (GO:0042626);; Biological Process: transmembrane transport (GO:0055085);;	--	--	[Q]	Secondary metabolites biosynthesis, transport and catabolism	ABC-2 type transporter;; ABC transporter;; Plant PDR ABC transporter associated;; ABC-transporter extracellular N-terminal;; AAA domain, putative AbiEii toxin, Type IV TA system;; ATPase family associated with various cellular activities (AAA)	ABC transporter G family member 42 OS=Oryza sativa subsp. japonica OX=39947 GN=ABCG42 PE=2 SV=1	V	Defense mechanisms	Pleiotropic drug resistance protein 12 [Dendrobium catenatum]
gene-MA16_Dca013846	274	438	365	4661	2380	3570	6.09367	12.7361	9.69958	137.3	69.964	91.6604	9.61e-13	1.9395	up	[O]	Posttranslational modification, protein turnover, chaperones	--	K13993|5.90376e-62|aip:107629638|K13993 HSP20 family protein | (RefSeq) heat shock 22 kDa protein, mitochondrial	Protein processing in endoplasmic reticulum (ko04141)	[O]	Posttranslational modification, protein turnover, chaperones	Hsp20/alpha crystallin family	Small heat shock protein, chloroplastic OS=Oxybasis rubra OX=3560 GN=HSP23 PE=2 SV=1	O	Posttranslational modification, protein turnover, chaperones	small heat shock protein, chloroplastic-like [Dendrobium catenatum]
gene-MA16_Dca011815	61	62	48	166	178	221	1.06091	1.19398	0.842875	4.07802	4.47758	4.72229	2.02e-12	1.44347	up	--	--	--	--	--	[K]	Transcription	CCT motif	Transcription factor GHD7 OS=Oryza sativa subsp. japonica OX=39947 GN=GHD7 PE=1 SV=1	S	Function unknown	transcription factor GHD7-like [Dendrobium catenatum]
gene-MA16_Dca021381	38	35	19	64	80	83	0.531208	0.651964	0.312638	1.21469	1.5031	1.36586	0.0004053	0.910141	up	--	--	Cellular Component: membrane (GO:0016020);; Molecular Function: metal ion binding (GO:0046872);;	--	--	[O]	Posttranslational modification, protein turnover, chaperones	Ring finger domain;; RING-like zinc finger;; Zinc finger, C3HC4 type (RING finger);; RING-H2 zinc finger domain;; Zinc finger, C3HC4 type (RING finger);; Anaphase-promoting complex subunit 11 RING-H2 finger	RING-H2 finger protein ATL54 OS=Arabidopsis thaliana OX=3702 GN=ATL54 PE=2 SV=2	O	Posttranslational modification, protein turnover, chaperones	RING-H2 finger protein ATL54-like [Dendrobium catenatum]
gene-MA16_Dca024420	75	33	33	116	128	94	1.35895	0.778158	0.708366	2.78072	3.05254	1.96508	0.000312782	0.929419	up	--	--	--	--	--	[R]	General function prediction only	Protein of unknown function (DUF1685)	--	S	Function unknown	hypothetical protein MA16_Dca024420 [Dendrobium catenatum]
gene-MA16_Dca020103	107	122	109	40	46	97	1.65694	2.48736	2.0276	0.80946	0.935015	1.73157	0.00569326	-0.685163	down	--	--	Molecular Function: DNA binding (GO:0003677);; Biological Process: regulation of transcription, DNA-templated (GO:0006355);; Biological Process: response to stress (GO:0006950);;	K09419|5.85156e-101|egu:105040455|K09419 heat shock transcription factor, other eukaryote | (RefSeq) heat shock factor protein HSF30-like	--	[K]	Transcription	HSF-type DNA-binding	Heat stress transcription factor A-2 OS=Arabidopsis thaliana OX=3702 GN=HSFA2 PE=1 SV=1	K	Transcription	heat stress transcription factor A-2-like [Dendrobium catenatum]
gene-MA16_Dca006003	338	181	266	127	137	198	2.07525	1.49782	1.96869	1.00676	1.17888	1.41673	0.000698104	-0.647058	down	[T]	Signal transduction mechanisms	--	--	--	[D]	Cell cycle control, cell division, chromosome partitioning	Protein kinase domain;; Protein tyrosine kinase	Protein IMPAIRED IN BABA-INDUCED STERILITY 1 OS=Arabidopsis thaliana OX=3702 GN=IBS1 PE=3 SV=1	T	Signal transduction mechanisms	probable serine/threonine-protein kinase At1g54610 isoform X2 [Dendrobium catenatum]
gene-MA16_Dca006046	50	35	36	15	14	23	0.526064	0.477399	0.468547	0.198964	0.184429	0.270516	0.00720723	-0.729871	down	--	--	--	K19476|6.34119e-73|pda:103695492|K19476 vacuolar protein sorting-associated protein IST1 | (RefSeq) uncharacterized LOC103695492	Endocytosis (ko04144)	[Z]	Cytoskeleton	Regulator of Vps4 activity in the MVB pathway	--	S	Function unknown	uncharacterized protein LOC110093300 isoform X1 [Dendrobium catenatum]
gene-MA16_Dca014219	119	131	139	68	16	60	3.98253	5.73923	5.58258	3.02513	0.695427	2.31312	0.00206216	-0.843047	down	--	--	--	--	--	--	--	Protein of unknown function, DUF538	--	S	Function unknown	uncharacterized protein LOC110096357 [Dendrobium catenatum]
gene-MA16_Dca000598	425	458	389	167	207	368	4.79166	6.75961	5.24248	2.48636	3.0812	4.79082	0.000354759	-0.703266	down	--	--	--	--	--	[T]	Signal transduction mechanisms	Hyccin	--	S	Function unknown	uncharacterized protein LOC110112334 [Dendrobium catenatum]
Dendrobium_catenatum_newGene_13898	89	92	86	146	246	235	0.905794	1.25087	1.00498	2.07294	3.29227	2.86648	4.55e-06	0.995446	up	--	--	--	--	--	--	--	--	--	--	--	hypothetical protein MA16_Dca010469 [Dendrobium catenatum]
Dendrobium_catenatum_newGene_37038	252	116	124	58	73	130	2.51427	1.512	1.481	0.766394	0.956098	1.49434	0.00455842	-0.677903	down	--	--	--	--	--	--	--	--	--	--	--	hypothetical protein MA16_Dca003629 [Dendrobium catenatum]
gene-MA16_Dca023092	2032	1000	918	695	669	659	18.1702	11.5577	9.8283	7.36184	7.82081	6.34463	8.01e-05	-0.758255	down	--	--	--	--	--	--	--	Remorin, C-terminal region	Uncharacterized protein At3g61260 OS=Arabidopsis thaliana OX=3702 GN=At3g61260 PE=1 SV=1	S	Function unknown	uncharacterized protein LOC110091957 isoform X1 [Dendrobium catenatum]
gene-MA16_Dca006421	62	103	37	104	119	525	0.594238	1.34095	0.380154	1.35535	1.54147	5.94268	0.00111857	0.904901	up	[R]	General function prediction only	Biological Process: jasmonic acid metabolic process (GO:0009694);; Biological Process: response to jasmonic acid (GO:0009753);; Cellular Component: integral component of membrane (GO:0016021);; Molecular Function: jasmonyl-Ile conjugate hydrolase activity (GO:1990206);;	K14664|0|mus:103977561|K14664 IAA-amino acid hydrolase [EC:3.5.1.-] | (RefSeq) IAA-amino acid hydrolase ILR1-like 6	--	--	--	Peptidase family M20/M25/M40	IAA-amino acid hydrolase ILR1-like 6 OS=Oryza sativa subsp. japonica OX=39947 GN=ILL6 PE=2 SV=1	E	Amino acid transport and metabolism	IAA-amino acid hydrolase ILR1-like 6 isoform X1 [Dendrobium catenatum]
gene-MA16_Dca014506	74	87	67	24	32	53	0.355317	0.545373	0.383315	0.152247	0.201981	0.292174	0.00312222	-0.760239	down	--	--	--	--	--	[R]	General function prediction only	Reverse transcriptase (RNA-dependent DNA polymerase);; Integrase core domain;; His(2)-Cys(2) zinc finger	RNA-directed DNA polymerase homolog OS=Oenothera berteroana OX=3950 PE=4 SV=1	L	Replication, recombination and repair	RNA-directed DNA polymerase [Dendrobium catenatum]
gene-MA16_Dca010238	190	107	104	40	46	68	2.95597	2.18318	1.93575	0.819253	0.938546	1.21815	3.93e-06	-1.05899	down	[E]	Amino acid transport and metabolism	Biological Process: amino acid transmembrane transport (GO:0003333);; Cellular Component: plasma membrane (GO:0005886);; Molecular Function: amino acid transmembrane transporter activity (GO:0015171);; Cellular Component: integral component of membrane (GO:0016021);;	--	--	[E]	Amino acid transport and metabolism	Amino acid permease;; C-terminus of AA_permease;; Amino acid permease	Cationic amino acid transporter 5 OS=Arabidopsis thaliana OX=3702 GN=CAT5 PE=1 SV=1	E	Amino acid transport and metabolism	cationic amino acid transporter 5-like isoform X2 [Dendrobium catenatum]
gene-MA16_Dca003020	38	34	54	11	19	21	0.512714	0.600909	0.869534	0.192675	0.337847	0.421212	0.00778349	-0.734846	down	--	--	--	--	--	--	--	--	--	--	--	hypothetical protein MA16_Dca003020 [Dendrobium catenatum]
gene-MA16_Dca006642	187	146	139	151	279	463	1.56902	1.53164	1.32333	1.52086	2.84309	4.03044	0.00244869	0.691472	up	[E]	Amino acid transport and metabolism	Molecular Function: transporter activity (GO:0005215);; Biological Process: transport (GO:0006810);; Cellular Component: integral component of membrane (GO:0016021);;	K14638|0|egu:105057836|K14638 solute carrier family 15 (peptide/histidine transporter), member 3/4 | (RefSeq) protein NRT1/ PTR FAMILY 3.1	--	[E]	Amino acid transport and metabolism	POT family	Protein NRT1/ PTR FAMILY 3.1 OS=Arabidopsis thaliana OX=3702 GN=NPF3.1 PE=2 SV=1	E	Amino acid transport and metabolism	putative nitrite transporter [Dendrobium catenatum]
Dendrobium_catenatum_newGene_20460	186	164	153	225	274	413	1.50015	1.48291	1.20165	2.29405	2.07411	2.99363	2.19e-05	0.746824	up	--	--	--	--	--	--	--	--	Probable inactive poly [ADP-ribose] polymerase SRO2 OS=Arabidopsis thaliana OX=3702 GN=SRO2 PE=1 SV=1	S	Function unknown	probable inactive poly [ADP-ribose] polymerase SRO3 [Dendrobium catenatum]
gene-MA16_Dca029189	94	54	99	20	21	63	6.09403	4.59112	7.6736	1.70713	1.72892	4.69124	0.00416595	-0.780504	down	--	--	--	--	--	[R]	General function prediction only	--	--	L	Replication, recombination and repair	hypothetical protein MA16_Dca029189 [Dendrobium catenatum]
gene-MA16_Dca013222	151	129	155	61	59	86	2.3045	2.70685	2.82031	1.28784	1.30403	1.49608	2.52e-05	-0.89293	down	--	--	Molecular Function: sequence-specific DNA binding (GO:0043565);;	--	--	[K]	Transcription	Myb/SANT-like DNA-binding domain	Trihelix transcription factor ASIL2 OS=Arabidopsis thaliana OX=3702 GN=ASIL2 PE=1 SV=1	K	Transcription	trihelix transcription factor ASIL2-like [Dendrobium catenatum]
gene-MA16_Dca016119	141	126	61	167	160	336	1.00341	1.17203	0.515696	1.57817	1.50383	2.76549	0.00215298	0.742757	up	[K]	Transcription	Molecular Function: protein kinase activity (GO:0004672);; Molecular Function: ATP binding (GO:0005524);; Biological Process: protein phosphorylation (GO:0006468);; Cellular Component: integral component of membrane (GO:0016021);;	--	--	--	--	Protein tyrosine kinase;; Protein kinase domain;; Leucine rich repeat;; Leucine Rich repeats (2 copies);; Leucine rich repeat N-terminal domain	LRR receptor kinase BAK1 OS=Oryza sativa subsp. indica OX=39946 GN=BAK1 PE=2 SV=1	S	Function unknown	leucine-rich repeat receptor-like serine/threonine-protein kinase At1g17230 [Dendrobium catenatum]
gene-MA16_Dca002370	255	333	465	136	134	149	3.78916	6.46952	8.26431	2.66956	2.63208	2.55525	7.81e-06	-1.04282	down	--	--	--	--	--	--	--	--	--	--	--	uncharacterized protein LOC110100317 [Dendrobium catenatum]
gene-MA16_Dca028347	65	33	54	88	91	97	0.893957	0.587936	0.892194	1.60591	1.66311	1.53788	0.00521923	0.673312	up	[P]	Inorganic ion transport and metabolism	--	--	--	--	--	Major Facilitator Superfamily;; Nodulin-like	Protein NUCLEAR FUSION DEFECTIVE 4 OS=Arabidopsis thaliana OX=3702 GN=NFD4 PE=3 SV=1	S	Function unknown	hypothetical protein MA16_Dca028347 [Dendrobium catenatum]
gene-MA16_Dca022742	439	446	619	286	282	384	32.3976	43.1565	54.7384	27.9194	27.5168	32.7175	0.00250711	-0.58598	down	--	--	--	--	--	--	--	--	--	--	--	hypothetical protein MA16_Dca022742 [Dendrobium catenatum]
gene-MA16_Dca012943	292	206	120	100	123	100	4.65947	4.24929	2.24566	2.0199	2.5435	1.77743	0.00497652	-0.664005	down	[G]	Carbohydrate transport and metabolism	Molecular Function: hydrolase activity, hydrolyzing O-glycosyl compounds (GO:0004553);; Cellular Component: cell wall (GO:0005618);; Biological Process: xyloglucan metabolic process (GO:0010411);; Molecular Function: xyloglucan:xyloglucosyl transferase activity (GO:0016762);; Biological Process: cell wall biogenesis (GO:0042546);; Cellular Component: apoplast (GO:0048046);; Biological Process: ce…	--	--	--	--	Glycosyl hydrolases family 16;; Xyloglucan endo-transglycosylase (XET) C-terminus	Probable xyloglucan endotransglucosylase/hydrolase protein 23 OS=Arabidopsis thaliana OX=3702 GN=XTH23 PE=2 SV=1	G	Carbohydrate transport and metabolism	probable xyloglucan endotransglucosylase/hydrolase protein 23 [Dendrobium catenatum]
gene-MA16_Dca017749	300	178	199	116	69	102	2.81807	2.61893	2.28797	1.4937	0.64119	1.26967	1.48e-05	-0.954795	down	[L]	Replication, recombination and repair	Molecular Function: nucleotide binding (GO:0000166);; Molecular Function: nucleic acid binding (GO:0003676);; Molecular Function: nuclease activity (GO:0004518);; Biological Process: nucleic acid phosphodiester bond hydrolysis (GO:0090305);;	--	--	--	--	Staphylococcal nuclease homologue	Probable staphylococcal-like nuclease CAN1 OS=Oryza sativa subsp. japonica OX=39947 GN=Os01g0166100 PE=2 SV=1	L	Replication, recombination and repair	probable staphylococcal-like nuclease CAN1 [Dendrobium catenatum]
Dendrobium_catenatum_newGene_17757	107	113	106	148	199	297	2.41063	3.32592	2.88164	4.46059	5.98575	7.80052	0.000157965	0.787628	up	--	--	Molecular Function: (1->3)-beta-D-glucan binding (GO:0001872);; Molecular Function: hydrolase activity, hydrolyzing O-glycosyl compounds (GO:0004553);; Biological Process: response to heat (GO:0009408);; Cellular Component: plant-type cell wall (GO:0009505);; Cellular Component: integral component of membrane (GO:0016021);; Cellular Component: anchored component of plasma membrane (GO:0046658);; …	--	--	--	--	X8 domain	PLASMODESMATA CALLOSE-BINDING PROTEIN 3 OS=Arabidopsis thaliana OX=3702 GN=PDCB3 PE=1 SV=1	S	Function unknown	PLASMODESMATA CALLOSE-BINDING PROTEIN 3-like [Dendrobium catenatum]
gene-MA16_Dca023654	225	258	294	89	79	150	1.33266	2.06065	2.09462	0.68482	0.619373	1.03973	1.12e-06	-1.07315	down	--	--	--	--	--	[R]	General function prediction only	--	Probable plastid-lipid-associated protein 14, chloroplastic OS=Arabidopsis thaliana OX=3702 GN=PAP14 PE=1 SV=1	T	Signal transduction mechanisms	hypothetical protein MA16_Dca023654 [Dendrobium catenatum]
gene-MA16_Dca001518	32	12	12	34	49	76	1.13157	0.551236	0.504891	1.60326	2.30432	3.12487	0.00185899	0.857989	up	--	--	Cellular Component: nucleosome (GO:0000786);; Cellular Component: nuclear chromatin (GO:0000790);; Molecular Function: DNA binding (GO:0003677);; Biological Process: chromatin silencing (GO:0006342);; Molecular Function: protein heterodimerization activity (GO:0046982);;	K11251|2.37861e-62|pda:103696774|K11251 histone H2A | (RefSeq) probable histone H2A.3	--	[B]	Chromatin structure and dynamics	Core histone H2A/H2B/H3/H4;; C-terminus of histone H2A	Probable histone H2A.1 OS=Arabidopsis thaliana OX=3702 GN=At1g51060 PE=1 SV=1	B	Chromatin structure and dynamics	probable histone H2A.7 [Dendrobium catenatum]
Dendrobium_catenatum_newGene_17698	1021	439	743	428	271	317	6.61697	3.75199	6.27205	3.89356	2.06092	2.37802	0.000192528	-0.82917	down	[K]	Transcription	--	--	--	[R]	General function prediction only	Leucine rich repeat;; Leucine Rich repeats (2 copies);; Leucine Rich Repeat;; Leucine rich repeat N-terminal domain	Receptor-like protein 7 OS=Arabidopsis thaliana OX=3702 GN=RLP7 PE=3 SV=2	S	Function unknown	receptor-like protein 12 [Dendrobium catenatum]
gene-MA16_Dca020894	482	162	283	135	127	163	4.52847	1.90264	2.63352	1.64123	1.36702	1.85004	0.000331664	-0.826068	down	[M]	Cell wall/membrane/envelope biogenesis	Molecular Function: protein serine/threonine kinase activity (GO:0004674);; Molecular Function: ATP binding (GO:0005524);; Cellular Component: plasma membrane (GO:0005886);; Biological Process: protein phosphorylation (GO:0006468);; Cellular Component: plasmodesma (GO:0009506);;	--	--	[T]	Signal transduction mechanisms	Protein tyrosine kinase;; Protein kinase domain	Probable serine/threonine-protein kinase PBL16 OS=Arabidopsis thaliana OX=3702 GN=PBL16 PE=1 SV=1	T	Signal transduction mechanisms	probable serine/threonine-protein kinase PBL16 [Dendrobium catenatum]
gene-MA16_Dca022637	848	827	1047	1763	1340	1637	12.134	15.7594	17.9793	33.5551	26.0068	27.72	9.15e-05	0.71094	up	[TK]	Signal transduction mechanisms;; Transcription	Biological Process: phosphorelay signal transduction system (GO:0000160);; Cellular Component: intracellular (GO:0005622);;	K14492|5.08692e-61|pper:PRUPE_ppa011054mg|K14492 two-component response regulator ARR-A family | (RefSeq) hypothetical protein	Plant hormone signal transduction (ko04075)	[K]	Transcription	Response regulator receiver domain	Two-component response regulator ORR9 OS=Oryza sativa subsp. japonica OX=39947 GN=RR9 PE=2 SV=2	T	Signal transduction mechanisms	Two-component response regulator ARR9 [Dendrobium catenatum]
gene-MA16_Dca005133	81	43	63	16	15	26	0.533296	0.368333	0.496423	0.138372	0.131126	0.195188	4.41e-05	-1.08667	down	[M]	Cell wall/membrane/envelope biogenesis	Molecular Function: protein kinase activity (GO:0004672);; Molecular Function: binding (GO:0005488);; Biological Process: cellular process (GO:0009987);; Cellular Component: membrane (GO:0016020);;	--	--	--	--	Protein kinase domain;; Protein tyrosine kinase;; Wall-associated receptor kinase galacturonan-binding	Wall-associated receptor kinase 2 OS=Arabidopsis thaliana OX=3702 GN=WAK2 PE=1 SV=1	T	Signal transduction mechanisms	Wall-associated receptor kinase 2 [Dendrobium catenatum]
gene-MA16_Dca005527	163	109	190	76	40	66	5.54551	4.82836	7.7448	3.40493	1.77846	2.59361	0.000171385	-0.943157	down	--	--	--	--	--	--	--	Protein of unknown function, DUF538	--	S	Function unknown	uncharacterized protein LOC110114592 [Dendrobium catenatum]
gene-MA16_Dca004948	931	834	956	387	260	471	25.2674	29.6402	31.0504	13.8986	9.32888	14.7329	7.9e-11	-1.14528	down	--	--	Molecular Function: calcium ion binding (GO:0005509);;	K02183|3.83807e-43|pda:103702967|K02183 calmodulin | (RefSeq) probable calcium-binding protein CML45	Phosphatidylinositol signaling system (ko04070);; Plant-pathogen interaction (ko04626)	[T]	Signal transduction mechanisms	EF hand;; EF-hand domain;; EF-hand domain pair;; EF hand	Probable calcium-binding protein CML30 OS=Arabidopsis thaliana OX=3702 GN=CML30 PE=2 SV=1	DTZ	Cell cycle control, cell division, chromosome partitioning;; Signal transduction mechanisms;; Cytoskeleton	probable calcium-binding protein CML45 [Dendrobium catenatum]
gene-MA16_Dca009154	1298	829	1020	445	482	960	37.327	31.2285	35.125	16.9438	18.2993	31.8715	0.000127301	-0.674558	down	[J]	Translation, ribosomal structure and biogenesis	Molecular Function: nucleotide binding (GO:0000166);; Molecular Function: nucleic acid binding (GO:0003676);; Molecular Function: kinase activity (GO:0016301);; Biological Process: phosphorylation (GO:0016310);;	--	--	[R]	General function prediction only	RNA recognition motif. (a.k.a. RRM, RBD, or RNP domain)	Glycine-rich RNA-binding protein GRP2A OS=Sinapis alba OX=3728 PE=2 SV=1	S	Function unknown	glycine-rich RNA-binding protein 2-like isoform X1 [Dendrobium catenatum]
gene-MA16_Dca006449	188	93	124	170	228	565	2.0547	1.43942	1.67858	2.39625	3.14221	6.66961	0.000358282	0.882078	up	--	--	Cellular Component: plasma membrane (GO:0005886);; Biological Process: carbohydrate transport (GO:0008643);; Cellular Component: integral component of membrane (GO:0016021);;	K15382|3.55581e-119|egu:105051035|K15382 solute carrier family 50 (sugar transporter) | (RefSeq) bidirectional sugar transporter SWEET14	--	[R]	General function prediction only	Sugar efflux transporter for intercellular exchange	Bidirectional sugar transporter SWEET14 OS=Oryza sativa subsp. indica OX=39946 GN=SWEET14 PE=2 SV=1	U	Intracellular trafficking, secretion, and vesicular transport	bidirectional sugar transporter SWEET14-like [Dendrobium catenatum]
gene-MA16_Dca011738	422	152	178	114	134	131	1.40088	0.879131	0.944275	0.498072	0.785033	0.503024	0.00406069	-0.682681	down	--	--	--	--	--	--	--	--	--	S	Function unknown	hypothetical protein MA16_Dca011738 [Dendrobium catenatum]
gene-MA16_Dca010796	5208	5269	5211	6874	8669	14764	21.056	27.9891	24.9714	36.1708	46.1176	68.9078	5.03e-07	0.816406	up	--	--	--	--	--	[T]	Signal transduction mechanisms	T-complex protein 11	--	S	Function unknown	uncharacterized protein LOC110098294 isoform X1 [Dendrobium catenatum]
gene-MA16_Dca026019	145	80	86	46	57	68	1.22138	1.04874	1.06169	0.656689	0.36889	0.541081	0.00500416	-0.646561	down	--	--	--	K12471|5.5057e-135|pda:103719843|K12471 epsin | (RefSeq) clathrin interactor EPSIN 2-like	Endocytosis (ko04144)	[F]	Nucleotide transport and metabolism	ENTH domain	Clathrin interactor EPSIN 2 OS=Arabidopsis thaliana OX=3702 GN=EPSIN2 PE=1 SV=1	U	Intracellular trafficking, secretion, and vesicular transport	clathrin interactor EPSIN 3-like isoform X1 [Dendrobium catenatum]
gene-MA16_Dca008928	4066	1938	2490	1522	1675	1238	19.6522	12.8624	13.7946	10.1999	10.9769	6.46336	0.000187287	-0.72694	down	--	--	--	--	--	--	--	Filament-like plant protein, long coiled-coil	Filament-like plant protein 4 OS=Arabidopsis thaliana OX=3702 GN=FPP4 PE=1 SV=1	S	Function unknown	Filament-like plant protein 4 [Dendrobium catenatum]
gene-MA16_Dca010951	188	207	250	293	326	532	1.33801	1.9297	2.1338	2.76518	3.07115	4.37732	0.000931519	0.666976	up	--	--	Molecular Function: peptide alpha-N-acetyltransferase activity (GO:0004596);; Biological Process: N-terminal protein amino acid acetylation (GO:0006474);; Cellular Component: protein acetyltransferase complex (GO:0031248);;	--	--	--	--	Acetyltransferase (GNAT) family;; FR47-like protein	Probable N-acetyltransferase HLS1-like OS=Arabidopsis thaliana OX=3702 GN=At2g23060 PE=2 SV=1	S	Function unknown	probable N-acetyltransferase HLS1-like [Dendrobium catenatum]
gene-MA16_Dca011578	48	20	18	180	154	158	0.353565	0.200866	0.168282	1.73749	1.56176	1.46607	4.82e-13	1.82374	up	--	--	--	--	--	[C]	Energy production and conversion	CBS domain	SNF1-related protein kinase regulatory subunit gamma-1-like OS=Arabidopsis thaliana OX=3702 GN=CBSCBS2 PE=1 SV=1	S	Function unknown	SNF1-related protein kinase regulatory subunit gamma-1 [Dendrobium catenatum]
gene-MA16_Dca016151	1083	1041	880	2233	1708	1766	13.0411	16.5341	12.5323	35.2716	26.7692	24.2119	1.69e-06	0.852232	up	--	--	--	--	--	--	--	Myelodysplasia-myeloid leukemia factor 1-interacting protein	--	S	Function unknown	hypothetical protein MA16_Dca016151 [Dendrobium catenatum]
gene-MA16_Dca000188	1813	1244	1203	594	749	1175	4.61122	4.31967	3.63189	1.99134	2.51362	3.34779	1.65e-06	-0.705409	down	[K]	Transcription	Molecular Function: DNA binding (GO:0003677);; Biological Process: regulation of transcription from RNA polymerase II promoter (GO:0006357);; Biological Process: regulation of DNA-templated transcription, elongation (GO:0032784);;	K11292|0|mus:103968684|K11292 transcription elongation factor SPT6 | (RefSeq) transcription elongation factor SPT6-like isoform X1	--	[A]	RNA processing and modification	SH2 domain;; Death-like domain of SPT6;; Helix-hairpin-helix motif;; Acidic N-terminal SPT6;; Holliday-junction resolvase-like of SPT6;; Helix-turn-helix DNA-binding domain of SPT6;; SH2 domain	Transcription elongation factor SPT6 homolog OS=Arabidopsis thaliana OX=3702 GN=SPT6 PE=1 SV=1	K	Transcription	hypothetical protein MA16_Dca000188 [Dendrobium catenatum]
gene-MA16_Dca014371	606	585	577	3852	2264	4937	3.17705	4.02238	3.62721	26.7831	15.7146	29.925	8.83e-35	2.28787	up	[O]	Posttranslational modification, protein turnover, chaperones	Molecular Function: ATP binding (GO:0005524);; Biological Process: protein metabolic process (GO:0019538);;	K03695|0|egu:105040848|K03695 ATP-dependent Clp protease ATP-binding subunit ClpB | (RefSeq) chaperone protein ClpB1	--	[O]	Posttranslational modification, protein turnover, chaperones	AAA domain (Cdc48 subfamily);; ATPase family associated with various cellular activities (AAA);; C-terminal, D2-small domain, of ClpB protein;; AAA domain (dynein-related subfamily);; Clp amino terminal domain, pathogenicity island component;; AAA ATPase domain;; AAA domain;; Sigma-54 interaction domain;; IstB-like ATP binding protein;; AAA domain;; AAA domain;; RNA helicase;; Holliday junction D…	Chaperone protein ClpB1 OS=Oryza sativa subsp. japonica OX=39947 GN=CLPB1 PE=2 SV=1	O	Posttranslational modification, protein turnover, chaperones	chaperone protein ClpB1 [Dendrobium catenatum]
gene-MA16_Dca019716	87	162	127	412	258	306	2.62047	6.4194	4.59187	16.5769	10.3525	10.7091	8.75e-05	0.981917	up	[O]	Posttranslational modification, protein turnover, chaperones	--	K13993|3.1099e-55|egu:105048398|K13993 HSP20 family protein | (RefSeq) 18.1 kDa class I heat shock protein	Protein processing in endoplasmic reticulum (ko04141)	[O]	Posttranslational modification, protein turnover, chaperones	Hsp20/alpha crystallin family	17.4 kDa class I heat shock protein OS=Oryza sativa subsp. japonica OX=39947 GN=HSP17.4 PE=2 SV=2	O	Posttranslational modification, protein turnover, chaperones	16.9 kDa class I heat shock protein 1-like [Dendrobium catenatum]
gene-MA16_Dca006177	136	83	97	32	20	24	2.02422	1.60404	1.73154	0.61833	0.387602	0.401887	2.98e-08	-1.40221	down	--	--	--	--	--	[O]	Posttranslational modification, protein turnover, chaperones	Ring finger domain;; RING-like zinc finger;; Zinc finger, C3HC4 type (RING finger);; RING-H2 zinc finger domain;; Zinc finger, C3HC4 type (RING finger);; Anaphase-promoting complex subunit 11 RING-H2 finger	RING-H2 finger protein ATL16 OS=Arabidopsis thaliana OX=3702 GN=ATL16 PE=2 SV=1	O	Posttranslational modification, protein turnover, chaperones	RING-H2 finger protein ATL1-like [Dendrobium catenatum]
gene-MA16_Dca011103	176	209	218	898	1110	1298	1.86023	2.90043	2.76037	12.6128	15.5548	15.8885	2.91e-36	2.16982	up	[T]	Signal transduction mechanisms	Molecular Function: protein serine/threonine kinase activity (GO:0004674);; Molecular Function: ATP binding (GO:0005524);; Biological Process: protein phosphorylation (GO:0006468);; Biological Process: signal transduction (GO:0007165);;	K07198|0|egu:105061507|K07198 5'-AMP-activated protein kinase, catalytic alpha subunit [EC:2.7.11.11] | (RefSeq) CBL-interacting protein kinase 1	Regulation of autophagy (ko04140)	[T]	Signal transduction mechanisms	Protein kinase domain;; Protein tyrosine kinase;; NAF domain;; Kinase associated domain 1	CBL-interacting protein kinase 1 OS=Oryza sativa subsp. japonica OX=39947 GN=CIPK1 PE=2 SV=1	T	Signal transduction mechanisms	CBL-interacting protein kinase 1-like isoform X1 [Dendrobium catenatum]
gene-MA16_Dca011505	67	60	68	108	124	146	1.44926	1.65781	1.75537	3.10022	3.63122	3.5987	0.000259663	0.782406	up	[R]	General function prediction only	Biological Process: cytokinin biosynthetic process (GO:0009691);; Molecular Function: hydrolase activity, hydrolyzing N-glycosyl compounds (GO:0016799);;	K06966|5.32584e-40|mus:103970081|K06966 uncharacterized protein | (RefSeq) cytokinin riboside 5'-monophosphate phosphoribohydrolase LOG3	--	--	--	Possible lysine decarboxylase	Cytokinin riboside 5&apos;-monophosphate phosphoribohydrolase LOG3 OS=Arabidopsis thaliana OX=3702 GN=LOG3 PE=1 SV=1	S	Function unknown	Cytokinin riboside 5&apos;-monophosphate phosphoribohydrolase LOG3 [Dendrobium catenatum]
Dendrobium_catenatum_newGene_30774	74	75	83	106	129	178	3.53962	4.70276	4.73476	6.71813	8.19005	9.86117	0.00249621	0.657101	up	[DZ]	Cell cycle control, cell division, chromosome partitioning;; Cytoskeleton	--	--	--	[S]	Function unknown	Regulator of chromosome condensation (RCC1) repeat;; Regulator of chromosome condensation (RCC1) repeat	Ultraviolet-B receptor UVR8 OS=Arabidopsis thaliana OX=3702 GN=UVR8 PE=1 SV=1	DZ	Cell cycle control, cell division, chromosome partitioning;; Cytoskeleton	ultraviolet-B receptor UVR8 [Dendrobium catenatum]
gene-MA16_Dca012547	3324	2116	1777	1085	1386	1763	16.859	14.0551	10.7891	7.29014	9.29546	10.3266	2.7e-06	-0.687644	down	[T]	Signal transduction mechanisms	Molecular Function: transmembrane receptor protein serine/threonine kinase activity (GO:0004675);; Molecular Function: ATP binding (GO:0005524);; Cellular Component: mitochondrion (GO:0005739);; Cellular Component: plasma membrane (GO:0005886);; Biological Process: protein phosphorylation (GO:0006468);; Biological Process: transmembrane receptor protein serine/threonine kinase signaling pathway (…	--	--	--	--	Protein tyrosine kinase;; Protein kinase domain;; Leucine Rich repeats (2 copies);; Leucine rich repeat;; Leucine rich repeat N-terminal domain	Receptor protein kinase TMK1 OS=Arabidopsis thaliana OX=3702 GN=TMK1 PE=1 SV=1	T	Signal transduction mechanisms	receptor protein kinase TMK1-like [Dendrobium catenatum]
gene-MA16_Dca015913	908	592	576	346	406	384	4.2751	4.03106	3.35167	2.22742	2.89418	2.08795	1.27e-06	-0.753142	down	[K]	Transcription	--	K10268|0|mus:103992535|K10268 F-box and leucine-rich repeat protein 2/20 | (RefSeq) F-box/LRR-repeat protein 3-like	--	[R]	General function prediction only	Leucine Rich repeat;; Leucine Rich repeats (2 copies);; Leucine rich repeat	F-box/LRR-repeat protein 3 OS=Arabidopsis thaliana OX=3702 GN=FBL3 PE=2 SV=1	S	Function unknown	F-box/LRR-repeat protein 3 [Dendrobium catenatum]
gene-MA16_Dca022110	75	85	69	38	34	41	1.55196	2.29669	1.69417	1.02033	0.926297	0.972123	0.00345544	-0.730116	down	--	--	--	--	--	--	--	Domain of unknown function (DUF4408)	--	S	Function unknown	uncharacterized protein LOC110114430 [Dendrobium catenatum]
gene-MA16_Dca025426	134	152	99	240	225	194	1.45842	2.10575	1.27889	3.40946	3.20403	2.42795	0.00477105	0.639106	up	--	--	--	--	--	--	--	--	--	--	--	uncharacterized protein LOC110102712 [Dendrobium catenatum]
gene-MA16_Dca005365	336	215	211	107	139	194	1.78848	1.4973	1.34203	0.748101	0.978712	1.19075	0.000215821	-0.6826	down	--	--	--	--	--	--	--	Probable zinc-ribbon domain	Protein ENHANCED DISEASE RESISTANCE 4 OS=Arabidopsis thaliana OX=3702 GN=EDR4 PE=1 SV=1	S	Function unknown	protein ENHANCED DISEASE RESISTANCE 4-like [Dendrobium catenatum]
gene-MA16_Dca016797	2164	1500	1334	2714	3032	2321	15.8013	14.4294	11.7269	26.2342	29.2327	19.579	0.000103723	0.674532	up	--	--	Cellular Component: integral component of membrane (GO:0016021);;	--	--	[R]	General function prediction only	10 TM Acyl Transferase domain found in Cas1p	Protein REDUCED WALL ACETYLATION 4 OS=Arabidopsis thaliana OX=3702 GN=RWA4 PE=2 SV=2	S	Function unknown	protein REDUCED WALL ACETYLATION 4-like [Dendrobium catenatum]
Dendrobium_catenatum_newGene_26055	695	327	468	195	322	279	3.29622	2.02969	2.65674	1.22608	2.01711	1.52563	0.000457708	-0.716446	down	--	--	--	--	--	--	--	--	--	--	--	hypothetical protein MA16_Dca006761 [Dendrobium catenatum]
gene-MA16_Dca008382	393	339	314	509	562	712	5.00422	5.64296	4.78252	8.58661	9.45733	10.4719	1.2e-08	0.730878	up	[GR]	Carbohydrate transport and metabolism;; General function prediction only	Biological Process: metabolic process (GO:0008152);; Molecular Function: hydrolase activity (GO:0016787);;	--	--	[R]	General function prediction only	Haloacid dehalogenase-like hydrolase;; haloacid dehalogenase-like hydrolase;; HAD-hyrolase-like	5-amino-6-(5-phospho-D-ribitylamino)uracil phosphatase, chloroplastic OS=Arabidopsis thaliana OX=3702 GN=PYRP2 PE=1 SV=1	S	Function unknown	uncharacterized protein LOC110099993 [Dendrobium catenatum]
gene-MA16_Dca016055	683	345	408	286	250	297	4.24196	2.60737	2.87404	2.54291	2.22958	2.08466	0.000466166	-0.638009	down	[G]	Carbohydrate transport and metabolism	--	--	--	--	--	Protein of unknown function, DUF547	--	S	Function unknown	hypothetical protein MA16_Dca016055 [Dendrobium catenatum]
gene-MA16_Dca004869	487	168	135	121	77	50	9.09379	4.09139	3.01028	2.97981	1.886	1.06753	0.00130935	-0.878715	down	--	--	--	--	--	--	--	--	--	--	--	hypothetical protein MA16_Dca004869 [Dendrobium catenatum]
gene-MA16_Dca008868	3594	1411	1501	958	913	842	20.7538	10.6458	10.3571	7.31091	6.95903	5.60137	6.66e-06	-0.952229	down	[H]	Coenzyme transport and metabolism	--	--	--	--	--	Putative S-adenosyl-L-methionine-dependent methyltransferase;; Methyltransferase domain	Probable methyltransferase PMT21 OS=Arabidopsis thaliana OX=3702 GN=ERD3 PE=2 SV=1	S	Function unknown	putative methyltransferase PMT21 [Dendrobium catenatum]
gene-MA16_Dca016726	753	597	629	961	920	1230	11.3681	12.0717	11.8706	20.3949	19.1677	23.1858	1e-08	0.635253	up	[O]	Posttranslational modification, protein turnover, chaperones	Biological Process: sulfate assimilation (GO:0000103);; Biological Process: protein folding (GO:0006457);; Biological Process: glycerol ether metabolic process (GO:0006662);; Cellular Component: chloroplast (GO:0009507);; Molecular Function: protein disulfide oxidoreductase activity (GO:0015035);; Molecular Function: oxidoreductase activity, acting on a sulfur group of donors, disulfide as accept…	--	--	[O]	Posttranslational modification, protein turnover, chaperones	Thioredoxin	Thioredoxin-like 1-2, chloroplastic OS=Oryza sativa subsp. japonica OX=39947 GN=Os03g0326500 PE=2 SV=1	O	Posttranslational modification, protein turnover, chaperones	thioredoxin-like 1-2, chloroplastic [Dendrobium catenatum]
gene-MA16_Dca020226	34	54	34	169	135	516	0.198074	0.56626	0.230515	1.49246	1.21903	4.52705	2.26e-09	1.61003	up	[V]	Defense mechanisms	Molecular Function: hydrolase activity (GO:0016787);;	--	--	[T]	Signal transduction mechanisms	NUDIX domain	Nudix hydrolase 8 OS=Arabidopsis thaliana OX=3702 GN=NUDT8 PE=2 SV=2	S	Function unknown	nudix hydrolase 8-like [Dendrobium catenatum]
gene-MA16_Dca027169	69	32	35	14	19	23	0.886252	0.533205	0.528722	0.236745	0.318744	0.333798	0.00794651	-0.725807	down	--	--	Cellular Component: membrane (GO:0016020);;	--	--	[TZ]	Signal transduction mechanisms;; Cytoskeleton	Formin Homology 2 Domain;; PPR repeat family	Formin-like protein 8 OS=Oryza sativa subsp. japonica OX=39947 GN=FH8 PE=2 SV=1	S	Function unknown	Formin-like protein 8 [Dendrobium catenatum]
gene-MA16_Dca007305	195	171	164	362	317	207	2.17591	2.55271	2.17838	5.2446	4.47239	2.57224	0.00800004	0.62114	up	--	--	--	--	--	--	--	Protein of unknown function (DUF674)	--	S	Function unknown	hypothetical protein MA16_Dca007305 [Dendrobium catenatum]
gene-MA16_Dca011881	1058	366	400	270	147	187	6.1923	2.73244	2.80133	2.07084	1.18769	1.23824	2.45e-05	-1.05443	down	[R]	General function prediction only	--	--	--	[R]	General function prediction only	Tetratricopeptide repeat;; Tetratricopeptide repeat;; TPR repeat;; Tetratricopeptide repeat;; Tetratricopeptide repeat;; Tetratricopeptide repeat;; Tetratricopeptide repeat;; Tetratricopeptide repeat;; Tetratricopeptide repeat;; Tetratricopeptide repeat;; Thioredoxin	TPR repeat-containing thioredoxin TTL1 OS=Arabidopsis thaliana OX=3702 GN=TTL1 PE=1 SV=1	O	Posttranslational modification, protein turnover, chaperones	TPR repeat-containing thioredoxin TTL1-like isoform X1 [Dendrobium catenatum]
gene-MA16_Dca011340	435	422	383	578	619	810	4.01082	5.09288	4.33359	7.13325	7.4765	8.45295	2.08e-06	0.646053	up	--	--	--	--	--	[S]	Function unknown	Uncharacterised protein family (UPF0183)	UPF0183 protein At3g51130 OS=Arabidopsis thaliana OX=3702 GN=At3g51130 PE=2 SV=2	S	Function unknown	UPF0183 protein At3g51130 [Dendrobium catenatum]
gene-MA16_Dca003183	31	37	18	98	78	110	0.346907	0.535152	0.240466	1.46147	1.1572	1.42817	4.11e-06	1.1873	up	[T]	Signal transduction mechanisms	Molecular Function: catalytic activity (GO:0003824);;	--	--	[C]	Energy production and conversion	CBS domain	SNF1-related protein kinase regulatory subunit gamma-1 OS=Arabidopsis thaliana OX=3702 GN=KING1 PE=1 SV=2	T	Signal transduction mechanisms	SNF1-related protein kinase regulatory subunit gamma-1-like [Dendrobium catenatum]
gene-MA16_Dca000914	327	202	238	119	154	124	3.51034	2.79467	3.16311	1.95689	2.81973	2.12875	0.000136649	-0.763234	down	--	--	--	--	--	[I]	Lipid transport and metabolism	CRAL/TRIO domain;; Divergent CRAL/TRIO domain	Patellin-5 OS=Arabidopsis thaliana OX=3702 GN=PATL5 PE=1 SV=2	S	Function unknown	random slug protein 5-like isoform X3 [Dendrobium catenatum]
gene-MA16_Dca005772	565	252	200	147	129	101	5.96471	3.52191	2.50205	2.02342	1.77964	1.20594	0.000125625	-0.950871	down	--	--	Molecular Function: GTPase activity (GO:0003924);; Molecular Function: structural constituent of cytoskeleton (GO:0005200);; Molecular Function: GTP binding (GO:0005525);; Cellular Component: cytoplasm (GO:0005737);; Cellular Component: microtubule (GO:0005874);; Biological Process: microtubule-based process (GO:0007017);;	K07375|0|egu:105054846|K07375 tubulin beta | (RefSeq) tubulin beta chain-like	Phagosome (ko04145)	[Z]	Cytoskeleton	Tubulin/FtsZ family, GTPase domain;; Tubulin C-terminal domain	Tubulin beta-2 chain OS=Eleusine indica OX=29674 GN=TUBB2 PE=2 SV=1	Z	Cytoskeleton	tubulin beta chain-like [Dendrobium catenatum]
gene-MA16_Dca003246	4460	3340	3386	5932	5422	7579	113.348	111.181	103.038	199.728	182.187	222.437	6.36e-16	0.751831	up	[M]	Cell wall/membrane/envelope biogenesis	Molecular Function: transporter activity (GO:0005215);; Biological Process: transport (GO:0006810);;	K03098|7.68589e-91|egu:105050712|K03098 apolipoprotein D and lipocalin family protein | (RefSeq) temperature-induced lipocalin-1	--	[M]	Cell wall/membrane/envelope biogenesis	Lipocalin-like domain;; Lipocalin / cytosolic fatty-acid binding protein family	Temperature-induced lipocalin-1 OS=Arabidopsis thaliana OX=3702 GN=TIL PE=1 SV=1	M	Cell wall/membrane/envelope biogenesis	temperature-induced lipocalin-1-like [Dendrobium catenatum]
gene-MA16_Dca000458	396	275	315	151	174	258	10.9527	9.54755	9.98982	5.21843	6.39121	7.86352	2.24e-05	-0.687036	down	--	--	Cellular Component: membrane (GO:0016020);;	--	--	[S]	Function unknown	Jagunal, ER re-organisation during oogenesis	--	U	Intracellular trafficking, secretion, and vesicular transport	uncharacterized protein LOC110093879 isoform X1 [Dendrobium catenatum]
Dendrobium_catenatum_newGene_24255	9597	6440	8373	11374	11301	19615	264.946	232.844	276.777	415.927	412.469	625.312	7.87e-08	0.730713	up	--	--	--	--	--	--	--	Metallothionein	Metallothionein-like protein 3B OS=Oryza sativa subsp. japonica OX=39947 GN=MT3B PE=2 SV=1	S	Function unknown	metallothionein-like protein type 3 [Asparagus officinalis]
gene-MA16_Dca004072	1658	1071	1238	2120	1830	2343	29.9369	25.3146	26.7153	50.7469	43.6721	48.9346	1.53e-07	0.661545	up	--	--	Cellular Component: integral component of membrane (GO:0016021);;	--	--	--	--	--	--	S	Function unknown	hypothetical protein MA16_Dca004072 [Dendrobium catenatum]
gene-MA16_Dca000946	552	280	287	158	177	253	2.63127	1.78674	1.66375	1.0068	1.17224	1.46308	5.13e-05	-0.771934	down	[R]	General function prediction only	--	K20241|0|pda:103716318|K20241 WD repeat-containing protein 44 | (RefSeq) WD repeat-containing protein 44-like	--	[S]	Function unknown	WD domain, G-beta repeat;; Anaphase-promoting complex subunit 4 WD40 domain	COMPASS-like H3K4 histone methylase component WDR5B OS=Arabidopsis thaliana OX=3702 GN=WDR5B PE=1 SV=1	S	Function unknown	Protein Mut11 [Dendrobium catenatum]
gene-MA16_Dca014746	253	236	185	847	620	743	3.25732	3.98581	2.89267	14.527	10.591	11.2023	3.22e-16	1.52079	up	--	--	--	--	--	--	--	--	--	S	Function unknown	hypothetical protein MA16_Dca014746 [Dendrobium catenatum]
gene-MA16_Dca020871	276	191	246	556	532	1068	9.00859	8.16615	9.58892	24.067	22.9736	40.2897	4.23e-14	1.37804	up	--	--	--	--	--	--	--	--	--	--	--	uncharacterized protein LOC110098409 [Dendrobium catenatum]
gene-MA16_Dca000936	29	18	26	88	144	109	0.191446	0.160673	0.20817	0.790114	1.29808	0.859595	1.03e-09	1.55745	up	[G]	Carbohydrate transport and metabolism	Molecular Function: beta-fructofuranosidase activity (GO:0004564);; Biological Process: metabolic process (GO:0008152);; Cellular Component: membrane (GO:0016020);;	K01193|0|mus:103972079|K01193 beta-fructofuranosidase [EC:3.2.1.26] | (RefSeq) INV-V; beta-fructofuranosidase 1	Galactose metabolism (ko00052);; Starch and sucrose metabolism (ko00500)	[G]	Carbohydrate transport and metabolism	Glycosyl hydrolases family 32 N-terminal domain;; Glycosyl hydrolases family 32 C terminal;; Domain of unknown function (DUF3357)	Beta-fructofuranosidase, soluble isoenzyme I OS=Daucus carota OX=4039 GN=INV*DC4 PE=1 SV=2	G	Carbohydrate transport and metabolism	Beta-fructofuranosidase, soluble isoenzyme I [Dendrobium catenatum]
gene-MA16_Dca023488	201	107	156	35	65	43	1.7688	1.3037	1.63976	0.41036	0.831598	0.452181	1.29e-06	-1.19613	down	--	--	--	--	--	[U]	Intracellular trafficking, secretion, and vesicular transport	Endonuclease/Exonuclease/phosphatase family	Type IV inositol polyphosphate 5-phosphatase 9 OS=Arabidopsis thaliana OX=3702 GN=IP5P9 PE=1 SV=1	T	Signal transduction mechanisms	type IV inositol polyphosphate 5-phosphatase 9-like isoform X1 [Dendrobium catenatum]
gene-MA16_Dca028811	325	612	539	611	1801	1999	19.514	48.1053	38.7004	48.5764	142.939	138.602	0.00883415	0.728065	up	--	--	--	--	--	--	--	--	--	--	--	hypothetical protein MA16_Dca028811 [Dendrobium catenatum]
gene-MA16_Dca010994	88	34	35	101	126	125	0.622234	0.305517	0.295287	0.982006	1.22259	1.03472	0.000478299	0.880433	up	--	--	--	--	--	[K]	Transcription	GATA zinc finger	GATA transcription factor 26 OS=Arabidopsis thaliana OX=3702 GN=GATA26 PE=2 SV=1	K	Transcription	GATA transcription factor 26 [Dendrobium catenatum]
gene-MA16_Dca022353	2007	956	1455	668	676	1238	6.3393	3.95389	5.50223	2.79351	2.82232	4.51465	0.000195734	-0.67622	down	[V]	Defense mechanisms	Molecular Function: ATP binding (GO:0005524);; Cellular Component: integral component of membrane (GO:0016021);; Molecular Function: ATPase activity, coupled to transmembrane movement of substances (GO:0042626);; Biological Process: transmembrane transport (GO:0055085);;	K05666|0|pda:103708768|K05666 ATP-binding cassette, subfamily C (CFTR/MRP), member 2 | (RefSeq) ABC transporter C family member 3-like	--	[Q]	Secondary metabolites biosynthesis, transport and catabolism	ABC transporter transmembrane region;; ABC transporter;; 50S ribosome-binding GTPase	ABC transporter C family member 3 OS=Arabidopsis thaliana OX=3702 GN=ABCC3 PE=1 SV=1	V	Defense mechanisms	ABC transporter C family member 3-like [Dendrobium catenatum]
Dendrobium_catenatum_newGene_28466	236	107	135	94	54	49	14.8262	8.74969	10.1348	7.77644	4.45033	3.49512	0.00255781	-0.786269	down	--	--	Biological Process: dephosphorylation (GO:0016311);; Molecular Function: phosphatase activity (GO:0016791);;	K13248|9.24778e-36|egu:105042868|K13248 pyridoxal phosphate phosphatase PHOSPHO2 [EC:3.1.3.74] | (RefSeq) inorganic pyrophosphatase 2-like	Vitamin B6 metabolism (ko00750)	[R]	General function prediction only	Putative Phosphatase	Inorganic pyrophosphatase 2 OS=Arabidopsis thaliana OX=3702 GN=At1g17710 PE=2 SV=1	S	Function unknown	thiamine phosphate phosphatase-like protein [Dendrobium catenatum]
gene-MA16_Dca005357	1701	1155	1196	605	726	689	38.035	33.9489	32.3531	17.9063	21.5912	18.0009	3.65e-11	-0.902509	down	--	--	Cellular Component: integral component of membrane (GO:0016021);;	--	--	--	--	Arabinogalactan peptide	Arabinogalactan protein 16 OS=Arabidopsis thaliana OX=3702 GN=AGP16 PE=1 SV=1	S	Function unknown	Arabinogalactan peptide 16 [Dendrobium catenatum]
gene-MA16_Dca026921	450	274	304	509	548	840	15.9805	12.733	12.9248	23.9573	25.7643	34.5098	2.8e-08	0.824746	up	--	--	Cellular Component: nucleosome (GO:0000786);; Cellular Component: nuclear chromatin (GO:0000790);; Molecular Function: DNA binding (GO:0003677);; Biological Process: chromatin silencing (GO:0006342);; Molecular Function: protein heterodimerization activity (GO:0046982);;	K11251|7.08369e-57|egu:105052656|K11251 histone H2A | (RefSeq) probable histone H2A.2	--	[B]	Chromatin structure and dynamics	C-terminus of histone H2A;; Core histone H2A/H2B/H3/H4;; Histone-like transcription factor (CBF/NF-Y) and archaeal histone	Protein H2A.7 OS=Triticum aestivum OX=4565 GN=H2A-4 PE=2 SV=3	B	Chromatin structure and dynamics	probable histone H2A.3 [Dendrobium catenatum]
gene-MA16_Dca021262	269	164	158	67	56	95	1.24309	0.991092	0.872799	0.405563	0.337589	0.507442	1.96e-08	-1.17334	down	[P]	Inorganic ion transport and metabolism	Molecular Function: calcium-transporting ATPase activity (GO:0005388);; Molecular Function: calmodulin binding (GO:0005516);; Molecular Function: ATP binding (GO:0005524);; Cellular Component: integral component of plasma membrane (GO:0005887);; Cellular Component: intracellular membrane-bounded organelle (GO:0043231);; Molecular Function: metal ion binding (GO:0046872);; Biological Process: calc…	K01537|0|egu:105045328|K01537 Ca2+-transporting ATPase [EC:3.6.3.8] | (RefSeq) probable calcium-transporting ATPase 5, plasma membrane-type	--	[P]	Inorganic ion transport and metabolism	Cation transporting ATPase, C-terminus;; E1-E2 ATPase;; Ca2+-ATPase N terminal autoinhibitory domain;; haloacid dehalogenase-like hydrolase;; Cation transport ATPase (P-type);; Cation transporter/ATPase, N-terminus;; haloacid dehalogenase-like hydrolase	Probable calcium-transporting ATPase 9, plasma membrane-type OS=Oryza sativa subsp. japonica OX=39947 GN=ACA9 PE=3 SV=1	P	Inorganic ion transport and metabolism	probable calcium-transporting ATPase 5, plasma membrane-type [Dendrobium catenatum]
gene-MA16_Dca025816	357	441	362	630	550	944	2.03236	3.02794	2.57165	4.94734	4.43089	5.64136	5.51e-05	0.735918	up	[I]	Lipid transport and metabolism	--	K01054|1.22417e-117|pda:103719255|K01054 acylglycerol lipase [EC:3.1.1.23] | (RefSeq) monoglyceride lipase	Glycerolipid metabolism (ko00561)	[I]	Lipid transport and metabolism	Serine aminopeptidase, S33;; alpha/beta hydrolase fold	Caffeoylshikimate esterase OS=Arabidopsis thaliana OX=3702 GN=CSE PE=1 SV=1	I	Lipid transport and metabolism	hypothetical protein MA16_Dca025816 [Dendrobium catenatum]
gene-MA16_Dca002146	1679	1272	1371	2413	1971	4888	12.4208	12.1469	11.9523	23.8682	19.0022	41.4479	3.73e-07	0.931446	up	[O]	Posttranslational modification, protein turnover, chaperones	Biological Process: protein peptidyl-prolyl isomerization (GO:0000413);; Molecular Function: peptidyl-prolyl cis-trans isomerase activity (GO:0003755);; Molecular Function: FK506 binding (GO:0005528);; Cellular Component: endoplasmic reticulum membrane (GO:0005789);; Biological Process: chaperone-mediated protein folding (GO:0061077);;	--	--	[O]	Posttranslational modification, protein turnover, chaperones	FKBP-type peptidyl-prolyl cis-trans isomerase	70 kDa peptidyl-prolyl isomerase OS=Triticum aestivum OX=4565 GN=FKBP70 PE=1 SV=1	O	Posttranslational modification, protein turnover, chaperones	Peptidyl-prolyl cis-trans isomerase FKBP62 [Dendrobium catenatum]
gene-MA16_Dca027329	452	277	287	130	190	160	2.0274	1.54057	1.4553	0.725588	1.05847	0.839778	3.51e-06	-0.891285	down	[R]	General function prediction only	--	--	--	[T]	Signal transduction mechanisms	NB-ARC domain	Putative disease resistance RPP13-like protein 1 OS=Arabidopsis thaliana OX=3702 GN=RPPL1 PE=3 SV=1	S	Function unknown	Putative disease resistance RPP13-like protein 1 [Dendrobium catenatum]
gene-MA16_Dca006614	270	295	125	43	67	30	2.57966	3.69855	1.42835	0.544437	0.846252	0.325082	1.3e-07	-1.41024	down	[QV]	Secondary metabolites biosynthesis, transport and catabolism;; Defense mechanisms	--	--	--	[Q]	Secondary metabolites biosynthesis, transport and catabolism	Cytochrome P450	Cytochrome P450 71A1 OS=Persea americana OX=3435 GN=CYP71A1 PE=1 SV=2	Q	Secondary metabolites biosynthesis, transport and catabolism	cytochrome P450 71A1-like [Dendrobium catenatum]
gene-MA16_Dca016962	267	292	212	130	109	211	2.4451	3.51001	2.32811	1.57936	1.32112	2.23351	0.0012593	-0.669614	down	[G]	Carbohydrate transport and metabolism	Molecular Function: sugar:proton symporter activity (GO:0005351);; Molecular Function: glucose transmembrane transporter activity (GO:0005355);; Cellular Component: integral component of plasma membrane (GO:0005887);; Biological Process: proton transport (GO:0015992);; Biological Process: glucose import (GO:0046323);; Biological Process: glucose transmembrane transport (GO:1904659);;	--	--	[R]	General function prediction only	Sugar (and other) transporter;; Major Facilitator Superfamily	Sugar transport protein MST4 OS=Oryza sativa subsp. japonica OX=39947 GN=MST4 PE=1 SV=1	G	Carbohydrate transport and metabolism	sugar transport protein 13 [Dendrobium catenatum]
gene-MA16_Dca022114	398	212	185	527	375	815	4.43842	3.10117	2.47351	7.78953	5.53773	10.5115	8.55e-06	0.93776	up	[G]	Carbohydrate transport and metabolism	Biological Process: carbohydrate metabolic process (GO:0005975);; Molecular Function: mannan endo-1,4-beta-mannosidase activity (GO:0016985);;	K19355|0|pda:103712710|K19355 mannan endo-1,4-beta-mannosidase [EC:3.2.1.78] | (RefSeq) mannan endo-1,4-beta-mannosidase 1	Fructose and mannose metabolism (ko00051)	--	--	Cellulase (glycosyl hydrolase family 5)	Mannan endo-1,4-beta-mannosidase 1 OS=Oryza sativa subsp. japonica OX=39947 GN=MAN1 PE=2 SV=2	G	Carbohydrate transport and metabolism	mannan endo-1,4-beta-mannosidase 1-like [Dendrobium catenatum]
gene-MA16_Dca024359	123	56	39	93	143	344	4.04021	2.40361	1.50569	4.01531	6.21336	13.0658	0.00121726	0.871223	up	--	--	Cellular Component: nucleosome (GO:0000786);; Molecular Function: DNA binding (GO:0003677);; Cellular Component: nucleus (GO:0005634);; Molecular Function: protein heterodimerization activity (GO:0046982);;	K11252|1.06295e-60|pda:103710879|K11252 histone H2B | (RefSeq) histone H2B.11-like	--	[B]	Chromatin structure and dynamics	Core histone H2A/H2B/H3/H4	Histone H2B.1 OS=Arabidopsis thaliana OX=3702 GN=At1g07790 PE=1 SV=3	B	Chromatin structure and dynamics	histone H2B.4-like [Dendrobium catenatum]
gene-MA16_Dca007414	1510	541	607	168	260	382	15.2283	7.21456	7.24428	2.24396	3.45538	4.5403	1.61e-08	-1.30072	down	[G]	Carbohydrate transport and metabolism	Cellular Component: integral component of membrane (GO:0016021);; Molecular Function: pectate lyase activity (GO:0030570);; Biological Process: pectin catabolic process (GO:0045490);; Molecular Function: metal ion binding (GO:0046872);;	K01728|0|osa:4335013|K01728 pectate lyase [EC:4.2.2.2] | (RefSeq) probable pectate lyase 8	Pentose and glucuronate interconversions (ko00040)	--	--	Pectate lyase;; Right handed beta helix region	Probable pectate lyase 15 OS=Arabidopsis thaliana OX=3702 GN=At4g13710 PE=2 SV=1	G	Carbohydrate transport and metabolism	probable pectate lyase 8 [Dendrobium catenatum]
gene-MA16_Dca002449	2192	1195	1362	948	910	1035	29.8937	21.3727	22.2689	17.1475	16.3769	16.2788	3.5e-05	-0.61107	down	--	--	--	--	--	--	--	LSD1 zinc finger	Protein LOL1 OS=Arabidopsis thaliana OX=3702 GN=LOL1 PE=2 SV=1	S	Function unknown	Protein LOL1 [Dendrobium catenatum]
gene-MA16_Dca012246	857	1109	813	451	501	294	13.5268	24.8738	15.8114	7.54594	9.16056	4.94892	0.000121317	-0.877811	down	--	--	Molecular Function: DNA binding (GO:0003677);;	--	--	--	--	Myb-like DNA-binding domain;; Myb-like DNA-binding domain	MYB-like transcription factor ETC1 OS=Arabidopsis thaliana OX=3702 GN=ETC1 PE=2 SV=1	K	Transcription	Transcription factor CPC [Dendrobium catenatum]
gene-MA16_Dca015434	71	43	39	9	27	14	0.633977	0.506392	0.411488	0.100899	0.317574	0.144227	0.00336769	-0.813687	down	[GI]	Carbohydrate transport and metabolism;; Lipid transport and metabolism	Molecular Function: pectinesterase activity (GO:0030599);; Molecular Function: pectinesterase inhibitor activity (GO:0046910);; Cellular Component: cell periphery (GO:0071944);;	--	--	--	--	Pectinesterase;; Plant invertase/pectin methylesterase inhibitor	Probable pectinesterase/pectinesterase inhibitor 51 OS=Arabidopsis thaliana OX=3702 GN=PME51 PE=2 SV=1	G	Carbohydrate transport and metabolism	probable pectinesterase/pectinesterase inhibitor 51 [Dendrobium catenatum]
gene-MA16_Dca011981	534	269	331	195	156	304	4.8366	3.18232	3.58696	2.33178	1.86633	3.17974	0.00089459	-0.657298	down	[GI]	Carbohydrate transport and metabolism;; Lipid transport and metabolism	Molecular Function: pectinesterase activity (GO:0030599);; Molecular Function: pectinesterase inhibitor activity (GO:0046910);; Biological Process: cell wall organization (GO:0071555);; Cellular Component: cell periphery (GO:0071944);;	K01051|0|pda:103716945|K01051 pectinesterase [EC:3.1.1.11] | (RefSeq) pectinesterase	Pentose and glucuronate interconversions (ko00040);; Starch and sucrose metabolism (ko00500)	--	--	Pectinesterase;; Plant invertase/pectin methylesterase inhibitor	Pectinesterase/pectinesterase inhibitor PPE8B OS=Prunus persica OX=3760 PE=2 SV=1	G	Carbohydrate transport and metabolism	pectinesterase/pectinesterase inhibitor PPE8B-like [Dendrobium catenatum]
gene-MA16_Dca002117	890	1163	816	3821	2844	3751	14.3893	24.6248	15.7878	81.8686	60.8023	70.0414	3.48e-18	1.61989	up	--	--	--	K09490|9.21734e-07|cic:CICLE_v10030032mg|K09490 heat shock 70kDa protein 5 | (RefSeq) hypothetical protein	Protein export (ko03060);; Protein processing in endoplasmic reticulum (ko04141)	--	--	Hsp70 protein	--	O	Posttranslational modification, protein turnover, chaperones	uncharacterized protein LOC110114121 [Dendrobium catenatum]
gene-MA16_Dca000735	208	140	168	80	91	145	1.05421	1.11967	0.969003	0.583403	0.614787	0.982108	0.00231884	-0.604735	down	--	--	Molecular Function: hydrolase activity (GO:0016787);; Biological Process: phosphatidylinositol dephosphorylation (GO:0046856);;	--	--	[U]	Intracellular trafficking, secretion, and vesicular transport	Endonuclease/Exonuclease/phosphatase family	Type IV inositol polyphosphate 5-phosphatase 7 OS=Arabidopsis thaliana OX=3702 GN=IP5P7 PE=1 SV=1	T	Signal transduction mechanisms	type I inositol polyphosphate 5-phosphatase 4-like [Dendrobium catenatum]
Dendrobium_catenatum_newGene_42997	684	588	558	2758	1867	1349	15.8889	17.8974	15.5152	84.9228	57.3654	36.1891	4.49e-10	1.41002	up	--	--	--	--	--	--	--	--	--	--	--	early light-induced protein 1, chloroplastic-like isoform X1 [Dendrobium catenatum]
gene-MA16_Dca001909	94	87	52	24	16	36	1.32283	1.59885	0.875008	0.432263	0.284625	0.585938	7.61e-05	-1.04796	down	--	--	Molecular Function: hydrolase activity, hydrolyzing O-glycosyl compounds (GO:0004553);; Biological Process: carbohydrate metabolic process (GO:0005975);;	--	--	--	--	Glycosyl hydrolases family 17	Glucan endo-1,3-beta-glucosidase OS=Vitis vinifera OX=29760 GN=VIT_06s0061g00120 PE=1 SV=2	G	Carbohydrate transport and metabolism	glucan endo-1,3-beta-glucosidase-like [Dendrobium catenatum]
gene-MA16_Dca011640	88	73	59	270	292	556	0.945543	1.02519	0.758402	3.85136	4.15861	6.91884	6.89e-21	1.93321	up	--	--	--	--	--	--	--	UBA-like domain (DUF1421)	--	S	Function unknown	uncharacterized protein LOC110094762 [Dendrobium catenatum]
gene-MA16_Dca001571	63	33	40	17	11	16	2.00072	1.35793	1.51115	0.682082	0.441936	0.575446	0.00101013	-0.902425	down	--	--	--	--	--	--	--	Domain of unknown function (DUF4218)	--	S	Function unknown	hypothetical protein MA16_Dca001571 [Dendrobium catenatum]
gene-MA16_Dca016458	233	112	158	92	56	77	1.99217	1.26413	1.61709	1.03098	0.632607	0.753305	0.000520501	-0.82876	down	[E]	Amino acid transport and metabolism	--	K14638|0|egu:105037951|K14638 solute carrier family 15 (peptide/histidine transporter), member 3/4 | (RefSeq) protein NRT1/ PTR FAMILY 5.10	--	[E]	Amino acid transport and metabolism	POT family	Protein NRT1/ PTR FAMILY 5.10 OS=Arabidopsis thaliana OX=3702 GN=NPF5.10 PE=2 SV=1	E	Amino acid transport and metabolism	protein NRT1/ PTR FAMILY 5.10-like isoform X1 [Dendrobium catenatum]
gene-MA16_Dca025528	9	14	12	47	42	173	0.299207	0.617268	0.4978	2.18856	1.97961	7.14312	2.99e-06	1.29896	up	--	--	--	--	--	[R]	General function prediction only	C2H2-type zinc finger;; C2H2-type zinc finger	Zinc finger protein ZAT11 OS=Arabidopsis thaliana OX=3702 GN=ZAT11 PE=2 SV=1	S	Function unknown	Zinc finger protein ZAT11 [Dendrobium catenatum]
gene-MA16_Dca014886	152	154	186	320	414	552	1.41265	1.87792	2.08009	3.95575	5.10694	5.95316	4.18e-10	1.17765	up	[QV]	Secondary metabolites biosynthesis, transport and catabolism;; Defense mechanisms	--	--	--	[Q]	Secondary metabolites biosynthesis, transport and catabolism	Cytochrome P450	Cytochrome P450 78A5 OS=Arabidopsis thaliana OX=3702 GN=CYP78A5 PE=2 SV=1	Q	Secondary metabolites biosynthesis, transport and catabolism	cytochrome P450 78A5-like [Dendrobium catenatum]
gene-MA16_Dca008152	129	90	183	58	41	68	4.38412	3.99506	7.46531	2.583	1.81775	2.64853	0.00041519	-0.895568	down	--	--	--	--	--	--	--	Protein of unknown function, DUF538	--	S	Function unknown	uncharacterized protein LOC110093597 isoform X1 [Dendrobium catenatum]
gene-MA16_Dca002119	3	8	16	63	30	157	0.015305	0.073897	0.142463	0.61602	0.290824	1.34599	2.94e-05	1.14328	up	[O]	Posttranslational modification, protein turnover, chaperones	Molecular Function: ATP binding (GO:0005524);;	K03283|0|csv:101211905|K03283 heat shock 70kDa protein 1/8 | (RefSeq) heat shock cognate 70 kDa protein	Spliceosome (ko03040);; Protein processing in endoplasmic reticulum (ko04141);; Endocytosis (ko04144)	[O]	Posttranslational modification, protein turnover, chaperones	Hsp70 protein;; MreB/Mbl protein;; NAD-specific glutamate dehydrogenase	Heat shock cognate 70 kDa protein OS=Petunia hybrida OX=4102 GN=HSP70 PE=2 SV=1	O	Posttranslational modification, protein turnover, chaperones	heat shock cognate 70 kDa protein-like [Dendrobium catenatum]
gene-MA16_Dca014362	10406	7628	7756	2927	3671	3080	65.8392	64.0881	58.8036	24.0498	30.4059	21.696	3.24e-19	-1.2743	down	[T]	Signal transduction mechanisms	Cellular Component: membrane (GO:0016020);;	--	--	[PQ]	Inorganic ion transport and metabolism;; Secondary metabolites biosynthesis, transport and catabolism	Ferric reductase NAD binding domain;; FAD-binding domain;; Ferric reductase like transmembrane component	Ferric reduction oxidase 7, chloroplastic OS=Arabidopsis thaliana OX=3702 GN=FRO7 PE=2 SV=1	U	Intracellular trafficking, secretion, and vesicular transport	Ferric reduction oxidase 7, chloroplastic [Dendrobium catenatum]
Dendrobium_catenatum_newGene_35496	81	60	54	122	105	122	1.17568	1.16046	0.968019	2.55629	2.0445	2.18905	0.00158691	0.701167	up	--	--	Cellular Component: integral component of membrane (GO:0016021);;	--	--	--	--	--	--	S	Function unknown	hypothetical protein MANES_04G020700 [Manihot esculenta]
gene-MA16_Dca021469	206	177	198	240	265	459	1.41376	1.80544	1.49908	2.5086	2.40275	3.40622	0.000863448	0.613739	up	[P]	Inorganic ion transport and metabolism	Cellular Component: chloroplast (GO:0009507);; Molecular Function: potassium ion transmembrane transporter activity (GO:0015079);; Cellular Component: integral component of membrane (GO:0016021);; Biological Process: potassium ion transmembrane transport (GO:0071805);;	K03549|0|mus:103992353|K03549 KUP system potassium uptake protein | (RefSeq) potassium transporter 23	--	--	--	K+ potassium transporter	Potassium transporter 23 OS=Oryza sativa subsp. japonica OX=39947 GN=HAK23 PE=2 SV=1	P	Inorganic ion transport and metabolism	potassium transporter 23 [Dendrobium catenatum]
Dendrobium_catenatum_newGene_22111	246	182	152	62	95	147	1.91119	1.85306	1.3943	0.647875	0.975511	1.30669	0.000447523	-0.764299	down	--	--	Molecular Function: metalloendopeptidase activity (GO:0004222);; Biological Process: proteolysis (GO:0006508);; Biological Process: cell adhesion (GO:0007155);; Cellular Component: membrane (GO:0016020);;	K01404|5.40741e-126|mus:103996181|K01404 leishmanolysin [EC:3.4.24.36] | (RefSeq) leishmanolysin-like peptidase	--	[MV]	Cell wall/membrane/envelope biogenesis;; Defense mechanisms	Leishmanolysin	--	O	Posttranslational modification, protein turnover, chaperones	uncharacterized protein LOC110100801 [Dendrobium catenatum]
gene-MA16_Dca022299	142	96	171	46	97	42	1.32642	1.15939	1.9244	0.555	1.20017	0.439017	0.00981941	-0.692166	down	--	--	Molecular Function: transcription factor activity, RNA polymerase II core promoter sequence-specific binding involved in preinitiation complex assembly (GO:0001075);; Molecular Function: RNA polymerase II transcription factor activity, TBP-class protein binding, involved in preinitiation complex assembly (GO:0001129);; Molecular Function: chromatin binding (GO:0003682);; Cellular Component: trans…	K03128|9.79469e-129|egu:105053233|K03128 transcription initiation factor TFIID subunit 2 | (RefSeq) transcription initiation factor TFIID subunit 2	Basal transcription factors (ko03022)	[K]	Transcription	--	Transcription initiation factor TFIID subunit 2 OS=Arabidopsis thaliana OX=3702 GN=TAF2 PE=2 SV=1	K	Transcription	hypothetical protein MA16_Dca022299 [Dendrobium catenatum]
gene-MA16_Dca006348	2475	1064	1357	744	510	339	32.8932	19.3454	21.4469	13.3778	8.74824	5.11508	0.00237855	-0.837178	down	--	--	Cellular Component: endoplasmic reticulum (GO:0005783);;	--	--	[P]	Inorganic ion transport and metabolism	SPX domain	SPX domain-containing protein 1 OS=Oryza sativa subsp. japonica OX=39947 GN=SPX1 PE=1 SV=1	T	Signal transduction mechanisms	SPX domain-containing protein 1-like [Dendrobium catenatum]
Dendrobium_catenatum_newGene_16330	475	288	302	99	96	157	4.67962	3.69829	3.55575	1.26418	1.2398	1.76051	8.22e-15	-1.39346	down	[K]	Transcription	Biological Process: transcription, DNA-templated (GO:0006351);; Molecular Function: sigma factor activity (GO:0016987);; Biological Process: regulation of RNA biosynthetic process (GO:2001141);;	--	--	--	--	Sigma-70 region 2;; Sigma-70, region 4;; Sigma-70 region 3	RNA polymerase sigma factor sigD, chloroplastic OS=Arabidopsis thaliana OX=3702 GN=SIGD PE=2 SV=1	K	Transcription	RNA polymerase sigma factor sigD, chloroplastic [Dendrobium catenatum]
gene-MA16_Dca000495	130	88	77	129	125	247	1.04141	0.904407	0.768933	1.48961	1.43959	2.79472	0.00513799	0.612313	up	[O]	Posttranslational modification, protein turnover, chaperones	--	--	--	--	--	Tetratricopeptide repeat;; Tetratricopeptide repeat	--	S	Function unknown	uncharacterized protein LOC110114697 [Dendrobium catenatum]
gene-MA16_Dca001322	889	601	646	322	439	438	6.10517	5.49738	5.49758	2.8832	3.99939	3.6462	2.58e-07	-0.746371	down	[L]	Replication, recombination and repair	Molecular Function: nucleic acid binding (GO:0003676);; Molecular Function: ATP-dependent RNA helicase activity (GO:0004004);; Molecular Function: ATP binding (GO:0005524);; Biological Process: RNA secondary structure unwinding (GO:0010501);;	K16911|0|pda:103718292|K16911 ATP-dependent RNA helicase DDX21 [EC:3.6.4.13] | (RefSeq) DEAD-box ATP-dependent RNA helicase 53-like	--	[A]	RNA processing and modification	DEAD/DEAH box helicase;; Helicase conserved C-terminal domain	DEAD-box ATP-dependent RNA helicase 53 OS=Oryza sativa subsp. japonica OX=39947 GN=Os07g0143700 PE=2 SV=2	L	Replication, recombination and repair	DEAD-box ATP-dependent RNA helicase 53-like [Dendrobium catenatum]
gene-MA16_Dca000457	1145	1084	1049	2322	2021	3850	7.49768	9.27961	8.21447	20.1091	17.4593	29.0689	7.45e-15	1.18601	up	[R]	General function prediction only	--	K09553|0|egu:105054043|K09553 stress-induced-phosphoprotein 1 | (RefSeq) hsp70-Hsp90 organizing protein	--	[O]	Posttranslational modification, protein turnover, chaperones	Tetratricopeptide repeat;; Tetratricopeptide repeat;; TPR repeat;; Tetratricopeptide repeat;; Tetratricopeptide repeat;; Tetratricopeptide repeat;; Tetratricopeptide repeat;; Tetratricopeptide repeat;; Tetratricopeptide repeat;; Tetratricopeptide repeat;; Tetratricopeptide repeat;; Tetratricopeptide repeat;; Bacterial transcriptional activator domain	Hsp70-Hsp90 organizing protein 3 OS=Arabidopsis thaliana OX=3702 GN=HOP3 PE=2 SV=1	S	Function unknown	Heat shock protein STI [Dendrobium catenatum]
gene-MA16_Dca019718	371	384	373	3826	1565	5095	11.1232	15.0715	13.4004	152.16	62.1232	176.628	2.12e-12	1.90283	up	[O]	Posttranslational modification, protein turnover, chaperones	--	K13993|5.95522e-59|pda:103720951|K13993 HSP20 family protein | (RefSeq) 17.8 kDa class I heat shock protein-like	Protein processing in endoplasmic reticulum (ko04141)	[O]	Posttranslational modification, protein turnover, chaperones	Hsp20/alpha crystallin family	16.9 kDa class I heat shock protein 1 OS=Oryza sativa subsp. japonica OX=39947 GN=HSP16.9A PE=1 SV=1	O	Posttranslational modification, protein turnover, chaperones	16.9 kDa class I heat shock protein 1-like [Dendrobium catenatum]
gene-MA16_Dca011455	272	269	252	373	254	1106	3.74275	5.00972	4.12075	7.29191	4.85759	17.9164	0.00452648	0.721987	up	--	--	--	--	--	--	--	No apical meristem (NAM) protein	NAC domain-containing protein 68 OS=Oryza sativa subsp. japonica OX=39947 GN=NAC068 PE=2 SV=1	K	Transcription	NAC domain-containing protein 68-like [Dendrobium catenatum]
gene-MA16_Dca002794	220	206	147	90	118	128	3.14354	3.8517	2.51322	1.70715	2.2277	2.10374	0.0015489	-0.640513	down	[R]	General function prediction only	--	--	--	--	--	Tetratricopeptide repeat;; Tetratricopeptide repeat;; Tetratricopeptide repeat;; Tetratricopeptide repeat;; Tetratricopeptide repeat;; Tetratricopeptide repeat	protein SLOW GREEN 1, chloroplastic OS=Arabidopsis thaliana OX=3702 GN=SG1 PE=1 SV=1	S	Function unknown	protein SLOW GREEN 1, chloroplastic-like [Dendrobium catenatum]
gene-MA16_Dca023753	12713	5579	10209	14049	16834	16057	361.377	207.678	347.498	528.98	632.629	527.015	0.000191509	0.679312	up	[C]	Energy production and conversion	Molecular Function: copper ion binding (GO:0005507);; Molecular Function: electron carrier activity (GO:0009055);; Cellular Component: chloroplast thylakoid membrane (GO:0009535);; Biological Process: oxidation-reduction process (GO:0055114);;	K02638|7.48745e-69|pda:103718918|K02638 plastocyanin | (RefSeq) plastocyanin	Photosynthesis (ko00195)	--	--	Copper binding proteins, plastocyanin/azurin family;; Cupredoxin-like domain	Plastocyanin, chloroplastic OS=Solanum lycopersicum OX=4081 GN=PETE PE=2 SV=1	C	Energy production and conversion	plastocyanin-like [Dendrobium catenatum]
gene-MA16_Dca027714	130	78	102	285	212	513	1.64152	1.47908	1.6096	4.83626	3.49135	7.27395	5.99e-10	1.35936	up	--	--	--	--	--	[S]	Function unknown	Regulator of chromosome condensation (RCC1) repeat;; Regulator of chromosome condensation (RCC1) repeat	--	DZ	Cell cycle control, cell division, chromosome partitioning;; Cytoskeleton	hypothetical protein MA16_Dca027714 [Dendrobium catenatum]
gene-MA16_Dca025746	14	10	2	68	29	170	0.416524	0.369231	0.067621	2.76422	1.18045	6.0489	3.54e-06	1.27502	up	[O]	Posttranslational modification, protein turnover, chaperones	--	K13993|1.02541e-39|pda:103709606|K13993 HSP20 family protein | (RefSeq) 17.3 kDa class II heat shock protein-like	Protein processing in endoplasmic reticulum (ko04141)	[O]	Posttranslational modification, protein turnover, chaperones	Hsp20/alpha crystallin family	17.9 kDa class II heat shock protein OS=Glycine max OX=3847 GN=HSP17.9-D PE=3 SV=1	O	Posttranslational modification, protein turnover, chaperones	17.3 kDa class II heat shock protein-like [Dendrobium catenatum]
gene-MA16_Dca018351	740	499	522	258	358	468	3.58715	3.16289	3.02759	1.65397	2.29003	2.61956	2.44e-05	-0.638056	down	[J]	Translation, ribosomal structure and biogenesis	Molecular Function: 3'-5'-exoribonuclease activity (GO:0000175);; Biological Process: mitochondrial RNA catabolic process (GO:0000957);; Biological Process: mitochondrial RNA processing (GO:0000963);; Molecular Function: RNA binding (GO:0003723);; Molecular Function: polyribonucleotide nucleotidyltransferase activity (GO:0004654);; Cellular Component: mitochondrion (GO:0005739);; Biological Proce…	K00962|0|pda:103711579|K00962 polyribonucleotide nucleotidyltransferase [EC:2.7.7.8] | (RefSeq) polyribonucleotide nucleotidyltransferase 2, mitochondrial	Purine metabolism (ko00230);; Pyrimidine metabolism (ko00240);; RNA degradation (ko03018)	[R]	General function prediction only	3' exoribonuclease family, domain 1;; 3' exoribonuclease family, domain 2;; Polyribonucleotide nucleotidyltransferase, RNA binding domain;; S1 RNA binding domain	Polyribonucleotide nucleotidyltransferase 2, mitochondrial OS=Oryza sativa subsp. japonica OX=39947 GN=PNP2 PE=2 SV=1	J	Translation, ribosomal structure and biogenesis	polyribonucleotide nucleotidyltransferase 2, mitochondrial isoform X1 [Dendrobium catenatum]
gene-MA16_Dca005123	105097	89630	93680	41717	45801	51045	961.733	1074.18	1026.52	505.65	554.078	539.336	5.18e-24	-1.01046	down	[F]	Nucleotide transport and metabolism	Biological Process: allantoin catabolic process (GO:0000256);; Molecular Function: allantoinase activity (GO:0004038);; Cellular Component: endoplasmic reticulum (GO:0005783);; Biological Process: purine nucleobase catabolic process (GO:0006145);; Molecular Function: zinc ion binding (GO:0008270);; Biological Process: ureide catabolic process (GO:0010136);; Cellular Component: integral component …	K07456|0|pda:103721871|K07456 DNA mismatch repair protein MutS2 | (RefSeq) uncharacterized LOC103721871	Mismatch repair (ko03430)	[F]	Nucleotide transport and metabolism	Amidohydrolase family;; Amidohydrolase family	Allantoinase OS=Arabidopsis thaliana OX=3702 GN=ALN PE=1 SV=1	F	Nucleotide transport and metabolism	allantoinase [Dendrobium catenatum]
gene-MA16_Dca028688	6	8	11	294	140	521	0.1963	0.333767	0.434523	12.8826	6.12001	19.9196	1.28e-28	2.97245	up	[O]	Posttranslational modification, protein turnover, chaperones	--	K13993|2.45514e-34|egu:105047872|K13993 HSP20 family protein | (RefSeq) 18.1 kDa class I heat shock protein-like	Protein processing in endoplasmic reticulum (ko04141)	[O]	Posttranslational modification, protein turnover, chaperones	Hsp20/alpha crystallin family;; CS domain	18.1 kDa class I heat shock protein OS=Oryza sativa subsp. japonica OX=39947 GN=HSP18.1 PE=2 SV=1	O	Posttranslational modification, protein turnover, chaperones	class I heat shock protein-like [Dendrobium catenatum]
gene-MA16_Dca028448	3199	2514	2687	1827	1558	1797	83.1301	90.9495	89.2658	68.129	58.0265	57.6765	2.23e-06	-0.626549	down	[F]	Nucleotide transport and metabolism	Molecular Function: nucleoside diphosphate kinase activity (GO:0004550);; Molecular Function: ATP binding (GO:0005524);; Biological Process: nucleoside diphosphate phosphorylation (GO:0006165);; Biological Process: GTP biosynthetic process (GO:0006183);; Biological Process: UTP biosynthetic process (GO:0006228);; Biological Process: CTP biosynthetic process (GO:0006241);;	K00940|2.44597e-67|egu:105043765|K00940 nucleoside-diphosphate kinase [EC:2.7.4.6] | (RefSeq) nucleoside diphosphate kinase B	Purine metabolism (ko00230);; Pyrimidine metabolism (ko00240)	[F]	Nucleotide transport and metabolism	Nucleoside diphosphate kinase	Nucleoside diphosphate kinase 1 OS=Glycine max OX=3847 PE=2 SV=1	F	Nucleotide transport and metabolism	nucleoside diphosphate kinase 1 [Dendrobium catenatum]
gene-MA16_Dca012122	1380	809	963	596	428	639	11.9768	9.14994	9.89583	6.4748	4.79615	6.25596	9.25e-07	-0.799667	down	[C]	Energy production and conversion	Molecular Function: 3-chloroallyl aldehyde dehydrogenase activity (GO:0004028);; Molecular Function: aldehyde dehydrogenase (NAD) activity (GO:0004029);; Molecular Function: aldehyde dehydrogenase [NAD(P)+] activity (GO:0004030);; Biological Process: cellular aldehyde metabolic process (GO:0006081);; Biological Process: oxidation-reduction process (GO:0055114);;	K00128|0|egu:105043499|K00128 aldehyde dehydrogenase (NAD+) [EC:1.2.1.3] | (RefSeq) aldehyde dehydrogenase family 3 member F1	Glycolysis / Gluconeogenesis (ko00010);; Pentose and glucuronate interconversions (ko00040);; Ascorbate and aldarate metabolism (ko00053);; Fatty acid degradation (ko00071);; Valine, leucine and isoleucine degradation (ko00280);; Lysine degradation (ko00310);; Arginine and proline metabolism (ko00330);; Histidine metabolism (ko00340);; Tryptophan metabolism (ko00380);; beta-Alanine metabolism (ko…	[C]	Energy production and conversion	Aldehyde dehydrogenase family	Aldehyde dehydrogenase family 3 member F1 OS=Arabidopsis thaliana OX=3702 GN=ALDH3F1 PE=2 SV=2	C	Energy production and conversion	Aldehyde dehydrogenase family 3 member F1 [Dendrobium catenatum]
Dendrobium_catenatum_newGene_20009	65	42	37	7	18	21	0.401069	0.34023	0.269651	0.050967	0.145373	0.145871	0.000965925	-0.910256	down	--	--	--	--	--	--	--	Transposase-associated domain;; Transposase family tnp2	--	S	Function unknown	PREDICTED: uncharacterized protein LOC109239667 [Nicotiana attenuata]
gene-MA16_Dca011757	748	571	489	309	404	395	6.74181	6.73939	5.2753	3.68169	4.8116	4.10792	5.31e-05	-0.620706	down	--	--	Cellular Component: membrane (GO:0016020);;	--	--	[S]	Function unknown	Glycosyltransferase family 92;; Glycosyl transferase family 2	Galactan beta-1,4-galactosyltransferase GALS1 OS=Arabidopsis thaliana OX=3702 GN=GALS1 PE=2 SV=2	S	Function unknown	galactan beta-1,4-galactosyltransferase GALS1-like [Dendrobium catenatum]
gene-MA16_Dca013285	122	78	99	40	47	65	1.05471	0.883146	1.02299	0.448766	0.534276	0.643567	0.000922962	-0.758255	down	--	--	--	--	--	[R]	General function prediction only	PPR repeat family;; PPR repeat;; PPR repeat;; Pentatricopeptide repeat domain;; Pentacotripeptide-repeat region of PRORP	Pentatricopeptide repeat-containing protein At5g16420, mitochondrial OS=Arabidopsis thaliana OX=3702 GN=At5g16420 PE=2 SV=1	S	Function unknown	pentatricopeptide repeat-containing protein At5g16420, mitochondrial-like [Dendrobium catenatum]
gene-MA16_Dca004317	28	32	32	54	53	75	0.348959	0.531434	0.482768	0.911035	0.881929	1.09457	0.00956029	0.666328	up	[P]	Inorganic ion transport and metabolism	Biological Process: ion transport (GO:0006811);; Cellular Component: plant-type vacuole membrane (GO:0009705);;	K05389|1.97165e-148|pda:103698072|K05389 potassium channel subfamily K, other eukaryote | (RefSeq) two-pore potassium channel 5-like	--	[P]	Inorganic ion transport and metabolism	Ion channel	Two-pore potassium channel 5 OS=Arabidopsis thaliana OX=3702 GN=TPK5 PE=1 SV=1	P	Inorganic ion transport and metabolism	two-pore potassium channel 5-like [Dendrobium catenatum]
gene-MA16_Dca017226	117	257	268	926	1383	2746	3.06765	8.87932	8.44875	32.3614	48.2525	83.6792	1.1e-06	1.35496	up	--	--	--	--	--	--	--	Dehydrin	--	--	--	Dehydrin DHN1 [Dendrobium catenatum]
gene-MA16_Dca017899	172	95	124	212	289	309	0.793818	0.571473	0.684516	1.29789	1.7655	1.64625	8.31e-07	0.934562	up	[P]	Inorganic ion transport and metabolism	Cellular Component: plasma membrane (GO:0005886);; Molecular Function: secondary active sulfate transmembrane transporter activity (GO:0008271);; Cellular Component: integral component of membrane (GO:0016021);; Biological Process: sulfate transmembrane transport (GO:1902358);;	K17470|0|egu:105058392|K17470 sulfate transporter 1, high-affinity | (RefSeq) sulfate transporter 1.3-like	--	[P]	Inorganic ion transport and metabolism	Sulfate permease family;; STAS domain	Sulfate transporter 1.3 OS=Arabidopsis thaliana OX=3702 GN=SULTR1;3 PE=2 SV=1	P	Inorganic ion transport and metabolism	sulfate transporter 1.2-like [Dendrobium catenatum]
Dendrobium_catenatum_newGene_33022	20	12	23	64	39	66	0.411775	0.326107	0.5854	1.80424	1.09282	1.62591	0.000426511	0.96144	up	--	--	Molecular Function: ATP binding (GO:0005524);;	K06027|1.35845e-14|adu:107489897|K06027 vesicle-fusing ATPase [EC:3.6.4.6] | (RefSeq) vesicle-fusing ATPase-like	--	[O]	Posttranslational modification, protein turnover, chaperones	--	Vesicle-fusing ATPase OS=Arabidopsis thaliana OX=3702 GN=NSF PE=2 SV=2	O	Posttranslational modification, protein turnover, chaperones	vesicle-fusing ATPase isoform X1 [Arachis duranensis]
gene-MA16_Dca021858	911	594	723	1096	1107	1344	7.14168	6.09429	6.78228	11.3997	11.4664	12.1673	2.73e-08	0.66261	up	[E]	Amino acid transport and metabolism	--	K16296|6.73685e-164|egu:105057969|K16296 serine carboxypeptidase-like clade I [EC:3.4.16.-] | (RefSeq) serine carboxypeptidase-like 18	--	[OE]	Posttranslational modification, protein turnover, chaperones;; Amino acid transport and metabolism	Serine carboxypeptidase	Serine carboxypeptidase-like 18 OS=Arabidopsis thaliana OX=3702 GN=SCPL18 PE=2 SV=2	E	Amino acid transport and metabolism	Serine carboxypeptidase-like 18 [Dendrobium catenatum]
gene-MA16_Dca010107	1626	643	762	413	322	300	21.9383	11.3576	12.3089	7.37404	5.72897	4.66217	2.96e-07	-1.14624	down	[I]	Lipid transport and metabolism	--	--	--	[R]	General function prediction only	Glycerophosphoryl diester phosphodiesterase family	Glycerophosphodiester phosphodiesterase GDPD1, chloroplastic OS=Arabidopsis thaliana OX=3702 GN=GDPD1 PE=1 SV=1	C	Energy production and conversion	glycerophosphodiester phosphodiesterase GDPD1, chloroplastic-like [Dendrobium catenatum]
gene-MA16_Dca024842	1358	1017	1221	5133	4860	5623	23.3978	22.9605	25.2034	117.413	110.752	111.917	3.36e-64	2.03636	up	--	--	--	--	--	--	--	Chlorophyll A-B binding protein	Early light-induced protein 1, chloroplastic OS=Arabidopsis thaliana OX=3702 GN=ELIP1 PE=1 SV=1	S	Function unknown	early light-induced protein 1, chloroplastic-like isoform X2 [Dendrobium catenatum]
gene-MA16_Dca021857	1387	1033	1201	1896	1619	2648	11.8351	11.5424	12.2656	21.4268	18.264	26.0842	1.11e-08	0.724722	up	[O]	Posttranslational modification, protein turnover, chaperones	Molecular Function: aminopeptidase activity (GO:0004177);; Biological Process: proteolysis (GO:0006508);; Cellular Component: integral component of membrane (GO:0016021);;	--	--	--	--	--	Probable zinc metalloprotease EGY3, chloroplastic OS=Oryza sativa subsp. japonica OX=39947 GN=EGY3 PE=2 SV=1	M	Cell wall/membrane/envelope biogenesis	probable zinc metallopeptidase EGY3, chloroplastic [Dendrobium catenatum]
Dendrobium_catenatum_newGene_38270	344	190	230	369	354	580	4.96759	3.44703	3.86301	6.81631	6.58526	9.19571	3.48e-05	0.703446	up	--	--	--	--	--	--	--	X8 domain	PLASMODESMATA CALLOSE-BINDING PROTEIN 3 OS=Arabidopsis thaliana OX=3702 GN=PDCB3 PE=1 SV=1	S	Function unknown	PLASMODESMATA CALLOSE-BINDING PROTEIN 3-like [Dendrobium catenatum]
gene-MA16_Dca015264	134	81	100	27	32	70	1.03138	0.815269	0.919557	0.275508	0.326617	0.626166	0.000204473	-0.933156	down	[M]	Cell wall/membrane/envelope biogenesis	Molecular Function: protein kinase activity (GO:0004672);; Cellular Component: membrane (GO:0016020);; Biological Process: phosphorylation (GO:0016310);;	--	--	--	--	Protein kinase domain;; Protein tyrosine kinase;; Leucine Rich repeats (2 copies);; Leucine rich repeat	Leucine-rich repeat receptor-like serine/threonine/tyrosine-protein kinase SOBIR1 OS=Arabidopsis thaliana OX=3702 GN=SOBIR1 PE=1 SV=1	T	Signal transduction mechanisms	leucine-rich repeat receptor-like serine/threonine/tyrosine-protein kinase SOBIR1 [Dendrobium catenatum]
gene-MA16_Dca023268	842	940	722	902	1009	2728	10.2615	15.0025	10.53	14.5546	16.2569	38.4061	0.00469069	0.636578	up	[C]	Energy production and conversion	Molecular Function: NADPH dehydrogenase activity (GO:0003959);; Cellular Component: peroxisome (GO:0005777);; Biological Process: jasmonic acid biosynthetic process (GO:0009695);; Molecular Function: FMN binding (GO:0010181);; Molecular Function: 12-oxophytodienoate reductase activity (GO:0016629);; Biological Process: oxylipin biosynthetic process (GO:0031408);; Biological Process: oxidation-red…	K05894|0|egu:105053093|K05894 12-oxophytodienoic acid reductase [EC:1.3.1.42] | (RefSeq) 12-oxophytodienoate reductase 7	alpha-Linolenic acid metabolism (ko00592)	[CR]	Energy production and conversion;; General function prediction only	NADH:flavin oxidoreductase / NADH oxidase family	12-oxophytodienoate reductase 7 OS=Oryza sativa subsp. japonica OX=39947 GN=OPR7 PE=2 SV=1	C	Energy production and conversion	12-oxophytodienoate reductase 7 [Dendrobium catenatum]
gene-MA16_Dca016587	17	12	14	350	436	467	0.122853	0.113039	0.123568	3.53174	4.39587	4.1155	1.03e-76	3.91182	up	--	--	Molecular Function: zinc ion binding (GO:0008270);;	--	--	--	--	MuDR family transposase;; MULE transposase domain;; SWIM zinc finger	--	S	Function unknown	uncharacterized protein LOC110112871 [Dendrobium catenatum]
gene-MA16_Dca012324	45	66	49	85	90	207	0.524796	0.993207	0.685838	1.31662	1.4067	2.83591	0.00189145	0.803155	up	[Q]	Secondary metabolites biosynthesis, transport and catabolism	Biological Process: flavonoid biosynthetic process (GO:0009813);; Molecular Function: naringenin-chalcone synthase activity (GO:0016210);;	K00660|0|aly:ARALYDRAFT_488219|K00660 chalcone synthase [EC:2.3.1.74] | (RefSeq) chalcone synthase	Flavonoid biosynthesis (ko00941);; Circadian rhythm - plant (ko04712)	--	--	Chalcone and stilbene synthases, N-terminal domain;; Chalcone and stilbene synthases, C-terminal domain;; 3-Oxoacyl-[acyl-carrier-protein (ACP)] synthase III C terminal;; 3-Oxoacyl-[acyl-carrier-protein (ACP)] synthase III;; FAE1/Type III polyketide synthase-like protein	Bibenzyl synthase OS=Phalaenopsis sp. OX=36900 GN=BIBSY212 PE=2 SV=1	Q	Secondary metabolites biosynthesis, transport and catabolism	bibenzyl synthase-like [Dendrobium catenatum]
Dendrobium_catenatum_newGene_33142	106	63	75	28	6	50	1.48615	1.11923	1.1759	0.452683	0.069874	0.747128	0.00458906	-0.788074	down	--	--	--	--	--	--	--	--	--	--	--	protein LONGIFOLIA 2-like isoform X1 [Dendrobium catenatum]
gene-MA16_Dca028025	750	532	532	339	340	425	4.80752	4.4622	4.07741	2.87286	2.87469	3.13971	2.27e-07	-0.655364	down	--	--	Cellular Component: ribosome (GO:0005840);; Biological Process: ribosome biogenesis (GO:0042254);;	K14815|1.56547e-76|egu:105045863|K14815 mRNA turnover protein 4 | (RefSeq) mRNA turnover protein 4 homolog	--	[A]	RNA processing and modification	Ribosomal protein L10	--	J	Translation, ribosomal structure and biogenesis	60S acidic ribosomal protein P0-3 [Dendrobium catenatum]
gene-MA16_Dca000369	92	34	57	21	23	20	1.48224	0.677477	1.09311	0.405805	0.466008	0.386156	0.00158177	-0.859813	down	--	--	Molecular Function: nucleotide binding (GO:0000166);; Molecular Function: nucleic acid binding (GO:0003676);;	--	--	--	--	RNA recognition motif. (a.k.a. RRM, RBD, or RNP domain)	Binding partner of ACD11 1 OS=Arabidopsis thaliana OX=3702 GN=BPA1 PE=1 SV=1	S	Function unknown	binding partner of ACD11 1-like [Dendrobium catenatum]
gene-MA16_Dca015861	222	146	146	258	297	556	2.20231	1.86071	1.66405	3.27513	3.66368	6.28054	1.68e-06	0.937885	up	[OT]	Posttranslational modification, protein turnover, chaperones;; Signal transduction mechanisms	Biological Process: metabolic process (GO:0008152);; Molecular Function: amino acid binding (GO:0016597);;	--	--	--	--	ACT domain;; ACT domain;; ACT domain	ACT domain-containing protein ACR4 OS=Arabidopsis thaliana OX=3702 GN=ACR4 PE=2 SV=1	S	Function unknown	ACT domain-containing protein ACR4-like [Dendrobium catenatum]
gene-MA16_Dca001133	483	210	201	98	131	61	11.5789	6.71237	5.76952	3.67961	3.4596	1.64124	8.07e-05	-1.01935	down	--	--	--	--	--	--	--	--	--	--	--	uncharacterized protein LOC110109616 [Dendrobium catenatum]
gene-MA16_Dca010774	1527	886	1160	536	672	932	2.35549	2.59307	2.40992	1.96974	1.99185	2.58841	3.99e-06	-0.675608	down	--	--	--	--	--	--	--	Protein of unknown function (DUF1218)	--	S	Function unknown	uncharacterized protein LOC110110600 [Dendrobium catenatum]
gene-MA16_Dca002031	768	469	542	341	314	474	7.15783	4.41932	5.96101	4.25116	2.95013	3.89255	4.3e-05	-0.590236	down	--	--	--	--	--	[S]	Function unknown	PQ loop repeat	--	S	Function unknown	probable vacuolar amino acid transporter YPQ1 isoform X1 [Dendrobium catenatum]
gene-MA16_Dca018383	26	35	8	81	86	162	1.1031	2.00928	0.394032	4.69772	4.98599	8.20671	4.65e-06	1.25741	up	--	--	--	--	--	--	--	--	--	--	--	hypothetical protein MA16_Dca018383 [Dendrobium catenatum]
gene-MA16_Dca009926	179	152	148	284	271	385	1.31316	1.52813	1.05084	2.09444	2.3624	2.98114	2.89e-08	0.887176	up	--	--	--	--	--	--	--	SBP domain	Squamosa promoter-binding-like protein 12 OS=Oryza sativa subsp. indica OX=39946 GN=SPL12 PE=2 SV=1	K	Transcription	squamosa promoter-binding-like protein 12 isoform X1 [Dendrobium catenatum]
gene-MA16_Dca023653	133	121	144	30	51	67	3.01015	3.58742	3.9203	0.888805	1.50745	1.756	3.27e-06	-1.10386	down	--	--	Cellular Component: plastid (GO:0009536);;	--	--	[R]	General function prediction only	--	Probable plastid-lipid-associated protein 14, chloroplastic OS=Arabidopsis thaliana OX=3702 GN=PAP14 PE=1 SV=1	T	Signal transduction mechanisms	hypothetical protein MA16_Dca023653 [Dendrobium catenatum]
gene-MA16_Dca003315	65	132	99	56	20	34	2.41112	6.42096	4.41256	2.74432	0.973534	1.45181	0.00481606	-0.779964	down	[M]	Cell wall/membrane/envelope biogenesis	--	--	--	--	--	Lytic transglycolase	EG45-like domain containing protein OS=Citrus jambhiri OX=64884 GN=CjBAp12 PE=1 SV=1	S	Function unknown	EG45-like domain containing protein isoform X1 [Dendrobium catenatum]
gene-MA16_Dca016638	220	145	123	187	267	339	7.53144	6.51172	5.0225	8.45823	12.0967	13.3986	0.00137076	0.615983	up	--	--	Cellular Component: nucleosome (GO:0000786);; Cellular Component: nuclear chromatin (GO:0000790);; Molecular Function: DNA binding (GO:0003677);; Biological Process: chromatin silencing (GO:0006342);; Molecular Function: protein heterodimerization activity (GO:0046982);;	K11251|4.83048e-57|jcu:105650066|K11251 histone H2A | (RefSeq) histone H2AX-like	--	[B]	Chromatin structure and dynamics	C-terminus of histone H2A;; Core histone H2A/H2B/H3/H4;; Histone-like transcription factor (CBF/NF-Y) and archaeal histone	Histone H2AX OS=Cicer arietinum OX=3827 GN=HIS2A PE=2 SV=1	B	Chromatin structure and dynamics	histone H2AX-like [Dendrobium catenatum]
gene-MA16_Dca018220	324	310	283	1034	778	832	3.14928	3.58479	3.21643	12.6945	9.92301	9.28862	3.3e-13	1.35934	up	--	--	--	--	--	--	--	BRO1-like domain	--	S	Function unknown	uncharacterized protein LOC110112181 [Dendrobium catenatum]
gene-MA16_Dca027421	103	68	71	119	154	123	1.38131	1.19325	1.13159	2.11349	2.7365	1.90314	0.00706393	0.603717	up	--	--	Molecular Function: DNA binding (GO:0003677);; Cellular Component: nucleus (GO:0005634);; Biological Process: regulation of transcription, DNA-templated (GO:0006355);;	--	--	--	--	No apical meristem (NAM) protein	NAC transcription factor 47 OS=Arabidopsis thaliana OX=3702 GN=NAC047 PE=2 SV=1	K	Transcription	NAC transcription factor 25 [Dendrobium catenatum]
gene-MA16_Dca016367	232	164	126	273	290	400	3.30842	3.03269	2.07232	5.45198	5.8985	6.70241	5.31e-06	0.801519	up	[R]	General function prediction only	Molecular Function: sulfiredoxin activity (GO:0032542);; Biological Process: oxidation-reduction process (GO:0055114);; Biological Process: cellular oxidant detoxification (GO:0098869);;	K12260|1.49666e-67|mus:103978725|K12260 sulfiredoxin [EC:1.8.98.2] | (RefSeq) sulfiredoxin, chloroplastic/mitochondrial	--	[L]	Replication, recombination and repair	ParB-like nuclease domain	Sulfiredoxin, chloroplastic/mitochondrial OS=Arabidopsis thaliana OX=3702 GN=SRX PE=1 SV=1	S	Function unknown	sulfiredoxin, chloroplastic/mitochondrial [Dendrobium catenatum]
gene-MA16_Dca016351	474	260	232	369	441	744	8.91657	6.40432	5.2156	9.2032	10.9764	16.1646	0.00219309	0.598241	up	--	--	Cellular Component: nucleosome (GO:0000786);; Cellular Component: nucleus (GO:0005634);; Biological Process: nucleosome assembly (GO:0006334);; Cellular Component: plastid (GO:0009536);; Molecular Function: nucleosomal DNA binding (GO:0031492);; Molecular Function: protein heterodimerization activity (GO:0046982);;	K11253|5.82346e-92|mtr:MTR_7g013610|K11253 histone H3 | (RefSeq) core histone H2A/H2B/H3/H4	--	[B]	Chromatin structure and dynamics	Core histone H2A/H2B/H3/H4	Histone H3.2 OS=Nicotiana tabacum OX=4097 GN=B34 PE=1 SV=1	B	Chromatin structure and dynamics	Histone H3.2 [Dendrobium catenatum]
gene-MA16_Dca023905	164	175	153	231	332	358	1.57129	2.19696	1.75439	2.93454	4.21541	3.97007	3.68e-05	0.777378	up	--	--	Cellular Component: integral component of membrane (GO:0016021);;	--	--	--	--	X8 domain	PLASMODESMATA CALLOSE-BINDING PROTEIN 3 OS=Arabidopsis thaliana OX=3702 GN=PDCB3 PE=1 SV=1	S	Function unknown	Glucan endo-1,3-beta-glucosidase-like protein 3 [Dendrobium catenatum]
gene-MA16_Dca014429	483	313	469	236	249	292	1.7024	1.6729	1.97811	1.09046	1.16442	1.18451	0.000349832	-0.612881	down	[DZ]	Cell cycle control, cell division, chromosome partitioning;; Cytoskeleton	--	--	--	--	--	Regulator of chromosome condensation (RCC1) repeat;; Transcription factor regulating root and shoot growth via Pin3;; Regulator of chromosome condensation (RCC1) repeat;; FYVE zinc finger;; Pleckstrin homology domain	PH, RCC1 and FYVE domains-containing protein 1 OS=Arabidopsis thaliana OX=3702 GN=PRAF1 PE=1 SV=1	DZ	Cell cycle control, cell division, chromosome partitioning;; Cytoskeleton	Ultraviolet-B receptor UVR8 [Dendrobium catenatum]
gene-MA16_Dca020031	183	84	121	17	63	84	1.6856	1.28863	1.47969	0.135502	0.818271	0.672964	0.00550101	-0.754805	down	--	--	--	--	--	[PQ]	Inorganic ion transport and metabolism;; Secondary metabolites biosynthesis, transport and catabolism	Ferric reductase NAD binding domain;; Oxidoreductase NAD-binding domain;; FAD-binding domain	Ferric reduction oxidase 8, mitochondrial OS=Arabidopsis thaliana OX=3702 GN=FRO8 PE=1 SV=1	U	Intracellular trafficking, secretion, and vesicular transport	Ferric reduction oxidase 8, mitochondrial [Dendrobium catenatum]
Dendrobium_catenatum_newGene_23402	361	128	272	73	126	205	1.7811	0.837886	1.5944	0.476388	0.740422	1.14591	0.00939951	-0.652847	down	--	--	--	--	--	--	--	--	--	--	--	hypothetical protein MA16_Dca021424 [Dendrobium catenatum]
gene-MA16_Dca006150	93	119	124	246	245	401	1.73233	2.98082	2.83718	6.29676	6.08965	8.98962	1.19e-07	1.12329	up	--	--	--	K09422|1.61883e-85|egu:105032833|K09422 myb proto-oncogene protein, plant | (RefSeq) myb-related protein MYBAS2-like	--	[K]	Transcription	Myb-like DNA-binding domain;; Myb-like DNA-binding domain	Myb-related protein MYBAS2 OS=Oryza sativa subsp. japonica OX=39947 GN=MYBAS2 PE=2 SV=1	K	Transcription	myb-related protein MYBAS2-like isoform X1 [Dendrobium catenatum]
gene-MA16_Dca028418	279	157	205	66	100	189	7.82841	5.76446	6.87529	2.44458	3.70163	6.10815	0.00351302	-0.67833	down	[L]	Replication, recombination and repair	--	--	--	[R]	General function prediction only	Reverse transcriptase-like;; RNase H	--	L	Replication, recombination and repair	hypothetical protein MA16_Dca028418 [Dendrobium catenatum]
gene-MA16_Dca015074	75	74	85	28	40	43	0.686136	0.623173	0.715727	0.307241	0.382722	0.382188	0.00179838	-0.77971	down	--	--	--	--	--	--	--	Protein of unknown function (DUF2690);; Staphylococcal nuclease homologue	Low-temperature-induced 65 kDa protein OS=Arabidopsis thaliana OX=3702 GN=LTI65 PE=2 SV=2	S	Function unknown	uncharacterized protein LOC110104339 [Dendrobium catenatum]
gene-MA16_Dca003867	768	565	514	912	794	1215	9.95396	10.5672	8.29752	16.5473	14.6136	19.0405	1.18e-06	0.63626	up	--	--	Molecular Function: DNA binding (GO:0003677);; Molecular Function: transcription factor activity, sequence-specific DNA binding (GO:0003700);; Biological Process: regulation of transcription, DNA-templated (GO:0006355);; Cellular Component: CCAAT-binding factor complex (GO:0016602);;	K08064|7.24022e-60|egu:105046707|K08064 nuclear transcription factor Y, alpha | (RefSeq) nuclear transcription factor Y subunit A-7	--	[K]	Transcription	CCAAT-binding transcription factor (CBF-B/NF-YA) subunit B	Nuclear transcription factor Y subunit A-7 OS=Arabidopsis thaliana OX=3702 GN=NFYA7 PE=1 SV=1	K	Transcription	nuclear transcription factor Y subunit A-7 [Dendrobium catenatum]
gene-MA16_Dca009320	345	340	403	183	266	219	3.00592	3.81256	4.25412	2.04787	3.05734	2.16592	0.00350543	-0.588685	down	[G]	Carbohydrate transport and metabolism	Cellular Component: integral component of membrane (GO:0016021);; Molecular Function: substrate-specific transmembrane transporter activity (GO:0022891);; Biological Process: transmembrane transport (GO:0055085);;	--	--	[R]	General function prediction only	Sugar (and other) transporter;; Major Facilitator Superfamily	Sugar transport protein MST3 OS=Oryza sativa subsp. japonica OX=39947 GN=MST3 PE=2 SV=1	G	Carbohydrate transport and metabolism	sugar carrier protein C-like [Dendrobium catenatum]
gene-MA16_Dca006329	459	332	331	618	530	586	11.3559	10.7379	9.79404	20.2459	17.3272	16.732	0.000135018	0.609129	up	--	--	--	--	--	--	--	--	--	S	Function unknown	uncharacterized protein LOC110102029 [Dendrobium catenatum]
gene-MA16_Dca004880	1473	762	842	681	509	413	24.7873	16.9553	16.9934	15.647	11.3206	8.16311	0.00181519	-0.679552	down	--	--	Cellular Component: endoplasmic reticulum (GO:0005783);; Biological Process: cellular response to phosphate starvation (GO:0016036);;	--	--	[P]	Inorganic ion transport and metabolism	SPX domain	SPX domain-containing protein 3 OS=Oryza sativa subsp. japonica OX=39947 GN=SPX3 PE=1 SV=1	O	Posttranslational modification, protein turnover, chaperones	SPX domain-containing protein 3-like [Dendrobium catenatum]
gene-MA16_Dca015473	341	112	107	43	72	129	1.94226	0.831302	0.730551	0.32286	0.535614	0.845435	0.00591124	-0.736474	down	[T]	Signal transduction mechanisms	Molecular Function: protein serine/threonine kinase activity (GO:0004674);; Molecular Function: ATP binding (GO:0005524);; Biological Process: protein phosphorylation (GO:0006468);; Cellular Component: integral component of membrane (GO:0016021);;	--	--	[T]	Signal transduction mechanisms	Protein tyrosine kinase;; Protein kinase domain;; Carbohydrate-binding protein of the ER;; Di-glucose binding within endoplasmic reticulum	Receptor-like protein kinase THESEUS 1 OS=Arabidopsis thaliana OX=3702 GN=THE1 PE=1 SV=1	T	Signal transduction mechanisms	receptor-like protein kinase THESEUS 1 [Dendrobium catenatum]
gene-MA16_Dca001253	20289	15365	14584	5676	7413	7219	243.683	241.68	209.74	90.2993	117.702	100.111	9.41e-25	-1.21735	down	[IQR]	Lipid transport and metabolism;; Secondary metabolites biosynthesis, transport and catabolism;; General function prediction only	Cellular Component: chloroplast (GO:0009507);; Biological Process: photosynthesis (GO:0015979);; Biological Process: chlorophyll biosynthetic process (GO:0015995);; Molecular Function: protochlorophyllide reductase activity (GO:0016630);; Biological Process: oxidation-reduction process (GO:0055114);;	--	--	[Q]	Secondary metabolites biosynthesis, transport and catabolism	short chain dehydrogenase;; Enoyl-(Acyl carrier protein) reductase;; KR domain	Protochlorophyllide reductase, chloroplastic OS=Cucumis sativus OX=3659 GN=PORA PE=2 SV=1	S	Function unknown	protochlorophyllide reductase-like [Dendrobium catenatum]
gene-MA16_Dca021795	60	10	27	81	55	160	0.842496	0.109326	0.524596	1.20374	0.883076	2.50171	0.00207419	0.855196	up	--	--	Molecular Function: DNA binding (GO:0003677);;	K09419|1.32207e-117|pda:103724118|K09419 heat shock transcription factor, other eukaryote | (RefSeq) heat stress transcription factor A-2b-like	--	[K]	Transcription	HSF-type DNA-binding	Heat stress transcription factor A-2b OS=Oryza sativa subsp. japonica OX=39947 GN=HSFA2B PE=2 SV=1	K	Transcription	heat stress transcription factor A-2b isoform X1 [Dendrobium catenatum]
gene-MA16_Dca022100	18016	13350	12696	23839	40961	35558	311.33	302.14	262.712	545.667	935.805	709.504	1.83e-12	1.10783	up	--	--	Cellular Component: photosystem I (GO:0009522);; Cellular Component: chloroplast thylakoid membrane (GO:0009535);; Biological Process: photosynthesis, light harvesting (GO:0009765);; Cellular Component: integral component of membrane (GO:0016021);; Molecular Function: chlorophyll binding (GO:0016168);; Biological Process: protein-chromophore linkage (GO:0018298);; Molecular Function: metal ion bi…	K08912|1.18907e-167|mus:103975954|K08912 light-harvesting complex II chlorophyll a/b binding protein 1 | (RefSeq) chlorophyll a-b binding protein of LHCII type 1-like	Photosynthesis - antenna proteins (ko00196)	--	--	Chlorophyll A-B binding protein	Chlorophyll a-b binding protein 3C, chloroplastic OS=Solanum lycopersicum OX=4081 GN=CAB3C PE=3 SV=1	J	Translation, ribosomal structure and biogenesis	chlorophyll a-b binding protein of LHCII type 1-like [Dendrobium catenatum]
gene-MA16_Dca026597	60	45	45	52	85	173	2.76187	2.71336	2.48847	3.15582	5.16045	9.17483	0.00983373	0.672548	up	--	--	Cellular Component: nucleosome (GO:0000786);; Molecular Function: DNA binding (GO:0003677);; Cellular Component: nucleus (GO:0005634);; Biological Process: nucleosome assembly (GO:0006334);; Molecular Function: protein heterodimerization activity (GO:0046982);;	K11254|1.24465e-50|zma:103634846|K11254 histone H4 | (RefSeq) histone H4	--	[B]	Chromatin structure and dynamics	Centromere kinetochore component CENP-T histone fold;; TATA box binding protein associated factor (TAF)	Histone H4 OS=Glycine max OX=3847 PE=3 SV=1	B	Chromatin structure and dynamics	histone H4 [Zea mays]
gene-MA16_Dca028722	59	50	74	115	101	164	0.967168	1.06342	1.4652	2.50351	2.19028	3.12372	0.00054251	0.803102	up	--	--	Molecular Function: peptide alpha-N-acetyltransferase activity (GO:0004596);; Biological Process: N-terminal protein amino acid acetylation (GO:0006474);; Cellular Component: protein acetyltransferase complex (GO:0031248);;	--	--	--	--	Acetyltransferase (GNAT) family	Probable N-acetyltransferase HLS1-like OS=Arabidopsis thaliana OX=3702 GN=At2g23060 PE=2 SV=1	S	Function unknown	hypothetical protein MA16_Dca028722 [Dendrobium catenatum]
gene-MA16_Dca019913	124	92	107	141	131	329	1.24113	1.21519	1.28155	1.88183	1.75642	3.83991	0.00472294	0.657933	up	--	--	Molecular Function: structural constituent of ribosome (GO:0003735);; Biological Process: translation (GO:0006412);; Biological Process: transport (GO:0006810);; Cellular Component: membrane (GO:0016020);;	K15109|6.37074e-141|egu:105040797|K15109 solute carrier family 25 (mitochondrial carnitine/acylcarnitine transporter), member 20/29 | (RefSeq) mitochondrial arginine transporter BAC2	--	[C]	Energy production and conversion	Mitochondrial carrier protein	Mitochondrial arginine transporter BAC2 OS=Arabidopsis thaliana OX=3702 GN=BAC2 PE=1 SV=1	S	Function unknown	Mitochondrial arginine transporter BAC2 [Dendrobium catenatum]
gene-MA16_Dca014182	1787	1034	1832	2165	1879	3529	16.7349	12.6727	20.5359	26.8476	23.2631	38.1517	0.000937594	0.604854	up	--	--	--	K13496|8.91408e-134|pda:103708834|K13496 UDP-glucosyl transferase 73C [EC:2.4.1.-] | (RefSeq) UDP-glycosyltransferase 73C6-like	--	[GC]	Carbohydrate transport and metabolism;; Energy production and conversion	UDP-glucoronosyl and UDP-glucosyl transferase	UDP-glycosyltransferase 73C4 OS=Arabidopsis thaliana OX=3702 GN=UGT73C4 PE=2 SV=1	S	Function unknown	UDP-glycosyltransferase 73C4 [Dendrobium catenatum]
gene-MA16_Dca009527	146	109	103	49	67	81	1.88359	1.83492	1.59096	0.823219	1.1286	1.20284	0.00125968	-0.694979	down	--	--	--	--	--	--	--	Protein of unknown function (DUF295);; F-box domain	Putative F-box protein At3g25750 OS=Arabidopsis thaliana OX=3702 GN=At3g25750 PE=4 SV=2	S	Function unknown	probable F-box protein At1g44080 [Dendrobium catenatum]
gene-MA16_Dca022101	21321	16342	14885	24192	35423	30438	372.467	373.879	311.368	559.796	818.112	613.973	1.83e-07	0.752232	up	--	--	Cellular Component: photosystem I (GO:0009522);; Cellular Component: chloroplast thylakoid membrane (GO:0009535);; Biological Process: photosynthesis, light harvesting (GO:0009765);; Cellular Component: integral component of membrane (GO:0016021);; Molecular Function: chlorophyll binding (GO:0016168);; Biological Process: protein-chromophore linkage (GO:0018298);; Molecular Function: metal ion bi…	K08912|3.21788e-177|mus:103975954|K08912 light-harvesting complex II chlorophyll a/b binding protein 1 | (RefSeq) chlorophyll a-b binding protein of LHCII type 1-like	Photosynthesis - antenna proteins (ko00196)	--	--	Chlorophyll A-B binding protein	Chlorophyll a-b binding protein, chloroplastic OS=Spinacia oleracea OX=3562 PE=1 SV=1	J	Translation, ribosomal structure and biogenesis	chlorophyll a-b binding protein of LHCII type 1 [Dendrobium catenatum]
gene-MA16_Dca014325	158	102	96	65	20	45	2.97678	2.51781	2.15234	1.6186	0.488681	0.973791	0.00121851	-0.86922	down	--	--	--	--	--	--	--	--	--	S	Function unknown	hypothetical protein MA16_Dca014325 [Dendrobium catenatum]
gene-MA16_Dca013576	511	695	580	1227	1346	2298	48.0948	85.7013	65.3498	153.017	167.503	249.905	1.79e-10	1.20534	up	--	--	Cellular Component: integral component of membrane (GO:0016021);;	--	--	--	--	--	--	S	Function unknown	uncharacterized protein LOC110111999 [Dendrobium catenatum]
gene-MA16_Dca013820	180	170	178	3764	1605	4853	5.57404	6.89861	6.60424	154.508	65.7341	173.671	3.33e-50	3.34789	up	[O]	Posttranslational modification, protein turnover, chaperones	--	K13993|1.04735e-64|sbi:SORBI_01g040030|K13993 HSP20 family protein | (RefSeq) SORBIDRAFT_01g040030, Sb01g040030; hypothetical protein	Protein processing in endoplasmic reticulum (ko04141)	[O]	Posttranslational modification, protein turnover, chaperones	Hsp20/alpha crystallin family	17.4 kDa class I heat shock protein OS=Oryza sativa subsp. japonica OX=39947 GN=HSP17.4 PE=2 SV=2	O	Posttranslational modification, protein turnover, chaperones	17.9 kDa class I heat shock protein-like [Dendrobium catenatum]
gene-MA16_Dca012759	44	58	10	83	150	94	0.265726	0.905457	0.071973	1.21273	1.18218	0.93839	0.00405852	0.798849	up	[T]	Signal transduction mechanisms	Molecular Function: nucleotide binding (GO:0000166);; Cellular Component: membrane (GO:0016020);;	--	--	--	--	Protein tyrosine kinase;; Protein kinase domain;; Leucine rich repeat;; Leucine Rich repeats (2 copies);; Leucine rich repeat N-terminal domain	Protein STRUBBELIG-RECEPTOR FAMILY 6 OS=Arabidopsis thaliana OX=3702 GN=SRF6 PE=1 SV=1	S	Function unknown	Protein STRUBBELIG-RECEPTOR FAMILY 7 [Dendrobium catenatum]
gene-MA16_Dca023743	684	295	238	88	137	129	8.70573	4.92134	3.61924	1.47269	2.30285	1.88448	5.99e-08	-1.28878	down	[K]	Transcription	--	--	--	[R]	General function prediction only	Leucine rich repeat;; Leucine Rich Repeat;; Leucine Rich repeats (2 copies);; Leucine rich repeat N-terminal domain;; Leucine Rich repeat	DNA damage-repair/toleration protein DRT100 OS=Arabidopsis thaliana OX=3702 GN=DRT100 PE=2 SV=2	S	Function unknown	DNA damage-repair/toleration protein DRT100-like [Dendrobium catenatum]
gene-MA16_Dca023016	67	76	40	174	157	115	2.69577	4.01993	1.92937	9.33005	8.40919	5.40417	0.000314839	0.92413	up	--	--	Cellular Component: chloroplast (GO:0009507);;	--	--	--	--	--	--	S	Function unknown	uncharacterized protein LOC110097023 [Dendrobium catenatum]
gene-MA16_Dca024072	903	834	797	1547	1421	2148	23.0568	27.8816	24.365	52.3446	47.9986	63.372	1.59e-14	0.953293	up	--	--	--	--	--	[R]	General function prediction only	--	Uncharacterized protein At4g22758 OS=Arabidopsis thaliana OX=3702 GN=At4g22758 PE=2 SV=1	S	Function unknown	uncharacterized protein At4g22758-like [Dendrobium catenatum]
gene-MA16_Dca004836	2211	2039	1800	2848	3017	3956	10.8544	19.3238	10.6315	18.3613	19.3586	22.0353	2.17e-10	0.671996	up	[K]	Transcription	--	--	--	[R]	General function prediction only	Leucine Rich repeat;; Leucine rich repeat;; Leucine Rich repeats (2 copies)	--	S	Function unknown	F-box/LRR-repeat protein 14 isoform X1 [Dendrobium catenatum]
Dendrobium_catenatum_newGene_14325	54	70	88	19	19	54	0.475744	0.807302	0.934739	0.216986	0.217216	0.552683	0.00645262	-0.747847	down	[QV]	Secondary metabolites biosynthesis, transport and catabolism;; Defense mechanisms	Molecular Function: oxidoreductase activity (GO:0016491);;	K15639|7.15122e-164|egu:105033219|K15639 PHYB activation tagged suppressor 1 [EC:1.14.-.-] | (RefSeq) cytochrome P450 734A1-like	Brassinosteroid biosynthesis (ko00905)	[QI]	Secondary metabolites biosynthesis, transport and catabolism;; Lipid transport and metabolism	Cytochrome P450	Cytochrome P450 734A1 OS=Arabidopsis thaliana OX=3702 GN=CYP734A1 PE=2 SV=1	Q	Secondary metabolites biosynthesis, transport and catabolism	cytochrome P450 734A1-like [Dendrobium catenatum]
gene-MA16_Dca018098	205	130	118	18	85	16	0.804785	0.644962	0.527584	0.083404	0.42023	0.066214	0.00194225	-0.861193	down	--	--	--	--	--	[T]	Signal transduction mechanisms	NB-ARC domain	Putative disease resistance protein RGA3 OS=Solanum bulbocastanum OX=147425 GN=RGA3 PE=2 SV=2	S	Function unknown	Putative disease resistance protein RGA3 [Dendrobium catenatum]
gene-MA16_Dca002762	788	528	664	362	325	400	12.3592	10.8858	12.4745	7.51131	6.73612	7.23834	1.26e-07	-0.775331	down	[J]	Translation, ribosomal structure and biogenesis	--	K14815|6.45421e-116|egu:105045863|K14815 mRNA turnover protein 4 | (RefSeq) mRNA turnover protein 4 homolog	--	[A]	RNA processing and modification	Ribosomal protein L10	--	J	Translation, ribosomal structure and biogenesis	60S acidic ribosomal protein P0-2 [Dendrobium catenatum]
gene-MA16_Dca013215	17	47	27	93	97	102	0.248475	0.919684	0.48507	1.8309	1.91179	1.76684	0.000308782	0.981602	up	--	--	Molecular Function: ion binding (GO:0043167);; Biological Process: response to stimulus (GO:0050896);;	--	--	[U]	Intracellular trafficking, secretion, and vesicular transport	Annexin	Annexin D4 OS=Arabidopsis thaliana OX=3702 GN=ANN4 PE=1 SV=1	S	Function unknown	annexin D4 [Dendrobium catenatum]
gene-MA16_Dca021863	631	412	455	786	862	796	3.40364	2.73971	2.95376	5.23241	5.74313	4.9222	7.94e-06	0.690298	up	--	--	--	--	--	[S]	Function unknown	Uncharacterized conserved protein (DUF2045)	--	S	Function unknown	hypothetical protein MA16_Dca021863 [Dendrobium catenatum]
gene-MA16_Dca017534	200	146	191	187	478	454	2.13592	2.04476	2.44684	2.6485	6.75386	5.61095	0.000493918	0.811479	up	--	--	--	--	--	--	--	--	--	--	--	hypothetical protein MA16_Dca017534 [Dendrobium catenatum]
gene-MA16_Dca017068	1287	652	641	495	409	407	28.3605	20.5971	16.3922	16.482	12.1994	11.5817	0.000150934	-0.755275	down	--	--	--	--	--	--	--	Cleavage site for pathogenic type III effector avirulence factor Avr	--	S	Function unknown	hypothetical protein MA16_Dca017068 [Dendrobium catenatum]
gene-MA16_Dca008189	24	23	17	156	170	109	0.465332	0.577001	0.449865	3.87155	4.18911	2.36483	3.52e-13	1.88321	up	--	--	--	--	--	--	--	Heavy-metal-associated domain	Protein PYRICULARIA ORYZAE RESISTANCE 21 OS=Oryza sativa subsp. indica OX=39946 GN=PI21 PE=4 SV=1	S	Function unknown	protein PYRICULARIA ORYZAE RESISTANCE 21-like [Dendrobium catenatum]
gene-MA16_Dca000851	311	276	252	498	518	469	4.2209	4.90944	4.06013	9.04608	9.36425	7.35494	1.1e-05	0.763499	up	--	--	--	--	--	--	--	Putative nuclear localisation signal;; TPL-binding domain in jasmonate signalling;; Ethylene-responsive binding factor-associated repression	Ninja-family protein 5 OS=Zea mays OX=4577 PE=2 SV=1	S	Function unknown	ninja-family protein AFP3-like [Dendrobium catenatum]
Dendrobium_catenatum_newGene_41724	98	63	59	173	154	230	3.01736	2.53985	2.18243	7.08432	6.2994	8.21946	1.43e-08	1.1475	up	[L]	Replication, recombination and repair	Molecular Function: DNA photolyase activity (GO:0003913);; Biological Process: DNA repair (GO:0006281);; Cellular Component: plastid (GO:0009536);;	K01669|5.00397e-26|pda:103707054|K01669 deoxyribodipyrimidine photo-lyase [EC:4.1.99.3] | (RefSeq) cryptochrome DASH, chloroplastic/mitochondrial	--	[LT]	Replication, recombination and repair;; Signal transduction mechanisms	--	Cryptochrome DASH, chloroplastic/mitochondrial OS=Oryza sativa subsp. japonica OX=39947 GN=CRYD PE=2 SV=1	L	Replication, recombination and repair	cryptochrome DASH, chloroplastic/mitochondrial [Phalaenopsis equestris]
gene-MA16_Dca023768	42	48	36	119	97	67	3.39153	5.11229	3.45079	12.7789	10.4096	6.26773	0.00296274	0.788548	up	--	--	--	--	--	--	--	--	--	S	Function unknown	uncharacterized protein LOC110097341 [Dendrobium catenatum]
gene-MA16_Dca002188	1417	1094	1075	1875	1713	2493	23.3812	23.6373	21.2448	40.982	37.3823	47.5093	1.14e-12	0.743429	up	[P]	Inorganic ion transport and metabolism	Biological Process: response to oxidative stress (GO:0006979);; Cellular Component: integral component of membrane (GO:0016021);; Molecular Function: L-ascorbate peroxidase activity (GO:0016688);; Molecular Function: heme binding (GO:0020037);; Biological Process: hydrogen peroxide catabolic process (GO:0042744);; Molecular Function: metal ion binding (GO:0046872);; Biological Process: oxidation-…	K00434|3.52966e-169|egu:105055090|K00434 L-ascorbate peroxidase [EC:1.11.1.11] | (RefSeq) probable L-ascorbate peroxidase 4	Ascorbate and aldarate metabolism (ko00053);; Glutathione metabolism (ko00480)	--	--	Peroxidase	Probable L-ascorbate peroxidase 4, peroxisomal OS=Oryza sativa subsp. japonica OX=39947 GN=APX4 PE=2 SV=1	P	Inorganic ion transport and metabolism	probable L-ascorbate peroxidase 4 [Dendrobium catenatum]
gene-MA16_Dca012302	95	103	99	223	133	172	0.892595	1.36645	0.845905	1.69786	1.0177	1.39652	0.00626706	0.64808	up	[V]	Defense mechanisms	Molecular Function: hydrolase activity (GO:0016787);;	K07766|1.00858e-83|egu:105048498|K07766 diphosphoinositol-polyphosphate diphosphatase [EC:3.6.1.52] | (RefSeq) nudix hydrolase 17, mitochondrial	--	[T]	Signal transduction mechanisms	NUDIX domain	Nudix hydrolase 4 OS=Arabidopsis thaliana OX=3702 GN=NUDT4 PE=1 SV=1	L	Replication, recombination and repair	nudix hydrolase 18, mitochondrial-like [Dendrobium catenatum]
gene-MA16_Dca021900	114	79	69	41	41	67	0.989325	0.901329	0.714836	0.471143	0.462892	0.67386	0.00942132	-0.613788	down	[F]	Nucleotide transport and metabolism	Molecular Function: amidophosphoribosyltransferase activity (GO:0004044);; Biological Process: 'de novo' IMP biosynthetic process (GO:0006189);; Biological Process: purine nucleobase biosynthetic process (GO:0009113);; Biological Process: nucleoside metabolic process (GO:0009116);; Molecular Function: metal ion binding (GO:0046872);; Molecular Function: iron-sulfur cluster binding (GO:0051536);;	K00764|0|pda:103711295|K00764 amidophosphoribosyltransferase [EC:2.4.2.14] | (RefSeq) amidophosphoribosyltransferase, chloroplastic-like	Purine metabolism (ko00230);; Alanine, aspartate and glutamate metabolism (ko00250)	[F]	Nucleotide transport and metabolism	Glutamine amidotransferase domain;; Glutamine amidotransferase domain;; Phosphoribosyl transferase domain;; Glutamine amidotransferases class-II	Amidophosphoribosyltransferase 1, chloroplastic OS=Arabidopsis thaliana OX=3702 GN=ASE1 PE=2 SV=1	F	Nucleotide transport and metabolism	amidophosphoribosyltransferase, chloroplastic-like [Dendrobium catenatum]
gene-MA16_Dca012921	136	153	85	155	187	301	2.2238	3.4477	1.76371	3.35704	4.0681	5.62122	0.00781578	0.598317	up	--	--	--	--	--	--	--	--	--	S	Function unknown	hypothetical protein MA16_Dca012921 [Dendrobium catenatum]
gene-MA16_Dca013363	370	292	220	448	536	548	2.1935	2.32065	1.5975	3.61001	4.24896	3.86166	5.57e-06	0.747868	up	--	--	--	--	--	--	--	--	F-box protein At2g16365 OS=Arabidopsis thaliana OX=3702 GN=At2g16365 PE=2 SV=2	S	Function unknown	uncharacterized protein LOC110104909 [Dendrobium catenatum]
gene-MA16_Dca010966	752	1046	967	1606	1560	2521	6.12124	12.6057	10.4389	17.2115	18.4584	23.384	3.19e-06	0.864937	up	--	--	--	--	--	--	--	Remorin, C-terminal region	Remorin 4.1 OS=Oryza sativa subsp. japonica OX=39947 GN=REM4.1 PE=1 SV=1	S	Function unknown	Remorin [Dendrobium catenatum]
gene-MA16_Dca006160	212	214	248	83	88	190	1.58926	2.0754	2.0712	0.692491	0.780718	1.50868	0.000872934	-0.756361	down	[E]	Amino acid transport and metabolism	Cellular Component: membrane (GO:0016020);;	K18592|0|pda:103703439|K18592 gamma-glutamyltranspeptidase / glutathione hydrolase / leukotriene-C4 hydrolase [EC:2.3.2.2 3.4.19.13 3.4.19.14] | (RefSeq) gamma-glutamyltranspeptidase 3	Taurine and hypotaurine metabolism (ko00430);; Cyanoamino acid metabolism (ko00460);; Glutathione metabolism (ko00480);; Arachidonic acid metabolism (ko00590)	[E]	Amino acid transport and metabolism	Gamma-glutamyltranspeptidase	Glutathione hydrolase 3 OS=Arabidopsis thaliana OX=3702 GN=GGT3 PE=2 SV=1	E	Amino acid transport and metabolism	gamma-glutamyltranspeptidase 3-like [Dendrobium catenatum]
gene-MA16_Dca026097	373	300	306	415	476	625	2.68844	2.88743	2.68125	3.64534	5.80336	5.68824	5.94e-06	0.595526	up	[IR]	Lipid transport and metabolism;; General function prediction only	Cellular Component: integral component of membrane (GO:0016021);; Molecular Function: hydrolase activity, acting on ester bonds (GO:0016788);;	--	--	--	--	GDSL-like Lipase/Acylhydrolase	GDSL esterase/lipase At4g01130 OS=Arabidopsis thaliana OX=3702 GN=At4g01130 PE=2 SV=1	S	Function unknown	GDSL esterase/lipase At4g01130-like [Dendrobium catenatum]
gene-MA16_Dca007114	162	135	145	38	67	132	1.7637	1.91236	1.8858	0.544824	0.952878	1.65898	0.00570063	-0.689257	down	[QV]	Secondary metabolites biosynthesis, transport and catabolism;; Defense mechanisms	--	--	--	[QI]	Secondary metabolites biosynthesis, transport and catabolism;; Lipid transport and metabolism	Cytochrome P450	Cytochrome P450 CYP72A219 OS=Panax ginseng OX=4054 PE=2 SV=1	Q	Secondary metabolites biosynthesis, transport and catabolism	cytochrome P450 CYP72A219-like [Dendrobium catenatum]
gene-MA16_Dca014618	189	76	85	50	56	40	3.62955	1.91922	1.95497	1.25928	1.40482	0.874931	0.00269132	-0.780905	down	[M]	Cell wall/membrane/envelope biogenesis	--	--	--	--	--	--	Protein CDI OS=Arabidopsis thaliana OX=3702 GN=CDI PE=2 SV=1	S	Function unknown	protein CDI-like [Dendrobium catenatum]
gene-MA16_Dca008517	88	64	57	112	127	538	1.28706	1.20494	1.00191	2.17313	2.47114	9.29842	8.28e-05	1.07152	up	--	--	--	--	--	--	--	No apical meristem (NAM) protein	NAC domain-containing protein 87 OS=Arabidopsis thaliana OX=3702 GN=NAC087 PE=2 SV=1	S	Function unknown	NAC domain-containing protein 92-like [Dendrobium catenatum]
gene-MA16_Dca013016	2262	1937	1939	2690	3690	3155	13.7535	15.4269	14.1142	21.6682	29.6643	22.1515	3.29e-05	0.609931	up	[HT]	Coenzyme transport and metabolism;; Signal transduction mechanisms	Molecular Function: protein kinase activity (GO:0004672);; Molecular Function: ATP binding (GO:0005524);; Biological Process: protein phosphorylation (GO:0006468);; Cellular Component: plastid (GO:0009536);;	K08869|0|egu:105055798|K08869 aarF domain-containing kinase | (RefSeq) uncharacterized protein sll0005	--	[R]	General function prediction only	ABC1 family;; Phosphotransferase enzyme family	Protein ACTIVITY OF BC1 COMPLEX KINASE 3, chloroplastic OS=Arabidopsis thaliana OX=3702 GN=ABC1K3 PE=1 SV=1	S	Function unknown	uncharacterized protein LOC110097369 [Dendrobium catenatum]
Dendrobium_catenatum_newGene_21873	41	14	24	64	81	67	0.514758	0.22358	0.393518	1.11283	1.44373	0.881157	0.000439189	0.942088	up	[K]	Transcription	--	--	--	--	--	Leucine rich repeat;; Leucine Rich repeats (2 copies);; Leucine Rich Repeat;; Leucine rich repeat;; Leucine Rich Repeat;; Leucine Rich repeats (2 copies)	Probable LRR receptor-like serine/threonine-protein kinase At1g07650 OS=Arabidopsis thaliana OX=3702 GN=At1g07650 PE=1 SV=1	S	Function unknown	probable LRR receptor-like serine/threonine-protein kinase At1g07650 [Dendrobium catenatum]
gene-MA16_Dca010960	435	366	322	504	597	816	23.9868	26.4116	21.2873	36.8151	43.5357	52.0038	1.29e-07	0.720066	up	--	--	--	--	--	--	--	Late embryogenesis abundant protein 18	--	S	Function unknown	uncharacterized protein LOC110116313 [Dendrobium catenatum]
gene-MA16_Dca007147	297	141	147	199	244	713	4.09301	2.37513	2.31831	3.32818	4.2145	10.4769	0.00880062	0.665762	up	--	--	Cellular Component: integral component of membrane (GO:0016021);; Biological Process: carbohydrate transmembrane transport (GO:0034219);; Molecular Function: sugar transmembrane transporter activity (GO:0051119);;	K15382|5.83936e-115|sita:101765850|K15382 solute carrier family 50 (sugar transporter) | (RefSeq) bidirectional sugar transporter SWEET4-like	--	[R]	General function prediction only	Sugar efflux transporter for intercellular exchange	Bidirectional sugar transporter SWEET4 OS=Oryza sativa subsp. japonica OX=39947 GN=SWEET4 PE=2 SV=1	U	Intracellular trafficking, secretion, and vesicular transport	bidirectional sugar transporter SWEET4-like [Dendrobium catenatum]
gene-MA16_Dca023965	2005	1346	1418	2958	2861	2289	14.5425	15.4894	12.1735	27.2671	28.8062	19.0462	2.22e-05	0.740874	up	--	--	--	K09338|8.6211e-99|egu:105040317|K09338 homeobox-leucine zipper protein | (RefSeq) homeobox-leucine zipper protein HAT5	--	[K]	Transcription	Homeobox domain;; Homeobox associated leucine zipper;; Homeobox KN domain	Homeobox-leucine zipper protein HAT5 OS=Arabidopsis thaliana OX=3702 GN=HAT5 PE=1 SV=1	K	Transcription	homeobox-leucine zipper protein HAT5-like isoform X1 [Dendrobium catenatum]
gene-MA16_Dca019520	1056	839	798	1647	1769	2441	7.84685	8.26207	6.77318	15.6662	17.5767	20.7697	5.36e-28	1.08793	up	[T]	Signal transduction mechanisms	Molecular Function: hydrolase activity (GO:0016787);;	K14497|0|pda:103709602|K14497 protein phosphatase 2C [EC:3.1.3.16] | (RefSeq) probable protein phosphatase 2C 50	Plant hormone signal transduction (ko04075)	[T]	Signal transduction mechanisms	Protein phosphatase 2C	Probable protein phosphatase 2C 6 OS=Oryza sativa subsp. japonica OX=39947 GN=Os01g0583100 PE=1 SV=1	T	Signal transduction mechanisms	probable protein phosphatase 2C 50 [Dendrobium catenatum]
gene-MA16_Dca026059	375	301	320	657	538	472	5.66657	5.9928	5.80786	13.1936	10.742	8.24417	0.00060602	0.677811	up	--	--	--	--	--	--	--	cAMP-regulated phosphoprotein/endosulfine conserved region	--	S	Function unknown	hypothetical protein MA16_Dca026059 [Dendrobium catenatum]
gene-MA16_Dca022690	286	150	179	98	107	108	3.10723	2.12745	2.32192	1.38491	1.48538	1.33044	0.000174103	-0.771144	down	--	--	Cellular Component: membrane (GO:0016020);;	--	--	--	--	--	Uncharacterized membrane protein At1g16860 OS=Arabidopsis thaliana OX=3702 GN=At1g16860 PE=1 SV=1	S	Function unknown	uncharacterized membrane protein At1g16860-like [Dendrobium catenatum]
gene-MA16_Dca009124	143	101	93	377	391	392	1.28484	1.14317	0.925177	4.42408	4.86435	4.1295	2.17e-19	1.60984	up	--	--	Cellular Component: membrane (GO:0016020);; Biological Process: metal ion transport (GO:0030001);; Molecular Function: metal ion transmembrane transporter activity (GO:0046873);; Biological Process: transmembrane transport (GO:0055085);;	K14709|4.16847e-149|pda:103702030|K14709 solute carrier family 39 (zinc transporter), member 1/2/3 | (RefSeq) zinc transporter 7-like	--	[P]	Inorganic ion transport and metabolism	ZIP Zinc transporter	Zinc transporter 4, chloroplastic OS=Arabidopsis thaliana OX=3702 GN=ZIP4 PE=2 SV=1	P	Inorganic ion transport and metabolism	zinc transporter 10 [Dendrobium catenatum]
gene-MA16_Dca018132	147	79	182	56	37	85	1.08437	0.757883	1.60511	0.544955	0.357655	0.718497	0.00154468	-0.82207	down	--	--	--	K07964|0|egu:105046630|K07964 heparanase [EC:3.2.1.166] | (RefSeq) heparanase-like protein 2	Glycosaminoglycan degradation (ko00531)	--	--	Glycosyl hydrolase family 79, N-terminal domain	Heparanase-like protein 2 OS=Arabidopsis thaliana OX=3702 GN=At5g61250 PE=2 SV=1	G	Carbohydrate transport and metabolism	Heparanase-like protein 2 [Dendrobium catenatum]
gene-MA16_Dca011434	799	1065	675	1363	1359	1806	8.88111	15.5051	8.98782	20.0647	19.9773	23.1834	7.01e-05	0.718304	up	--	--	Molecular Function: peptidase activity (GO:0008233);;	--	--	[O]	Posttranslational modification, protein turnover, chaperones	Xylanase inhibitor C-terminal;; Xylanase inhibitor N-terminal;; Eukaryotic aspartyl protease	Aspartic proteinase PCS1 OS=Arabidopsis thaliana OX=3702 GN=PCS1 PE=2 SV=1	O	Posttranslational modification, protein turnover, chaperones	Aspartic proteinase PCS1 [Dendrobium catenatum]
gene-MA16_Dca013689	292	326	264	429	761	777	6.67033	9.76256	7.22318	12.9744	22.9955	20.5217	5.81e-07	0.975804	up	[O]	Posttranslational modification, protein turnover, chaperones	Cellular Component: nucleus (GO:0005634);; Cellular Component: chloroplast (GO:0009507);; Biological Process: regulation of isopentenyl diphosphate biosynthetic process, methylerythritol 4-phosphate pathway (GO:0010322);; Biological Process: chaperone-mediated protein folding (GO:0061077);; Biological Process: regulation of 1-deoxy-D-xylulose-5-phosphate synthase activity (GO:1902395);;	--	--	[O]	Posttranslational modification, protein turnover, chaperones	DnaJ domain	Chaperone protein dnaJ 20, chloroplastic OS=Arabidopsis thaliana OX=3702 GN=ATJ20 PE=1 SV=2	O	Posttranslational modification, protein turnover, chaperones	chaperone protein dnaJ 20, chloroplastic-like [Dendrobium catenatum]
gene-MA16_Dca027347	139	132	132	322	272	637	6.86205	8.55156	7.80814	21.0971	17.7933	36.374	1.11e-09	1.28864	up	--	--	Molecular Function: protein disulfide isomerase activity (GO:0003756);; Cellular Component: cytosol (GO:0005829);; Biological Process: protein folding (GO:0006457);; Biological Process: glycerol ether metabolic process (GO:0006662);; Molecular Function: protein disulfide oxidoreductase activity (GO:0015035);; Biological Process: cell redox homeostasis (GO:0045454);; Biological Process: oxidation-…	K03671|1.02495e-35|pda:103696579|K03671 thioredoxin 1 | (RefSeq) thioredoxin-like protein CXXS1	--	[O]	Posttranslational modification, protein turnover, chaperones	Thioredoxin;; Thioredoxin-like	Thioredoxin-like protein CXXS1 OS=Arabidopsis thaliana OX=3702 GN=CXXS1 PE=2 SV=2	O	Posttranslational modification, protein turnover, chaperones	Thioredoxin-like protein CXXS1 [Dendrobium catenatum]
gene-MA16_Dca020851	4589	3364	3222	1449	2022	2129	20.6567	19.962	16.9372	8.64465	11.7262	11.1128	3.21e-14	-0.926751	down	[T]	Signal transduction mechanisms	Molecular Function: phosphorelay sensor kinase activity (GO:0000155);; Biological Process: phosphorelay signal transduction system (GO:0000160);; Molecular Function: ATP binding (GO:0005524);; Cellular Component: intracellular (GO:0005622);; Biological Process: signal transduction by protein phosphorylation (GO:0023014);;	K20715|0|pda:103702839|K20715 phototropin [EC:2.7.11.1] | (RefSeq) phototropin-1A	--	--	--	Protein kinase domain;; PAS domain;; Protein tyrosine kinase;; PAS fold;; PAS fold;; PAS fold	Phototropin-1A OS=Oryza sativa subsp. japonica OX=39947 GN=PHOT1A PE=1 SV=2	T	Signal transduction mechanisms	phototropin-1A isoform X1 [Dendrobium catenatum]
gene-MA16_Dca020046	153	144	138	51	95	73	1.34708	1.66787	1.46082	0.595519	1.10895	0.744277	0.00120966	-0.754886	down	[V]	Defense mechanisms	Biological Process: drug transmembrane transport (GO:0006855);; Molecular Function: drug transmembrane transporter activity (GO:0015238);; Cellular Component: membrane (GO:0016020);;	K03327|0|pda:103713410|K03327 multidrug resistance protein, MATE family | (RefSeq) protein DETOXIFICATION 51-like	--	[R]	General function prediction only	MatE	Protein DETOXIFICATION 51 OS=Arabidopsis thaliana OX=3702 GN=DTX51 PE=2 SV=1	V	Defense mechanisms	protein DETOXIFICATION 51 [Dendrobium catenatum]
gene-MA16_Dca006320	5128	4785	4387	13965	12873	15512	13.8908	16.9755	14.2341	50.1111	46.1249	48.5288	8.14e-37	1.50385	up	[V]	Defense mechanisms	--	--	--	[Q]	Secondary metabolites biosynthesis, transport and catabolism	ABC transporter;; ABC-transporter extracellular N-terminal;; AAA domain, putative AbiEii toxin, Type IV TA system;; ABC-2 type transporter;; AAA ATPase domain;; P-loop containing region of AAA domain;; AAA domain;; ATPase family associated with various cellular activities (AAA);; AAA domain	Pleiotropic drug resistance protein 1 OS=Nicotiana tabacum OX=4097 GN=PDR1 PE=2 SV=1	V	Defense mechanisms	Pleiotropic drug resistance protein 1 [Dendrobium catenatum]
gene-MA16_Dca019932	215	93	48	39	38	62	1.70109	0.724679	0.375281	0.316011	0.338868	0.550873	0.00445013	-0.773589	down	--	--	--	--	--	--	--	--	--	--	--	uncharacterized protein LOC110107297 isoform X2 [Dendrobium catenatum]
gene-MA16_Dca012977	120	174	145	227	171	535	9.25715	17.6219	13.3685	23.2596	17.4865	47.7959	0.00484564	0.707909	up	--	--	--	--	--	--	--	DVL family	--	S	Function unknown	uncharacterized protein LOC110107093 [Dendrobium catenatum]
Dendrobium_catenatum_newGene_29916	692	447	524	1021	942	1121	14.2568	12.0629	12.9318	27.8593	25.668	26.6679	9.13e-11	0.868357	up	--	--	Biological Process: autophagy (GO:0006914);; Biological Process: cellular response to nitrogen starvation (GO:0006995);;	K08341|1.68787e-61|adu:107488221|K08341 GABA(A) receptor-associated protein | (RefSeq) autophagy-related protein 8f	Regulation of autophagy (ko04140)	[Z]	Cytoskeleton	Autophagy protein Atg8 ubiquitin like;; Ubiquitin-like autophagy protein Apg12	Autophagy-related protein 8f OS=Arabidopsis thaliana OX=3702 GN=ATG8F PE=1 SV=1	U	Intracellular trafficking, secretion, and vesicular transport	autophagy-related protein 8f-like [Dendrobium catenatum]
gene-MA16_Dca005255	2353	1796	1801	924	1106	1555	3.45947	3.4584	3.17126	1.79875	2.20469	2.63925	1.94e-10	-0.702945	down	--	--	--	--	--	--	--	PWWP domain	Serine/threonine-protein kinase ATM OS=Arabidopsis thaliana OX=3702 GN=ATM PE=2 SV=1	S	Function unknown	Serine/threonine-protein kinase ATM [Dendrobium catenatum]
gene-MA16_Dca011125	161	107	197	67	24	68	1.16244	1.01515	1.70493	0.640885	0.226078	0.561599	0.000169083	-0.998324	down	[T]	Signal transduction mechanisms	Molecular Function: protein kinase activity (GO:0004672);; Cellular Component: membrane (GO:0016020);;	--	--	--	--	Protein tyrosine kinase;; Protein kinase domain;; Salt stress response/antifungal	Cysteine-rich receptor-like protein kinase 42 OS=Arabidopsis thaliana OX=3702 GN=CRK42 PE=2 SV=1	T	Signal transduction mechanisms	cysteine-rich receptor-like protein kinase 42 [Dendrobium catenatum]
gene-MA16_Dca004017	507	457	473	737	667	861	9.34698	11.3731	10.7447	18.0076	16.4875	18.3867	7e-06	0.619956	up	--	--	Cellular Component: cytoplasm (GO:0005737);; Molecular Function: glycolipid transporter activity (GO:0017089);; Biological Process: glycolipid transport (GO:0046836);; Molecular Function: glycolipid binding (GO:0051861);;	--	--	[G]	Carbohydrate transport and metabolism	Glycolipid transfer protein (GLTP)	Glycolipid transfer protein 2 OS=Arabidopsis thaliana OX=3702 GN=GLTP2 PE=2 SV=1	U	Intracellular trafficking, secretion, and vesicular transport	glycolipid transfer protein 3-like [Dendrobium catenatum]
gene-MA16_Dca012932	451	436	380	576	633	1016	3.99141	5.10691	4.07803	6.77965	7.52072	10.5151	2.86e-06	0.722391	up	--	--	--	--	--	[O]	Posttranslational modification, protein turnover, chaperones	Ring finger domain;; Zinc finger, C3HC4 type (RING finger);; RING-like zinc finger;; Zinc finger, C3HC4 type (RING finger)	Probable E3 ubiquitin-protein ligase HIP1 OS=Oryza sativa subsp. japonica OX=39947 GN=HIP1 PE=1 SV=2	O	Posttranslational modification, protein turnover, chaperones	E3 ubiquitin-protein ligase MBR2-like [Dendrobium catenatum]
gene-MA16_Dca005612	151	88	84	168	210	213	2.99416	2.27783	1.98221	4.40005	5.50411	4.86779	0.000132509	0.772428	up	--	--	Cellular Component: integral component of plasma membrane (GO:0005887);; Biological Process: water transport (GO:0006833);; Biological Process: cellular water homeostasis (GO:0009992);; Molecular Function: water channel activity (GO:0015250);; Molecular Function: glycerol channel activity (GO:0015254);; Biological Process: glycerol transport (GO:0015793);; Biological Process: ion transmembrane tr…	K09875|3.07141e-97|egu:105034331|K09875 aquaporin SIP | (RefSeq) aquaporin SIP1-2	--	[G]	Carbohydrate transport and metabolism	Major intrinsic protein	Aquaporin SIP1-2 OS=Zea mays OX=4577 GN=SIP1-2 PE=2 SV=1	G	Carbohydrate transport and metabolism	aquaporin SIP1-2-like [Dendrobium catenatum]
gene-MA16_Dca008939	163	178	133	312	337	366	1.99859	2.89666	1.91682	5.11359	5.54067	5.24824	1.39e-07	0.968185	up	--	--	Molecular Function: calcium ion binding (GO:0005509);;	--	--	--	--	EF-hand domain pair;; EF hand;; EF-hand domain	--	S	Function unknown	uncharacterized protein LOC110102582 [Dendrobium catenatum]
gene-MA16_Dca007551	732	458	657	335	272	423	2.31799	1.89805	2.48968	1.40343	1.13783	1.54685	7.68e-06	-0.74623	down	[V]	Defense mechanisms	Molecular Function: ATP binding (GO:0005524);; Cellular Component: integral component of membrane (GO:0016021);; Molecular Function: ATPase activity, coupled to transmembrane movement of substances (GO:0042626);; Biological Process: transmembrane transport (GO:0055085);;	K05666|0|egu:105040178|K05666 ATP-binding cassette, subfamily C (CFTR/MRP), member 2 | (RefSeq) ABC transporter C family member 3-like	--	[Q]	Secondary metabolites biosynthesis, transport and catabolism	ABC transporter transmembrane region;; ABC transporter;; 50S ribosome-binding GTPase	ABC transporter C family member 3 OS=Arabidopsis thaliana OX=3702 GN=ABCC3 PE=1 SV=1	V	Defense mechanisms	ABC transporter C family member 3-like [Dendrobium catenatum]
Dendrobium_catenatum_newGene_36933	203	134	163	218	227	351	2.3727	1.87445	2.37733	3.19354	3.33922	4.3979	0.000502344	0.600154	up	[L]	Replication, recombination and repair	Molecular Function: nucleic acid binding (GO:0003676);; Molecular Function: helicase activity (GO:0004386);; Molecular Function: ATP binding (GO:0005524);;	K03257|4.95746e-131|pda:103713109|K03257 translation initiation factor 4A | (RefSeq) eukaryotic initiation factor 4A-14	RNA transport (ko03013)	[J]	Translation, ribosomal structure and biogenesis	DEAD/DEAH box helicase	Eukaryotic initiation factor 4A-9 OS=Nicotiana tabacum OX=4097 PE=2 SV=1	L	Replication, recombination and repair	PREDICTED: eukaryotic initiation factor 4A-14 [Phoenix dactylifera]
gene-MA16_Dca020198	80	44	45	80	102	129	1.43283	1.04307	0.95564	1.89987	2.43793	2.69987	0.00235571	0.703975	up	[H]	Coenzyme transport and metabolism	Cellular Component: endosome (GO:0005768);; Cellular Component: vacuolar membrane (GO:0005774);; Cellular Component: trans-Golgi network (GO:0005802);; Molecular Function: S-adenosylmethionine-dependent methyltransferase activity (GO:0008757);; Biological Process: methylation (GO:0032259);;	--	--	[R]	General function prediction only	Methyltransferase domain;; Methyltransferase domain	--	S	Function unknown	putative methyltransferase DDB_G0268948 [Dendrobium catenatum]
gene-MA16_Dca027897	470	254	313	115	176	262	5.73953	4.05666	4.5728	1.85275	2.83849	3.68765	0.000175366	-0.761219	down	--	--	--	--	--	[R]	General function prediction only	Reverse transcriptase (RNA-dependent DNA polymerase)	Uncharacterized mitochondrial protein AtMg00860 OS=Arabidopsis thaliana OX=3702 GN=AtMg00860 PE=4 SV=1	L	Replication, recombination and repair	putative mitochondrial protein [Dendrobium catenatum]
Dendrobium_catenatum_newGene_14251	55	41	53	17	18	21	0.452798	0.442551	0.521931	0.179586	0.192059	0.194073	0.000896669	-0.886998	down	--	--	--	--	--	--	--	--	--	--	--	uncharacterized protein LOC110104843 [Dendrobium catenatum]
gene-MA16_Dca022454	626	521	486	906	775	1001	7.78433	8.93049	7.45554	15.4338	13.4261	15.2988	3.13e-07	0.689732	up	[T]	Signal transduction mechanisms	--	--	--	--	--	Protein tyrosine kinase;; Protein kinase domain;; Domain of unknown function (DUF3403)	Receptor-like serine/threonine-protein kinase SD1-6 OS=Arabidopsis thaliana OX=3702 GN=SD16 PE=1 SV=2	T	Signal transduction mechanisms	Receptor-like serine/threonine-protein kinase SD1-6 [Dendrobium catenatum]
gene-MA16_Dca014233	520	350	368	623	597	929	3.32585	3.27523	2.78901	5.27465	5.03162	6.824	1.72e-08	0.755255	up	--	--	--	--	--	--	--	Syntaxin 6, N-terminal	Syntaxin-61 OS=Arabidopsis thaliana OX=3702 GN=SYP61 PE=1 SV=1	S	Function unknown	Syntaxin-61 [Dendrobium catenatum]
gene-MA16_Dca016036	449	381	360	620	694	1074	3.25674	4.4761	3.28883	7.40315	8.4179	10.4055	4.44e-11	0.923821	up	[I]	Lipid transport and metabolism	Molecular Function: catalytic activity (GO:0003824);; Cellular Component: integral component of membrane (GO:0016021);;	--	--	[I]	Lipid transport and metabolism	alpha/beta hydrolase fold;; Alpha/beta hydrolase family;; Serine aminopeptidase, S33	--	S	Function unknown	uncharacterized protein LOC110095408 isoform X1 [Dendrobium catenatum]
gene-MA16_Dca014323	657	639	542	1081	1419	1998	8.15172	10.3817	8.04824	17.7626	23.2734	28.6292	4.27e-15	1.17007	up	[IR]	Lipid transport and metabolism;; General function prediction only	Cellular Component: integral component of membrane (GO:0016021);; Molecular Function: hydrolase activity, acting on ester bonds (GO:0016788);;	--	--	--	--	GDSL-like Lipase/Acylhydrolase	GDSL esterase/lipase At4g01130 OS=Arabidopsis thaliana OX=3702 GN=At4g01130 PE=2 SV=1	S	Function unknown	GDSL esterase/lipase At4g01130-like isoform X1 [Dendrobium catenatum]
gene-MA16_Dca002620	6	9	3	113	53	39	0.302812	0.672084	0.19514	8.52268	4.00686	2.53429	3.72e-07	1.40393	up	--	--	--	--	--	--	--	--	--	--	--	hypothetical protein MA16_Dca002620 [Dendrobium catenatum]
gene-MA16_Dca008975	176	196	134	170	286	406	1.53722	2.2379	1.39383	1.95972	3.29816	4.09817	0.0078131	0.587092	up	--	--	--	K13754|8.17653e-131|egu:105035519|K13754 solute carrier family 24 (sodium/potassium/calcium exchanger), member 6 | (RefSeq) cation/calcium exchanger 1	--	[P]	Inorganic ion transport and metabolism	Sodium/calcium exchanger protein	Cation/calcium exchanger 1 OS=Arabidopsis thaliana OX=3702 GN=CCX1 PE=2 SV=1	P	Inorganic ion transport and metabolism	Cation/calcium exchanger 1 [Dendrobium catenatum]
gene-MA16_Dca011668	1938	832	812	378	355	788	16.4417	9.40515	8.31097	4.23481	4.10015	7.49379	7.64e-06	-0.980339	down	--	--	--	--	--	[P]	Inorganic ion transport and metabolism	Heavy-metal-associated domain	Heavy metal-associated isoprenylated plant protein 32 OS=Arabidopsis thaliana OX=3702 GN=HIPP32 PE=2 SV=1	S	Function unknown	heavy metal-associated isoprenylated plant protein 32 [Dendrobium catenatum]
gene-MA16_Dca025309	1909	1950	2137	3817	3827	17348	8.41652	11.2317	11.1989	22.1423	22.4995	88.5717	0.00484785	0.771567	up	[G]	Carbohydrate transport and metabolism	Molecular Function: beta-galactosidase activity (GO:0004565);; Biological Process: carbohydrate metabolic process (GO:0005975);; Molecular Function: carbohydrate binding (GO:0030246);; Cellular Component: apoplast (GO:0048046);;	--	--	[G]	Carbohydrate transport and metabolism	Glycosyl hydrolases family 35;; Galactose binding lectin domain;; Beta-galactosidase	Beta-galactosidase OS=Asparagus officinalis OX=4686 PE=2 SV=1	G	Carbohydrate transport and metabolism	Beta-galactosidase [Dendrobium catenatum]
gene-MA16_Dca000029	59	109	43	99	227	211	0.738441	1.6932	0.554038	1.56573	3.64202	2.98718	0.00213611	0.823304	up	[IR]	Lipid transport and metabolism;; General function prediction only	--	--	--	--	--	GDSL-like Lipase/Acylhydrolase	GDSL esterase/lipase At3g48460 OS=Arabidopsis thaliana OX=3702 GN=At3g48460 PE=2 SV=1	S	Function unknown	GDSL esterase/lipase At3g48460 [Dendrobium catenatum]
gene-MA16_Dca026406	424	314	302	712	578	914	3.83956	3.69745	3.2353	8.48517	6.90935	9.47863	2.41e-12	1.0165	up	--	--	--	K09562|0|egu:105044364|K09562 hsp70-interacting protein | (RefSeq) hsp70-binding protein 1	Protein processing in endoplasmic reticulum (ko04141)	[O]	Posttranslational modification, protein turnover, chaperones	Armadillo/beta-catenin-like repeat;; Nucleotide exchange factor Fes1;; HEAT-like repeat;; HEAT repeat	--	O	Posttranslational modification, protein turnover, chaperones	uncharacterized protein LOC110096129 [Dendrobium catenatum]
gene-MA16_Dca020956	2258	1481	1458	3103	3197	2663	23.219	19.9682	17.9689	41.7514	43.4189	31.295	3e-06	0.769292	up	--	--	Cellular Component: integral component of membrane (GO:0016021);;	--	--	--	--	GDSL/SGNH-like Acyl-Esterase family found in Pmr5 and Cas1p;; PMR5 N terminal Domain	Protein trichome birefringence-like 26 OS=Arabidopsis thaliana OX=3702 GN=TBL26 PE=2 SV=1	S	Function unknown	protein trichome birefringence-like 26 [Dendrobium catenatum]
gene-MA16_Dca002338	195	188	168	246	278	360	1.61747	1.64862	1.34775	2.16898	2.46471	2.79023	0.000207977	0.611559	up	[I]	Lipid transport and metabolism	--	--	--	--	--	Serine aminopeptidase, S33;; alpha/beta hydrolase fold	--	S	Function unknown	hypothetical protein MA16_Dca002338 [Dendrobium catenatum]
gene-MA16_Dca020145	67	59	41	84	89	136	0.799729	0.883623	0.553855	1.3408	1.41719	1.90181	0.00294958	0.688106	up	--	--	--	--	--	--	--	GRAM domain	Putative GEM-like protein 8 OS=Arabidopsis thaliana OX=3702 GN=At5g23370 PE=3 SV=1	S	Function unknown	Putative GEM-like protein 8 [Dendrobium catenatum]
gene-MA16_Dca017752	92	94	62	153	170	487	0.556922	0.732559	0.418607	1.26311	1.39209	3.3496	8.19e-06	1.13666	up	[I]	Lipid transport and metabolism	Molecular Function: iron ion binding (GO:0005506);; Cellular Component: endoplasmic reticulum (GO:0005783);; Biological Process: fatty acid biosynthetic process (GO:0006633);; Biological Process: wax biosynthetic process (GO:0010025);; Biological Process: cutin biosynthetic process (GO:0010143);; Cellular Component: integral component of membrane (GO:0016021);; Molecular Function: oxidoreductase …	K15404|0|egu:105044200|K15404 aldehyde decarbonylase [EC:4.1.99.5] | (RefSeq) protein ECERIFERUM 1-like	Cutin, suberine and wax biosynthesis (ko00073)	--	--	WAX2 C-terminal domain;; Fatty acid hydroxylase superfamily	Protein ECERIFERUM 1 OS=Arabidopsis thaliana OX=3702 GN=CER1 PE=1 SV=1	S	Function unknown	Protein ECERIFERUM 1 [Dendrobium catenatum]
gene-MA16_Dca024720	625	640	508	1073	1404	2386	3.18757	5.96918	2.72495	6.55	10.634	16.8332	1.86e-12	1.25007	up	[Q]	Secondary metabolites biosynthesis, transport and catabolism	--	--	--	[QR]	Secondary metabolites biosynthesis, transport and catabolism;; General function prediction only	non-haem dioxygenase in morphine synthesis N-terminal;; 2OG-Fe(II) oxygenase superfamily	S-norcoclaurine synthase 1 OS=Coptis japonica OX=3442 GN=NCS1 PE=1 SV=1	S	Function unknown	S-norcoclaurine synthase 1-like isoform X2 [Dendrobium catenatum]
gene-MA16_Dca022377	210	157	135	293	276	367	3.01716	2.95612	2.32929	5.58912	5.25214	6.11282	4.15e-07	0.831678	up	--	--	--	--	--	--	--	Putative nuclear localisation signal;; TPL-binding domain in jasmonate signalling;; Ethylene-responsive binding factor-associated repression	Ninja-family protein AFP2 OS=Arabidopsis thaliana OX=3702 GN=AFP2 PE=1 SV=1	S	Function unknown	ninja-family protein 1-like [Dendrobium catenatum]
gene-MA16_Dca020314	19	58	36	565	331	445	0.343907	1.37103	0.77533	13.722	7.99036	9.42488	7.16e-18	2.26922	up	--	--	--	--	--	--	--	--	--	--	--	late embryogenesis abundant protein D-29-like [Dendrobium catenatum]
gene-MA16_Dca023836	118	76	62	110	122	397	1.33927	1.10993	0.823922	1.59274	1.7819	4.62578	0.00193372	0.816517	up	--	--	--	--	--	--	--	--	--	S	Function unknown	hypothetical protein MA16_Dca023836 [Dendrobium catenatum]
gene-MA16_Dca024768	32	32	26	56	55	82	0.339857	0.441561	0.322477	0.781847	0.765967	0.996269	0.00241169	0.769125	up	--	--	Molecular Function: aspartic-type endopeptidase activity (GO:0004190);; Biological Process: proteolysis (GO:0006508);; Biological Process: protein catabolic process (GO:0030163);;	--	--	[O]	Posttranslational modification, protein turnover, chaperones	Xylanase inhibitor N-terminal;; Xylanase inhibitor C-terminal;; Eukaryotic aspartyl protease	Aspartic proteinase nepenthesin-2 OS=Nepenthes gracilis OX=150966 GN=nep2 PE=1 SV=1	O	Posttranslational modification, protein turnover, chaperones	aspartic proteinase nepenthesin-2 [Dendrobium catenatum]
gene-MA16_Dca024723	148	50	67	20	9	11	6.8885	3.02714	3.70849	1.21788	0.496685	0.558844	6.97e-07	-1.37345	down	--	--	Biological Process: response to auxin (GO:0009733);;	K14488|6.30738e-49|nnu:104607469|K14488 SAUR family protein | (RefSeq) auxin-induced protein 15A-like	Plant hormone signal transduction (ko04075)	--	--	Auxin responsive protein	Auxin-responsive protein SAUR50 OS=Arabidopsis thaliana OX=3702 GN=SAUR50 PE=1 SV=1	S	Function unknown	auxin-responsive protein SAUR50-like [Dendrobium catenatum]
gene-MA16_Dca013286	385	733	470	5264	3018	5498	1.74203	4.29053	2.54513	31.5962	18.0911	28.7671	2.49e-11	1.81509	up	--	--	--	--	--	--	--	BAG domain	BAG family molecular chaperone regulator 6 OS=Arabidopsis thaliana OX=3702 GN=BAG6 PE=1 SV=1	S	Function unknown	BAG family molecular chaperone regulator 6 [Dendrobium catenatum]
gene-MA16_Dca014774	1413	1411	1653	739	581	1447	4.66866	6.09919	6.54731	3.20248	2.46019	5.45406	0.00149384	-0.638399	down	[T]	Signal transduction mechanisms	Molecular Function: ATP binding (GO:0005524);; Cellular Component: plasma membrane (GO:0005886);; Cellular Component: integral component of membrane (GO:0016021);; Molecular Function: ATPase activity, coupled to transmembrane movement of substances (GO:0042626);; Biological Process: transmembrane transport (GO:0055085);;	--	--	[Q]	Secondary metabolites biosynthesis, transport and catabolism	ABC-2 type transporter;; ABC transporter;; Plant PDR ABC transporter associated;; AAA domain, putative AbiEii toxin, Type IV TA system;; ABC-transporter extracellular N-terminal;; ATPase family associated with various cellular activities (AAA)	ABC transporter G family member 39 OS=Oryza sativa subsp. japonica OX=39947 GN=ABCG39 PE=3 SV=1	V	Defense mechanisms	ABC transporter G family member 39-like [Dendrobium catenatum]
gene-MA16_Dca008936	85	81	40	99	107	190	0.765375	1.00529	0.439829	1.39014	1.58068	2.49265	0.00586003	0.678678	up	[P]	Inorganic ion transport and metabolism	--	--	--	--	--	--	--	S	Function unknown	uncharacterized protein LOC110102608 [Dendrobium catenatum]
gene-MA16_Dca003593	96	71	56	107	208	387	3.35976	3.22335	2.34607	4.93798	9.64129	15.6527	6.44e-06	1.13925	up	--	--	Cellular Component: nucleosome (GO:0000786);; Cellular Component: nucleus (GO:0005634);; Biological Process: nucleosome assembly (GO:0006334);; Cellular Component: plastid (GO:0009536);; Molecular Function: nucleosomal DNA binding (GO:0031492);; Molecular Function: protein heterodimerization activity (GO:0046982);;	K11253|2.72919e-92|zma:100192589|K11253 histone H3 | (RefSeq) H3C4, GRMZM2G130079, GRMZM2G376957, GRMZM2G401581, GRMZM2G418258, GRMZM5G864735, H3C2, H3C3; Histone H3.2	--	[B]	Chromatin structure and dynamics	Core histone H2A/H2B/H3/H4	Histone H3.2 OS=Nicotiana tabacum OX=4097 GN=B34 PE=1 SV=1	B	Chromatin structure and dynamics	hypothetical protein CARUB_v10021660mg, partial [Capsella rubella]
gene-MA16_Dca006163	869	1314	1388	11709	4415	11077	6.44822	12.7737	12.3354	115.172	43.3355	94.9671	1.09e-08	1.57778	up	[O]	Posttranslational modification, protein turnover, chaperones	Molecular Function: ATP binding (GO:0005524);;	K03283|0|mdm:103434172|K03283 heat shock 70kDa protein 1/8 | (RefSeq) heat shock cognate 70 kDa protein 2	Spliceosome (ko03040);; Protein processing in endoplasmic reticulum (ko04141);; Endocytosis (ko04144)	[O]	Posttranslational modification, protein turnover, chaperones	Hsp70 protein;; MreB/Mbl protein;; NAD-specific glutamate dehydrogenase	Heat shock cognate 70 kDa protein OS=Petunia hybrida OX=4102 GN=HSP70 PE=2 SV=1	O	Posttranslational modification, protein turnover, chaperones	heat shock cognate 70 kDa protein 2-like [Dendrobium catenatum]
gene-MA16_Dca001477	316	195	234	113	76	239	3.10759	2.50877	2.75419	1.46321	0.978652	2.71184	0.00804218	-0.630116	down	[Q]	Secondary metabolites biosynthesis, transport and catabolism	Molecular Function: diacylglycerol O-acyltransferase activity (GO:0004144);; Cellular Component: plasma membrane (GO:0005886);; Biological Process: triglyceride biosynthetic process (GO:0019432);; Molecular Function: long-chain-alcohol O-fatty-acyltransferase activity (GO:0047196);;	--	--	--	--	Protein of unknown function (DUF1298);; Wax ester synthase-like Acyl-CoA acyltransferase domain	O-acyltransferase WSD1 OS=Arabidopsis thaliana OX=3702 GN=WSD1 PE=2 SV=1	S	Function unknown	O-acyltransferase WSD1 [Dendrobium catenatum]
gene-MA16_Dca019002	319	275	376	149	159	192	2.73292	2.48131	3.53225	1.57656	1.3057	1.79283	9.05e-06	-0.833657	down	[E]	Amino acid transport and metabolism	Molecular Function: transporter activity (GO:0005215);; Biological Process: transport (GO:0006810);; Cellular Component: integral component of membrane (GO:0016021);;	--	--	[E]	Amino acid transport and metabolism	POT family	Protein NRT1/ PTR FAMILY 5.2 OS=Arabidopsis thaliana OX=3702 GN=NPF5.2 PE=2 SV=1	E	Amino acid transport and metabolism	Peptide transporter PTR3-A [Dendrobium catenatum]
gene-MA16_Dca001802	23	48	39	362	399	997	0.557324	1.58919	1.15128	12.0936	13.3045	29.1054	1.75e-25	2.65494	up	[O]	Posttranslational modification, protein turnover, chaperones	--	K13993|1.4899e-50|jcu:105631575|K13993 HSP20 family protein | (RefSeq) 22.0 kDa class IV heat shock protein-like	Protein processing in endoplasmic reticulum (ko04141)	[O]	Posttranslational modification, protein turnover, chaperones	Hsp20/alpha crystallin family	21.9 kDa heat shock protein OS=Oryza sativa subsp. japonica OX=39947 GN=HSP21.9 PE=2 SV=1	O	Posttranslational modification, protein turnover, chaperones	17.3 kDa class I heat shock protein-like [Dendrobium catenatum]
gene-MA16_Dca027312	178	182	227	363	414	499	1.9282	1.84116	2.93218	4.9298	5.75599	5.73952	1.53e-07	0.966794	up	--	--	--	--	--	--	--	WRKY DNA -binding domain	Probable WRKY transcription factor 53 OS=Arabidopsis thaliana OX=3702 GN=WRKY53 PE=1 SV=1	K	Transcription	probable WRKY transcription factor 40 [Dendrobium catenatum]
Dendrobium_catenatum_newGene_27024	334	195	302	127	123	263	1.3801	1.0534	1.49524	0.695292	0.672115	1.25526	0.00674098	-0.585667	down	--	--	--	--	--	--	--	--	--	--	--	hypothetical protein MA16_Dca020626 [Dendrobium catenatum]
gene-MA16_Dca022537	123	86	89	195	197	257	0.869333	0.80459	0.753482	1.85616	1.86205	2.10934	1.89e-08	1.00667	up	[O]	Posttranslational modification, protein turnover, chaperones	Molecular Function: oxidoreductase activity (GO:0016491);; Biological Process: single-organism process (GO:0044699);;	K17609|0|pda:103719108|K17609 nucleoredoxin [EC:1.8.1.8] | (RefSeq) probable nucleoredoxin 2	--	[R]	General function prediction only	Thioredoxin-like;; AhpC/TSA family;; Thioredoxin-like domain;; Thioredoxin;; SCO1/SenC	Probable nucleoredoxin 2 OS=Oryza sativa subsp. japonica OX=39947 GN=Os01g0794400 PE=2 SV=1	O	Posttranslational modification, protein turnover, chaperones	putative nucleoredoxin 2 [Dendrobium catenatum]
gene-MA16_Dca011987	1833	1499	1597	2855	2723	2872	107.351	115.01	111.996	221.56	210.848	194.27	5.81e-09	0.758792	up	--	--	--	--	--	--	--	--	--	--	--	hypothetical protein MA16_Dca011987 [Dendrobium catenatum]
Dendrobium_catenatum_newGene_33141	342	248	224	45	52	76	2.40308	2.26344	1.87149	0.403534	0.465507	0.601628	5e-23	-1.908	down	--	--	--	--	--	--	--	Domain of unknown function (DUF4378)	Protein LONGIFOLIA 2 OS=Arabidopsis thaliana OX=3702 GN=LNG2 PE=1 SV=1	S	Function unknown	protein LONGIFOLIA 2-like isoform X1 [Dendrobium catenatum]
gene-MA16_Dca018921	2331	2083	2637	5042	4734	4913	33.7615	40.0344	45.6155	96.3407	91.5897	82.9104	4.95e-10	0.980719	up	[O]	Posttranslational modification, protein turnover, chaperones	Biological Process: sulfate assimilation (GO:0000103);; Biological Process: protein folding (GO:0006457);; Cellular Component: chloroplast (GO:0009507);; Molecular Function: protein disulfide oxidoreductase activity (GO:0015035);; Molecular Function: oxidoreductase activity, acting on a sulfur group of donors, disulfide as acceptor (GO:0016671);; Biological Process: cellular response to oxidative…	--	--	[O]	Posttranslational modification, protein turnover, chaperones	Thioredoxin	Thioredoxin-like 1-2, chloroplastic OS=Oryza sativa subsp. japonica OX=39947 GN=Os03g0326500 PE=2 SV=1	O	Posttranslational modification, protein turnover, chaperones	thioredoxin-like 1-2, chloroplastic [Dendrobium catenatum]
gene-MA16_Dca012492	81	63	39	64	171	205	1.93367	1.98174	1.12111	2.04023	5.44215	5.69452	0.00163519	0.828462	up	--	--	Cellular Component: membrane (GO:0016020);; Molecular Function: metal ion binding (GO:0046872);;	--	--	[O]	Posttranslational modification, protein turnover, chaperones	Ring finger domain;; RING-like zinc finger;; Zinc finger, C3HC4 type (RING finger);; RING-H2 zinc finger domain;; Zinc finger, C3HC4 type (RING finger);; zinc-RING finger domain;; Anaphase-promoting complex subunit 11 RING-H2 finger	RING-H2 finger protein ATL80 OS=Arabidopsis thaliana OX=3702 GN=ATL80 PE=2 SV=1	O	Posttranslational modification, protein turnover, chaperones	RING-H2 finger protein ATL8-like [Dendrobium catenatum]
gene-MA16_Dca019202	214	136	129	393	395	284	1.71067	1.46818	1.22761	4.08569	4.12989	2.60001	4.19e-06	1.00436	up	--	--	--	--	--	[O]	Posttranslational modification, protein turnover, chaperones	Myb-like DNA-binding domain	Protein REVEILLE 7 OS=Arabidopsis thaliana OX=3702 GN=RVE7 PE=2 SV=1	K	Transcription	protein REVEILLE 1-like [Dendrobium catenatum]
gene-MA16_Dca007099	618	295	437	199	142	221	5.42869	3.21816	4.16031	2.10661	1.75086	2.025	2.73e-07	-1.03247	down	[G]	Carbohydrate transport and metabolism	Molecular Function: sugar:proton symporter activity (GO:0005351);; Molecular Function: glucose transmembrane transporter activity (GO:0005355);; Cellular Component: integral component of plasma membrane (GO:0005887);; Biological Process: hexose transmembrane transport (GO:0035428);; Biological Process: glucose import (GO:0046323);;	K08145|0|pda:103710954|K08145 MFS transporter, SP family, solute carrier family 2 (facilitated glucose transporter), member 8 | (RefSeq) sugar transporter ERD6-like 16	--	[R]	General function prediction only	Sugar (and other) transporter;; Major Facilitator Superfamily	Sugar transporter ERD6-like 16 OS=Arabidopsis thaliana OX=3702 GN=At5g18840 PE=2 SV=2	G	Carbohydrate transport and metabolism	Sugar transporter ERD6-like 16 [Dendrobium catenatum]
gene-MA16_Dca011864	283	165	208	77	159	140	6.08153	4.65257	5.35071	2.16915	4.50472	3.47944	0.00566523	-0.618876	down	--	--	--	--	--	--	--	--	Probable membrane-associated kinase regulator 6 OS=Arabidopsis thaliana OX=3702 GN=MAKR6 PE=2 SV=1	S	Function unknown	probable membrane-associated kinase regulator 6 [Dendrobium catenatum]
gene-MA16_Dca016345	739	801	689	1155	1342	1034	6.2304	8.43722	6.85292	12.8432	14.7024	10.3471	0.00118303	0.60235	up	--	--	--	K08064|5.6364e-58|egu:105035250|K08064 nuclear transcription factor Y, alpha | (RefSeq) nuclear transcription factor Y subunit A-7	--	[K]	Transcription	CCAAT-binding transcription factor (CBF-B/NF-YA) subunit B	Nuclear transcription factor Y subunit A-1 OS=Arabidopsis thaliana OX=3702 GN=NFYA1 PE=2 SV=1	K	Transcription	Nuclear transcription factor Y subunit A-1 [Dendrobium catenatum]
gene-MA16_Dca026226	6224	8568	5649	12043	12099	12997	167.974	302.83	182.567	430.527	431.704	405.008	2.58e-05	0.756044	up	[O]	Posttranslational modification, protein turnover, chaperones	Molecular Function: mannose binding (GO:0005537);; Biological Process: positive regulation of erythrocyte aggregation (GO:0034120);; Biological Process: defense response to fungus (GO:0050832);;	--	--	--	--	D-mannose binding lectin	Mannose-specific lectin OS=Dendrobium findlayanum OX=179355 GN=dfa PE=1 SV=1	S	Function unknown	mannose-specific lectin-like [Dendrobium catenatum]
gene-MA16_Dca018156	6	26	24	63	60	52	0.105182	0.733759	0.531299	1.58906	1.7431	1.26068	0.00768081	0.740058	up	--	--	--	--	--	--	--	--	--	--	--	hypothetical protein MA16_Dca018156 [Dendrobium catenatum]
gene-MA16_Dca026079	141	104	68	138	142	395	1.19722	1.08778	0.589117	1.3025	1.51926	3.47457	0.00277447	0.755519	up	[QV]	Secondary metabolites biosynthesis, transport and catabolism;; Defense mechanisms	Molecular Function: binding (GO:0005488);; Molecular Function: oxidoreductase activity (GO:0016491);;	K15639|1.92931e-164|cic:CICLE_v10033321mg|K15639 PHYB activation tagged suppressor 1 [EC:1.14.-.-] | (RefSeq) hypothetical protein	Brassinosteroid biosynthesis (ko00905)	[QI]	Secondary metabolites biosynthesis, transport and catabolism;; Lipid transport and metabolism	Cytochrome P450	Cytochrome P450 CYP749A22 OS=Panax ginseng OX=4054 PE=2 SV=1	Q	Secondary metabolites biosynthesis, transport and catabolism	cytochrome P450 CYP749A22-like [Dendrobium catenatum]
gene-MA16_Dca026794	3928	3220	2960	8499	8041	6700	30.6989	33.0064	27.6074	87.6552	82.6433	60.3268	1.25e-11	1.12947	up	[G]	Carbohydrate transport and metabolism	Molecular Function: transporter activity (GO:0005215);; Biological Process: sodium ion transport (GO:0006814);; Cellular Component: integral component of membrane (GO:0016021);; Biological Process: transmembrane transport (GO:0055085);;	K14445|0|pda:103719047|K14445 solute carrier family 13 (sodium-dependent dicarboxylate transporter), member 2/3/5 | (RefSeq) tonoplast dicarboxylate transporter-like	--	[P]	Inorganic ion transport and metabolism	Sodium:sulfate symporter transmembrane region;; Citrate transporter	Tonoplast dicarboxylate transporter OS=Arabidopsis thaliana OX=3702 GN=TDT PE=2 SV=2	P	Inorganic ion transport and metabolism	tonoplast dicarboxylate transporter [Dendrobium catenatum]
gene-MA16_Dca014563	194	128	139	85	45	60	2.83314	2.40844	2.41627	1.38732	1.05847	0.871774	0.000192788	-0.905797	down	--	--	--	--	--	--	--	WRKY DNA -binding domain	Probable WRKY transcription factor 53 OS=Arabidopsis thaliana OX=3702 GN=WRKY53 PE=1 SV=1	K	Transcription	putative WRKY transcription factor 53 [Dendrobium catenatum]
gene-MA16_Dca003988	92	69	60	127	107	164	0.685589	0.668047	0.533175	1.25518	1.05489	1.41227	0.000786794	0.711619	up	[T]	Signal transduction mechanisms	Molecular Function: nucleotide binding (GO:0000166);; Cellular Component: plasma membrane (GO:0005886);; Cellular Component: integral component of membrane (GO:0016021);; Molecular Function: ATPase activity, coupled to transmembrane movement of substances (GO:0042626);;	--	--	[Q]	Secondary metabolites biosynthesis, transport and catabolism	ABC-2 type transporter;; ABC transporter;; ABC-2 family transporter protein	ABC transporter G family member 25 OS=Arabidopsis thaliana OX=3702 GN=ABCG25 PE=2 SV=1	V	Defense mechanisms	ABC transporter G family member 25-like [Dendrobium catenatum]
gene-MA16_Dca007035	540	375	336	228	273	275	5.13605	4.66626	3.82313	2.86194	3.42496	3.01552	0.000246194	-0.5915	down	[Q]	Secondary metabolites biosynthesis, transport and catabolism	Biological Process: fatty acid biosynthetic process (GO:0006633);; Cellular Component: integral component of membrane (GO:0016021);; Molecular Function: transferase activity, transferring acyl groups other than amino-acyl groups (GO:0016747);;	K15397|0|mus:103977142|K15397 3-ketoacyl-CoA synthase [EC:2.3.1.199] | (RefSeq) 3-ketoacyl-CoA synthase 6-like	Fatty acid elongation (ko00062)	--	--	FAE1/Type III polyketide synthase-like protein;; 3-Oxoacyl-[acyl-carrier-protein (ACP)] synthase III C terminal;; Chalcone and stilbene synthases, C-terminal domain;; Chalcone and stilbene synthases, N-terminal domain	3-ketoacyl-CoA synthase 6 OS=Arabidopsis thaliana OX=3702 GN=CUT1 PE=1 SV=1	I	Lipid transport and metabolism	3-ketoacyl-CoA synthase 6-like [Dendrobium catenatum]
Dendrobium_catenatum_newGene_18949	351	218	335	151	63	172	3.35302	2.72331	3.82879	1.91114	0.790401	1.8886	0.00019541	-0.905814	down	--	--	Biological Process: metabolic process (GO:0008152);; Molecular Function: transferase activity, transferring hexosyl groups (GO:0016758);;	--	--	[GC]	Carbohydrate transport and metabolism;; Energy production and conversion	UDP-glucoronosyl and UDP-glucosyl transferase	Scopoletin glucosyltransferase OS=Nicotiana tabacum OX=4097 GN=TOGT1 PE=1 SV=1	S	Function unknown	scopoletin glucosyltransferase-like [Dendrobium catenatum]
Dendrobium_catenatum_newGene_6473	102	132	55	33	47	54	0.449697	0.758167	0.287226	0.192011	0.271295	0.274807	0.00559632	-0.732018	down	--	--	Molecular Function: DNA binding (GO:0003677);; Molecular Function: RNA binding (GO:0003723);; Molecular Function: RNA-directed DNA polymerase activity (GO:0003964);; Molecular Function: RNA-DNA hybrid ribonuclease activity (GO:0004523);; Biological Process: RNA-dependent DNA biosynthetic process (GO:0006278);; Biological Process: DNA recombination (GO:0006310);; Biological Process: DNA integratio…	--	--	[R]	General function prediction only	Integrase core domain	--	L	Replication, recombination and repair	hypothetical protein MA16_Dca028362 [Dendrobium catenatum]
gene-MA16_Dca004897	184	133	106	85	78	75	1.9659	1.86186	1.35431	1.19327	1.09357	0.9239	0.00585132	-0.618018	down	--	--	--	--	--	[O]	Posttranslational modification, protein turnover, chaperones	Xylanase inhibitor N-terminal;; Xylanase inhibitor C-terminal;; Eukaryotic aspartyl protease	Aspartic proteinase nepenthesin-1 OS=Nepenthes gracilis OX=150966 GN=nep1 PE=1 SV=1	O	Posttranslational modification, protein turnover, chaperones	aspartic proteinase nepenthesin-1-like [Dendrobium catenatum]
gene-MA16_Dca005212	39	37	58	178	23	250	0.712768	0.897672	1.28253	4.36991	0.56315	5.37094	0.00697205	0.746884	up	--	--	Molecular Function: peptidyl-prolyl cis-trans isomerase activity (GO:0003755);; Biological Process: cellular process (GO:0009987);;	K03768|1.74801e-66|pda:103701950|K03768 peptidyl-prolyl cis-trans isomerase B (cyclophilin B) [EC:5.2.1.8] | (RefSeq) peptidyl-prolyl cis-trans isomerase CYP26-2, chloroplastic	--	[O]	Posttranslational modification, protein turnover, chaperones	Cyclophilin type peptidyl-prolyl cis-trans isomerase/CLD	Peptidyl-prolyl cis-trans isomerase CYP26-2, chloroplastic OS=Arabidopsis thaliana OX=3702 GN=CYP26-2 PE=2 SV=1	O	Posttranslational modification, protein turnover, chaperones	Peptidyl-prolyl cis-trans isomerase, chloroplastic [Dendrobium catenatum]
gene-MA16_Dca006758	632	306	434	236	226	200	6.18313	3.84982	5.02251	2.87949	2.86277	2.25751	6.1e-05	-0.820366	down	--	--	--	--	--	--	--	Protein of unknown function (DUF620)	--	S	Function unknown	uncharacterized protein LOC110107067 [Dendrobium catenatum]
gene-MA16_Dca012007	616	441	406	832	712	913	12.7411	11.9399	10.0585	22.8099	19.4697	21.8245	2.57e-07	0.727103	up	[J]	Translation, ribosomal structure and biogenesis	Molecular Function: RNA binding (GO:0003723);; Cellular Component: extracellular region (GO:0005576);; Cellular Component: cell wall (GO:0005618);; Cellular Component: plasma membrane (GO:0005886);; Biological Process: anthocyanin-containing compound biosynthetic process (GO:0009718);; Molecular Function: ribonuclease T2 activity (GO:0033897);; Biological Process: RNA phosphodiester bond hydrolys…	K01166|7.09891e-106|pda:103703064|K01166 ribonuclease T2 [EC:3.1.27.1] | (RefSeq) extracellular ribonuclease LE-like	--	[A]	RNA processing and modification	Ribonuclease T2 family	Ribonuclease 1 OS=Arabidopsis thaliana OX=3702 GN=RNS1 PE=1 SV=1	S	Function unknown	ribonuclease 1-like [Dendrobium catenatum]
gene-MA16_Dca007633	32	35	10	97	148	64	0.244108	0.358859	0.08636	1.01045	1.5396	0.580797	0.000102435	1.07823	up	--	--	--	--	--	--	--	--	--	--	--	hypothetical protein MA16_Dca007633 [Dendrobium catenatum]
gene-MA16_Dca007964	135	152	107	222	213	285	1.51717	2.62893	2.01386	3.63914	3.43115	3.6778	0.000155481	0.740583	up	--	--	Cellular Component: membrane (GO:0016020);;	K06268|3.85536e-32|egu:105060409|K06268 serine/threonine-protein phosphatase 2B regulatory subunit | (RefSeq) calcineurin B-like protein 9	--	[T]	Signal transduction mechanisms	--	Calcineurin B-like protein 9 OS=Oryza sativa subsp. japonica OX=39947 GN=CBL9 PE=2 SV=2	DTZ	Cell cycle control, cell division, chromosome partitioning;; Signal transduction mechanisms;; Cytoskeleton	Calcineurin B-like protein 9 [Dendrobium catenatum]
gene-MA16_Dca024845	1105	1316	1012	3131	3549	5457	27.4818	42.8706	30.1501	103.234	116.783	156.817	7.22e-24	1.62053	up	--	--	--	--	--	--	--	Chlorophyll A-B binding protein	Early light-induced protein 1, chloroplastic OS=Arabidopsis thaliana OX=3702 GN=ELIP1 PE=1 SV=1	S	Function unknown	early light-induced protein 1, chloroplastic-like [Dendrobium catenatum]
gene-MA16_Dca006486	122	148	127	471	538	590	2.5833	4.14386	3.20227	13.4877	14.8778	14.267	2.3e-22	1.76136	up	--	--	--	K09338|5.23744e-50|egu:105032348|K09338 homeobox-leucine zipper protein | (RefSeq) homeobox-leucine zipper protein HOX12-like	--	[K]	Transcription	Homeobox domain	Homeobox-leucine zipper protein HOX14 OS=Oryza sativa subsp. japonica OX=39947 GN=HOX14 PE=2 SV=1	K	Transcription	homeobox-leucine zipper protein HOX12-like [Dendrobium catenatum]
gene-MA16_Dca015591	482	206	237	114	148	260	1.95538	1.09542	1.15036	0.609103	0.789511	1.21488	0.00505722	-0.636012	down	--	--	--	K11699|0|egu:105045403|K11699 RNA-dependent RNA polymerase [EC:2.7.7.48] | (RefSeq) probable RNA-dependent RNA polymerase SHL2	--	[A]	RNA processing and modification	RNA dependent RNA polymerase	Probable RNA-dependent RNA polymerase SHL2 OS=Oryza sativa subsp. japonica OX=39947 GN=SHL2 PE=2 SV=1	K	Transcription	probable RNA-dependent RNA polymerase SHL2 [Dendrobium catenatum]
gene-MA16_Dca010934	339	194	210	275	469	460	1.60278	1.15447	1.17882	1.75711	2.77984	2.49611	0.0011639	0.626769	up	[T]	Signal transduction mechanisms	Molecular Function: nucleotide binding (GO:0000166);; Molecular Function: protein serine/threonine kinase activity (GO:0004674);; Biological Process: protein phosphorylation (GO:0006468);;	--	--	[T]	Signal transduction mechanisms	Protein kinase domain;; Protein tyrosine kinase	Mitogen-activated protein kinase kinase kinase 3 OS=Arabidopsis thaliana OX=3702 GN=MAPKKK3 PE=1 SV=1	T	Signal transduction mechanisms	Mitogen-activated protein kinase kinase kinase YODA [Dendrobium catenatum]
gene-MA16_Dca008191	277	211	180	402	415	417	2.66518	2.71155	2.10286	5.15838	5.18862	4.65179	8.1e-07	0.830341	up	[QV]	Secondary metabolites biosynthesis, transport and catabolism;; Defense mechanisms	Molecular Function: monooxygenase activity (GO:0004497);; Molecular Function: iron ion binding (GO:0005506);; Cellular Component: integral component of membrane (GO:0016021);; Molecular Function: oxidoreductase activity, acting on paired donors, with incorporation or reduction of molecular oxygen (GO:0016705);; Molecular Function: heme binding (GO:0020037);; Biological Process: oxidation-reductio…	K09587|0|pda:103697967|K09587 steroid 22-alpha-hydroxylase [EC:1.14.13.-] | (RefSeq) cytochrome P450 90B1-like	Brassinosteroid biosynthesis (ko00905)	[QI]	Secondary metabolites biosynthesis, transport and catabolism;; Lipid transport and metabolism	Cytochrome P450	Cytochrome P450 90B1 OS=Arabidopsis thaliana OX=3702 GN=CYP90B1 PE=1 SV=2	Q	Secondary metabolites biosynthesis, transport and catabolism	cytochrome P450 90B2-like [Dendrobium catenatum]
gene-MA16_Dca019172	62	37	37	31	198	153	0.440028	0.346816	0.318181	0.292004	1.87652	1.27046	0.00539932	0.772998	up	--	--	Molecular Function: nucleic acid binding (GO:0003676);;	--	--	[R]	General function prediction only	Reverse transcriptase (RNA-dependent DNA polymerase);; Integrase core domain	Retrovirus-related Pol polyprotein from transposon RE1 OS=Arabidopsis thaliana OX=3702 GN=RE1 PE=2 SV=1	L	Replication, recombination and repair	Retrovirus-related Pol polyprotein from transposon TNT 1-94 [Dendrobium catenatum]
gene-MA16_Dca022591	214	177	192	414	421	888	2.1103	2.19753	2.25615	5.37851	5.28707	9.74804	2.12e-11	1.30404	up	--	--	--	--	--	--	--	--	--	S	Function unknown	uncharacterized protein LOC110098540 isoform X1 [Dendrobium catenatum]
gene-MA16_Dca020584	449	226	252	180	159	174	2.31917	1.65125	1.57669	1.26658	1.04184	1.07124	0.000928872	-0.665534	down	--	--	--	--	--	--	--	Weak chloroplast movement under blue light	Putative WEB family protein At1g65010, chloroplastic OS=Arabidopsis thaliana OX=3702 GN=At1g65010 PE=1 SV=1	S	Function unknown	Putative WEB family protein [Dendrobium catenatum]
gene-MA16_Dca009367	129	168	137	155	248	360	3.75628	6.41282	4.78485	5.99444	9.58242	12.1456	0.00772793	0.601674	up	--	--	Molecular Function: zinc ion binding (GO:0008270);; Cellular Component: integral component of membrane (GO:0016021);;	--	--	[O]	Posttranslational modification, protein turnover, chaperones	Ring finger domain;; RING-like zinc finger;; Zinc finger, C3HC4 type (RING finger);; RING-H2 zinc finger domain;; Zinc finger, C3HC4 type (RING finger);; Anaphase-promoting complex subunit 11 RING-H2 finger	RING-H2 finger protein ATL72 OS=Arabidopsis thaliana OX=3702 GN=ATL72 PE=2 SV=1	O	Posttranslational modification, protein turnover, chaperones	RING-H2 finger protein ATL72-like [Dendrobium catenatum]
gene-MA16_Dca005837	3242	2666	2446	4540	4296	4906	22.7645	24.4939	20.5839	42.2767	39.8813	39.8073	5.21e-10	0.711767	up	--	--	--	K16189|1.30573e-18|egu:105032028|K16189 phytochrome-interacting factor 4 | (RefSeq) transcription factor PIF4	Plant hormone signal transduction (ko04075)	--	--	--	--	K	Transcription	hypothetical protein MA16_Dca005837 [Dendrobium catenatum]
gene-MA16_Dca020695	639	423	533	810	804	913	5.10918	4.49958	5.94205	8.52094	8.15546	8.52146	2.14e-06	0.648423	up	[Q]	Secondary metabolites biosynthesis, transport and catabolism	Molecular Function: iron ion binding (GO:0005506);; Molecular Function: dioxygenase activity (GO:0051213);; Biological Process: oxidation-reduction process (GO:0055114);;	--	--	[QR]	Secondary metabolites biosynthesis, transport and catabolism;; General function prediction only	non-haem dioxygenase in morphine synthesis N-terminal;; 2OG-Fe(II) oxygenase superfamily	Probable 2-oxoglutarate-dependent dioxygenase At3g50210 OS=Arabidopsis thaliana OX=3702 GN=At3g50210 PE=2 SV=1	S	Function unknown	Flavonol synthase/flavanone 3-hydroxylase [Dendrobium catenatum]
gene-MA16_Dca004877	261	279	167	337	279	934	3.15252	4.52208	2.41412	5.44021	4.49812	13.1029	0.00200839	0.765583	up	--	--	--	K13464|3.73485e-65|egu:105056702|K13464 jasmonate ZIM domain-containing protein | (RefSeq) protein TIFY 10a	Plant hormone signal transduction (ko04075)	--	--	tify domain;; Divergent CCT motif	Protein TIFY 10a OS=Oryza sativa subsp. japonica OX=39947 GN=TIFY10A PE=1 SV=1	S	Function unknown	Protein TIFY 10B [Dendrobium catenatum]
gene-MA16_Dca022816	140	130	81	190	167	351	4.3056	5.20903	2.98631	7.73908	6.78941	12.4659	0.000414144	0.789022	up	--	--	--	--	--	--	--	bZIP transcription factor;; Basic region leucine zipper	bZIP transcription factor 11 OS=Arabidopsis thaliana OX=3702 GN=BZIP11 PE=1 SV=1	K	Transcription	bZIP transcription factor 11-like [Dendrobium catenatum]
gene-MA16_Dca027928	2062	1831	1995	3852	2831	3263	23.7562	27.6148	27.5209	58.7718	43.116	43.3958	2.21e-05	0.707225	up	[O]	Posttranslational modification, protein turnover, chaperones	Molecular Function: ATP binding (GO:0005524);; Biological Process: protein folding (GO:0006457);; Biological Process: response to heat (GO:0009408);; Molecular Function: heat shock protein binding (GO:0031072);; Molecular Function: metal ion binding (GO:0046872);; Molecular Function: unfolded protein binding (GO:0051082);;	K09503|0|rcu:8264458|K09503 DnaJ homolog subfamily A member 2 | (RefSeq) dnaJ protein homolog	Protein processing in endoplasmic reticulum (ko04141)	[O]	Posttranslational modification, protein turnover, chaperones	DnaJ C terminal domain;; DnaJ domain;; DnaJ central domain	DnaJ protein homolog OS=Cucumis sativus OX=3659 GN=DNAJ1 PE=2 SV=1	O	Posttranslational modification, protein turnover, chaperones	dnaJ protein homolog [Dendrobium catenatum]
gene-MA16_Dca023261	634	513	488	238	311	224	6.369	6.74408	5.8677	3.16821	4.13052	2.59742	1.96e-06	-0.898448	down	--	--	--	K20043|3.60424e-82|egu:105041871|K20043 clathrin coat assembly protein AP180 | (RefSeq) clathrin coat assembly protein AP180	--	[TU]	Signal transduction mechanisms;; Intracellular trafficking, secretion, and vesicular transport	ANTH domain	Clathrin coat assembly protein AP180 OS=Arabidopsis thaliana OX=3702 GN=AP180 PE=1 SV=1	U	Intracellular trafficking, secretion, and vesicular transport	clathrin coat assembly protein AP180-like [Dendrobium catenatum]
gene-MA16_Dca000582	41	47	61	12	14	23	0.410885	0.617565	0.731051	0.148596	0.183212	0.258772	0.000603813	-0.941652	down	--	--	Biological Process: amino acid transmembrane transport (GO:0003333);; Cellular Component: plasma membrane (GO:0005886);; Molecular Function: amino acid transmembrane transporter activity (GO:0015171);; Cellular Component: integral component of membrane (GO:0016021);;	--	--	[E]	Amino acid transport and metabolism	Transmembrane amino acid transporter protein;; Tryptophan/tyrosine permease family	Amino acid permease 8 OS=Arabidopsis thaliana OX=3702 GN=AAP8 PE=1 SV=1	G	Carbohydrate transport and metabolism	amino acid permease 8-like isoform X1 [Dendrobium catenatum]
gene-MA16_Dca023481	1199	1152	1078	2512	1392	1536	20.2881	27.0253	21.039	33.6757	31.1933	30.1249	0.00623125	0.586303	up	[O]	Posttranslational modification, protein turnover, chaperones	Cellular Component: cell (GO:0005623);; Biological Process: glycerol ether metabolic process (GO:0006662);; Molecular Function: protein disulfide oxidoreductase activity (GO:0015035);; Biological Process: cell redox homeostasis (GO:0045454);; Biological Process: oxidation-reduction process (GO:0055114);;	--	--	[O]	Posttranslational modification, protein turnover, chaperones	Thioredoxin	Thioredoxin-like 3-1, chloroplastic OS=Arabidopsis thaliana OX=3702 GN=WCRKC1 PE=2 SV=3	O	Posttranslational modification, protein turnover, chaperones	thioredoxin-like 3-1, chloroplastic isoform X1 [Dendrobium catenatum]
gene-MA16_Dca001101	554	350	475	160	167	295	3.35751	2.97779	3.26918	1.32342	0.879778	2.24215	1.19e-08	-1.02179	down	--		Molecular Function: protein kinase activity (GO:0004672);; Cellular Component: membrane (GO:0016020);;	--	--	--	--	Protein tyrosine kinase;; Protein kinase domain;; Di-glucose binding within endoplasmic reticulum	Probable LRR receptor-like serine/threonine-protein kinase At1g07650 OS=Arabidopsis thaliana OX=3702 GN=At1g07650 PE=1 SV=1	T	Signal transduction mechanisms	putative LRR receptor-like serine/threonine-protein kinase [Dendrobium catenatum]
gene-MA16_Dca028884	169	142	125	290	278	389	4.55339	4.99593	4.00806	10.3476	9.89602	12.1103	1.97e-10	1.03423	up	--	--	Molecular Function: transporter activity (GO:0005215);; Biological Process: transport (GO:0006810);; Cellular Component: integral component of membrane (GO:0016021);;	--	--	[E]	Amino acid transport and metabolism	POT family	Protein NRT1/ PTR FAMILY 6.4 OS=Arabidopsis thaliana OX=3702 GN=NPF6.4 PE=1 SV=1	E	Amino acid transport and metabolism	protein NRT1/ PTR FAMILY 6.4-like [Dendrobium catenatum]
gene-MA16_Dca005236	468	468	464	689	582	1005	3.65388	4.62768	4.41124	7.02246	5.9598	9.03035	0.0001303	0.616502	up	--	--	--	--	--	[K]	Transcription	Homeobox KN domain;; AP2 domain	Homeobox protein knotted-1-like 3 OS=Arabidopsis thaliana OX=3702 GN=KNAT3 PE=1 SV=1	K	Transcription	Homeobox protein knotted-1-like 3 [Dendrobium catenatum]
gene-MA16_Dca014232	2650	2216	2147	4919	4631	4313	23.8356	26.1011	23.1224	58.6095	55.0719	44.797	3.57e-10	0.943021	up	--	--	Cellular Component: integral component of membrane (GO:0016021);;	--	--	--	--	Protein of unknown function (DUF1230)	Protein CONSERVED IN THE GREEN LINEAGE AND DIATOMS 27, chloroplastic OS=Arabidopsis thaliana OX=3702 GN=CGLD27 PE=2 SV=1	S	Function unknown	Uncharacterized protein ycf36 [Dendrobium catenatum]
Dendrobium_catenatum_newGene_38398	970	817	832	1765	1599	1440	6.24013	6.87925	6.40871	15.0415	13.5969	10.6926	9.54e-07	0.824904	up	[T]	Signal transduction mechanisms	Molecular Function: protein serine/threonine kinase activity (GO:0004674);; Molecular Function: ATP binding (GO:0005524);; Biological Process: protein phosphorylation (GO:0006468);; Biological Process: signal transduction (GO:0007165);; Cellular Component: integral component of membrane (GO:0016021);;	K07198|0|nnu:104594533|K07198 5'-AMP-activated protein kinase, catalytic alpha subunit [EC:2.7.11.11] | (RefSeq) CBL-interacting protein kinase 18	Regulation of autophagy (ko04140)	[T]	Signal transduction mechanisms	Protein kinase domain;; Protein tyrosine kinase;; NAF domain;; Kinase-like	CBL-interacting protein kinase 2 OS=Oryza sativa subsp. japonica OX=39947 GN=CIPK2 PE=2 SV=1	T	Signal transduction mechanisms	CBL-interacting protein kinase 18-like [Dendrobium catenatum]
gene-MA16_Dca013641	1936	1346	1463	926	1000	970	62.0042	56.445	56.1044	39.2756	42.3288	35.8555	2.12e-06	-0.631249	down	--	--	--	--	--	--	--	zinc-finger of the FCS-type, C2-C2	Protein MARD1 OS=Arabidopsis thaliana OX=3702 GN=MARD1 PE=2 SV=2	S	Function unknown	uncharacterized protein LOC110099376 [Dendrobium catenatum]
gene-MA16_Dca024030	1613	1576	1210	2348	2238	4045	35.3729	45.2636	31.7698	68.203	64.9049	102.443	1.81e-08	0.867402	up	--	--	--	--	--	--	--	--	--	--	--	hypothetical protein MA16_Dca024030 [Dendrobium catenatum]
gene-MA16_Dca000315	981	1099	941	2460	1279	1646	8.2534	11.8916	9.88553	26.5431	14.901	16.7439	0.00121715	0.7034	up	[J]	Translation, ribosomal structure and biogenesis	Molecular Function: nucleotide binding (GO:0000166);; Molecular Function: nucleic acid binding (GO:0003676);;	--	--	[K]	Transcription	RNA recognition motif. (a.k.a. RRM, RBD, or RNP domain)	Serine/arginine-rich splicing factor SR45a OS=Arabidopsis thaliana OX=3702 GN=SR45A PE=1 SV=1	S	Function unknown	29 kDa ribonucleoprotein, chloroplastic [Dendrobium catenatum]
Dendrobium_catenatum_newGene_14278	86	50	55	109	81	130	0.808784	0.610717	0.619825	1.35924	1.01066	1.41094	0.00870542	0.604118	up	--	--	--	--	--	--	--	--	--	S	Function unknown	uncharacterized protein LOC110030938 isoform X2 [Phalaenopsis equestris]
gene-MA16_Dca012872	29	17	18	39	40	77	0.560907	0.427902	0.420137	1.00775	1.04242	1.76878	0.00309531	0.796293	up	--	--	--	--	--	--	--	Senescence regulator	--	S	Function unknown	uncharacterized protein LOC110103363 [Dendrobium catenatum]
gene-MA16_Dca004977	776	384	356	199	189	361	5.76993	3.73269	3.16946	1.95477	1.84871	3.0951	6.91e-05	-0.826154	down	[GI]	Carbohydrate transport and metabolism;; Lipid transport and metabolism	Cellular Component: endomembrane system (GO:0012505);; Cellular Component: membrane (GO:0016020);; Molecular Function: pectinesterase activity (GO:0030599);; Cellular Component: intracellular membrane-bounded organelle (GO:0043231);; Cellular Component: cytoplasmic part (GO:0044444);; Molecular Function: pectinesterase inhibitor activity (GO:0046910);; Cellular Component: cell periphery (GO:00719…	--	--	--	--	Pectinesterase;; Plant invertase/pectin methylesterase inhibitor	Pectinesterase 1 OS=Arabidopsis thaliana OX=3702 GN=PME1 PE=1 SV=1	G	Carbohydrate transport and metabolism	Pectinesterase 1 [Dendrobium catenatum]
gene-MA16_Dca010750	101	83	66	12	6	7	3.28435	3.52049	2.57091	0.502503	0.245006	0.238044	1.46e-12	-1.91254	down	--	--	Cellular Component: plastid (GO:0009536);; Cellular Component: membrane (GO:0016020);;	--	--	--	--	Protein of unknown function (DUF565)	Ycf20-like protein OS=Arabidopsis thaliana OX=3702 GN=At1g65420 PE=2 SV=2	S	Function unknown	ycf20-like protein [Dendrobium catenatum]
gene-MA16_Dca005169	983	614	696	432	399	610	4.95292	4.04847	4.20082	2.87854	2.65537	4.05075	7.25e-06	-0.611031	down	[M]	Cell wall/membrane/envelope biogenesis	Molecular Function: glutamine-fructose-6-phosphate transaminase (isomerizing) activity (GO:0004360);; Biological Process: carbohydrate metabolic process (GO:0005975);; Molecular Function: carbohydrate binding (GO:0030246);; Biological Process: carbohydrate derivative biosynthetic process (GO:1901137);;	K00820|0|mus:103973584|K00820 glucosamine--fructose-6-phosphate aminotransferase (isomerizing) [EC:2.6.1.16] | (RefSeq) glutamine--fructose-6-phosphate aminotransferase [isomerizing] 2	Alanine, aspartate and glutamate metabolism (ko00250);; Amino sugar and nucleotide sugar metabolism (ko00520)	[M]	Cell wall/membrane/envelope biogenesis	SIS domain;; Glutamine amidotransferase domain;; Glutamine amidotransferase domain	Glutamine--fructose-6-phosphate aminotransferase [isomerizing] OS=Cyanidium caldarium OX=2771 GN=glmS PE=3 SV=3	M	Cell wall/membrane/envelope biogenesis	Glutamine--fructose-6-phosphate aminotransferase [isomerizing] [Dendrobium catenatum]
gene-MA16_Dca026158	40	33	34	77	50	85	0.522458	0.559889	0.524911	1.32529	0.864235	1.27813	0.00583865	0.700139	up	--	--	--	--	--	--	--	--	--	S	Function unknown	hypothetical protein MA16_Dca026158 [Dendrobium catenatum]
gene-MA16_Dca000646	1155	1559	1527	352	366	397	6.63782	11.8682	10.7128	2.54884	2.66632	2.55235	9.45e-19	-1.68024	down	[TK]	Signal transduction mechanisms;; Transcription	--	K12130|1.3204e-173|egu:105038310|K12130 pseudo-response regulator 5 | (RefSeq) two-component response regulator-like APRR3	Circadian rhythm - plant (ko04712)	[K]	Transcription	Response regulator receiver domain;; CCT motif	Two-component response regulator-like APRR5 OS=Arabidopsis thaliana OX=3702 GN=APRR5 PE=1 SV=2	T	Signal transduction mechanisms	Two-component response regulator-like PRR95 [Dendrobium catenatum]
gene-MA16_Dca016729	8187	2175	3066	1333	1261	1125	142.494	49.5831	63.8866	30.7167	29.0103	22.6076	0.000795274	-0.928696	down	--	--	Cellular Component: extracellular region (GO:0005576);; Cellular Component: cell wall (GO:0005618);; Biological Process: plant-type cell wall organization (GO:0009664);; Cellular Component: membrane (GO:0016020);;	--	--	--	--	Pollen allergen;; Lytic transglycolase	Expansin-A15 OS=Arabidopsis thaliana OX=3702 GN=EXPA15 PE=2 SV=2	G	Carbohydrate transport and metabolism	expansin-A10-like [Dendrobium catenatum]
Dendrobium_catenatum_newGene_18203	337	189	223	451	414	642	2.8822	2.11912	2.28355	5.10974	4.68625	6.34739	7.97e-09	0.934194	up	[P]	Inorganic ion transport and metabolism	Cellular Component: plasma membrane (GO:0005886);; Molecular Function: secondary active sulfate transmembrane transporter activity (GO:0008271);; Cellular Component: integral component of membrane (GO:0016021);; Biological Process: sulfate transmembrane transport (GO:1902358);;	K17470|0|egu:105058392|K17470 sulfate transporter 1, high-affinity | (RefSeq) sulfate transporter 1.3-like	--	[P]	Inorganic ion transport and metabolism	Sulfate permease family	Sulfate transporter 1.2 OS=Arabidopsis thaliana OX=3702 GN=SULTR1;2 PE=1 SV=1	P	Inorganic ion transport and metabolism	sulfate transporter 1.2-like, partial [Dendrobium catenatum]
gene-MA16_Dca016047	69	110	67	153	267	208	2.10365	4.43248	2.43744	6.23172	10.8563	7.37498	9.3e-05	0.970268	up	--	--	Biological Process: transcription, DNA-templated (GO:0006351);;	K09286|3.29877e-47|pda:103696620|K09286 EREBP-like factor | (RefSeq) ethylene-responsive transcription factor ERF011-like	--	--	--	AP2 domain	Ethylene-responsive transcription factor ERF011 OS=Arabidopsis thaliana OX=3702 GN=ERF011 PE=2 SV=1	K	Transcription	ethylene-responsive transcription factor RAP2-1-like [Dendrobium catenatum]
gene-MA16_Dca013650	361	197	271	384	315	757	2.32758	1.69919	2.09235	3.30888	2.61253	5.46453	0.00164313	0.660002	up	[E]	Amino acid transport and metabolism	--	K17839|0|bna:106421166|K17839 polyamine oxidase [EC:1.5.3.17 1.5.3.-] | (RefSeq) probable polyamine oxidase 2	Arginine and proline metabolism (ko00330);; beta-Alanine metabolism (ko00410)	[Q]	Secondary metabolites biosynthesis, transport and catabolism	Flavin containing amine oxidoreductase;; NAD(P)-binding Rossmann-like domain;; Pyridine nucleotide-disulphide oxidoreductase;; FAD binding domain;; Glucose inhibited division protein A;; HI0933-like protein;; Pyridine nucleotide-disulphide oxidoreductase;; FAD-NAD(P)-binding	Probable polyamine oxidase 2 OS=Arabidopsis thaliana OX=3702 GN=PAO2 PE=2 SV=1	S	Function unknown	putative polyamine oxidase 2 [Dendrobium catenatum]
gene-MA16_Dca013009	304	258	241	347	418	748	0.726613	0.784509	0.67619	1.06567	1.29846	1.98542	1.91e-05	0.775843	up	[V]	Defense mechanisms	Cellular Component: plant-type vacuole (GO:0000325);; Molecular Function: ATP binding (GO:0005524);; Cellular Component: vacuolar membrane (GO:0005774);; Molecular Function: sulfonylurea receptor activity (GO:0008281);; Biological Process: response to salt stress (GO:0009651);; Cellular Component: integral component of membrane (GO:0016021);; Biological Process: cellular potassium ion homeostasis…	--	--	[Q]	Secondary metabolites biosynthesis, transport and catabolism	ABC transporter transmembrane region;; ABC transporter;; 50S ribosome-binding GTPase;; Domain of unknown function DUF87	ABC transporter C family member 5 OS=Arabidopsis thaliana OX=3702 GN=ABCC5 PE=2 SV=2	V	Defense mechanisms	ABC transporter C family member 5 [Dendrobium catenatum]
gene-MA16_Dca020182	83	136	161	138	273	615	2.08865	4.49486	4.86091	4.59308	9.11554	17.9388	0.00233665	0.816718	up	--	--	--	--	--	--	--	--	--	--	--	hypothetical protein MA16_Dca020182 [Dendrobium catenatum]
gene-MA16_Dca028030	324	253	244	90	112	193	15.8423	16.2002	14.276	5.833	7.25332	10.9144	1.72e-06	-0.923662	down	--	--	--	--	--	--	--	--	--	--	--	hypothetical protein MA16_Dca028030 [Dendrobium catenatum]
gene-MA16_Dca007220	379	298	229	478	476	1426	3.27874	3.81746	2.35202	5.95366	6.34372	16.0984	1.18e-05	1.0256	up	[I]	Lipid transport and metabolism	Biological Process: lipid metabolic process (GO:0006629);; Cellular Component: integral component of membrane (GO:0016021);; Molecular Function: oxidoreductase activity, acting on paired donors, with oxidation of a pair of donors resulting in the reduction of molecular oxygen to two molecules of water (GO:0016717);; Molecular Function: delta12-fatty acid dehydrogenase activity (GO:0016720);; Biol…	K10257|0|nnu:104602583|K10257 acyl-lipid omega-3 desaturase [EC:1.14.19.25 1.14.19.35 1.14.19.36] | (RefSeq) omega-3 fatty acid desaturase, chloroplastic-like	--	--	--	Domain of unknown function (DUF3474);; Fatty acid desaturase	Omega-3 fatty acid desaturase, chloroplastic OS=Sesamum indicum OX=4182 GN=FAD7 PE=2 SV=1	I	Lipid transport and metabolism	omega-3 fatty acid desaturase, chloroplastic-like [Dendrobium catenatum]
gene-MA16_Dca012155	1041	959	957	2170	2202	3341	26.9504	35.0513	29.1844	76.6667	75.2413	102.682	9.71e-27	1.29917	up	[O]	Posttranslational modification, protein turnover, chaperones	Cellular Component: chloroplast (GO:0009507);;	--	--	[O]	Posttranslational modification, protein turnover, chaperones	DnaJ domain	Chaperone protein dnaJ 8, chloroplastic OS=Arabidopsis thaliana OX=3702 GN=ATJ8 PE=2 SV=1	O	Posttranslational modification, protein turnover, chaperones	chaperone protein dnaJ 8, chloroplastic-like [Dendrobium catenatum]
gene-MA16_Dca027028	2352	977	831	495	438	301	19.7128	10.7186	8.33492	5.4883	4.84757	2.90618	0.000797218	-0.921874	down	[GI]	Carbohydrate transport and metabolism;; Lipid transport and metabolism	Cellular Component: cell wall (GO:0005618);; Cellular Component: integral component of membrane (GO:0016021);; Molecular Function: pectinesterase activity (GO:0030599);; Biological Process: cell wall modification (GO:0042545);; Biological Process: negative regulation of catalytic activity (GO:0043086);; Molecular Function: aspartyl esterase activity (GO:0045330);; Biological Process: pectin catab…	--	--	--	--	Pectinesterase;; Plant invertase/pectin methylesterase inhibitor	Probable pectinesterase/pectinesterase inhibitor 34 OS=Arabidopsis thaliana OX=3702 GN=PME34 PE=2 SV=1	G	Carbohydrate transport and metabolism	probable pectinesterase/pectinesterase inhibitor 34 [Dendrobium catenatum]
gene-MA16_Dca018232	591	436	550	836	653	1319	11.3082	10.9176	12.594	21.1836	16.5192	29.1466	2.01e-05	0.729066	up	--	--	--	--	--	--	--	Dehydrin	--	--	--	dehydrin COR410 [Dendrobium catenatum]
gene-MA16_Dca005295	66	70	77	109	134	167	1.56272	2.2311	2.1949	3.53737	4.45885	4.7474	0.000660286	0.747896	up	--	--	Biological Process: response to stress (GO:0006950);;	--	--	--	--	Universal stress protein family	--	S	Function unknown	hypothetical protein MA16_Dca005295 [Dendrobium catenatum]
gene-MA16_Dca005030	2966	2837	2506	4549	4252	3964	80.0335	100.272	80.9732	162.618	151.688	123.513	0.000175231	0.594665	up	--	--	Molecular Function: binding (GO:0005488);;	--	--	--	--	GATA-type transcription activator, N-terminal	--	S	Function unknown	uncharacterized protein LOC110101533 [Dendrobium catenatum]
gene-MA16_Dca012933	553	351	400	273	219	265	7.18423	5.98673	6.30854	4.74327	3.75016	3.84518	0.000101068	-0.663653	down	[C]	Energy production and conversion	Molecular Function: oxidoreductase activity (GO:0016491);; Biological Process: oxidation-reduction process (GO:0055114);;	--	--	[C]	Energy production and conversion	Pyridine nucleotide-disulphide oxidoreductase;; Pyridine nucleotide-disulphide oxidoreductase;; Pyridine nucleotide-disulphide oxidoreductase;; FAD-NAD(P)-binding;; L-lysine 6-monooxygenase (NADPH-requiring)	Alternative NAD(P)H-ubiquinone oxidoreductase C1, chloroplastic/mitochondrial OS=Arabidopsis thaliana OX=3702 GN=NDC1 PE=1 SV=2	C	Energy production and conversion	apoptosis-inducing factor homolog B-like [Dendrobium catenatum]
Dendrobium_catenatum_newGene_17628	561	282	309	605	639	821	5.06584	3.27429	3.2904	7.23731	7.44488	8.5887	1.28e-06	0.799502	up	--	--	Cellular Component: Golgi apparatus (GO:0005794);; Molecular Function: O-acetyltransferase activity (GO:0016413);; Biological Process: cell wall organization or biogenesis (GO:0071554);;	--	--	--	--	GDSL/SGNH-like Acyl-Esterase family found in Pmr5 and Cas1p;; PMR5 N terminal Domain;; GDSL/SGNH-like Acyl-Esterase family found in Pmr5 and Cas1p;; GDSL/SGNH-like Acyl-Esterase family found in Pmr5 and Cas1p	Protein trichome birefringence-like 38 OS=Arabidopsis thaliana OX=3702 GN=TBL38 PE=2 SV=1	S	Function unknown	protein trichome birefringence-like 38 [Dendrobium catenatum]
gene-MA16_Dca000617	910	936	917	1387	1366	2452	4.99206	6.72383	6.02365	10.0836	9.91522	15.5416	5.69e-07	0.796336	up	[G]	Carbohydrate transport and metabolism	Molecular Function: alpha,alpha-trehalose-phosphate synthase (UDP-forming) activity (GO:0003825);; Molecular Function: trehalose-phosphatase activity (GO:0004805);; Biological Process: trehalose biosynthetic process (GO:0005992);; Biological Process: dephosphorylation (GO:0016311);;	K16055|0|pda:103696127|K16055 trehalose 6-phosphate synthase/phosphatase [EC:2.4.1.15 3.1.3.12] | (RefSeq) probable alpha,alpha-trehalose-phosphate synthase [UDP-forming] 7	Starch and sucrose metabolism (ko00500)	[G]	Carbohydrate transport and metabolism	Glycosyltransferase family 20;; Trehalose-phosphatase;; haloacid dehalogenase-like hydrolase	Probable alpha,alpha-trehalose-phosphate synthase [UDP-forming] 7 OS=Arabidopsis thaliana OX=3702 GN=TPS7 PE=1 SV=1	G	Carbohydrate transport and metabolism	probable alpha,alpha-trehalose-phosphate synthase [UDP-forming] 7 [Dendrobium catenatum]
gene-MA16_Dca009653	43	35	52	16	17	21	0.428119	0.450928	0.623295	0.209105	0.214241	0.237562	0.00550509	-0.756188	down	[MDT]	Cell wall/membrane/envelope biogenesis;; Cell cycle control, cell division, chromosome partitioning;; Signal transduction mechanisms	--	K08900|6.66336e-109|egu:105056311|K08900 mitochondrial chaperone BCS1 | (RefSeq) AAA-ATPase At3g50940-like	--	[O]	Posttranslational modification, protein turnover, chaperones	Domain associated at C-terminal with AAA;; ATPase family associated with various cellular activities (AAA)	Protein HYPER-SENSITIVITY-RELATED 4 OS=Arabidopsis thaliana OX=3702 GN=HSR4 PE=2 SV=1	O	Posttranslational modification, protein turnover, chaperones	hypothetical protein MA16_Dca009653 [Dendrobium catenatum]
gene-MA16_Dca028237	88	74	49	18	40	31	0.893222	0.984339	0.600854	0.230681	0.524026	0.399892	0.00365247	-0.776268	down	[QV]	Secondary metabolites biosynthesis, transport and catabolism;; Defense mechanisms	Cellular Component: membrane (GO:0016020);; Molecular Function: oxidoreductase activity (GO:0016491);; Molecular Function: metal ion binding (GO:0046872);;	--	--	[QI]	Secondary metabolites biosynthesis, transport and catabolism;; Lipid transport and metabolism	Cytochrome P450	Cytochrome P450 704C1 OS=Pinus taeda OX=3352 GN=CYP704C1 PE=2 SV=1	Q	Secondary metabolites biosynthesis, transport and catabolism	Cytochrome P450 704C1 [Dendrobium catenatum]
gene-MA16_Dca028252	10300	8706	9843	5384	5720	7299	899.68	995.939	1029.53	622.83	660.471	736.064	8.43e-10	-0.62644	down	--	--	--	--	--	--	--	--	--	--	--	hypothetical protein MA16_Dca028252 [Dendrobium catenatum]
gene-MA16_Dca018036	338	34	285	61	42	53	30.6257	3.92142	30.8315	7.23488	4.98688	5.54705	0.000759505	-0.935832	down	--	--	--	--	--	--	--	--	--	S	Function unknown	hypothetical protein MA16_Dca027452 [Dendrobium catenatum]
gene-MA16_Dca025683	74	72	77	147	120	138	1.52062	1.92099	1.88098	4.00674	3.27007	3.27023	0.00182183	0.698313	up	--	--	--	--	--	--	--	Protein of unknown function (DUF1475)	--	S	Function unknown	hypothetical protein MA16_Dca025683 [Dendrobium catenatum]
gene-MA16_Dca007439	281	414	358	423	531	974	4.03894	7.78867	6.16189	8.04363	10.0975	16.1747	0.00337229	0.642405	up	--	--	--	K09338|9.48949e-33|obr:102719513|K09338 homeobox-leucine zipper protein | (RefSeq) homeobox-leucine zipper protein HOX6-like	--	[K]	Transcription	Homeobox domain;; Homeobox associated leucine zipper;; Homeobox KN domain	Homeobox-leucine zipper protein HOX6 OS=Oryza sativa subsp. japonica OX=39947 GN=HOX6 PE=2 SV=1	K	Transcription	homeobox-leucine zipper protein HOX6-like [Dendrobium catenatum]
gene-MA16_Dca007666	436	306	250	466	511	624	6.75342	6.00771	4.6741	9.40916	10.6756	11.2092	1.11e-05	0.66153	up	[M]	Cell wall/membrane/envelope biogenesis	Molecular Function: cinnamoyl-CoA reductase activity (GO:0016621);; Molecular Function: coenzyme binding (GO:0050662);; Biological Process: oxidation-reduction process (GO:0055114);;	K09753|2.89406e-161|jcu:105630319|K09753 cinnamoyl-CoA reductase [EC:1.2.1.44] | (RefSeq) cinnamoyl-CoA reductase 1-like	Phenylpropanoid biosynthesis (ko00940)	[V]	Defense mechanisms	NAD dependent epimerase/dehydratase family;; 3-beta hydroxysteroid dehydrogenase/isomerase family;; NAD(P)H-binding;; GDP-mannose 4,6 dehydratase;; NmrA-like family;; Male sterility protein;; Polysaccharide biosynthesis protein;; KR domain	Cinnamoyl-CoA reductase 1 OS=Arabidopsis thaliana OX=3702 GN=CCR1 PE=1 SV=1	M	Cell wall/membrane/envelope biogenesis	cinnamoyl-CoA reductase 1-like [Dendrobium catenatum]
gene-MA16_Dca021851	207	162	190	359	295	237	1.93005	2.01397	2.11668	4.13279	3.56114	2.47619	0.00783435	0.586599	up	--	--	Molecular Function: magnesium ion binding (GO:0000287);; Molecular Function: ATP binding (GO:0005524);; Cellular Component: intracellular (GO:0005622);; Biological Process: phosphorylation (GO:0016310);; Biological Process: inositol trisphosphate metabolic process (GO:0032957);; Molecular Function: inositol tetrakisphosphate 1-kinase activity (GO:0047325);; Molecular Function: inositol-1,3,4-tris…	K00913|3.28871e-178|egu:105058175|K00913 inositol-1,3,4-trisphosphate 5/6-kinase / inositol-tetrakisphosphate 1-kinase [EC:2.7.1.159 2.7.1.134] | (RefSeq) inositol-tetrakisphosphate 1-kinase 1	Inositol phosphate metabolism (ko00562);; Phosphatidylinositol signaling system (ko04070)	--	--	Inositol 1, 3, 4-trisphosphate 5/6-kinase	Inositol-tetrakisphosphate 1-kinase 1 OS=Oryza sativa subsp. japonica OX=39947 GN=ITPK1 PE=2 SV=1	G	Carbohydrate transport and metabolism	inositol-tetrakisphosphate 1-kinase 3-like isoform X1 [Dendrobium catenatum]
gene-MA16_Dca023154	219	176	155	86	113	100	0.86804	0.928807	0.756542	0.391195	0.521026	0.457248	0.000389064	-0.71646	down	--	--	--	--	--	--	--	Domain of unknown function (DUF4378);; Protein of unknown function (DUF3741)	--	S	Function unknown	hypothetical protein MA16_Dca023154 [Dendrobium catenatum]
gene-MA16_Dca017270	141	65	70	216	130	182	0.727078	0.492546	0.475162	1.4452	1.58889	1.48974	0.0018369	0.754923	up	--	--	--	--	--	--	--	--	--	O	Posttranslational modification, protein turnover, chaperones	hypothetical protein MA16_Dca017270 [Dendrobium catenatum]
gene-MA16_Dca019139	542	379	411	100	80	407	14.874	13.6017	13.5033	3.62304	2.88979	12.8874	0.00181086	-0.827973	down	[O]	Posttranslational modification, protein turnover, chaperones	Biological Process: protein peptidyl-prolyl isomerization (GO:0000413);; Molecular Function: peptidyl-prolyl cis-trans isomerase activity (GO:0003755);; Cellular Component: mitochondrion (GO:0005739);; Cellular Component: Golgi apparatus (GO:0005794);; Biological Process: protein folding (GO:0006457);;	--	--	[O]	Posttranslational modification, protein turnover, chaperones	Cyclophilin type peptidyl-prolyl cis-trans isomerase/CLD	Peptidyl-prolyl cis-trans isomerase OS=Lupinus luteus OX=3873 PE=2 SV=1	O	Posttranslational modification, protein turnover, chaperones	peptidyl-prolyl cis-trans isomerase-like [Dendrobium catenatum]
gene-MA16_Dca023605	50	73	96	22	12	41	0.387945	0.740145	0.895411	0.223051	0.123481	0.370767	0.00130756	-0.888887	down	--	--	Cellular Component: membrane (GO:0016020);;	--	--	--	--	Nodulin-like;; Major Facilitator Superfamily	--	S	Function unknown	uncharacterized protein LOC110112887 [Dendrobium catenatum]
gene-MA16_Dca003285	335	297	224	329	445	827	3.33611	3.92026	2.68568	4.37844	5.96764	9.64278	0.000380595	0.725656	up	[P]	Inorganic ion transport and metabolism	Biological Process: sulfate assimilation (GO:0000103);; Molecular Function: sulfate adenylyltransferase (ATP) activity (GO:0004781);;	K13811|0|mus:103986179|K13811 3'-phosphoadenosine 5'-phosphosulfate synthase [EC:2.7.7.4 2.7.1.25] | (RefSeq) ATP sulfurylase 1, chloroplastic-like	Purine metabolism (ko00230);; Monobactam biosynthesis (ko00261);; Selenocompound metabolism (ko00450);; Sulfur metabolism (ko00920)	[P]	Inorganic ion transport and metabolism	ATP-sulfurylase;; PUA-like domain	ATP sulfurylase 1, chloroplastic OS=Arabidopsis thaliana OX=3702 GN=APS1 PE=1 SV=1	P	Inorganic ion transport and metabolism	ATP sulfurylase 1, chloroplastic-like [Dendrobium catenatum]
gene-MA16_Dca020379	2477	1665	1929	1170	1115	1566	17.6202	16.0667	16.4782	11.0687	10.5739	17.4758	6.63e-09	-0.616531	down	[T]	Signal transduction mechanisms	Molecular Function: phosphoprotein phosphatase activity (GO:0004721);; Biological Process: protein dephosphorylation (GO:0006470);;	K04382|0|egu:105054619|K04382 serine/threonine-protein phosphatase 2A catalytic subunit [EC:3.1.3.16] | (RefSeq) serine/threonine-protein phosphatase PP2A-2 catalytic subunit	mRNA surveillance pathway (ko03015)	[T]	Signal transduction mechanisms	Calcineurin-like phosphoesterase	Serine/threonine-protein phosphatase PP2A-3 catalytic subunit OS=Arabidopsis thaliana OX=3702 GN=PP2A3 PE=1 SV=2	T	Signal transduction mechanisms	serine/threonine-protein phosphatase PP2A-2 catalytic subunit [Dendrobium catenatum]
gene-MA16_Dca027622	189	134	145	56	71	90	3.88317	3.60087	3.56591	1.52459	1.90924	2.13704	4.01e-06	-0.928536	down	--	--	--	--	--	[R]	General function prediction only	--	Uncharacterized mitochondrial protein AtMg00860 OS=Arabidopsis thaliana OX=3702 GN=AtMg00860 PE=4 SV=1	L	Replication, recombination and repair	putative mitochondrial protein [Dendrobium catenatum]
gene-MA16_Dca007632	451	311	309	477	537	742	2.871	2.58909	2.33145	3.91411	4.3682	5.24521	3.28e-07	0.680038	up	[T]	Signal transduction mechanisms	Molecular Function: protein serine/threonine kinase activity (GO:0004674);; Molecular Function: ATP binding (GO:0005524);; Cellular Component: nucleus (GO:0005634);; Cellular Component: cytoplasm (GO:0005737);; Biological Process: protein phosphorylation (GO:0006468);; Biological Process: intracellular signal transduction (GO:0035556);;	K04688|0|egu:105044843|K04688 ribosomal protein S6 kinase beta [EC:2.7.11.1] | (RefSeq) serine/threonine-protein kinase AtPK2/AtPK19	--	[RT]	General function prediction only;; Signal transduction mechanisms	Protein kinase domain;; Protein tyrosine kinase;; Kinase-like;; Protein kinase C terminal domain;; Lipopolysaccharide kinase (Kdo/WaaP) family	Serine/threonine-protein kinase AtPK2/AtPK19 OS=Arabidopsis thaliana OX=3702 GN=ATPK2 PE=1 SV=2	T	Signal transduction mechanisms	Serine/threonine-protein kinase [Dendrobium catenatum]
gene-MA16_Dca011752	162	123	123	30	13	73	0.511922	0.642246	0.454632	0.120339	0.05062	0.284505	2.88e-05	-1.13372	down	[T]	Signal transduction mechanisms	Cellular Component: Golgi apparatus (GO:0005794);; Biological Process: pollen germination (GO:0009846);; Cellular Component: integral component of membrane (GO:0016021);; Molecular Function: cellulose synthase (UDP-forming) activity (GO:0016760);; Biological Process: cellulose biosynthetic process (GO:0030244);; Biological Process: cell wall organization (GO:0071555);;	K20924|0|mus:103974027|K20924 cellulose synthase-like protein [EC:2.4.1.-] | (RefSeq) cellulose synthase-like protein D4	--	--	--	Cellulose synthase;; RING/Ubox like zinc-binding domain;; Glycosyl transferase family group 2	Cellulose synthase-like protein D4 OS=Arabidopsis thaliana OX=3702 GN=CSLD4 PE=2 SV=1	M	Cell wall/membrane/envelope biogenesis	cellulose synthase-like protein D4 [Dendrobium catenatum]
gene-MA16_Dca024843	58	50	67	115	129	111	1.07925	1.18707	1.50396	2.83952	3.23992	2.37299	0.000825424	0.792953	up	--	--	--	--	--	--	--	Chlorophyll A-B binding protein	Early light-induced protein 1, chloroplastic OS=Arabidopsis thaliana OX=3702 GN=ELIP1 PE=1 SV=1	S	Function unknown	Early light-induced protein 1, chloroplastic [Dendrobium catenatum]
gene-MA16_Dca015361	653	602	635	296	350	419	4.93652	5.95881	5.75058	2.95783	3.49826	3.65177	6.83e-08	-0.77224	down	[R]	General function prediction only	Molecular Function: ATP binding (GO:0005524);;	K17681|0|egu:105053808|K17681 ATPase family AAA domain-containing protein 3A/B | (RefSeq) ATPase family AAA domain-containing protein 3-like	--	[O]	Posttranslational modification, protein turnover, chaperones	Domain of unknown function (DUF3523);; ATPase family associated with various cellular activities (AAA)	Cell division cycle protein 48 homolog OS=Glycine max OX=3847 GN=CDC48 PE=2 SV=1	S	Function unknown	ATPase family AAA domain-containing protein 3-like [Dendrobium catenatum]
gene-MA16_Dca010140	646	590	634	315	423	462	5.98238	7.15476	7.04093	3.86778	5.18004	4.94693	0.000101415	-0.590681	down	[J]	Translation, ribosomal structure and biogenesis	--	K06173|0|mus:103971657|K06173 tRNA pseudouridine38-40 synthase [EC:5.4.99.12] | (RefSeq) tRNA pseudouridine synthase A, mitochondrial-like	--	[J]	Translation, ribosomal structure and biogenesis	tRNA pseudouridine synthase	Putative tRNA pseudouridine synthase OS=Arabidopsis thaliana OX=3702 GN=At2g30320 PE=3 SV=1	J	Translation, ribosomal structure and biogenesis	tRNA pseudouridine synthase A, mitochondrial-like [Dendrobium catenatum]
gene-MA16_Dca008413	387	250	131	111	151	117	3.61055	3.05156	1.45869	1.37356	1.86323	1.26193	0.00472817	-0.69261	down	[QV]	Secondary metabolites biosynthesis, transport and catabolism;; Defense mechanisms	Molecular Function: iron ion binding (GO:0005506);; Biological Process: cutin biosynthetic process (GO:0010143);; Cellular Component: integral component of membrane (GO:0016021);; Molecular Function: oxidoreductase activity, acting on paired donors, with incorporation or reduction of molecular oxygen, NAD(P)H as one donor, and incorporation of one atom of oxygen (GO:0016709);; Molecular Function:…	--	--	[Q]	Secondary metabolites biosynthesis, transport and catabolism	Cytochrome P450	Cytochrome P450 77A4 OS=Arabidopsis thaliana OX=3702 GN=CYP77A4 PE=2 SV=1	Q	Secondary metabolites biosynthesis, transport and catabolism	cytochrome P450 77A4-like [Dendrobium catenatum]
gene-MA16_Dca027627	429	292	446	879	754	1950	17.7442	15.8324	22.1127	48.2012	41.2753	93.22	1.34e-09	1.28851	up	--	--	--	--	--	--	--	--	--	S	Function unknown	uncharacterized protein LOC110094330 [Dendrobium catenatum]
gene-MA16_Dca028803	429	256	341	136	144	234	34.3478	26.8068	32.625	14.3232	15.1435	21.6178	1.04e-06	-0.876884	down	--	--	--	--	--	[R]	General function prediction only	--	--	L	Replication, recombination and repair	hypothetical protein MA16_Dca028325 [Dendrobium catenatum]
gene-MA16_Dca012965	67	61	40	45	171	206	1.11362	1.33656	0.794402	0.997151	3.77929	3.98811	0.00490367	0.767409	up	[R]	General function prediction only	Molecular Function: GTP binding (GO:0005525);; Cellular Component: intracellular (GO:0005622);; Biological Process: small GTPase mediated signal transduction (GO:0007264);; Cellular Component: pollen tube tip (GO:0090404);;	K07976|5.36739e-100|obr:102707136|K07976 Rab family, other | (RefSeq) septum-promoting GTP-binding protein 1	--	[R]	General function prediction only	Ras family;; Ras of Complex, Roc, domain of DAPkinase;; Dynein light intermediate chain (DLIC)	Ras-related protein RHN1 OS=Nicotiana plumbaginifolia OX=4092 GN=RHN1 PE=2 SV=1	S	Function unknown	septum-promoting GTP-binding protein 1 isoform X1 [Dendrobium catenatum]
gene-MA16_Dca002748	39	47	45	124	80	140	0.891438	1.32449	1.22066	3.88099	2.42919	3.79359	5.61e-05	0.998662	up	[Q]	Secondary metabolites biosynthesis, transport and catabolism	--	--	--	--	--	Glyoxalase/Bleomycin resistance protein/Dioxygenase superfamily	--	S	Function unknown	uncharacterized protein LOC110115993 [Dendrobium catenatum]
Dendrobium_catenatum_newGene_38164	1331	1239	845	252	526	381	15.4102	19.2528	11.9127	3.93549	7.54379	5.30113	2.37e-09	-1.26412	down	--	--	Molecular Function: protein dimerization activity (GO:0046983);;	--	--	--	--	Helix-loop-helix DNA-binding domain	Transcription factor bHLH87 OS=Arabidopsis thaliana OX=3702 GN=BHLH87 PE=1 SV=1	S	Function unknown	transcription factor PIF3-like isoform X1 [Dendrobium catenatum]
gene-MA16_Dca004118	188	146	232	100	58	118	1.83334	1.86776	2.70751	1.28815	0.749372	1.32523	0.000857137	-0.792933	down	[MDT]	Cell wall/membrane/envelope biogenesis;; Cell cycle control, cell division, chromosome partitioning;; Signal transduction mechanisms	Molecular Function: nucleotide binding (GO:0000166);;	K08900|4.45183e-163|pda:103701965|K08900 mitochondrial chaperone BCS1 | (RefSeq) protein HYPER-SENSITIVITY-RELATED 4	--	[O]	Posttranslational modification, protein turnover, chaperones	Domain associated at C-terminal with AAA;; ATPase family associated with various cellular activities (AAA);; RNA helicase	Protein HYPER-SENSITIVITY-RELATED 4 OS=Arabidopsis thaliana OX=3702 GN=HSR4 PE=2 SV=1	O	Posttranslational modification, protein turnover, chaperones	AAA-ATPase At3g50940-like [Dendrobium catenatum]
gene-MA16_Dca017287	509	377	399	209	238	331	3.1592	3.171	3.09775	1.64405	2.27642	2.44849	2e-06	-0.670633	down	[J]	Translation, ribosomal structure and biogenesis	Biological Process: RNA methylation (GO:0001510);; Cellular Component: mitochondrion (GO:0005739);; Molecular Function: methyltransferase activity (GO:0008168);;	K15334|0|egu:105058442|K15334 multisite-specific tRNA:(cytosine-C5)-methyltransferase [EC:2.1.1.202] | (RefSeq) tRNA (cytosine(34)-C(5))-methyltransferase	--	[J]	Translation, ribosomal structure and biogenesis	16S rRNA methyltransferase RsmB/F	--	J	Translation, ribosomal structure and biogenesis	multisite-specific tRNA:(cytosine-C5)-methyltransferase [Dendrobium catenatum]
gene-MA16_Dca009439	952	591	838	911	1416	3357	36.5633	29.7034	38.5435	46.3297	71.9023	148.93	0.00760504	0.723839	up	--	--	--	--	--	--	--	--	--	S	Function unknown	hypothetical protein MA16_Dca022758 [Dendrobium catenatum]
gene-MA16_Dca026635	1205	1507	1460	2853	3283	3070	31.6225	51.8099	45.8914	99.18	113.921	93.0445	1.18e-08	1.00892	up	--	--	--	--	--	[K]	Transcription	--	--	S	Function unknown	uncharacterized protein LOC110095060 [Dendrobium catenatum]
gene-MA16_Dca018083	447	676	652	10808	5791	18394	2.72734	5.50014	4.62941	96.345	51.276	142.444	6.59e-20	2.47351	up	[O]	Posttranslational modification, protein turnover, chaperones	Molecular Function: ATP binding (GO:0005524);; Biological Process: protein folding (GO:0006457);; Biological Process: response to stress (GO:0006950);; Molecular Function: unfolded protein binding (GO:0051082);;	K04079|0|egu:105054741|K04079 molecular chaperone HtpG | (RefSeq) heat shock protein 83-like	Protein processing in endoplasmic reticulum (ko04141);; Plant-pathogen interaction (ko04626)	[O]	Posttranslational modification, protein turnover, chaperones	Hsp90 protein;; Histidine kinase-, DNA gyrase B-, and HSP90-like ATPase;; Histidine kinase-, DNA gyrase B-, and HSP90-like ATPase	Heat shock protein 83 OS=Ipomoea nil OX=35883 GN=HSP83A PE=2 SV=1	O	Posttranslational modification, protein turnover, chaperones	heat shock protein 83 [Dendrobium catenatum]
gene-MA16_Dca009143	1024	398	419	333	308	295	6.82933	3.49242	3.25895	2.82262	2.73125	2.27458	0.0019722	-0.693239	down	[N]	Cell motility	Cellular Component: integral component of membrane (GO:0016021);;	--	--	--	--	Glycosyl transferase family group 2;; Glycosyltransferase like family 2;; Glycosyl transferase family 2;; Glycosyl transferase family 21	Probable xyloglucan glycosyltransferase 12 OS=Arabidopsis thaliana OX=3702 GN=CSLC12 PE=1 SV=1	M	Cell wall/membrane/envelope biogenesis	probable xyloglucan glycosyltransferase 9 [Dendrobium catenatum]
gene-MA16_Dca000414	124	51	63	25	32	44	2.00271	1.07231	1.21301	0.525384	0.679513	0.817192	0.0020882	-0.802403	down	[T]	Signal transduction mechanisms	--	--	--	[R]	General function prediction only	Serine aminopeptidase, S33;; alpha/beta hydrolase fold;; Alpha/beta hydrolase family	--	S	Function unknown	protein ABHD17B-like [Dendrobium catenatum]
gene-MA16_Dca019235	15739	12312	10612	5258	6317	5434	272.667	267.586	205.951	108.249	131.343	98.2038	2.24e-13	-1.05774	down	[P]	Inorganic ion transport and metabolism	Molecular Function: carbonate dehydratase activity (GO:0004089);; Molecular Function: zinc ion binding (GO:0008270);; Biological Process: carbon utilization (GO:0015976);;	K01673|2.55707e-111|pda:103715836|K01673 carbonic anhydrase [EC:4.2.1.1] | (RefSeq) carbonic anhydrase, chloroplastic	Nitrogen metabolism (ko00910)	[P]	Inorganic ion transport and metabolism	Carbonic anhydrase	Carbonic anhydrase, chloroplastic OS=Nicotiana tabacum OX=4097 PE=2 SV=1	P	Inorganic ion transport and metabolism	carbonic anhydrase 2-like isoform X2 [Dendrobium catenatum]
gene-MA16_Dca020125	710	583	644	1276	1267	1116	7.03878	7.61759	7.70335	16.9458	16.7739	12.9244	2.05e-07	0.861953	up	[V]	Defense mechanisms	--	K03327|0|mus:103982539|K03327 multidrug resistance protein, MATE family | (RefSeq) protein DETOXIFICATION 18-like	--	[R]	General function prediction only	MatE	Protein DETOXIFICATION 18 OS=Arabidopsis thaliana OX=3702 GN=DTX18 PE=2 SV=1	V	Defense mechanisms	protein DETOXIFICATION 18-like isoform X1 [Dendrobium catenatum]
gene-MA16_Dca014114	114	193	179	404	256	438	6.41005	14.2783	12.0801	30.1997	19.12	28.58	0.000289686	0.863189	up	--	--	--	--	--	--	--	--	--	S	Function unknown	uncharacterized protein LOC110111121 [Dendrobium catenatum]
gene-MA16_Dca021156	141	195	156	280	452	705	5.07739	9.18516	6.74299	13.3892	21.5647	29.3705	1.93e-07	1.17251	up	--	--	Biological Process: metabolic process (GO:0008152);; Molecular Function: transferase activity (GO:0016740);;	--	--	--	--	--	1-acyl-sn-glycerol-3-phosphate acyltransferase OS=Cocos nucifera OX=13894 PE=1 SV=1	I	Lipid transport and metabolism	1-acyl-sn-glycerol-3-phosphate acyltransferase [Dendrobium catenatum]
gene-MA16_Dca019461	2095	1870	1726	1089	1274	1191	9.32036	11.0087	9.67033	6.48586	7.70506	6.33819	9.43e-06	-0.611971	down	--	--	--	--	--	--	--	Auxin response factor;; B3 DNA binding domain;; AUX/IAA family	Auxin response factor 2A OS=Solanum lycopersicum OX=4081 GN=ARF2A PE=1 SV=1	K	Transcription	Auxin response factor 2 [Dendrobium catenatum]
gene-MA16_Dca006574	147	192	157	84	89	113	3.55316	6.07015	4.5455	2.69046	2.82545	3.16329	0.0028827	-0.655833	down	--	--	--	--	--	--	--	Fantastic Four meristem regulator	--	S	Function unknown	uncharacterized protein LOC110100344 [Dendrobium catenatum]
gene-MA16_Dca012033	53	104	109	96	430	365	2.82113	7.25967	6.91264	6.7181	30.2857	22.4874	0.000581421	0.946216	up	--	--	--	--	--	--	--	--	--	--	--	uncharacterized protein LOC110115354 [Dendrobium catenatum]
gene-MA16_Dca023475	1065	909	788	1219	1369	1779	6.3822	7.1704	5.70821	9.84775	10.9913	12.4903	8.38e-09	0.637625	up	[M]	Cell wall/membrane/envelope biogenesis	Cellular Component: plasma membrane (GO:0005886);; Biological Process: anion transport (GO:0006820);; Molecular Function: mechanically-gated ion channel activity (GO:0008381);; Biological Process: detection of mechanical stimulus (GO:0050982);;	--	--	[M]	Cell wall/membrane/envelope biogenesis	Mechanosensitive ion channel	Mechanosensitive ion channel protein 10 OS=Arabidopsis thaliana OX=3702 GN=MSL10 PE=1 SV=1	M	Cell wall/membrane/envelope biogenesis	mechanosensitive ion channel protein 10-like [Dendrobium catenatum]
gene-MA16_Dca010185	45	57	48	58	93	279	0.781693	1.29381	0.996729	1.32477	2.13828	5.64168	0.00301513	0.812713	up	[P]	Inorganic ion transport and metabolism	Molecular Function: iron ion transmembrane transporter activity (GO:0005381);; Molecular Function: manganese ion transmembrane transporter activity (GO:0005384);; Biological Process: intracellular sequestering of iron ion (GO:0006880);; Cellular Component: integral component of membrane (GO:0016021);; Biological Process: cellular manganese ion homeostasis (GO:0030026);; Biological Process: cellul…	--	--	[S]	Function unknown	VIT family	Vacuolar iron transporter homolog 4 OS=Arabidopsis thaliana OX=3702 GN=At3g43660 PE=2 SV=1	S	Function unknown	Vacuolar iron transporter like 4 [Dendrobium catenatum]
gene-MA16_Dca012300	221	221	217	298	429	474	5.58689	7.29198	6.54591	9.9769	14.326	13.8306	1.59e-05	0.759387	up	--	--	Cellular Component: chromatin (GO:0000785);; Biological Process: cellular process (GO:0009987);;	--	--	--	--	linker histone H1 and H5 family	HMG-Y-related protein A OS=Zea mays OX=4577 GN=HMGIY2 PE=1 SV=1	S	Function unknown	HMG-Y-related protein B-like [Dendrobium catenatum]
gene-MA16_Dca010731	148	102	123	250	198	514	1.47243	1.33665	1.45582	3.29322	2.60893	5.9647	2.01e-06	1.06167	up	--	--	Cellular Component: cytoplasm (GO:0005737);; Biological Process: metal ion transport (GO:0030001);; Molecular Function: transition metal ion binding (GO:0046914);; Biological Process: cellular transition metal ion homeostasis (GO:0046916);;	--	--	[P]	Inorganic ion transport and metabolism	Heavy-metal-associated domain	Heavy metal-associated isoprenylated plant protein 39 OS=Arabidopsis thaliana OX=3702 GN=HIPP39 PE=2 SV=1	S	Function unknown	heavy metal-associated isoprenylated plant protein 39-like [Dendrobium catenatum]
Dendrobium_catenatum_newGene_20201	244	248	310	387	342	677	1.52734	2.0791	2.35052	3.4058	3.07673	4.95522	0.00139559	0.644326	up	--	--	Molecular Function: zinc ion binding (GO:0008270);;	--	--	[O]	Posttranslational modification, protein turnover, chaperones	Zinc finger, C3HC4 type (RING finger);; Ring finger domain	E3 ubiquitin-protein ligase AIRP2 OS=Arabidopsis thaliana OX=3702 GN=AIRP2 PE=1 SV=1	S	Function unknown	uncharacterized protein LOC110096080 [Dendrobium catenatum]
gene-MA16_Dca016567	14	21	22	32	31	125	0.526493	1.0275	0.961811	1.58489	1.526	5.4502	0.00743777	0.74353	up	--	--	--	--	--	--	--	--	--	S	Function unknown	uncharacterized protein LOC110103327 [Dendrobium catenatum]
gene-MA16_Dca013863	5240	4020	3841	6484	5601	8625	29.3914	29.1855	23.9786	44.3901	38.273	57.985	2.23e-09	0.644086	up	[O]	Posttranslational modification, protein turnover, chaperones	Molecular Function: ATP binding (GO:0005524);; Cellular Component: mitochondrion (GO:0005739);; Cellular Component: vacuolar membrane (GO:0005774);; Biological Process: protein folding (GO:0006457);; Biological Process: response to water deprivation (GO:0009414);; Cellular Component: chloroplast stroma (GO:0009570);; Biological Process: response to salt stress (GO:0009651);; Biological Process: d…	K09487|0|gmx:100785017|K09487 heat shock protein 90kDa beta | (RefSeq) heat shock protein 90-5, chloroplastic	Protein processing in endoplasmic reticulum (ko04141);; Plant-pathogen interaction (ko04626)	[O]	Posttranslational modification, protein turnover, chaperones	Hsp90 protein;; Histidine kinase-, DNA gyrase B-, and HSP90-like ATPase;; Histidine kinase-, DNA gyrase B-, and HSP90-like ATPase	Heat shock protein 90-5, chloroplastic OS=Arabidopsis thaliana OX=3702 GN=HSP90-5 PE=1 SV=1	O	Posttranslational modification, protein turnover, chaperones	Heat shock protein 90-1 [Dendrobium catenatum]
gene-MA16_Dca011755	579	443	293	203	228	268	4.93304	4.94297	2.98709	2.29087	2.56419	2.63485	2.94e-05	-0.770342	down	[I]	Lipid transport and metabolism	Molecular Function: hydroxymethylglutaryl-CoA reductase (NADPH) activity (GO:0004420);; Cellular Component: peroxisomal membrane (GO:0005778);; Cellular Component: endoplasmic reticulum membrane (GO:0005789);; Biological Process: isoprenoid biosynthetic process (GO:0008299);; Biological Process: coenzyme A metabolic process (GO:0015936);; Cellular Component: integral component of membrane (GO:001…	K00021|0|pda:103698006|K00021 hydroxymethylglutaryl-CoA reductase (NADPH) [EC:1.1.1.34] | (RefSeq) 3-hydroxy-3-methylglutaryl-coenzyme A reductase 3-like	Terpenoid backbone biosynthesis (ko00900)	[I]	Lipid transport and metabolism	Hydroxymethylglutaryl-coenzyme A reductase	3-hydroxy-3-methylglutaryl-coenzyme A reductase OS=Zea mays OX=4577 GN=HMGR PE=3 SV=1	I	Lipid transport and metabolism	3-hydroxy-3-methylglutaryl-coenzyme A reductase [Dendrobium catenatum]
gene-MA16_Dca006330	2727	1576	1445	1080	872	1430	25.5835	19.36	16.2319	13.412	10.8048	15.488	3.41e-05	-0.663262	down	[Q]	Secondary metabolites biosynthesis, transport and catabolism	Biological Process: fatty acid biosynthetic process (GO:0006633);; Cellular Component: integral component of membrane (GO:0016021);; Molecular Function: transferase activity, transferring acyl groups other than amino-acyl groups (GO:0016747);;	K15397|0|pda:103708803|K15397 3-ketoacyl-CoA synthase [EC:2.3.1.199] | (RefSeq) 3-ketoacyl-CoA synthase 11-like	Fatty acid elongation (ko00062)	--	--	FAE1/Type III polyketide synthase-like protein;; 3-Oxoacyl-[acyl-carrier-protein (ACP)] synthase III C terminal;; Chalcone and stilbene synthases, C-terminal domain	3-ketoacyl-CoA synthase 11 OS=Arabidopsis thaliana OX=3702 GN=KCS11 PE=1 SV=1	I	Lipid transport and metabolism	3-ketoacyl-CoA synthase 11-like [Dendrobium catenatum]
gene-MA16_Dca017908	182	105	113	91	52	51	1.77564	1.35691	1.27289	1.01477	0.63459	0.581192	0.00929379	-0.664883	down	[G]	Carbohydrate transport and metabolism	--	K01087|0|egu:105056861|K01087 trehalose 6-phosphate phosphatase [EC:3.1.3.12] | (RefSeq) probable trehalose-phosphate phosphatase 6	Starch and sucrose metabolism (ko00500)	[G]	Carbohydrate transport and metabolism	Trehalose-phosphatase	Probable trehalose-phosphate phosphatase 6 OS=Oryza sativa subsp. japonica OX=39947 GN=TPP6 PE=2 SV=1	G	Carbohydrate transport and metabolism	probable trehalose-phosphate phosphatase 6 isoform X2 [Dendrobium catenatum]
gene-MA16_Dca007887	4407	2075	2084	1434	1609	1419	18.9584	12.2783	10.5895	8.5584	9.61656	7.40313	7.29e-05	-0.742796	down	--	--	Molecular Function: ATP binding (GO:0005524);; Cellular Component: kinesin complex (GO:0005871);; Biological Process: microtubule-based movement (GO:0007018);; Molecular Function: microtubule binding (GO:0008017);; Molecular Function: ATP-dependent microtubule motor activity, plus-end-directed (GO:0008574);;	K10398|0|egu:105057024|K10398 kinesin family member 11 | (RefSeq) kinesin-like protein KIN-5A	--	[Z]	Cytoskeleton	Kinesin motor domain;; Microtubule binding	Kinesin-like protein KIN-5A OS=Oryza sativa subsp. japonica OX=39947 GN=KIN5A PE=2 SV=1	Z	Cytoskeleton	kinesin-like protein KIN-5A [Dendrobium catenatum]
gene-MA16_Dca020500	16	32	35	43	78	95	0.138807	0.27366	0.273621	0.366614	0.674213	0.735363	0.00623954	0.751097	up	--	--	Cellular Component: membrane (GO:0016020);;	--	--	--	--	Reticulon	Reticulon-like protein B17 OS=Arabidopsis thaliana OX=3702 GN=RTNLB17 PE=2 SV=1	S	Function unknown	Reticulon-like protein B18 [Dendrobium catenatum]
gene-MA16_Dca022171	1380	1161	906	543	624	942	9.89758	11.2516	8.32748	5.09797	5.84378	8.20817	4.39e-06	-0.662821	down	--	--	--	--	--	--	--	--	Protein CHUP1, chloroplastic OS=Arabidopsis thaliana OX=3702 GN=CHUP1 PE=1 SV=1	S	Function unknown	protein CHUP1, chloroplastic-like [Dendrobium catenatum]
gene-MA16_Dca025744	48	118	79	2311	897	2786	1.42551	4.6581	2.8519	92.4815	35.8149	97.1854	2.6e-10	1.74845	up	[O]	Posttranslational modification, protein turnover, chaperones	--	K13993|5.44838e-75|egu:105047941|K13993 HSP20 family protein | (RefSeq) 17.3 kDa class II heat shock protein-like	Protein processing in endoplasmic reticulum (ko04141)	[O]	Posttranslational modification, protein turnover, chaperones	Hsp20/alpha crystallin family	17.9 kDa class II heat shock protein OS=Glycine max OX=3847 GN=HSP17.9-D PE=3 SV=1	O	Posttranslational modification, protein turnover, chaperones	17.1 kDa class II heat shock protein-like [Dendrobium catenatum]
gene-MA16_Dca004723	4260	3214	3211	5521	5944	6112	9.69103	9.5595	8.74307	16.6052	17.8436	16.027	1.05e-10	0.719338	up	--	--	--	K12133|4.18299e-67|pda:103706413|K12133 MYB-related transcription factor LHY | (RefSeq) protein LHY-like	Circadian rhythm - plant (ko04712)	[O]	Posttranslational modification, protein turnover, chaperones	--	Protein LHY OS=Arabidopsis thaliana OX=3702 GN=LHY PE=1 SV=2	K	Transcription	Protein CCA1 [Dendrobium catenatum]
gene-MA16_Dca003680	199	97	127	62	41	105	1.70706	1.04991	1.27706	0.587146	0.455642	1.04689	0.00242801	-0.74498	down	[T]	Signal transduction mechanisms	Molecular Function: kinase activity (GO:0016301);; Biological Process: phosphorylation (GO:0016310);;	--	--	[T]	Signal transduction mechanisms	Protein tyrosine kinase;; Protein kinase domain	Probable serine/threonine-protein kinase PBL1 OS=Arabidopsis thaliana OX=3702 GN=PBL1 PE=1 SV=1	T	Signal transduction mechanisms	probable serine/threonine-protein kinase PBL1 [Dendrobium catenatum]
gene-MA16_Dca017337	169	62	80	42	30	40	7.86194	3.7719	4.41814	2.55466	1.80133	2.12914	0.00042403	-0.923616	down	--	--	Biological Process: response to auxin (GO:0009733);;	K14488|1.37055e-51|nnu:104589702|K14488 SAUR family protein | (RefSeq) auxin-induced protein 15A	Plant hormone signal transduction (ko04075)	--	--	Auxin responsive protein	Auxin-responsive protein SAUR50 OS=Arabidopsis thaliana OX=3702 GN=SAUR50 PE=1 SV=1	S	Function unknown	auxin-responsive protein SAUR50-like [Dendrobium catenatum]
gene-MA16_Dca008165	717	560	564	372	321	449	5.9584	6.9573	5.6641	4.2077	3.97669	4.60431	2.18e-06	-0.632912	down	[QV]	Secondary metabolites biosynthesis, transport and catabolism;; Defense mechanisms	Molecular Function: monooxygenase activity (GO:0004497);; Biological Process: multicellular organism development (GO:0007275);; Biological Process: brassinosteroid homeostasis (GO:0010268);; Cellular Component: membrane (GO:0016020);; Biological Process: sterol metabolic process (GO:0016125);; Biological Process: brassinosteroid biosynthetic process (GO:0016132);; Molecular Function: metal ion bi…	K09588|0|pda:103716536|K09588 cytochrome P450 family 90 subfamily A polypeptide 1 [EC:1.14.-.-] | (RefSeq) cytochrome P450 90A1	Brassinosteroid biosynthesis (ko00905)	[QI]	Secondary metabolites biosynthesis, transport and catabolism;; Lipid transport and metabolism	Cytochrome P450	Cytochrome P450 90A4 OS=Oryza sativa subsp. japonica OX=39947 GN=CYP90A4 PE=2 SV=1	Q	Secondary metabolites biosynthesis, transport and catabolism	cytochrome P450 90A1-like [Dendrobium catenatum]
gene-MA16_Dca002511	488	298	321	123	258	279	3.15066	2.54936	2.46289	1.03112	2.30443	2.10827	0.00398918	-0.606872	down	[IR]	Lipid transport and metabolism;; General function prediction only	Molecular Function: oxidoreductase activity, acting on CH-OH group of donors (GO:0016614);; Molecular Function: flavin adenine dinucleotide binding (GO:0050660);; Biological Process: oxidation-reduction process (GO:0055114);;	--	--	[R]	General function prediction only	GMC oxidoreductase;; GMC oxidoreductase	Protein HOTHEAD OS=Arabidopsis thaliana OX=3702 GN=HTH PE=1 SV=1	E	Amino acid transport and metabolism	Protein HOTHEAD [Dendrobium catenatum]
Dendrobium_catenatum_newGene_10418	46	33	43	70	106	74	0.320825	0.295427	0.356173	0.64463	0.975898	0.588768	0.00342302	0.746992	up	--	--	Molecular Function: calcium ion binding (GO:0005509);; Cellular Component: plasma membrane (GO:0005886);; Cellular Component: plant-type vacuole membrane (GO:0009705);; Biological Process: hyperosmotic salinity response (GO:0042538);; Biological Process: regulation of potassium ion transport (GO:0043266);; Biological Process: regulation of ion homeostasis (GO:2000021);;	K06268|6.44832e-25|egu:105060409|K06268 serine/threonine-protein phosphatase 2B regulatory subunit | (RefSeq) calcineurin B-like protein 9	--	[T]	Signal transduction mechanisms	EF hand	Calcineurin B-like protein 9 OS=Oryza sativa subsp. japonica OX=39947 GN=CBL9 PE=2 SV=2	DTZ	Cell cycle control, cell division, chromosome partitioning;; Signal transduction mechanisms;; Cytoskeleton	calcineurin B-like protein 9 isoform X2 [Dendrobium catenatum]
gene-MA16_Dca004589	482	429	437	631	654	914	5.47991	6.68687	6.17282	9.59103	9.87537	12.0304	2.49e-07	0.661103	up	[Q]	Secondary metabolites biosynthesis, transport and catabolism	--	--	--	[G]	Carbohydrate transport and metabolism	Glyoxalase/Bleomycin resistance protein/Dioxygenase superfamily	--	S	Function unknown	hypothetical protein MA16_Dca004589 [Dendrobium catenatum]
gene-MA16_Dca004125	513	422	362	424	556	1586	16.0942	17.3461	13.5988	17.6242	23.0618	57.4669	0.00420954	0.684142	up	--	--	--	--	--	--	--	--	--	S	Function unknown	uncharacterized protein LOC110112562 [Dendrobium catenatum]
gene-MA16_Dca014164	24	57	29	164	86	109	0.884661	2.71733	1.26727	8.0115	4.16818	4.61423	0.000394684	0.973193	up	--	--	Biological Process: single-organism process (GO:0044699);;	--	--	[O]	Posttranslational modification, protein turnover, chaperones	Glutaredoxin	Monothiol glutaredoxin-S9 OS=Oryza sativa subsp. japonica OX=39947 GN=GRXS9 PE=3 SV=1	O	Posttranslational modification, protein turnover, chaperones	monothiol glutaredoxin-S9-like [Dendrobium catenatum]
gene-MA16_Dca025362	448	362	409	524	583	948	6.14567	6.68279	7.00867	9.56453	9.87699	14.5042	9.4e-06	0.673602	up	--	--	Molecular Function: zinc ion binding (GO:0008270);;	--	--	[O]	Posttranslational modification, protein turnover, chaperones	Zinc finger, C3HC4 type (RING finger);; Ring finger domain	E3 ubiquitin-protein ligase AIRP2 OS=Arabidopsis thaliana OX=3702 GN=AIRP2 PE=1 SV=1	S	Function unknown	uncharacterized protein LOC110109958 [Dendrobium catenatum]
gene-MA16_Dca025294	1103	816	667	231	422	525	11.9808	11.9811	8.9855	3.32044	6.36238	6.85631	1.94e-07	-0.984354	down	--	--	--	--	--	--	--	--	--	S	Function unknown	uncharacterized protein LOC110110794 [Dendrobium catenatum]
gene-MA16_Dca005400	344	294	273	685	737	778	1.96732	2.20463	1.87394	5.19613	5.58448	5.14447	1.19e-17	1.20491	up	[G]	Carbohydrate transport and metabolism	Molecular Function: beta-galactosidase activity (GO:0004565);; Biological Process: carbohydrate metabolic process (GO:0005975);; Molecular Function: carbohydrate binding (GO:0030246);; Cellular Component: apoplast (GO:0048046);;	--	--	[G]	Carbohydrate transport and metabolism	Glycosyl hydrolases family 35;; Galactose binding lectin domain;; Beta-galactosidase	Beta-galactosidase OS=Asparagus officinalis OX=4686 PE=2 SV=1	G	Carbohydrate transport and metabolism	beta-galactosidase-like [Dendrobium catenatum]
gene-MA16_Dca014519	140	122	105	149	225	408	1.38232	1.57809	1.24547	1.94844	2.94362	4.65995	0.000214021	0.832192	up	[G]	Carbohydrate transport and metabolism	--	K01206|0|egu:105054693|K01206 alpha-L-fucosidase [EC:3.2.1.51] | (RefSeq) alpha-L-fucosidase 1	Other glycan degradation (ko00511)	[G]	Carbohydrate transport and metabolism	Alpha-L-fucosidase;; F5/8 type C domain	Alpha-L-fucosidase 1 OS=Arabidopsis thaliana OX=3702 GN=FUC1 PE=1 SV=2	G	Carbohydrate transport and metabolism	alpha-L-fucosidase 1-like [Dendrobium catenatum]
gene-MA16_Dca006026	13	15	14	257	104	71	0.769558	1.23138	1.0082	21.7997	8.79089	5.17884	4.46e-09	1.63098	up	--	--	--	--	--	--	--	--	--	--	--	hypothetical protein MA16_Dca006026 [Dendrobium catenatum]
gene-MA16_Dca026598	30	33	19	34	64	96	1.34503	1.95131	1.00175	2.0276	3.88843	5.11052	0.00745398	0.726693	up	--	--	Cellular Component: nucleosome (GO:0000786);; Molecular Function: DNA binding (GO:0003677);; Cellular Component: nucleus (GO:0005634);; Biological Process: nucleosome assembly (GO:0006334);; Molecular Function: protein heterodimerization activity (GO:0046982);;	K11254|1.24465e-50|zma:103634846|K11254 histone H4 | (RefSeq) histone H4	--	[B]	Chromatin structure and dynamics	Centromere kinetochore component CENP-T histone fold;; TATA box binding protein associated factor (TAF)	Histone H4 OS=Glycine max OX=3847 PE=3 SV=1	B	Chromatin structure and dynamics	histone H4 [Zea mays]
gene-MA16_Dca023503	53	39	78	65	93	272	1.05505	1.00598	1.87734	1.72029	2.45287	6.29604	0.0084629	0.720842	up	[P]	Inorganic ion transport and metabolism	Cellular Component: integral component of membrane (GO:0016021);;	--	--	[S]	Function unknown	VIT family	Vacuolar iron transporter homolog 4 OS=Arabidopsis thaliana OX=3702 GN=At3g43660 PE=2 SV=1	S	Function unknown	Vacuolar iron transporter like 4 [Dendrobium catenatum]
gene-MA16_Dca012795	238	321	311	564	617	849	5.7809	10.2397	9.07595	18.1883	19.8737	23.9052	7.62e-08	1.02413	up	--	--	--	--	--	--	--	Lateral organ boundaries (LOB) domain	LOB domain-containing protein 39 OS=Arabidopsis thaliana OX=3702 GN=LBD39 PE=2 SV=1	--	--	LOB domain-containing protein 39 [Dendrobium catenatum]
gene-MA16_Dca004404	622	257	469	153	49	210	13.3857	7.24796	12.0749	4.35707	1.371	5.2091	1.86e-05	-1.12395	down	[R]	General function prediction only	Molecular Function: transferase activity (GO:0016740);;	K00799|2.64345e-86|mus:103999064|K00799 glutathione S-transferase [EC:2.5.1.18] | (RefSeq) probable glutathione S-transferase parA	Glutathione metabolism (ko00480)	[O]	Posttranslational modification, protein turnover, chaperones	Glutathione S-transferase, N-terminal domain;; Glutathione S-transferase, N-terminal domain;; Glutathione S-transferase, C-terminal domain;; Glutathione S-transferase, N-terminal domain;; Glutathione S-transferase, C-terminal domain	Glutathione S-transferase U24 OS=Arabidopsis thaliana OX=3702 GN=GSTU24 PE=2 SV=1	O	Posttranslational modification, protein turnover, chaperones	glutathione S-transferase U24-like [Dendrobium catenatum]
gene-MA16_Dca009816	535	573	475	897	874	1907	5.61852	7.84182	5.47966	11.7695	12.5884	23.2418	1.86e-07	1.00055	up	--	--	Biological Process: metabolic process (GO:0008152);; Molecular Function: amino acid binding (GO:0016597);;	--	--	--	--	ACT domain;; ACT domain	ACT domain-containing protein ACR9 OS=Arabidopsis thaliana OX=3702 GN=ACR9 PE=2 SV=1	S	Function unknown	ACT domain-containing protein ACR9 [Dendrobium catenatum]
gene-MA16_Dca025577	39	65	55	172	83	256	0.678394	1.49339	1.15447	4.02506	1.92742	5.22327	9.09e-05	1.03986	up	--	--	--	--	--	--	--	Protein of unknown function (DUF1645)	--	S	Function unknown	uncharacterized protein LOC110099282 [Dendrobium catenatum]
gene-MA16_Dca017915	1046	978	1112	1497	1937	1938	3.16899	4.94651	4.97448	6.88287	8.46825	8.94394	1.12e-06	0.719361	up	[L]	Replication, recombination and repair	Biological Process: blue light signaling pathway (GO:0009785);; Molecular Function: blue light photoreceptor activity (GO:0009882);;	K12118|0|egu:105058418|K12118 cryptochrome 1 | (RefSeq) cryptochrome-1-like	Circadian rhythm - plant (ko04712)	[LT]	Replication, recombination and repair;; Signal transduction mechanisms	FAD binding domain of DNA photolyase;; DNA photolyase;; Blue/Ultraviolet sensing protein C terminal	Cryptochrome-1 OS=Arabidopsis thaliana OX=3702 GN=CRY1 PE=1 SV=2	L	Replication, recombination and repair	Cryptochrome-1 [Dendrobium catenatum]
gene-MA16_Dca021653	118	148	115	32	68	69	0.884086	1.53039	0.955727	0.267157	0.779626	0.651959	0.000595208	-0.859844	down	[S]	Function unknown	Cellular Component: integral component of membrane (GO:0016021);; Biological Process: transmembrane transport (GO:0055085);;	--	--	[T]	Signal transduction mechanisms	OPT oligopeptide transporter protein	Oligopeptide transporter 7 OS=Arabidopsis thaliana OX=3702 GN=OPT7 PE=2 SV=1	S	Function unknown	oligopeptide transporter 7-like [Dendrobium catenatum]
gene-MA16_Dca001587	2081	1196	1123	551	903	1154	7.64528	5.8477	4.90836	2.69589	4.50651	5.01075	0.000298896	-0.649518	down	[V]	Defense mechanisms	Molecular Function: ATP binding (GO:0005524);; Cellular Component: integral component of membrane (GO:0016021);; Molecular Function: ATPase activity, coupled to transmembrane movement of substances (GO:0042626);; Biological Process: transmembrane transport (GO:0055085);;	K05658|0|egu:105055560|K05658 ATP-binding cassette, subfamily B (MDR/TAP), member 1 [EC:3.6.3.44] | (RefSeq) ABC transporter B family member 1-like	ABC transporters (ko02010)	[Q]	Secondary metabolites biosynthesis, transport and catabolism	ABC transporter transmembrane region;; ABC transporter;; RecF/RecN/SMC N terminal domain;; AAA ATPase domain;; AAA domain;; Zeta toxin;; P-loop containing region of AAA domain;; ATPase family associated with various cellular activities (AAA);; Predicted ATPase of the ABC class;; AAA domain (dynein-related subfamily)	ABC transporter B family member 1 OS=Arabidopsis thaliana OX=3702 GN=ABCB1 PE=1 SV=1	V	Defense mechanisms	ABC transporter B family member 1 [Dendrobium catenatum]
gene-MA16_Dca028769	204	143	129	298	226	248	11.9019	10.9473	9.01517	23.1188	17.4942	16.7751	0.00202871	0.631109	up	--	--	--	--	--	--	--	--	--	--	--	uncharacterized protein LOC110094480 [Dendrobium catenatum]
gene-MA16_Dca015606	93	112	111	157	193	181	3.16578	5.02893	4.54685	7.12356	8.72499	7.1711	0.00584869	0.603648	up	[O]	Posttranslational modification, protein turnover, chaperones	--	K13993|5.67e-41|pda:103717340|K13993 HSP20 family protein | (RefSeq) 16.0 kDa heat shock protein, peroxisomal	Protein processing in endoplasmic reticulum (ko04141)	[O]	Posttranslational modification, protein turnover, chaperones	Hsp20/alpha crystallin family	16.0 kDa heat shock protein, peroxisomal OS=Oryza sativa subsp. japonica OX=39947 GN=HSP16.0 PE=2 SV=1	O	Posttranslational modification, protein turnover, chaperones	16.0 kDa heat shock protein, peroxisomal-like [Dendrobium catenatum]
gene-MA16_Dca021595	452	292	308	161	225	277	2.38465	1.9829	1.92067	1.1722	1.54709	1.65891	0.000430982	-0.586783	down	--	--	Molecular Function: microtubule motor activity (GO:0003777);; Molecular Function: binding (GO:0005488);; Cellular Component: kinesin complex (GO:0005871);; Biological Process: microtubule-based movement (GO:0007018);; Molecular Function: ATPase activity (GO:0016887);;	K11498|0|egu:105043522|K11498 centromeric protein E | (RefSeq) kinesin-like protein KIN-7F	--	[Z]	Cytoskeleton	Kinesin motor domain;; Domain of unknown function (DUF3490);; Microtubule binding	Kinesin-like protein KIN-7F OS=Oryza sativa subsp. japonica OX=39947 GN=KIN7F PE=1 SV=2	Z	Cytoskeleton	Kinesin-like protein NACK1 [Dendrobium catenatum]
gene-MA16_Dca008711	45	71	69	172	206	1032	0.298392	0.625844	0.568871	1.57221	1.85406	8.02268	0.00076085	0.895616	up	[G]	Carbohydrate transport and metabolism	Biological Process: carbohydrate transport (GO:0008643);; Cellular Component: integral component of membrane (GO:0016021);; Molecular Function: substrate-specific transmembrane transporter activity (GO:0022891);; Biological Process: transmembrane transport (GO:0055085);;	K08150|5.45867e-65|pda:103708602|K08150 MFS transporter, SP family, solute carrier family 2 (myo-inositol transporter), member 13 | (RefSeq) inositol transporter 1-like	--	[R]	General function prediction only	Sugar (and other) transporter;; Major Facilitator Superfamily	Inositol transporter 1 OS=Arabidopsis thaliana OX=3702 GN=INT1 PE=1 SV=1	G	Carbohydrate transport and metabolism	Inositol transporter 1 [Dendrobium catenatum]
gene-MA16_Dca023706	233	94	72	42	30	75	8.93643	4.69878	3.3083	2.13224	1.52118	3.29059	0.00103031	-0.879651	down	--	--	--	--	--	--	--	--	TPD1 protein homolog 1 OS=Arabidopsis thaliana OX=3702 GN=TDL1 PE=2 SV=1	S	Function unknown	TPD1 protein homolog 1-like [Dendrobium catenatum]
gene-MA16_Dca003555	182	178	157	49	66	142	1.78557	2.07791	1.66859	0.537982	0.748089	1.41518	0.000819552	-0.802526	down	[G]	Carbohydrate transport and metabolism	--	K01087|0|egu:105056861|K01087 trehalose 6-phosphate phosphatase [EC:3.1.3.12] | (RefSeq) probable trehalose-phosphate phosphatase 6	Starch and sucrose metabolism (ko00500)	[G]	Carbohydrate transport and metabolism	Trehalose-phosphatase	Probable trehalose-phosphate phosphatase 6 OS=Oryza sativa subsp. japonica OX=39947 GN=TPP6 PE=2 SV=1	G	Carbohydrate transport and metabolism	probable trehalose-phosphate phosphatase 6 [Dendrobium catenatum]
gene-MA16_Dca024484	89	62	88	107	125	187	0.475801	0.425685	0.56355	0.743852	0.870505	1.15735	0.00256089	0.651287	up	[T]	Signal transduction mechanisms	--	--	--	--	--	Protein tyrosine kinase;; Protein kinase domain;; Salt stress response/antifungal	Cysteine-rich receptor-like protein kinase 10 OS=Arabidopsis thaliana OX=3702 GN=CRK10 PE=1 SV=3	T	Signal transduction mechanisms	Cysteine-rich receptor-like protein kinase 10 [Dendrobium catenatum]
gene-MA16_Dca027297	354	456	340	459	620	802	3.78585	6.3787	4.35208	6.4931	8.7575	9.90104	0.00182181	0.587088	up	[QV]	Secondary metabolites biosynthesis, transport and catabolism;; Defense mechanisms	Cellular Component: membrane (GO:0016020);; Molecular Function: oxidoreductase activity (GO:0016491);; Molecular Function: metal ion binding (GO:0046872);;	--	--	[QI]	Secondary metabolites biosynthesis, transport and catabolism;; Lipid transport and metabolism	Cytochrome P450	Cytochrome P450 94A1 OS=Vicia sativa OX=3908 GN=CYP94A1 PE=2 SV=2	Q	Secondary metabolites biosynthesis, transport and catabolism	Cytochrome P450 94A1 [Dendrobium catenatum]
gene-MA16_Dca024844	81	56	63	209	263	286	1.76155	1.70833	1.55625	6.27235	8.00517	7.30291	1.03e-18	1.67707	up	--	--	--	--	--	--	--	Chlorophyll A-B binding protein	Early light-induced protein 1, chloroplastic OS=Arabidopsis thaliana OX=3702 GN=ELIP1 PE=1 SV=1	S	Function unknown	early light-induced protein 1, chloroplastic-like [Dendrobium catenatum]
gene-MA16_Dca002711	102	72	60	289	400	86	2.30995	2.09602	1.37975	8.35924	12.0855	2.56305	0.000197872	1.02709	up	--	--	--	--	--	[R]	General function prediction only	Zn-finger in Ran binding protein and others	--	S	Function unknown	zinc finger Ran-binding domain-containing protein 2-like [Dendrobium catenatum]
gene-MA16_Dca007073	94	91	91	133	130	461	1.00635	1.34573	1.19702	1.94636	1.90979	5.98807	0.000973627	0.862764	up	[HC]	Coenzyme transport and metabolism;; Energy production and conversion	--	--	--	[CR]	Energy production and conversion;; General function prediction only	FAD binding domain;; NAD(P)-binding Rossmann-like domain	Monooxygenase 2 OS=Arabidopsis thaliana OX=3702 GN=MO2 PE=2 SV=1	CH	Energy production and conversion;; Coenzyme transport and metabolism	uncharacterized protein LOC110102741 [Dendrobium catenatum]
Dendrobium_catenatum_newGene_19901	859	471	664	257	311	383	4.63569	3.3314	4.28953	1.83798	2.21793	2.38589	3.66e-09	-0.948764	down	--	--	Cellular Component: nucleus (GO:0005634);; Cellular Component: cytoplasm (GO:0005737);;	--	--	[S]	Function unknown	--	Protein CELLULOSE SYNTHASE INTERACTIVE 3 OS=Arabidopsis thaliana OX=3702 GN=CSI3 PE=1 SV=1	S	Function unknown	UPF0503 protein At3g09070, chloroplastic-like [Dendrobium catenatum]
gene-MA16_Dca013712	6212	2966	3224	2028	1374	918	90.6492	56.5993	56.548	39.1027	26.55	15.2892	0.00393197	-0.792986	down	[E]	Amino acid transport and metabolism	Biological Process: dephosphorylation (GO:0016311);; Molecular Function: phosphatase activity (GO:0016791);;	K13248|1.08693e-141|egu:105042868|K13248 pyridoxal phosphate phosphatase PHOSPHO2 [EC:3.1.3.74] | (RefSeq) inorganic pyrophosphatase 2-like	Vitamin B6 metabolism (ko00750)	[R]	General function prediction only	Putative Phosphatase;; haloacid dehalogenase-like hydrolase	Inorganic pyrophosphatase 2 OS=Arabidopsis thaliana OX=3702 GN=At1g17710 PE=2 SV=1	S	Function unknown	Inorganic pyrophosphatase 2 [Dendrobium catenatum]
gene-MA16_Dca015672	161	65	62	44	38	56	2.2239	1.18002	1.02585	0.801181	0.693269	0.890774	0.00962403	-0.672578	down	--	--	Molecular Function: peroxidase activity (GO:0004601);; Cellular Component: extracellular region (GO:0005576);; Biological Process: response to oxidative stress (GO:0006979);; Molecular Function: heme binding (GO:0020037);; Biological Process: hydrogen peroxide catabolic process (GO:0042744);; Molecular Function: metal ion binding (GO:0046872);; Biological Process: oxidation-reduction process (GO:…	K00430|6.04431e-176|pda:103702101|K00430 peroxidase [EC:1.11.1.7] | (RefSeq) cationic peroxidase 1-like	Phenylpropanoid biosynthesis (ko00940)	--	--	Peroxidase	Cationic peroxidase 1 OS=Arachis hypogaea OX=3818 GN=PNC1 PE=1 SV=2	G	Carbohydrate transport and metabolism	Cationic peroxidase 1 [Dendrobium catenatum]
gene-MA16_Dca008730	244	109	81	61	64	36	2.11558	1.07735	0.88349	0.640399	0.714479	0.343686	0.00252413	-0.811891	down	--	--	Cellular Component: endosome (GO:0005768);; Cellular Component: vacuolar membrane (GO:0005774);; Cellular Component: trans-Golgi network (GO:0005802);; Molecular Function: S-adenosylmethionine-dependent methyltransferase activity (GO:0008757);; Cellular Component: integral component of membrane (GO:0016021);; Biological Process: methylation (GO:0032259);;	--	--	--	--	Putative S-adenosyl-L-methionine-dependent methyltransferase;; Methyltransferase domain	Probable methyltransferase PMT15 OS=Arabidopsis thaliana OX=3702 GN=At4g00750 PE=2 SV=1	S	Function unknown	probable methyltransferase PMT15 [Dendrobium catenatum]
gene-MA16_Dca021117	13705	12581	11059	6177	8324	9813	119.058	143.142	115.042	71.0796	95.5982	98.4246	9e-07	-0.592785	down	[Q]	Secondary metabolites biosynthesis, transport and catabolism	Cellular Component: endoplasmic reticulum (GO:0005783);; Biological Process: fatty acid biosynthetic process (GO:0006633);; Cellular Component: integral component of membrane (GO:0016021);; Molecular Function: transferase activity, transferring acyl groups other than amino-acyl groups (GO:0016747);;	K15397|0|egu:105058603|K15397 3-ketoacyl-CoA synthase [EC:2.3.1.199] | (RefSeq) 3-ketoacyl-CoA synthase 10	Fatty acid elongation (ko00062)	--	--	FAE1/Type III polyketide synthase-like protein;; 3-Oxoacyl-[acyl-carrier-protein (ACP)] synthase III C terminal;; Chalcone and stilbene synthases, C-terminal domain	3-ketoacyl-CoA synthase 10 OS=Arabidopsis thaliana OX=3702 GN=FDH PE=1 SV=2	I	Lipid transport and metabolism	3-ketoacyl-CoA synthase 10 [Dendrobium catenatum]
gene-MA16_Dca010394	1441	1041	1089	633	559	918	6.87493	6.60286	5.85633	4.86857	4.6332	6.28107	1.36e-08	-0.713791	down	--	--	--	--	--	[K]	Transcription	N-terminal domain of CBF1 interacting co-repressor CIR;; Zinc knuckle	Uncharacterized zinc finger CCHC domain-containing protein At4g19190 OS=Arabidopsis thaliana OX=3702 GN=At4g19190 PE=2 SV=1	S	Function unknown	putative zinc finger CCHC domain-containing protein [Dendrobium catenatum]
gene-MA16_Dca001054	536	429	580	947	577	1032	5.91673	6.19142	7.67028	13.8394	8.4152	13.1549	0.00110379	0.627502	up	--	--	--	--	--	--	--	PLATZ transcription factor	Defensin-like protein OS=Gymnadenia conopsea OX=59324 PE=1 SV=1	S	Function unknown	Defensin-like protein [Dendrobium catenatum]
gene-MA16_Dca008712	41	23	32	67	106	535	0.886528	0.644346	0.829597	1.93358	3.07761	13.5948	2.3e-06	1.31384	up	[G]	Carbohydrate transport and metabolism	Molecular Function: myo-inositol:proton symporter activity (GO:0005366);; Biological Process: carbohydrate transport (GO:0008643);; Cellular Component: plant-type vacuole membrane (GO:0009705);; Biological Process: myo-inositol transport (GO:0015798);; Biological Process: proton transport (GO:0015992);; Cellular Component: integral component of membrane (GO:0016021);; Biological Process: transmem…	K08150|1.63222e-106|mus:103996751|K08150 MFS transporter, SP family, solute carrier family 2 (myo-inositol transporter), member 13 | (RefSeq) inositol transporter 1	--	[R]	General function prediction only	Sugar (and other) transporter;; Major Facilitator Superfamily	Inositol transporter 1 OS=Arabidopsis thaliana OX=3702 GN=INT1 PE=1 SV=1	G	Carbohydrate transport and metabolism	Inositol transporter 1 [Dendrobium catenatum]
gene-MA16_Dca006322	101	89	59	117	109	304	0.364607	0.418377	0.255208	0.557677	0.521764	1.26991	0.00343849	0.737572	up	--	--	Molecular Function: nucleic acid binding (GO:0003676);;	K11593|0|gra:105797762|K11593 eukaryotic translation initiation factor 2C | (RefSeq) protein argonaute 10	--	[J]	Translation, ribosomal structure and biogenesis	Piwi domain;; N-terminal domain of argonaute;; PAZ domain;; Argonaute linker 1 domain;; Argonaute linker 2 domain	Protein argonaute 10 OS=Arabidopsis thaliana OX=3702 GN=AGO10 PE=2 SV=1	J	Translation, ribosomal structure and biogenesis	Protein argonaute 10 [Dendrobium catenatum]
gene-MA16_Dca015109	501	300	320	164	217	316	4.29961	3.39053	3.31186	1.85845	2.45963	3.01899	0.000710425	-0.599391	down	--	--	Cellular Component: membrane (GO:0016020);;	--	--	[I]	Lipid transport and metabolism	Plasma-membrane choline transporter	--	S	Function unknown	choline transporter-like protein 2 [Dendrobium catenatum]
gene-MA16_Dca003605	262	279	180	421	492	330	2.6074	3.44035	1.79255	5.06734	6.63899	3.7072	0.00281088	0.665199	up	--	--	--	K16075|1.13395e-80|egu:105033159|K16075 magnesium transporter | (RefSeq) magnesium transporter MRS2-5	--	[P]	Inorganic ion transport and metabolism	--	Magnesium transporter MRS2-5 OS=Arabidopsis thaliana OX=3702 GN=MRS2-5 PE=2 SV=1	U	Intracellular trafficking, secretion, and vesicular transport	Magnesium transporter MRS2-5 [Dendrobium catenatum]
gene-MA16_Dca025745	69	90	63	436	142	227	1.68038	2.8731	1.82803	14.1546	4.58495	6.40045	1.1e-05	1.18197	up	[O]	Posttranslational modification, protein turnover, chaperones	--	K13993|1.11228e-63|egu:105047941|K13993 HSP20 family protein | (RefSeq) 17.3 kDa class II heat shock protein-like	Protein processing in endoplasmic reticulum (ko04141)	[O]	Posttranslational modification, protein turnover, chaperones	Hsp20/alpha crystallin family	17.9 kDa class II heat shock protein OS=Glycine max OX=3847 GN=HSP17.9-D PE=3 SV=1	O	Posttranslational modification, protein turnover, chaperones	17.9 kDa class II heat shock protein [Dendrobium catenatum]
gene-MA16_Dca016403	1747	635	890	377	256	333	15.6793	7.46661	9.57014	4.48135	3.03503	3.44472	1.13e-09	-1.34151	down	[GEPR]	Carbohydrate transport and metabolism;; Amino acid transport and metabolism;; Inorganic ion transport and metabolism;; General function prediction only	Molecular Function: inorganic phosphate transmembrane transporter activity (GO:0005315);; Biological Process: phosphate ion transport (GO:0006817);; Cellular Component: integral component of membrane (GO:0016021);; Biological Process: transmembrane transport (GO:0055085);;	K08176|0|pda:103705451|K08176 MFS transporter, PHS family, inorganic phosphate transporter | (RefSeq) inorganic phosphate transporter 1-4-like	--	[P]	Inorganic ion transport and metabolism	Sugar (and other) transporter;; Major Facilitator Superfamily	Inorganic phosphate transporter 1-4 OS=Arabidopsis thaliana OX=3702 GN=PHT1-4 PE=1 SV=1	G	Carbohydrate transport and metabolism	inorganic phosphate transporter 1-4-like [Dendrobium catenatum]
Dendrobium_catenatum_newGene_43648	525	340	357	149	228	330	5.72449	4.8549	4.65701	2.15108	3.28779	4.15784	0.000193099	-0.691935	down	[L]	Replication, recombination and repair	--	--	--	[R]	General function prediction only	Reverse transcriptase-like;; RNase H	--	L	Replication, recombination and repair	putative mitochondrial protein [Dendrobium catenatum]
gene-MA16_Dca006297	145	128	72	351	145	216	3.08671	3.57577	1.83164	9.90862	4.07045	5.32136	0.00370804	0.753773	up	--	--	--	--	--	--	--	--	--	S	Function unknown	uncharacterized protein LOC110106302 [Dendrobium catenatum]
gene-MA16_Dca016970	28	32	43	456	236	593	0.227818	0.346791	0.429111	5.04849	2.60407	5.72227	5.51e-26	2.59206	up	[O]	Posttranslational modification, protein turnover, chaperones	Molecular Function: ATP binding (GO:0005524);;	K09489|0|egu:105036067|K09489 heat shock 70kDa protein 4 | (RefSeq) heat shock 70 kDa protein 8	--	[O]	Posttranslational modification, protein turnover, chaperones	Hsp70 protein;; NAD-specific glutamate dehydrogenase	Heat shock 70 kDa protein 8 OS=Arabidopsis thaliana OX=3702 GN=HSP70-8 PE=1 SV=1	O	Posttranslational modification, protein turnover, chaperones	heat shock 70 kDa protein 8 [Dendrobium catenatum]
gene-MA16_Dca000864	91	144	113	155	209	298	2.99148	6.22596	4.44876	6.79165	9.15076	11.3673	0.00370407	0.675067	up	--	--	Biological Process: single-organism process (GO:0044699);;	--	--	[O]	Posttranslational modification, protein turnover, chaperones	Glutaredoxin	Monothiol glutaredoxin-S5 OS=Oryza sativa subsp. japonica OX=39947 GN=GRXS5 PE=2 SV=1	O	Posttranslational modification, protein turnover, chaperones	monothiol glutaredoxin-S9-like [Dendrobium catenatum]
Dendrobium_catenatum_newGene_34962	59	43	54	6	13	0	0.46655	0.446843	0.510294	0.055357	0.132135	0	0.000420304	-0.941223	down	--	--	--	--	--	--	--	Plant transposase (Ptta/En/Spm family)	--	S	Function unknown	uncharacterized protein LOC110111932 [Dendrobium catenatum]
gene-MA16_Dca007277	131	91	88	131	140	272	4.25291	3.878	3.42245	5.63301	6.02017	10.2535	0.00260018	0.647578	up	--	--	--	--	--	[R]	General function prediction only	--	Uncharacterized protein At4g22758 OS=Arabidopsis thaliana OX=3702 GN=At4g22758 PE=2 SV=1	S	Function unknown	uncharacterized protein At4g22758-like [Dendrobium catenatum]
gene-MA16_Dca007145	213	159	185	257	273	435	1.8263	1.78804	1.8965	2.91755	3.09698	4.30699	2.82e-05	0.703821	up	--	--	--	--	--	--	--	bHLH-MYC and R2R3-MYB transcription factors N-terminal;; Helix-loop-helix DNA-binding domain	Transcription factor bHLH13 OS=Arabidopsis thaliana OX=3702 GN=BHLH13 PE=1 SV=1	K	Transcription	transcription factor bHLH13-like [Dendrobium catenatum]
gene-MA16_Dca006883	6584	4688	5142	2297	2829	3150	28.0155	38.5566	36.7569	15.6534	19.3088	16.2917	3.49e-21	-0.936806	down	[G]	Carbohydrate transport and metabolism	Molecular Function: 6-phosphofructokinase activity (GO:0003872);; Molecular Function: ATP binding (GO:0005524);; Cellular Component: cytoplasm (GO:0005737);; Biological Process: fructose 6-phosphate metabolic process (GO:0006002);; Biological Process: carbohydrate phosphorylation (GO:0046835);; Molecular Function: diphosphate-fructose-6-phosphate 1-phosphotransferase activity (GO:0047334);; Biolo…	K00895|0|mus:103977628|K00895 diphosphate-dependent phosphofructokinase [EC:2.7.1.90] | (RefSeq) pyrophosphate--fructose 6-phosphate 1-phosphotransferase subunit beta-like	Glycolysis / Gluconeogenesis (ko00010);; Pentose phosphate pathway (ko00030);; Fructose and mannose metabolism (ko00051)	[G]	Carbohydrate transport and metabolism	Phosphofructokinase	Pyrophosphate--fructose 6-phosphate 1-phosphotransferase subunit beta 1 OS=Arabidopsis thaliana OX=3702 GN=PFP-BETA1 PE=1 SV=1	G	Carbohydrate transport and metabolism	pyrophosphate--fructose 6-phosphate 1-phosphotransferase subunit beta-like [Dendrobium catenatum]
gene-MA16_Dca018754	127	184	155	271	389	1181	1.38339	2.61485	2.01823	3.90478	5.5884	14.8466	2.27e-06	1.23504	up	--	--	--	K15400|5.62761e-169|egu:105058127|K15400 omega-hydroxypalmitate O-feruloyl transferase [EC:2.3.1.188] | (RefSeq) omega-hydroxypalmitate O-feruloyl transferase	Cutin, suberine and wax biosynthesis (ko00073)	--	--	Transferase family	Omega-hydroxypalmitate O-feruloyl transferase OS=Arabidopsis thaliana OX=3702 GN=HHT1 PE=1 SV=1	--	--	omega-hydroxypalmitate O-feruloyl transferase-like [Dendrobium catenatum]
gene-MA16_Dca005129	21	29	12	37	43	94	0.374576	0.685671	0.263097	0.897759	1.04134	2.01198	0.00488407	0.778549	up	--	--	--	--	--	--	--	Dof domain, zinc finger	Dof zinc finger protein DOF5.3 OS=Arabidopsis thaliana OX=3702 GN=DOF5.3 PE=2 SV=1	S	Function unknown	dof zinc finger protein DOF5.3-like [Dendrobium catenatum]
gene-MA16_Dca014348	209	159	107	295	238	359	2.55728	2.34577	1.53499	4.92069	3.88225	4.88084	5.7e-05	0.796647	up	--	--	Biological Process: ion transport (GO:0006811);; Cellular Component: chloroplast membrane (GO:0031969);;	--	--	--	--	--	Outer envelope pore protein 37, chloroplastic OS=Pisum sativum OX=3888 GN=OEP37 PE=1 SV=1	S	Function unknown	outer envelope pore protein 37, chloroplastic-like isoform X2 [Dendrobium catenatum]
gene-MA16_Dca013378	476	356	391	549	778	784	6.95342	6.80558	6.83636	10.6397	15.0496	13.2732	5.2e-07	0.742232	up	--	--	--	--	--	--	--	--	--	--	--	hypothetical protein MA16_Dca013378 [Dendrobium catenatum]
gene-MA16_Dca018899	65	59	73	108	121	163	0.696125	0.830919	0.931156	1.53639	1.71917	2.01983	0.000269517	0.79416	up	--	--	Biological Process: protein homooligomerization (GO:0051260);;	--	--	[R]	General function prediction only	BTB/POZ domain	BTB/POZ domain-containing protein At2g24240 OS=Arabidopsis thaliana OX=3702 GN=At2g24240 PE=2 SV=1	S	Function unknown	BTB/POZ domain-containing protein At4g30940 [Dendrobium catenatum]
gene-MA16_Dca010444	470	296	247	162	195	262	3.28871	2.69571	2.06361	1.50602	1.80661	2.12337	0.000899787	-0.602645	down	--	--	--	--	--	--	--	DUF761-associated sequence motif	Protein LONGIFOLIA 1 OS=Arabidopsis thaliana OX=3702 GN=LNG1 PE=1 SV=1	S	Function unknown	Protein LONGIFOLIA 1 [Dendrobium catenatum]
gene-MA16_Dca009138	88	177	145	186	323	770	2.92313	7.72007	5.77449	8.19937	14.2325	29.6449	0.00029981	0.963013	up	--	--	--	--	--	--	--	--	--	C	Energy production and conversion	uncharacterized protein LOC110115460 [Dendrobium catenatum]
gene-MA16_Dca016338	511	468	413	1081	1067	667	3.21422	3.59138	2.89846	8.82705	8.65983	4.52703	4.45e-05	0.880333	up	[V]	Defense mechanisms	Biological Process: drug transmembrane transport (GO:0006855);; Molecular Function: drug transmembrane transporter activity (GO:0015238);; Molecular Function: antiporter activity (GO:0015297);; Cellular Component: integral component of membrane (GO:0016021);;	--	--	[R]	General function prediction only	MatE;; Polysaccharide biosynthesis C-terminal domain	Protein DETOXIFICATION 42 OS=Arabidopsis thaliana OX=3702 GN=DTX42 PE=2 SV=2	V	Defense mechanisms	MATE efflux family protein 1 [Dendrobium catenatum]
gene-MA16_Dca015464	147	101	125	217	171	286	0.692137	0.503868	0.628362	0.911796	1.06967	1.31868	0.000110358	0.741838	up	--	--	Molecular Function: binding (GO:0005488);;	K10357|0|egu:105032736|K10357 myosin V | (RefSeq) myosin-1-like	--	[Z]	Cytoskeleton	Myosin head (motor domain);; IQ calmodulin-binding motif	Myosin-1 OS=Arabidopsis thaliana OX=3702 GN=VIII-1 PE=1 SV=1	Z	Cytoskeleton	hypothetical protein MA16_Dca015464 [Dendrobium catenatum]
gene-MA16_Dca023375	576	1315	1602	3021	3319	13206	4.42928	13.5585	14.6856	31.3108	33.8699	121.905	0.0037228	0.772235	up	[E]	Amino acid transport and metabolism	Molecular Function: asparagine synthase (glutamine-hydrolyzing) activity (GO:0004066);; Molecular Function: ATP binding (GO:0005524);; Cellular Component: cytosol (GO:0005829);; Biological Process: glutamine metabolic process (GO:0006541);; Biological Process: response to absence of light (GO:0009646);; Molecular Function: protein homodimerization activity (GO:0042803);; Biological Process: L-asp…	K01953|0|egu:105045849|K01953 asparagine synthase (glutamine-hydrolysing) [EC:6.3.5.4] | (RefSeq) asparagine synthetase [glutamine-hydrolyzing]	Alanine, aspartate and glutamate metabolism (ko00250)	[E]	Amino acid transport and metabolism	Asparagine synthase;; Glutamine amidotransferase domain;; Glutamine amidotransferase domain;; Aluminium induced protein	Asparagine synthetase [glutamine-hydrolyzing] OS=Asparagus officinalis OX=4686 PE=2 SV=2	E	Amino acid transport and metabolism	asparagine synthetase [glutamine-hydrolyzing] [Dendrobium catenatum]
gene-MA16_Dca019319	250	211	130	102	92	103	3.46708	3.84895	2.19576	1.82797	1.6702	1.60505	0.000490949	-0.767751	down	--	--	--	--	--	--	--	WRKY DNA -binding domain	Probable WRKY transcription factor 41 OS=Arabidopsis thaliana OX=3702 GN=WRKY41 PE=2 SV=2	K	Transcription	probable WRKY transcription factor 41 [Dendrobium catenatum]
gene-MA16_Dca004186	271	185	252	158	107	155	2.54407	2.26844	2.83565	1.96695	1.32687	1.67879	0.00305819	-0.609105	down	[T]	Signal transduction mechanisms	Molecular Function: protein serine/threonine kinase activity (GO:0004674);; Cellular Component: nucleus (GO:0005634);; Cellular Component: cytoplasm (GO:0005737);; Cellular Component: plasma membrane (GO:0005886);; Biological Process: phosphorylation (GO:0016310);; Biological Process: intracellular signal transduction (GO:0035556);;	--	--	[R]	General function prediction only	Protein kinase domain;; Protein tyrosine kinase;; Heavy-metal-associated domain	Protein kinase G11A OS=Oryza sativa subsp. indica OX=39946 GN=OsI_021818 PE=2 SV=1	T	Signal transduction mechanisms	Protein kinase G11A [Dendrobium catenatum]
gene-MA16_Dca028569	303	205	229	85	108	186	6.67075	5.90882	6.03101	2.47925	3.11939	4.72573	3.44e-05	-0.825846	down	[L]	Replication, recombination and repair	--	--	--	[R]	General function prediction only	Reverse transcriptase-like;; RNase H	--	L	Replication, recombination and repair	hypothetical protein MA16_Dca028569 [Dendrobium catenatum]
gene-MA16_Dca024714	43	45	28	69	64	99	1.39271	1.9283	1.09487	3.00295	2.80304	3.77582	0.00427239	0.714231	up	--	--	--	--	--	--	--	--	--	S	Function unknown	uncharacterized protein LOC110110099 [Dendrobium catenatum]
gene-MA16_Dca022408	862	791	603	1102	1103	1525	13.2566	15.927	11.1007	22.4129	22.3947	27.0925	2.81e-07	0.684129	up	[O]	Posttranslational modification, protein turnover, chaperones	--	--	--	[O]	Posttranslational modification, protein turnover, chaperones	DnaJ domain	Chaperone protein dnaJ 13 OS=Arabidopsis thaliana OX=3702 GN=ATJ13 PE=1 SV=2	O	Posttranslational modification, protein turnover, chaperones	Chaperone protein dnaJ 13 [Dendrobium catenatum]
gene-MA16_Dca021700	711	458	459	321	313	338	16.4949	13.8986	12.7466	9.86178	9.59911	9.04899	3.45e-05	-0.640339	down	--	--	--	--	--	--	--	SAM domain (Sterile alpha motif)	--	S	Function unknown	hypothetical protein MA16_Dca021700 [Dendrobium catenatum]
gene-MA16_Dca002116	4288	3304	3535	6370	5368	10007	37.8655	38.2109	37.3777	74.5117	62.6642	102.036	2.57e-11	0.895082	up	[O]	Posttranslational modification, protein turnover, chaperones	Molecular Function: ATP binding (GO:0005524);;	K03283|0|osa:4351208|K03283 heat shock 70kDa protein 1/8 | (RefSeq) heat shock cognate 70 kDa protein 2	Spliceosome (ko03040);; Protein processing in endoplasmic reticulum (ko04141);; Endocytosis (ko04144)	[O]	Posttranslational modification, protein turnover, chaperones	Hsp70 protein;; MreB/Mbl protein;; NAD-specific glutamate dehydrogenase	Probable mediator of RNA polymerase II transcription subunit 37c OS=Arabidopsis thaliana OX=3702 GN=MED37C PE=1 SV=1	O	Posttranslational modification, protein turnover, chaperones	heat shock cognate 70 kDa protein 2-like [Dendrobium catenatum]
gene-MA16_Dca005007	157	143	126	246	298	527	4.34585	5.16921	4.17264	9.04882	10.9196	16.8731	1.66e-08	1.10755	up	--	--	Cellular Component: nucleus (GO:0005634);; Molecular Function: protein heterodimerization activity (GO:0046982);;	--	--	[K]	Transcription	Histone-like transcription factor (CBF/NF-Y) and archaeal histone;; Core histone H2A/H2B/H3/H4	Nuclear transcription factor Y subunit C-6 OS=Oryza sativa subsp. japonica OX=39947 GN=NFYC6 PE=1 SV=1	K	Transcription	nuclear transcription factor Y subunit C-9-like [Dendrobium catenatum]
gene-MA16_Dca004062	10755	7875	7744	18469	17510	18352	59.1396	56.7843	49.3668	129.671	127.141	115.837	9.42e-17	1.02816	up	--	--	--	K12133|8.39111e-68|pda:103722574|K12133 MYB-related transcription factor LHY | (RefSeq) protein LHY-like	Circadian rhythm - plant (ko04712)	[O]	Posttranslational modification, protein turnover, chaperones	--	Protein CCA1 OS=Arabidopsis thaliana OX=3702 GN=CCA1 PE=1 SV=1	K	Transcription	Protein LHY [Dendrobium catenatum]
Dendrobium_catenatum_newGene_23512	39	173	71	8	11	13	0.446553	2.59651	0.974074	0.11202	0.167183	0.162286	9.68e-07	-1.35725	down	[K]	Transcription	Molecular Function: O-methyltransferase activity (GO:0008171);; Biological Process: phenylpropanoid biosynthetic process (GO:0009699);; Biological Process: methylation (GO:0032259);; Molecular Function: protein dimerization activity (GO:0046983);;	K13066|2.01001e-144|pda:103706414|K13066 caffeic acid 3-O-methyltransferase [EC:2.1.1.68] | (RefSeq) tricetin 3',4',5'-O-trimethyltransferase	Phenylpropanoid biosynthesis (ko00940)	[R]	General function prediction only	O-methyltransferase;; Dimerisation domain	Caffeic acid 3-O-methyltransferase OS=Catharanthus roseus OX=4058 GN=COMT1 PE=2 SV=1	S	Function unknown	caffeic acid 3-O-methyltransferase-like [Dendrobium catenatum]
gene-MA16_Dca025210	855	489	542	249	307	527	2.75563	2.06164	2.08916	1.06114	1.30809	1.96077	8.91e-05	-0.705572	down	--	--	--	--	--	--	--	--	--	S	Function unknown	titin homolog [Dendrobium catenatum]
gene-MA16_Dca004961	11544	7521	8518	2859	3134	6357	109.979	95.8216	98.8231	36.3296	39.9649	71.2324	1.23e-10	-1.06738	down	[P]	Inorganic ion transport and metabolism	--	K07300|0|pda:103710130|K07300 Ca2+:H+ antiporter | (RefSeq) vacuolar cation/proton exchanger 1a-like	--	[P]	Inorganic ion transport and metabolism	Sodium/calcium exchanger protein	Vacuolar cation/proton exchanger 1a OS=Oryza sativa subsp. japonica OX=39947 GN=CAX1a PE=1 SV=1	P	Inorganic ion transport and metabolism	vacuolar cation/proton exchanger 1a [Dendrobium catenatum]
gene-MA16_Dca006992	280	231	215	380	278	503	5.10652	6.24931	5.24046	9.83782	8.37823	11.3728	0.000629103	0.601621	up	--	--	--	--	--	[P]	Inorganic ion transport and metabolism	Heavy-metal-associated domain	Heavy metal-associated isoprenylated plant protein 39 OS=Arabidopsis thaliana OX=3702 GN=HIPP39 PE=2 SV=1	S	Function unknown	heavy metal-associated isoprenylated plant protein 39-like [Dendrobium catenatum]
gene-MA16_Dca019639	94	58	91	43	43	34	3.48904	2.80221	4.02035	2.0793	2.07698	1.45467	0.00897425	-0.670395	down	--	--	--	--	--	--	--	Auxin responsive protein	Auxin-responsive protein SAUR41 OS=Arabidopsis thaliana OX=3702 GN=SAUR41 PE=2 SV=1	S	Function unknown	uncharacterized protein LOC110107214 [Dendrobium catenatum]
gene-MA16_Dca000339	3227	2885	3326	1251	1575	1989	31.1849	36.517	38.4923	16.0171	20.1233	22.1928	1.46e-12	-0.92719	down	[QV]	Secondary metabolites biosynthesis, transport and catabolism;; Defense mechanisms	--	--	--	[Q]	Secondary metabolites biosynthesis, transport and catabolism	Cytochrome P450	Cytochrome P450 71D8 OS=Glycine max OX=3847 GN=CYP71D8 PE=2 SV=1	Q	Secondary metabolites biosynthesis, transport and catabolism	Cytochrome P450 71D8 [Dendrobium catenatum]
gene-MA16_Dca014728	395	343	317	524	465	849	2.01159	2.27724	1.86219	3.69167	3.23489	5.12061	7.93e-06	0.713449	up	[T]	Signal transduction mechanisms	Molecular Function: voltage-gated potassium channel activity (GO:0005249);; Cellular Component: integral component of plasma membrane (GO:0005887);; Biological Process: regulation of membrane potential (GO:0042391);; Biological Process: potassium ion transmembrane transport (GO:0071805);;	--	--	[PT]	Inorganic ion transport and metabolism;; Signal transduction mechanisms	Ankyrin repeats (3 copies);; Ion transport protein;; KHA, dimerisation domain of potassium ion channel;; Ankyrin repeats (many copies);; Ankyrin repeats (many copies);; Ankyrin repeat;; Cyclic nucleotide-binding domain;; Ankyrin repeat;; Ion channel	Potassium channel KOR1 OS=Oryza sativa subsp. japonica OX=39947 GN=Os06g0250600 PE=2 SV=1	U	Intracellular trafficking, secretion, and vesicular transport	Potassium channel KOR1 [Dendrobium catenatum]
gene-MA16_Dca010592	190	158	143	286	268	243	2.25421	2.50996	2.01538	4.44725	4.30408	3.47363	0.00139648	0.632187	up	[F]	Nucleotide transport and metabolism	Molecular Function: phosphorylase activity (GO:0004645);;	K14190|5.13448e-157|egu:105041039|K14190 GDP-L-galactose phosphorylase [EC:2.7.7.69] | (RefSeq) GDP-L-galactose phosphorylase 2-like	Ascorbate and aldarate metabolism (ko00053)	[R]	General function prediction only	Domain of unknown function (DUF4922)	GDP-L-galactose phosphorylase 2 OS=Arabidopsis thaliana OX=3702 GN=VTC5 PE=1 SV=1	S	Function unknown	GDP-L-galactose phosphorylase 2-like isoform X1 [Dendrobium catenatum]
gene-MA16_Dca001926	823	419	355	140	211	166	8.70272	5.79757	4.48641	1.95447	2.94311	2.02473	9.73e-09	-1.25279	down	--	--	--	--	--	--	--	Protein of unknown function (DUF1005)	--	S	Function unknown	hypothetical protein MA16_Dca001926 [Dendrobium catenatum]
gene-MA16_Dca005246	2126	2145	2002	3127	4309	5177	25.3681	33.6095	28.6484	49.7774	68.2813	72.2666	2.5e-11	0.924767	up	[P]	Inorganic ion transport and metabolism	Molecular Function: zinc ion transmembrane transporter activity (GO:0005385);; Cellular Component: vacuolar membrane (GO:0005774);; Biological Process: response to zinc ion (GO:0010043);; Molecular Function: manganese:proton antiporter activity (GO:0010486);; Cellular Component: integral component of membrane (GO:0016021);; Biological Process: regulation of sequestering of zinc ion (GO:0061088);;…	--	--	[P]	Inorganic ion transport and metabolism	Cation efflux family;; Dimerisation domain of Zinc Transporter	Metal tolerance protein 5 OS=Oryza sativa subsp. japonica OX=39947 GN=MTP5 PE=2 SV=1	P	Inorganic ion transport and metabolism	metal tolerance protein 5-like [Dendrobium catenatum]
gene-MA16_Dca001507	59	65	64	22	27	36	0.514297	0.492606	0.443572	0.165826	0.203237	0.241902	0.00215894	-0.793679	down	[T]	Signal transduction mechanisms	--	--	--	--	--	Protein tyrosine kinase;; Protein kinase domain;; D-mannose binding lectin;; S-locus glycoprotein domain;; PAN-like domain	G-type lectin S-receptor-like serine/threonine-protein kinase B120 OS=Arabidopsis thaliana OX=3702 GN=B120 PE=2 SV=1	T	Signal transduction mechanisms	G-type lectin S-receptor-like serine/threonine-protein kinase B120 [Dendrobium catenatum]
gene-MA16_Dca028325	403	210	278	111	157	274	5.22273	3.55503	4.31955	1.89989	2.68996	4.10058	0.00591322	-0.592284	down	[X]	Mobilome: prophages, transposons	--	--	--	[R]	General function prediction only	Integrase core domain	--	L	Replication, recombination and repair	hypothetical protein MA16_Dca028325 [Dendrobium catenatum]
gene-MA16_Dca014451	177	100	152	246	160	296	3.05217	2.34137	3.16251	5.90278	3.81214	6.12584	0.00583318	0.593997	up	[O]	Posttranslational modification, protein turnover, chaperones	Cellular Component: membrane (GO:0016020);;	--	--	--	--	CAAX protease self-immunity	--	S	Function unknown	hypothetical protein MA16_Dca014451 [Dendrobium catenatum]
Dendrobium_catenatum_newGene_23279	234	186	116	205	280	471	2.53449	2.63118	1.43273	2.68948	3.86402	6.07236	0.00240032	0.663642	up	--	--	Cellular Component: integral component of membrane (GO:0016021);; Biological Process: metal ion transport (GO:0030001);; Molecular Function: metal ion transmembrane transporter activity (GO:0046873);; Biological Process: transmembrane transport (GO:0055085);;	K16075|2.85685e-78|thj:104819320|K16075 magnesium transporter | (RefSeq) magnesium transporter MRS2-2	--	[P]	Inorganic ion transport and metabolism	--	Magnesium transporter MRS2-2 OS=Arabidopsis thaliana OX=3702 GN=MRS2-2 PE=2 SV=1	U	Intracellular trafficking, secretion, and vesicular transport	PREDICTED: magnesium transporter MRS2-2 [Tarenaya hassleriana]
gene-MA16_Dca007455	88	53	49	31	28	25	1.33775	1.15449	0.891264	0.61267	0.557863	0.4325	0.00521281	-0.73438	down	--	--	Cellular Component: intracellular part (GO:0044424);;	--	--	[S]	Function unknown	Glycolipid transfer protein (GLTP)	ACD11 homolog protein OS=Arabidopsis thaliana OX=3702 GN=At4g39670 PE=2 SV=1	U	Intracellular trafficking, secretion, and vesicular transport	hypothetical protein MA16_Dca007455 [Dendrobium catenatum]
gene-MA16_Dca000383	657	521	511	868	946	1290	27.6728	28.7327	25.7844	48.3973	52.7003	62.73	1.15e-14	0.845979	up	--	--	--	--	--	--	--	Protein of unknown function (DUF1313)	Protein ELF4-LIKE 4 OS=Arabidopsis thaliana OX=3702 GN=EFL4 PE=2 SV=1	S	Function unknown	protein ELF4-LIKE 3-like isoform X2 [Dendrobium catenatum]
gene-MA16_Dca007703	47	57	51	97	95	105	0.781303	1.12676	0.993	1.88947	1.95454	1.85978	0.00289637	0.710273	up	--	--	Biological Process: phosphorelay signal transduction system (GO:0000160);; Molecular Function: signal transducer activity (GO:0004871);; Cellular Component: intracellular (GO:0005622);;	K14490|5.5334e-74|egu:105040560|K14490 histidine-containing phosphotransfer peotein | (RefSeq) pseudo histidine-containing phosphotransfer protein 5	Plant hormone signal transduction (ko04075)	[T]	Signal transduction mechanisms	Hpt domain	Pseudo histidine-containing phosphotransfer protein 2 OS=Oryza sativa subsp. japonica OX=39947 GN=PHP2 PE=2 SV=3	T	Signal transduction mechanisms	Histidine-containing phosphotransfer protein 4 [Dendrobium catenatum]
gene-MA16_Dca024042	370	345	277	547	417	605	3.31657	5.8069	3.40373	7.81669	5.45823	7.62503	0.000329726	0.605329	up	[R]	General function prediction only	Biological Process: cytokinin biosynthetic process (GO:0009691);; Molecular Function: hydrolase activity, hydrolyzing N-glycosyl compounds (GO:0016799);;	K06966|1.7641e-121|mus:103976020|K06966 uncharacterized protein | (RefSeq) probable cytokinin riboside 5'-monophosphate phosphoribohydrolase LOGL1	--	--	--	Possible lysine decarboxylase	Probable cytokinin riboside 5&apos;-monophosphate phosphoribohydrolase LOGL1 OS=Oryza sativa subsp. japonica OX=39947 GN=LOGL1 PE=2 SV=1	S	Function unknown	probable cytokinin riboside 5&apos;-monophosphate phosphoribohydrolase LOGL1 isoform X2 [Dendrobium catenatum]
gene-MA16_Dca023266	66	21	22	104	124	53	1.47582	0.595306	0.577758	3.10211	3.71906	1.37022	0.00348406	0.810041	up	--	--	Cellular Component: extracellular region (GO:0005576);; Molecular Function: manganese ion binding (GO:0030145);; Molecular Function: nutrient reservoir activity (GO:0045735);;	--	--	--	--	Cupin	Auxin-binding protein ABP19a OS=Prunus persica OX=3760 GN=ABP19A PE=3 SV=1	S	Function unknown	auxin-binding protein ABP19a-like [Dendrobium catenatum]
gene-MA16_Dca016958	71	43	18	45	141	193	2.47778	1.92923	0.728816	2.08196	6.52374	7.79155	0.00309443	0.819565	up	--	--	Cellular Component: nucleosome (GO:0000786);; Cellular Component: nucleus (GO:0005634);; Biological Process: nucleosome assembly (GO:0006334);; Cellular Component: plastid (GO:0009536);; Molecular Function: nucleosomal DNA binding (GO:0031492);; Molecular Function: protein heterodimerization activity (GO:0046982);;	K11253|2.72919e-92|zma:100192589|K11253 histone H3 | (RefSeq) H3C4, GRMZM2G130079, GRMZM2G376957, GRMZM2G401581, GRMZM2G418258, GRMZM5G864735, H3C2, H3C3; Histone H3.2	--	[B]	Chromatin structure and dynamics	Core histone H2A/H2B/H3/H4	Histone H3.2 OS=Nicotiana tabacum OX=4097 GN=B34 PE=1 SV=1	B	Chromatin structure and dynamics	hypothetical protein CARUB_v10021660mg, partial [Capsella rubella]
[truncated: 11 more rows]
