# Supplementary material for: RNA sequencing-based exploration of the effects of far-red light on lncRNAs involved in the shade-avoidance response of D. officinale
Source: PeerJ. 2021 Feb 12;9:e10769. doi: 10.7717/peerj.10769 (PMC7883695; doi:10.7717/peerj.10769)
Supplement: Supplemental Information 1 [file peerj-09-10769-s001.zip › Supplemental Information/Table S6.xlsx]

## Sheet: CK1_CK2_CK3_vs_FR8-1_FR8-2_FR8-
Table S6 The related information of differentially expressed genes in the FR4-CK
#ID	CK1_Count	CK2_Count	CK3_Count	FR4-1_Count	FR4-2_Count	FR4-3_Count	CK1_FPKM	CK2_FPKM	CK3_FPKM	FR4-1_FPKM	FR4-2_FPKM	FR4-3_FPKM	Pvalue	log2FC	regulated	COG_class	COG_class_annotation	GO_annotation	KEGG_annotation	KEGG_pathway_annotation	KOG_class	KOG_class_annotation	Pfam_annotation	Swiss-Prot_annotation	eggNOG_class	eggNOG_class_annotation	NR_annotation
gene-MA16_Dca008671	822	534	509	487	320	382	5.33031	4.98641	4.25348	4.60409	2.93805	3.49426	4.89e-06	-0.741212	down	--	--	--	--	--	[T]	Signal transduction mechanisms	Protein tyrosine kinase;; Protein kinase domain	Probable receptor-like protein kinase At1g49730 OS=Arabidopsis thaliana OX=3702 GN=At1g49730 PE=2 SV=1	T	Signal transduction mechanisms	putative receptor-like protein kinase [Dendrobium catenatum]
gene-MA16_Dca013952	114	88	62	199	198	113	1.09986	1.10765	0.711161	2.5629	2.5057	1.41531	0.00910414	0.608535	up	--	--	Cellular Component: membrane (GO:0016020);; Molecular Function: transferase activity (GO:0016740);;	--	--	[GMW]	Carbohydrate transport and metabolism;; Cell wall/membrane/envelope biogenesis;; Extracellular structures	Exostosin family	Xyloglucan galactosyltransferase XLT2 OS=Arabidopsis thaliana OX=3702 GN=XLT2 PE=1 SV=1	S	Function unknown	xyloglucan galactosyltransferase XLT2 [Dendrobium catenatum]
gene-MA16_Dca005145	35	32	44	92	90	63	0.330424	0.389669	0.491061	1.16264	1.11311	0.773491	0.00839169	0.670727	up	--	--	Cellular Component: Golgi apparatus (GO:0005794);; Cellular Component: membrane (GO:0016020);; Molecular Function: O-acetyltransferase activity (GO:0016413);; Biological Process: cell wall organization or biogenesis (GO:0071554);;	--	--	--	--	GDSL/SGNH-like Acyl-Esterase family found in Pmr5 and Cas1p;; PMR5 N terminal Domain	Protein trichome birefringence-like 19 OS=Arabidopsis thaliana OX=3702 GN=TBL19 PE=3 SV=1	S	Function unknown	protein trichome birefringence-like 19 [Dendrobium catenatum]
gene-MA16_Dca018011	1019	739	783	1802	1638	1473	5.65165	5.68583	5.38106	12.8897	12.6102	9.71156	1.67e-11	0.74151	up	--	--	Molecular Function: calcium ion binding (GO:0005509);;	--	--	[K]	Transcription	EF-hand domain pair;; Endonuclease/Exonuclease/phosphatase family	Uncharacterized calcium-binding protein At1g02270 OS=Arabidopsis thaliana OX=3702 GN=At1g02270 PE=2 SV=2	S	Function unknown	uncharacterized calcium-binding protein At1g02270 [Dendrobium catenatum]
gene-MA16_Dca014423	894	726	727	527	518	610	10.2645	10.9745	10.6051	8.63638	7.93129	10.0876	9.61e-09	-0.661366	down	[H]	Coenzyme transport and metabolism	Cellular Component: mitochondrion (GO:0005739);; Molecular Function: S-adenosylmethionine-dependent methyltransferase activity (GO:0008757);; Cellular Component: chloroplast (GO:0009507);; Biological Process: methylation (GO:0032259);;	--	--	--	--	Methyltransferase domain;; ubiE/COQ5 methyltransferase family	--	S	Function unknown	uncharacterized protein LOC110116116 [Dendrobium catenatum]
gene-MA16_Dca023377	131	69	115	487	466	331	4.6768	3.2238	4.93599	23.3111	21.8845	15.3797	3.4e-15	1.57803	up	--	--	--	--	--	--	--	--	--	--	--	AMP deaminase [Dendrobium catenatum]
gene-MA16_Dca000460	272	156	167	442	373	317	12.5431	9.42838	9.21657	27.2204	22.5798	18.9959	0.000115855	0.682094	up	--	--	Cellular Component: nucleosome (GO:0000786);; Molecular Function: DNA binding (GO:0003677);; Cellular Component: nucleus (GO:0005634);; Biological Process: nucleosome assembly (GO:0006334);; Molecular Function: protein heterodimerization activity (GO:0046982);;	K11254|1.24465e-50|zma:103634846|K11254 histone H4 | (RefSeq) histone H4	--	[B]	Chromatin structure and dynamics	Centromere kinetochore component CENP-T histone fold;; TATA box binding protein associated factor (TAF)	Histone H4 OS=Glycine max OX=3847 PE=3 SV=1	B	Chromatin structure and dynamics	histone H4 [Zea mays]
Dendrobium_catenatum_newGene_23440	39	30	11	81	75	73	1.83498	1.82776	0.602251	5.08777	4.63432	4.40684	0.00126446	0.869449	up	[C]	Energy production and conversion	Molecular Function: oxidoreductase activity (GO:0016491);; Biological Process: oxidation-reduction process (GO:0055114);;	K08081|1.00986e-37|pda:103697337|K08081 tropinone reductase I [EC:1.1.1.206] | (RefSeq) tropinone reductase homolog At5g06060-like	Tropane, piperidine and pyridine alkaloid biosynthesis (ko00960)	[R]	General function prediction only	short chain dehydrogenase;; KR domain;; NAD dependent epimerase/dehydratase family	Tropinone reductase 1 OS=Datura stramonium OX=4076 GN=TR1 PE=1 SV=1	S	Function unknown	tropinone reductase homolog At2g29290-like [Phalaenopsis equestris]
gene-MA16_Dca021416	2662	1803	1642	1721	1323	1273	28.7387	25.6705	21.337	24.6994	18.6396	17.7732	3.15e-06	-0.626857	down	--	--	Cellular Component: integral component of membrane (GO:0016021);;	--	--	--	--	Neprosin;; Neprosin activation peptide	--	S	Function unknown	uncharacterized protein LOC110096454 [Dendrobium catenatum]
gene-MA16_Dca001716	79	92	88	148	192	217	0.720119	1.11606	0.965179	1.91592	2.3831	2.57599	0.000700449	0.732906	up	--	--	--	--	--	--	--	--	--	S	Function unknown	hypothetical protein MA16_Dca001716 [Dendrobium catenatum]
gene-MA16_Dca022498	89	90	58	129	158	193	0.335065	0.481131	0.30676	0.661116	0.807931	0.943936	0.0028151	0.665422	up	--	--	Molecular Function: nucleic acid binding (GO:0003676);;	--	--	--	--	--	--	S	Function unknown	hypothetical protein MA16_Dca022498 [Dendrobium catenatum]
gene-MA16_Dca005651	3015	2146	2148	4426	5143	4933	14.7716	13.7761	12.5987	28.954	33.0681	31.4101	2.08e-18	0.790995	up	[G]	Carbohydrate transport and metabolism	Biological Process: carbohydrate metabolic process (GO:0005975);; Molecular Function: glycogen phosphorylase activity (GO:0008184);; Biological Process: response to water deprivation (GO:0009414);; Cellular Component: chloroplast stroma (GO:0009570);; Molecular Function: pyridoxal phosphate binding (GO:0030170);;	K00688|0|mus:103982170|K00688 glycogen phosphorylase [EC:2.4.1.1] | (RefSeq) alpha-1,4 glucan phosphorylase L isozyme, chloroplastic/amyloplastic	Starch and sucrose metabolism (ko00500)	[G]	Carbohydrate transport and metabolism	Carbohydrate phosphorylase	Alpha-1,4 glucan phosphorylase L isozyme, chloroplastic/amyloplastic OS=Ipomoea batatas OX=4120 PE=2 SV=1	G	Carbohydrate transport and metabolism	Alpha-1,4 glucan phosphorylase L isozyme, chloroplastic/amyloplastic [Dendrobium catenatum]
gene-MA16_Dca003878	38	56	33	90	104	93	1.86672	3.61284	1.95744	5.99673	6.7979	6.027	0.00541285	0.698425	up	--	--	Molecular Function: protein dimerization activity (GO:0046983);;	K13422|2.91292e-47|mus:103975229|K13422 transcription factor MYC2 | (RefSeq) transcription factor MYC2	Plant hormone signal transduction (ko04075)	--	--	bHLH-MYC and R2R3-MYB transcription factors N-terminal	Transcription factor MYC2 OS=Oryza sativa subsp. japonica OX=39947 GN=MYC2 PE=1 SV=1	K	Transcription	hypothetical protein MA16_Dca003878 [Dendrobium catenatum]
gene-MA16_Dca009920	10433	9626	10014	7071	7076	7632	133.643	183.617	157.356	132.025	132.643	139.405	7.83e-11	-0.644473	down	[P]	Inorganic ion transport and metabolism	--	--	--	[P]	Inorganic ion transport and metabolism	ChaC-like protein	Gamma-glutamylcyclotransferase 2-2 OS=Arabidopsis thaliana OX=3702 GN=GGCT2;2 PE=1 SV=1	P	Inorganic ion transport and metabolism	gamma-glutamylcyclotransferase 2-2-like isoform X2 [Dendrobium catenatum]
gene-MA16_Dca007022	89	26	41	147	103	107	0.525835	0.198888	0.28703	1.16872	0.806051	0.826368	0.00388824	0.746487	up	--	--	--	--	--	--	--	Protein of unknown function (DUF2985);; PLAC8 family	Protein PLANT CADMIUM RESISTANCE 10 OS=Arabidopsis thaliana OX=3702 GN=PCR10 PE=2 SV=1	S	Function unknown	Protein PLANT CADMIUM RESISTANCE 10 [Dendrobium catenatum]
gene-MA16_Dca024857	372	254	296	792	718	743	1.51699	1.35549	1.4419	4.26917	3.84349	3.93532	1.46e-17	1.05391	up	[K]	Transcription	--	--	--	[T]	Signal transduction mechanisms	NB-ARC domain;; Leucine Rich repeats (2 copies);; Leucine rich repeat	Putative disease resistance RPP13-like protein 1 OS=Arabidopsis thaliana OX=3702 GN=RPPL1 PE=3 SV=1	S	Function unknown	uncharacterized protein LOC110093682 [Dendrobium catenatum]
gene-MA16_Dca003000	49	75	22	7461	2164	2540	1.53047	3.22153	0.823985	330.636	94.2393	109.482	1.65e-08	1.53187	up	--	--	--	--	--	--	--	--	--	--	--	uncharacterized protein LOC110103720 [Dendrobium catenatum]
gene-MA16_Dca015420	169	117	264	90	101	110	3.34106	3.01717	6.23629	2.36181	2.60107	2.8009	0.000673531	-0.817953	down	--	--	--	--	--	--	--	--	--	S	Function unknown	uncharacterized protein LOC110113186 [Dendrobium catenatum]
gene-MA16_Dca019977	1479	1051	1035	742	843	936	19.6921	18.2958	16.4926	13.1622	14.7428	16.1887	1.27e-08	-0.647335	down	--	--	Cellular Component: chloroplast thylakoid membrane (GO:0009535);; Cellular Component: integral component of membrane (GO:0016021);;	--	--	--	--	Rhodanese-like domain	Rhodanese-like domain-containing protein 9, chloroplastic OS=Arabidopsis thaliana OX=3702 GN=STR9 PE=2 SV=1	S	Function unknown	rhodanese-like domain-containing protein 9, chloroplastic isoform X1 [Dendrobium catenatum]
gene-MA16_Dca017987	77	67	53	128	111	144	0.674827	0.902496	0.469056	1.65945	1.48517	1.91403	0.00339971	0.634013	up	--	--	Molecular Function: acetylglucosaminyltransferase activity (GO:0008375);; Cellular Component: membrane (GO:0016020);;	--	--	--	--	Core-2/I-Branching enzyme	--	S	Function unknown	uncharacterized protein LOC110095084 isoform X1 [Dendrobium catenatum]
gene-MA16_Dca008444	158	119	109	222	225	258	1.4815	1.46343	1.21907	2.77884	2.7648	3.15013	0.000339263	0.617622	up	[V]	Defense mechanisms	Biological Process: drug transmembrane transport (GO:0006855);; Molecular Function: drug transmembrane transporter activity (GO:0015238);; Molecular Function: antiporter activity (GO:0015297);; Cellular Component: integral component of membrane (GO:0016021);;	K03327|0|zma:100501847|K03327 multidrug resistance protein, MATE family | (RefSeq) GRMZM2G481440; putative MATE efflux family protein	--	[R]	General function prediction only	MatE	Protein DETOXIFICATION 33 OS=Arabidopsis thaliana OX=3702 GN=DTX33 PE=2 SV=1	V	Defense mechanisms	protein DETOXIFICATION 33-like [Dendrobium catenatum]
gene-MA16_Dca021196	81	50	65	118	147	107	3.23915	2.61035	3.10193	6.34033	7.74347	5.59048	0.00638861	0.605495	up	--	--	--	--	--	--	--	--	--	--	--	uncharacterized protein At4g14450, chloroplastic-like [Dendrobium catenatum]
gene-MA16_Dca016761	93	74	76	164	155	207	0.765677	0.826863	0.551075	1.73476	1.62766	2.01156	7.56e-05	0.790278	up	--	--	Molecular Function: DNA binding (GO:0003677);; Cellular Component: nucleus (GO:0005634);;	--	--	--	--	SBP domain	Squamosa promoter-binding-like protein 16 OS=Oryza sativa subsp. japonica OX=39947 GN=SPL16 PE=2 SV=1	S	Function unknown	squamosa promoter-binding-like protein 18 isoform X1 [Dendrobium catenatum]
Dendrobium_catenatum_newGene_7484	55	41	45	89	110	131	2.06712	2.01071	2.02241	4.44275	5.43736	6.38843	0.000420861	0.816644	up	[I]	Lipid transport and metabolism	Molecular Function: 3-hydroxyisobutyryl-CoA hydrolase activity (GO:0003860);;	K05605|5.23483e-39|pda:103713223|K05605 3-hydroxyisobutyryl-CoA hydrolase [EC:3.1.2.4] | (RefSeq) 3-hydroxyisobutyryl-CoA hydrolase-like protein 5	Valine, leucine and isoleucine degradation (ko00280);; beta-Alanine metabolism (ko00410);; Propanoate metabolism (ko00640);; Carbon metabolism (ko01200)	--	--	Enoyl-CoA hydratase/isomerase	3-hydroxyisobutyryl-CoA hydrolase-like protein 5 OS=Arabidopsis thaliana OX=3702 GN=At1g06550 PE=1 SV=2	I	Lipid transport and metabolism	3-hydroxyisobutyryl-CoA hydrolase-like protein 5 isoform X1 [Phalaenopsis equestris]
gene-MA16_Dca018862	74	61	23	130	161	154	1.75209	1.94068	0.753856	4.62909	5.7783	4.87995	0.000152549	0.956427	up	[V]	Defense mechanisms	Molecular Function: hydrolase activity (GO:0016787);;	K16904|2.47715e-58|tcc:TCM_020157|K16904 dCTP diphosphatase [EC:3.6.1.12] | (RefSeq) RS21-C6, EAR, NTP pyrophosphohydrolase MazG catalytic core, putative isoform 1	Pyrimidine metabolism (ko00240)	--	--	MazG-like family;; MazG nucleotide pyrophosphohydrolase domain	--	S	Function unknown	hypothetical protein MA16_Dca018862 [Dendrobium catenatum]
gene-MA16_Dca007806	119	108	74	370	266	307	0.715236	0.852423	0.533604	2.97834	2.10949	2.40959	1.1e-10	1.25851	up	[O]	Posttranslational modification, protein turnover, chaperones	Molecular Function: serine-type endopeptidase activity (GO:0004252);; Cellular Component: cell wall (GO:0005618);; Biological Process: proteolysis (GO:0006508);;	--	--	--	--	Subtilase family;; Peptidase inhibitor I9;; PA domain	Subtilisin-like protease SBT1.3 OS=Arabidopsis thaliana OX=3702 GN=SBT1.3 PE=2 SV=1	O	Posttranslational modification, protein turnover, chaperones	subtilisin-like protease SBT1.3 [Dendrobium catenatum]
gene-MA16_Dca013087	643	669	571	1380	1431	1406	14.0871	19.2041	14.9736	40.4286	41.1834	40.0796	8.92e-13	0.910046	up	--	--	--	--	--	--	--	PB1 domain	--	S	Function unknown	uncharacterized protein LOC110114760 [Dendrobium catenatum]
Dendrobium_catenatum_newGene_20442	241	327	274	91	99	188	1.73228	3.1139	2.26051	0.762024	0.882949	1.65425	6.06e-06	-1.06696	down	--	--	--	--	--	--	--	Terpene synthase, N-terminal domain;; Terpene synthase family, metal binding domain	(+)-germacrene D synthase OS=Zingiber officinale OX=94328 PE=1 SV=1	S	Function unknown	sesquiterpene synthase [Vanda hybrid cultivar]
gene-MA16_Dca013927	205	158	178	124	145	113	1.40827	1.41599	1.46023	1.13573	1.30659	1.00374	0.00111187	-0.603076	down	--	--	Molecular Function: peptidase activity (GO:0008233);;	--	--	[R]	General function prediction only	PPR repeat;; PPR repeat family;; PPR repeat;; Pentatricopeptide repeat domain	Pentatricopeptide repeat-containing protein At3g57430, chloroplastic OS=Arabidopsis thaliana OX=3702 GN=PCMP-H81 PE=2 SV=2	S	Function unknown	pentatricopeptide repeat-containing protein At3g57430, chloroplastic-like [Dendrobium catenatum]
gene-MA16_Dca011854	195	114	137	298	244	261	0.684037	0.444545	0.406263	1.20115	0.877466	1.08475	0.000521351	0.606439	up	[V]	Defense mechanisms	--	--	--	[Q]	Secondary metabolites biosynthesis, transport and catabolism	ABC transporter;; ABC transporter transmembrane region;; AAA domain, putative AbiEii toxin, Type IV TA system;; Type II/IV secretion system protein;; 50S ribosome-binding GTPase;; Dynamin family	ABC transporter C family member 8 OS=Arabidopsis thaliana OX=3702 GN=ABCC8 PE=2 SV=3	V	Defense mechanisms	ABC transporter C family member 8 [Dendrobium catenatum]
gene-MA16_Dca014487	246	244	207	454	516	484	1.66452	2.15603	1.67209	4.09863	4.58093	4.24325	1.32e-07	0.797432	up	[G]	Carbohydrate transport and metabolism	Cellular Component: chloroplast thylakoid membrane (GO:0009535);; Cellular Component: plant-type vacuole membrane (GO:0009705);; Cellular Component: integral component of membrane (GO:0016021);; Molecular Function: substrate-specific transmembrane transporter activity (GO:0022891);; Biological Process: transmembrane transport (GO:0055085);;	K08202|0|egu:105034631|K08202 MFS transporter, OCT family, solute carrier family 22 (organic cation transporter), member 4/5 | (RefSeq) organic cation/carnitine transporter 4-like	--	[R]	General function prediction only	Sugar (and other) transporter;; Major Facilitator Superfamily	Organic cation/carnitine transporter 4 OS=Arabidopsis thaliana OX=3702 GN=OCT4 PE=2 SV=1	G	Carbohydrate transport and metabolism	Organic cation/carnitine transporter 4 [Dendrobium catenatum]
gene-MA16_Dca013594	139	96	103	54	61	102	0.746752	0.674098	0.664371	0.383672	0.425674	0.709027	0.00701228	-0.634252	down	--	--	--	--	--	[R]	General function prediction only	PPR repeat family;; PPR repeat;; PPR repeat;; Pentatricopeptide repeat domain;; Tetratricopeptide repeat;; Pentacotripeptide-repeat region of PRORP;; Tetratricopeptide repeat;; Tetratricopeptide repeat	Pentatricopeptide repeat-containing protein At2g39620 OS=Arabidopsis thaliana OX=3702 GN=PCMP-E33 PE=3 SV=1	S	Function unknown	pentatricopeptide repeat-containing protein At2g39620 [Dendrobium catenatum]
gene-MA16_Dca015413	382	688	800	9585	13402	12228	8.71103	20.6181	21.971	330.171	433.6	368.599	2.02e-18	2.39103	up	--	--	--	--	--	[K]	Transcription	TAZ zinc finger	BTB/POZ and TAZ domain-containing protein 1 OS=Arabidopsis thaliana OX=3702 GN=BT1 PE=1 SV=1	S	Function unknown	BTB/POZ and TAZ domain-containing protein 1 [Dendrobium catenatum]
gene-MA16_Dca009046	35	28	10	71	73	65	0.518318	0.552245	0.170252	1.41918	1.4401	1.25874	0.00180774	0.848517	up	--	--	Molecular Function: structural constituent of ribosome (GO:0003735);; Biological Process: translation (GO:0006412);; Cellular Component: integral component of membrane (GO:0016021);; Biological Process: transmembrane transport (GO:0055085);;	K15104|9.42304e-148|pda:103722297|K15104 solute carrier family 25 (mitochondrial oxoglutarate transporter), member 11 | (RefSeq) mitochondrial uncoupling protein 5	--	[C]	Energy production and conversion	Mitochondrial carrier protein	Mitochondrial uncoupling protein 5 OS=Arabidopsis thaliana OX=3702 GN=PUMP5 PE=2 SV=1	S	Function unknown	mitochondrial uncoupling protein 5-like [Dendrobium catenatum]
gene-MA16_Dca010924	323	155	163	367	423	434	2.82727	1.72524	1.73745	4.25012	4.48657	4.71604	0.000150537	0.692733	up	[M]	Cell wall/membrane/envelope biogenesis	Molecular Function: catalytic activity (GO:0003824);; Biological Process: biosynthetic process (GO:0009058);;	K00968|1.63021e-164|mus:103970913|K00968 choline-phosphate cytidylyltransferase [EC:2.7.7.15] | (RefSeq) choline-phosphate cytidylyltransferase 2-like	Glycerophospholipid metabolism (ko00564)	[I]	Lipid transport and metabolism	Cytidylyltransferase-like	Choline-phosphate cytidylyltransferase 2 OS=Arabidopsis thaliana OX=3702 GN=CCT2 PE=1 SV=1	IM	Lipid transport and metabolism;; Cell wall/membrane/envelope biogenesis	choline-phosphate cytidylyltransferase 2-like [Dendrobium catenatum]
gene-MA16_Dca022179	973	604	674	1798	1307	1457	3.18883	2.58776	2.64541	7.86916	5.62362	6.20887	4e-09	0.798231	up	[T]	Signal transduction mechanisms	--	--	--	[S]	Function unknown	U-box domain;; Armadillo/beta-catenin-like repeat;; HEAT repeats	U-box domain-containing protein 43 OS=Arabidopsis thaliana OX=3702 GN=PUB43 PE=2 SV=1	S	Function unknown	U-box domain-containing protein 13 [Dendrobium catenatum]
gene-MA16_Dca018563	1537	996	1024	2307	2428	2513	11.5854	9.75118	9.24114	23.5624	24.2524	24.9419	3.29e-17	0.830236	up	[GHR]	Carbohydrate transport and metabolism;; Coenzyme transport and metabolism;; General function prediction only	Molecular Function: magnesium ion binding (GO:0000287);; Molecular Function: carboxy-lyase activity (GO:0016831);; Molecular Function: thiamine pyrophosphate binding (GO:0030976);;	K01568|0|pda:103695777|K01568 pyruvate decarboxylase [EC:4.1.1.1] | (RefSeq) pyruvate decarboxylase 1	Glycolysis / Gluconeogenesis (ko00010)	[EH]	Amino acid transport and metabolism;; Coenzyme transport and metabolism	Thiamine pyrophosphate enzyme, N-terminal TPP binding domain;; Thiamine pyrophosphate enzyme, central domain;; Thiamine pyrophosphate enzyme, C-terminal TPP binding domain	Pyruvate decarboxylase 4 OS=Arabidopsis thaliana OX=3702 GN=PDC4 PE=2 SV=1	GH	Carbohydrate transport and metabolism;; Coenzyme transport and metabolism	pyruvate decarboxylase 1-like [Dendrobium catenatum]
gene-MA16_Dca001344	110	35	67	223	163	264	0.87813	0.357386	0.637069	2.42407	1.74282	2.81329	4e-06	1.11403	up	[F]	Nucleotide transport and metabolism	--	K01937|0|pda:103713326|K01937 CTP synthase [EC:6.3.4.2] | (RefSeq) CTP synthase	Pyrimidine metabolism (ko00240)	[F]	Nucleotide transport and metabolism	CTP synthase N-terminus;; Glutamine amidotransferase class-I;; Peptidase C26	--	F	Nucleotide transport and metabolism	CTP synthase-like [Dendrobium catenatum]
gene-MA16_Dca017394	254	128	158	134	114	102	1.38561	0.89138	1.04758	0.977621	0.817978	0.763936	0.00127944	-0.658747	down	--	--	--	--	--	--	--	bHLH-MYC and R2R3-MYB transcription factors N-terminal;; Helix-loop-helix DNA-binding domain	Basic helix-loop-helix protein A OS=Pisum sativum OX=3888 GN=BHLH PE=3 SV=1	K	Transcription	Transcription factor TT8 [Dendrobium catenatum]
gene-MA16_Dca023767	256	109	81	85	83	92	2.2281	1.23639	0.838767	0.978525	0.942244	1.03983	0.00720721	-0.664597	down	--	--	Cellular Component: integral component of membrane (GO:0016021);;	--	--	[G]	Carbohydrate transport and metabolism	Protein of unknown function, DUF604;; Fringe-like	--	S	Function unknown	uncharacterized protein LOC110097342 [Dendrobium catenatum]
gene-MA16_Dca016712	1733	2018	2029	3151	4475	3812	37.1615	56.6557	52.0921	90.2514	125.957	106.229	9.84e-06	0.701258	up	--	--	Biological Process: defense response (GO:0006952);;	--	--	--	--	LURP-one-related	Protein LURP-one-related 8 OS=Arabidopsis thaliana OX=3702 GN=At2g38640 PE=2 SV=1	S	Function unknown	protein LURP-one-related 8-like [Dendrobium catenatum]
gene-MA16_Dca029015	646	579	524	341	311	346	14.0375	16.4767	13.6398	9.8754	8.86174	9.75209	6.73e-13	-0.943318	down	[C]	Energy production and conversion	--	K02113|7.90785e-42|pda:103708158|K02113 F-type H+-transporting ATPase subunit delta | (RefSeq) ATP synthase delta chain, chloroplastic-like	Oxidative phosphorylation (ko00190);; Photosynthesis (ko00195)	[C]	Energy production and conversion	ATP synthase delta (OSCP) subunit	ATP synthase subunit delta, chloroplastic OS=Arabidopsis thaliana OX=3702 GN=ATPD PE=1 SV=1	C	Energy production and conversion	ATP synthase delta chain, chloroplastic [Dendrobium catenatum]
gene-MA16_Dca013199	396	510	495	344	284	230	8.44729	14.25	12.6549	9.80297	7.95648	6.37929	5.76e-05	-0.7946	down	--	--	Cellular Component: integral component of peroxisomal membrane (GO:0005779);; Biological Process: peroxisome fission (GO:0016559);; Molecular Function: identical protein binding (GO:0042802);; Biological Process: regulation of peroxisome size (GO:0044375);;	--	--	[U]	Intracellular trafficking, secretion, and vesicular transport	Peroxisomal biogenesis factor 11 (PEX11)	Peroxisomal membrane protein 11-4 OS=Oryza sativa subsp. japonica OX=39947 GN=PEX11-4 PE=2 SV=2	S	Function unknown	peroxisomal membrane protein 11-4 [Dendrobium catenatum]
gene-MA16_Dca004932	78	51	56	160	116	168	1.23876	1.06715	1.13819	3.54855	2.43844	3.5065	4.77e-05	0.886926	up	[G]	Carbohydrate transport and metabolism	Cellular Component: integral component of plasma membrane (GO:0005887);; Biological Process: water transport (GO:0006833);; Biological Process: cellular water homeostasis (GO:0009992);; Molecular Function: silicate transmembrane transporter activity (GO:0015115);; Molecular Function: water channel activity (GO:0015250);; Molecular Function: glycerol channel activity (GO:0015254);; Biological Proc…	K09874|6.37137e-141|pda:103716402|K09874 aquaporin NIP | (RefSeq) aquaporin NIP2-1-like	--	[G]	Carbohydrate transport and metabolism	Major intrinsic protein	Aquaporin NIP2-1 OS=Oryza sativa subsp. japonica OX=39947 GN=NIP2-1 PE=1 SV=1	G	Carbohydrate transport and metabolism	aquaporin NIP2-1-like [Dendrobium catenatum]
Dendrobium_catenatum_newGene_16181	144	113	116	259	228	201	0.671551	0.687517	0.645355	1.61699	1.39664	1.22065	0.000580189	0.618891	up	--	--	--	--	--	--	--	Pathogenesis-related protein Bet v I family	S-norcoclaurine synthase OS=Thalictrum flavum subsp. glaucum OX=150095 PE=1 SV=1	S	Function unknown	ataxia telangiectasia mutated family protein [Dendrobium catenatum]
gene-MA16_Dca017115	129	102	75	79	49	46	8.78492	9.14978	6.15085	7.16688	4.33902	4.05614	0.00232682	-0.741627	down	--	--	--	--	--	--	--	--	--	S	Function unknown	hypothetical protein MA16_Dca017115 [Dendrobium catenatum]
gene-MA16_Dca017505	604	513	618	2192	2579	2391	4.53194	5.05004	5.67124	21.956	25.3413	23.3996	1.17e-46	1.75699	up	[G]	Carbohydrate transport and metabolism	Molecular Function: hydrolase activity, hydrolyzing O-glycosyl compounds (GO:0004553);; Cellular Component: cell wall (GO:0005618);; Biological Process: xyloglucan metabolic process (GO:0010411);; Molecular Function: xyloglucan:xyloglucosyl transferase activity (GO:0016762);; Biological Process: cell wall biogenesis (GO:0042546);; Cellular Component: apoplast (GO:0048046);; Biological Process: ce…	K08235|5.34075e-154|mus:103985556|K08235 xyloglucan:xyloglucosyl transferase [EC:2.4.1.207] | (RefSeq) XET1; probable xyloglucan endotransglucosylase/hydrolase protein 23	--	--	--	Glycosyl hydrolases family 16;; Xyloglucan endo-transglycosylase (XET) C-terminus	Xyloglucan endotransglucosylase/hydrolase protein 22 OS=Arabidopsis thaliana OX=3702 GN=XTH22 PE=1 SV=1	G	Carbohydrate transport and metabolism	Xyloglucan endotransglucosylase/hydrolase protein 22 [Dendrobium catenatum]
gene-MA16_Dca023673	37	33	9	67	84	75	0.570884	0.620552	0.11727	1.11579	1.54522	1.30749	0.00312073	0.813389	up	[G]	Carbohydrate transport and metabolism	Molecular Function: hydrolase activity, hydrolyzing O-glycosyl compounds (GO:0004553);; Cellular Component: cell wall (GO:0005618);; Biological Process: xyloglucan metabolic process (GO:0010411);; Molecular Function: xyloglucan:xyloglucosyl transferase activity (GO:0016762);; Biological Process: cell wall biogenesis (GO:0042546);; Cellular Component: apoplast (GO:0048046);; Biological Process: ce…	K08235|4.17412e-166|egu:105035212|K08235 xyloglucan:xyloglucosyl transferase [EC:2.4.1.207] | (RefSeq) probable xyloglucan endotransglucosylase/hydrolase protein 32	--	--	--	Glycosyl hydrolases family 16;; Xyloglucan endo-transglycosylase (XET) C-terminus	Probable xyloglucan endotransglucosylase/hydrolase protein 32 OS=Arabidopsis thaliana OX=3702 GN=XTH32 PE=2 SV=1	G	Carbohydrate transport and metabolism	probable xyloglucan endotransglucosylase/hydrolase protein 32 [Dendrobium catenatum]
gene-MA16_Dca023568	1935	1266	1399	2881	4153	4598	7.70161	7.2538	6.73558	15.3642	21.987	23.8009	5.57e-14	1.08285	up	[HR]	Coenzyme transport and metabolism;; General function prediction only	Biological Process: sucrose metabolic process (GO:0005985);; Molecular Function: sucrose synthase activity (GO:0016157);; Molecular Function: sucrose-phosphate synthase activity (GO:0046524);;	K00696|0|pda:103706486|K00696 sucrose-phosphate synthase [EC:2.4.1.14] | (RefSeq) probable sucrose-phosphate synthase 1	Starch and sucrose metabolism (ko00500)	[M]	Cell wall/membrane/envelope biogenesis	Glycosyl transferases group 1;; Glycosyl transferases group 1;; Sucrose synthase;; Sucrose-6F-phosphate phosphohydrolase	Probable sucrose-phosphate synthase 1 OS=Citrus unshiu OX=55188 GN=SPS1 PE=2 SV=1	M	Cell wall/membrane/envelope biogenesis	probable sucrose-phosphate synthase 1 [Dendrobium catenatum]
gene-MA16_Dca005271	12	4	16	59	56	34	0.561414	0.194369	0.938038	3.80173	3.59645	2.1197	0.000306543	1.01649	up	--	--	Molecular Function: acid phosphatase activity (GO:0003993);; Biological Process: dephosphorylation (GO:0016311);; Molecular Function: metal ion binding (GO:0046872);;	--	--	[G]	Carbohydrate transport and metabolism	--	Purple acid phosphatase 18 OS=Arabidopsis thaliana OX=3702 GN=PAP18 PE=2 SV=1	S	Function unknown	hypothetical protein MA16_Dca005271 [Dendrobium catenatum]
gene-MA16_Dca022321	173	123	141	298	316	277	1.04508	0.937812	1.0451	2.30807	2.49885	2.13016	2.02e-06	0.769969	up	[R]	General function prediction only	Molecular Function: kinase activity (GO:0016301);;	K04688|6.90331e-147|mus:103986206|K04688 ribosomal protein S6 kinase beta [EC:2.7.11.1] | (RefSeq) serine/threonine-protein kinase AtPK2/AtPK19-like	--	[RT]	General function prediction only;; Signal transduction mechanisms	Protein kinase domain;; Protein tyrosine kinase	Serine/threonine-protein kinase AtPK2/AtPK19 OS=Arabidopsis thaliana OX=3702 GN=ATPK2 PE=1 SV=2	T	Signal transduction mechanisms	Serine/threonine-protein kinase [Dendrobium catenatum]
gene-MA16_Dca011276	1024	1049	1116	3201	2691	3312	8.07684	10.8314	10.5409	33.7143	27.864	33.9454	3.39e-20	1.24006	up	[T]	Signal transduction mechanisms	--	K12130|2.93386e-137|egu:105035907|K12130 pseudo-response regulator 5 | (RefSeq) two-component response regulator-like APRR9	Circadian rhythm - plant (ko04712)	[K]	Transcription	Response regulator receiver domain;; CCT motif	Two-component response regulator-like PRR95 OS=Oryza sativa subsp. japonica OX=39947 GN=PRR95 PE=2 SV=1	K	Transcription	two-component response regulator-like PRR95 isoform X1 [Dendrobium catenatum]
Dendrobium_catenatum_newGene_34864	73	56	57	18	23	26	0.76308	0.75593	0.706763	0.240962	0.306665	0.348024	1.04e-05	-1.14331	down	--	--	--	--	--	--	--	--	--	--	--	beta-fructofuranosidase, insoluble isoenzyme 3-like [Dendrobium catenatum]
gene-MA16_Dca003414	94	54	28	327	347	291	0.839631	0.616804	0.324221	3.99855	4.12487	3.39823	1.53e-15	1.82307	up	--	--	--	--	--	--	--	Helix-loop-helix DNA-binding domain	Transcription factor bHLH93 OS=Arabidopsis thaliana OX=3702 GN=BHLH93 PE=1 SV=1	K	Transcription	transcription factor bHLH93-like isoform X1 [Dendrobium catenatum]
gene-MA16_Dca022530	118	132	150	70	85	48	1.49796	2.18724	2.28277	1.18734	1.41322	0.791579	0.000153271	-0.907074	down	--	--	--	K10664|1.79582e-51|pda:103723164|K10664 E3 ubiquitin-protein ligase ATL6/9/15/31/42/55 [EC:2.3.2.27] | (RefSeq) E3 ubiquitin-protein ligase ATL6-like	--	[O]	Posttranslational modification, protein turnover, chaperones	Ring finger domain;; RING-like zinc finger;; RING-H2 zinc finger domain;; Zinc finger, C3HC4 type (RING finger);; Anaphase-promoting complex subunit 11 RING-H2 finger	E3 ubiquitin-protein ligase ATL6 OS=Arabidopsis thaliana OX=3702 GN=ATL6 PE=1 SV=2	O	Posttranslational modification, protein turnover, chaperones	E3 ubiquitin-protein ligase ATL6-like [Dendrobium catenatum]
gene-MA16_Dca010766	137	168	153	137	86	87	1.22006	1.93079	1.54105	2.07586	0.990866	0.974255	0.00751081	-0.613518	down	--	--	Cellular Component: membrane (GO:0016020);;	--	--	--	--	Nodulin-like	Protein NUCLEAR FUSION DEFECTIVE 4 OS=Arabidopsis thaliana OX=3702 GN=NFD4 PE=3 SV=1	S	Function unknown	protein NUCLEAR FUSION DEFECTIVE 4-like [Dendrobium catenatum]
gene-MA16_Dca005525	102	104	185	75	48	41	3.46725	4.59746	7.54586	3.37102	2.13881	1.81019	9.89e-05	-1.01427	down	--	--	--	--	--	--	--	Protein of unknown function, DUF538	--	S	Function unknown	uncharacterized protein LOC110114594 [Dendrobium catenatum]
gene-MA16_Dca026171	31203	26028	25147	19923	20196	20296	979.754	1070.37	945.513	835.447	832.401	828.133	6.92e-18	-0.625219	down	[O]	Posttranslational modification, protein turnover, chaperones	Molecular Function: serine-type endopeptidase activity (GO:0004252);; Biological Process: proteolysis (GO:0006508);; Cellular Component: chloroplast stroma (GO:0009570);;	K01358|2.45038e-84|pda:8890588|K01358 ATP-dependent Clp protease, protease subunit [EC:3.4.21.92] | (RefSeq) clpP, PhdaC_p047; clpP-like protease	--	[O]	Posttranslational modification, protein turnover, chaperones	Clp protease	ATP-dependent Clp protease proteolytic subunit OS=Phalaenopsis aphrodite subsp. formosana OX=308872 GN=clpP PE=3 SV=1	O	Posttranslational modification, protein turnover, chaperones	ATP-dependent Clp protease proteolytic subunit [Dendrobium catenatum]
gene-MA16_Dca014725	156	127	115	107	87	60	1.28848	1.33864	1.26776	1.34222	1.0732	0.725749	0.00286889	-0.666754	down	--	--	--	--	--	--	--	MAC/Perforin domain	MACPF domain-containing protein At1g14780 OS=Arabidopsis thaliana OX=3702 GN=At1g14780 PE=2 SV=1	S	Function unknown	MACPF domain-containing protein At1g14780-like [Dendrobium catenatum]
gene-MA16_Dca027395	16	10	5	46	50	36	0.152601	0.123901	0.056548	0.596421	0.640176	0.449286	0.000264904	1.02368	up	[R]	General function prediction only	--	--	--	[R]	General function prediction only	Tetratricopeptide repeat;; TPR repeat;; Tetratricopeptide repeat;; Tetratricopeptide repeat;; Tetratricopeptide repeat;; Tetratricopeptide repeat;; Tetratricopeptide repeat;; Tetratricopeptide repeat;; Tetratricopeptide repeat;; Tetratricopeptide repeat;; Tetratricopeptide repeat;; Anaphase-promoting complex, cyclosome, subunit 3;; Tetratricopeptide repeat	Inactive TPR repeat-containing thioredoxin TTL3 OS=Arabidopsis thaliana OX=3702 GN=TTL3 PE=1 SV=2	O	Posttranslational modification, protein turnover, chaperones	Inactive TPR repeat-containing thioredoxin TTL3 [Dendrobium catenatum]
gene-MA16_Dca004314	267	170	183	355	483	378	6.98276	5.85861	5.7612	12.3948	16.7606	12.3151	1.43e-05	0.724007	up	--	--	Biological Process: metal ion transport (GO:0030001);; Molecular Function: metal ion binding (GO:0046872);;	--	--	[P]	Inorganic ion transport and metabolism	Heavy-metal-associated domain	Heavy metal-associated isoprenylated plant protein 20 OS=Arabidopsis thaliana OX=3702 GN=HIPP20 PE=1 SV=1	S	Function unknown	heavy metal-associated isoprenylated plant protein 20-like [Dendrobium catenatum]
gene-MA16_Dca013545	213	195	205	115	135	135	1.49469	1.79165	1.72486	1.07901	1.23779	1.22534	2.51e-05	-0.76564	down	--	--	--	--	--	[R]	General function prediction only	PPR repeat family;; PPR repeat;; DYW family of nucleic acid deaminases;; PPR repeat;; Pentatricopeptide repeat domain;; Pentacotripeptide-repeat region of PRORP	Pentatricopeptide repeat-containing protein At4g13650 OS=Arabidopsis thaliana OX=3702 GN=PCMP-H42 PE=2 SV=2	S	Function unknown	pentatricopeptide repeat-containing protein At4g13650-like [Dendrobium catenatum]
gene-MA16_Dca000671	574	630	514	413	425	378	4.88816	6.99664	5.15416	4.64559	4.77189	4.124	2.98e-05	-0.645055	down	--	--	Molecular Function: transcription factor activity, sequence-specific DNA binding (GO:0003700);; Biological Process: regulation of transcription, DNA-templated (GO:0006355);; Molecular Function: sequence-specific DNA binding (GO:0043565);;	K13424|2.12193e-170|egu:105044758|K13424 WRKY transcription factor 33 | (RefSeq) WRKY transcription factor WRKY24	Plant-pathogen interaction (ko04626)	--	--	WRKY DNA -binding domain	WRKY transcription factor WRKY24 OS=Oryza sativa subsp. indica OX=39946 GN=WRKY24 PE=2 SV=1	K	Transcription	probable WRKY transcription factor 26 [Dendrobium catenatum]
gene-MA16_Dca001232	18	22	11	53	63	51	0.086054	0.137225	0.059814	0.344337	0.404715	0.322286	0.000666547	0.930101	up	--	--	--	--	--	--	--	--	--	S	Function unknown	uncharacterized protein LOC110105271 [Dendrobium catenatum]
gene-MA16_Dca013261	166	128	133	280	371	389	1.69583	1.72715	1.64929	3.88312	5.04567	5.23222	1.25e-08	0.983765	up	[R]	General function prediction only	--	--	--	--	--	Endonuclease/Exonuclease/phosphatase family	--	S	Function unknown	uncharacterized protein LOC110112590 [Dendrobium catenatum]
gene-MA16_Dca018864	154	116	129	215	287	392	0.994496	0.966338	0.967742	1.89751	2.40638	3.32091	4.55e-05	0.827084	up	[R]	General function prediction only	Cellular Component: mitochondrion (GO:0005739);; Cellular Component: plastid (GO:0009536);; Cellular Component: integral component of membrane (GO:0016021);;	K06911|5.91976e-172|sita:101758637|K06911 uncharacterized protein | (RefSeq) pirin-like protein	--	--	--	Pirin C-terminal cupin domain;; Pirin	Pirin-like protein OS=Solanum lycopersicum OX=4081 PE=2 SV=1	S	Function unknown	Pirin-like protein [Dendrobium catenatum]
gene-MA16_Dca018940	228	111	88	99	77	32	2.13402	1.36385	0.984023	1.22924	0.942836	0.382409	0.00419261	-0.765385	down	[J]	Translation, ribosomal structure and biogenesis	--	K12741|2.11087e-138|egu:105061350|K12741 heterogeneous nuclear ribonucleoprotein A1/A3 | (RefSeq) UBP1-associated protein 2A-like	Spliceosome (ko03040)	[R]	General function prediction only	RNA recognition motif. (a.k.a. RRM, RBD, or RNP domain);; RNA recognition motif;; Nup53/35/40-type RNA recognition motif	UBP1-associated protein 2A OS=Arabidopsis thaliana OX=3702 GN=UBA2A PE=1 SV=1	S	Function unknown	Heterogeneous nuclear ribonucleoprotein 1 [Dendrobium catenatum]
gene-MA16_Dca020709	420	336	289	92	276	120	2.35308	2.4657	1.94189	0.684657	2.02964	0.870201	0.000117547	-0.947605	down	--	--	--	--	--	--	--	--	--	S	Function unknown	uncharacterized protein LOC110098113 isoform X1 [Dendrobium catenatum]
gene-MA16_Dca014101	79	27	23	133	101	113	0.779728	0.340951	0.260418	1.74625	1.30956	1.44752	0.000756072	0.886917	up	--	--	--	--	--	--	--	--	--	S	Function unknown	uncharacterized protein LOC110109969 [Dendrobium catenatum]
gene-MA16_Dca019715	1264	884	878	1529	2019	2489	11.8215	11.2427	9.32812	16.1421	21.1801	24.2548	2.6e-07	0.759648	up	[M]	Cell wall/membrane/envelope biogenesis	Cellular Component: integral component of membrane (GO:0016021);;	K08678|0|pda:103706625|K08678 UDP-glucuronate decarboxylase [EC:4.1.1.35] | (RefSeq) UDP-glucuronic acid decarboxylase 1-like	Starch and sucrose metabolism (ko00500);; Amino sugar and nucleotide sugar metabolism (ko00520)	[GM]	Carbohydrate transport and metabolism;; Cell wall/membrane/envelope biogenesis	GDP-mannose 4,6 dehydratase;; NAD dependent epimerase/dehydratase family;; 3-beta hydroxysteroid dehydrogenase/isomerase family;; Male sterility protein;; RmlD substrate binding domain;; Polysaccharide biosynthesis protein	UDP-glucuronic acid decarboxylase 1 OS=Arabidopsis thaliana OX=3702 GN=UXS1 PE=1 SV=1	M	Cell wall/membrane/envelope biogenesis	UDP-glucuronic acid decarboxylase 1 [Dendrobium catenatum]
gene-MA16_Dca000365	4082	3121	3630	8645	11532	11892	46.3578	46.413	49.3601	131.115	171.907	175.499	1.47e-27	1.31086	up	--	--	--	--	--	--	--	Protein of unknown function (DUF760)	UV-B-induced protein At3g17800, chloroplastic OS=Arabidopsis thaliana OX=3702 GN=At3g17800 PE=2 SV=1	S	Function unknown	UV-B-induced protein At3g17800, chloroplastic-like [Dendrobium catenatum]
gene-MA16_Dca009293	352	223	307	531	496	628	3.51231	4.13724	5.05064	7.03661	9.39623	11.4247	1.02e-05	0.670383	up	--	--	Molecular Function: transporter activity (GO:0005215);; Biological Process: transport (GO:0006810);; Cellular Component: integral component of membrane (GO:0016021);;	--	--	[T]	Signal transduction mechanisms	Organic solute transporter Ostalpha	Protein LAZ1 homolog 1 OS=Arabidopsis thaliana OX=3702 GN=At1g77220 PE=2 SV=1	S	Function unknown	transmembrane protein 184C-like isoform X1 [Dendrobium catenatum]
gene-MA16_Dca025854	801	673	438	1093	1125	1212	11.7312	12.9077	7.66669	21.3752	21.6207	23.0646	4.57e-05	0.614438	up	--	--	Molecular Function: peroxidase activity (GO:0004601);; Cellular Component: extracellular region (GO:0005576);; Biological Process: response to oxidative stress (GO:0006979);; Cellular Component: plant-type cell wall (GO:0009505);; Biological Process: plant-type cell wall organization (GO:0009664);; Molecular Function: heme binding (GO:0020037);; Biological Process: hydrogen peroxide catabolic pro…	K00430|0|pvu:PHAVU_003G078600g|K00430 peroxidase [EC:1.11.1.7] | (RefSeq) hypothetical protein	Phenylpropanoid biosynthesis (ko00940)	--	--	Peroxidase	Peroxidase 42 OS=Arabidopsis thaliana OX=3702 GN=PER42 PE=1 SV=2	G	Carbohydrate transport and metabolism	peroxidase 42-like [Dendrobium catenatum]
gene-MA16_Dca022402	339	342	373	286	260	197	6.47393	8.5602	8.54454	7.30755	6.52038	4.87827	0.000681838	-0.623727	down	--	--	Cellular Component: integral component of peroxisomal membrane (GO:0005779);; Biological Process: peroxisome fission (GO:0016559);; Biological Process: regulation of peroxisome size (GO:0044375);;	--	--	[U]	Intracellular trafficking, secretion, and vesicular transport	Peroxisomal biogenesis factor 11 (PEX11)	Peroxisomal membrane protein 11A OS=Arabidopsis thaliana OX=3702 GN=PEX11A PE=1 SV=1	S	Function unknown	peroxisomal membrane protein 11-3 [Dendrobium catenatum]
gene-MA16_Dca014162	608	400	491	910	1033	1133	4.73499	3.93419	4.49093	9.25421	10.2451	11.2044	9.01e-11	0.81375	up	[I]	Lipid transport and metabolism	Molecular Function: 3-hydroxyisobutyryl-CoA hydrolase activity (GO:0003860);;	K05605|0|egu:105047243|K05605 3-hydroxyisobutyryl-CoA hydrolase [EC:3.1.2.4] | (RefSeq) 3-hydroxyisobutyryl-CoA hydrolase-like protein 5	Valine, leucine and isoleucine degradation (ko00280);; beta-Alanine metabolism (ko00410);; Propanoate metabolism (ko00640);; Carbon metabolism (ko01200)	--	--	Enoyl-CoA hydratase/isomerase;; Enoyl-CoA hydratase/isomerase	3-hydroxyisobutyryl-CoA hydrolase-like protein 5 OS=Arabidopsis thaliana OX=3702 GN=At1g06550 PE=1 SV=2	I	Lipid transport and metabolism	3-hydroxyisobutyryl-CoA hydrolase-like protein 5 [Dendrobium catenatum]
gene-MA16_Dca013034	140	83	72	248	186	200	1.35525	1.05481	0.837373	3.20461	2.37108	2.52024	0.000105225	0.796014	up	[HR]	Coenzyme transport and metabolism;; General function prediction only	Molecular Function: hydrolase activity (GO:0016787);;	--	--	--	--	Alpha/beta hydrolase family	--	S	Function unknown	hypothetical protein MA16_Dca013034 [Dendrobium catenatum]
gene-MA16_Dca014521	77	76	70	178	153	211	0.525374	0.754616	0.481338	1.25187	0.969867	1.3808	1.09e-05	0.908986	up	[K]	Transcription	Molecular Function: protein serine/threonine kinase activity (GO:0004674);; Molecular Function: ATP binding (GO:0005524);; Biological Process: protein phosphorylation (GO:0006468);; Cellular Component: integral component of membrane (GO:0016021);;	K20718|0|egu:105059353|K20718 LRR receptor-like serine/threonine-protein kinase ERECTA [EC:2.7.11.1] | (RefSeq) LRR receptor-like serine/threonine-protein kinase ERL1	--	--	--	Leucine rich repeat;; Protein kinase domain;; Protein tyrosine kinase;; Leucine Rich repeats (2 copies);; Leucine Rich Repeat;; Leucine Rich repeat	LRR receptor-like serine/threonine-protein kinase ERL1 OS=Arabidopsis thaliana OX=3702 GN=ERL1 PE=1 SV=1	S	Function unknown	LRR receptor-like serine/threonine-protein kinase ERL2 [Dendrobium catenatum]
gene-MA16_Dca024221	79	77	74	155	173	126	1.1842	1.51986	1.33488	3.12186	3.42166	2.46478	0.00229134	0.649311	up	--	--	Molecular Function: structural constituent of ribosome (GO:0003735);; Biological Process: translation (GO:0006412);; Cellular Component: integral component of membrane (GO:0016021);; Biological Process: transmembrane transport (GO:0055085);;	K15104|1.78981e-146|pda:103722297|K15104 solute carrier family 25 (mitochondrial oxoglutarate transporter), member 11 | (RefSeq) mitochondrial uncoupling protein 5	--	[C]	Energy production and conversion	Mitochondrial carrier protein	Mitochondrial uncoupling protein 5 OS=Arabidopsis thaliana OX=3702 GN=PUMP5 PE=2 SV=1	S	Function unknown	mitochondrial uncoupling protein 5-like [Dendrobium catenatum]
gene-MA16_Dca026833	696	507	756	1993	1815	1263	20.6295	19.6725	26.8257	78.8968	70.6506	48.6466	9.17e-10	1.05691	up	--	--	Biological Process: metabolic process (GO:0008152);; Molecular Function: transferase activity, transferring hexosyl groups (GO:0016758);;	--	--	[GC]	Carbohydrate transport and metabolism;; Energy production and conversion	UDP-glucoronosyl and UDP-glucosyl transferase	UDP-glycosyltransferase 73B4 OS=Arabidopsis thaliana OX=3702 GN=UGT73B4 PE=2 SV=1	S	Function unknown	UDP-glycosyltransferase 73B4 [Dendrobium catenatum]
gene-MA16_Dca021401	332	351	236	147	144	182	5.09441	7.03833	4.32303	3.00921	2.89502	3.61469	1.22e-07	-1.00444	down	--	--	--	--	--	--	--	Phosphate-induced protein 1 conserved region	Protein EXORDIUM OS=Arabidopsis thaliana OX=3702 GN=EXO PE=2 SV=1	S	Function unknown	hypothetical protein MA16_Dca021401 [Dendrobium catenatum]
gene-MA16_Dca015031	399	220	256	905	941	905	14.3771	10.3844	11.035	43.6306	44.5992	42.4724	1.02e-24	1.39713	up	--	--	--	--	--	--	--	--	--	--	--	hypothetical protein MA16_Dca015031 [Dendrobium catenatum]
gene-MA16_Dca023940	113	51	83	188	145	187	1.6435	0.971895	1.45386	3.68012	2.62933	3.57329	0.000679106	0.743247	up	--	--	Cellular Component: integral component of membrane (GO:0016021);; Biological Process: transmembrane transport (GO:0055085);;	--	--	[C]	Energy production and conversion	Mitochondrial carrier protein	Peroxisomal adenine nucleotide carrier 1 OS=Arabidopsis thaliana OX=3702 GN=PNC1 PE=1 SV=1	S	Function unknown	peroxisomal adenine nucleotide carrier 1-like [Dendrobium catenatum]
gene-MA16_Dca020465	316	238	282	216	172	189	3.3978	3.3472	3.62826	3.09753	2.43186	2.64033	6.17e-05	-0.654551	down	[P]	Inorganic ion transport and metabolism	Molecular Function: cation transmembrane transporter activity (GO:0008324);; Cellular Component: integral component of membrane (GO:0016021);; Biological Process: cation transmembrane transport (GO:0098655);;	--	--	[P]	Inorganic ion transport and metabolism	Cation efflux family;; Dimerisation domain of Zinc Transporter	Metal tolerance protein 10 OS=Arabidopsis thaliana OX=3702 GN=MTP10 PE=2 SV=1	P	Inorganic ion transport and metabolism	Metal tolerance protein 10 [Dendrobium catenatum]
gene-MA16_Dca028308	189	280	257	851	800	432	4.66754	9.06715	7.62006	28.1256	25.9795	13.8861	4.41e-06	1.03446	up	--	--	Molecular Function: zinc ion binding (GO:0008270);; Cellular Component: integral component of membrane (GO:0016021);;	--	--	[O]	Posttranslational modification, protein turnover, chaperones	Ring finger domain;; RING-like zinc finger;; Zinc finger, C3HC4 type (RING finger);; RING-H2 zinc finger domain;; Zinc finger, C3HC4 type (RING finger);; Anaphase-promoting complex subunit 11 RING-H2 finger	RING-H2 finger protein ATL74 OS=Arabidopsis thaliana OX=3702 GN=ATL74 PE=2 SV=1	O	Posttranslational modification, protein turnover, chaperones	RING-H2 finger protein ATL72 [Dendrobium catenatum]
gene-MA16_Dca022406	544	233	273	1228	1329	1093	15.7343	8.82964	9.429	47.4323	50.4842	41.092	2.67e-17	1.48012	up	--	--	--	--	--	--	--	--	--	--	--	uncharacterized protein LOC110101435 [Dendrobium catenatum]
gene-MA16_Dca015677	166	92	150	85	79	85	1.58372	1.14291	1.73558	0.990782	1.02213	1.16149	0.000729402	-0.729128	down	--	--	--	--	--	--	--	Helix-loop-helix DNA-binding domain	Putative transcription factor bHLH041 OS=Arabidopsis thaliana OX=3702 GN=BHLH41 PE=3 SV=1	S	Function unknown	putative transcription factor bHLH041 isoform X1 [Dendrobium catenatum]
gene-MA16_Dca004505	148	100	105	92	73	61	3.43978	3.04367	2.9189	2.84707	2.22338	1.82189	0.00238695	-0.66481	down	--	--	--	--	--	--	--	--	--	S	Function unknown	uncharacterized protein LOC110105608 [Dendrobium catenatum]
gene-MA16_Dca010647	391	277	249	650	710	633	4.77532	4.43138	3.63061	10.6022	11.3809	10.0464	2.73e-11	0.890471	up	[O]	Posttranslational modification, protein turnover, chaperones	Molecular Function: serine-type endopeptidase activity (GO:0004252);; Cellular Component: Golgi apparatus (GO:0005794);; Cellular Component: integral component of membrane (GO:0016021);; Biological Process: protein processing (GO:0016485);;	--	--	[T]	Signal transduction mechanisms	Rhomboid family	RHOMBOID-like protein 1 OS=Arabidopsis thaliana OX=3702 GN=RBL1 PE=2 SV=1	S	Function unknown	RHOMBOID-like protein 2 [Dendrobium catenatum]
gene-MA16_Dca004678	900	1018	885	580	629	630	13.3449	19.761	15.4875	11.3949	11.995	12.0875	2.18e-07	-0.75816	down	--	--	Molecular Function: nucleic acid binding (GO:0003676);; Biological Process: transcription, DNA-templated (GO:0006351);;	--	--	--	--	Myb-like DNA-binding domain	Transcription factor MYBS3 OS=Oryza sativa subsp. japonica OX=39947 GN=MYBS3 PE=2 SV=1	K	Transcription	transcription factor MYBS3-like [Dendrobium catenatum]
gene-MA16_Dca024215	1014	1084	944	320	460	383	9.95332	14.0882	11.1812	4.35168	5.92679	4.90734	1.16e-19	-1.45117	down	--	--	--	--	--	--	--	Helix-loop-helix DNA-binding domain	Transcription factor bHLH96 OS=Arabidopsis thaliana OX=3702 GN=BHLH96 PE=1 SV=1	K	Transcription	transcription factor bHLH96-like [Dendrobium catenatum]
gene-MA16_Dca015669	7342	5435	6696	15551	15987	15589	78.3749	75.9861	85.6022	221.716	224.023	216.265	1.26e-31	1.05902	up	[T]	Signal transduction mechanisms	Molecular Function: protein serine/threonine kinase activity (GO:0004674);; Molecular Function: ATP binding (GO:0005524);; Biological Process: protein phosphorylation (GO:0006468);; Biological Process: signal transduction (GO:0007165);;	K07198|0|pda:103702112|K07198 5'-AMP-activated protein kinase, catalytic alpha subunit [EC:2.7.11.11] | (RefSeq) CBL-interacting protein kinase 18-like	Regulation of autophagy (ko04140)	[T]	Signal transduction mechanisms	Protein kinase domain;; Protein tyrosine kinase;; NAF domain;; Kinase-like	CBL-interacting protein kinase 2 OS=Oryza sativa subsp. japonica OX=39947 GN=CIPK2 PE=2 SV=1	T	Signal transduction mechanisms	CBL-interacting protein kinase 2 [Dendrobium catenatum]
gene-MA16_Dca006258	4253	3032	3098	2685	2665	2256	23.605	23.3113	21.5646	18.197	18.7953	16.8719	1.2e-09	-0.604661	down	--	--	--	--	--	--	--	PHD - plant homeodomain finger protein	VIN3-like protein 2 OS=Arabidopsis thaliana OX=3702 GN=VIL2 PE=1 SV=1	S	Function unknown	VIN3-like protein 2 isoform X2 [Dendrobium catenatum]
gene-MA16_Dca008463	69	65	35	134	168	149	0.737967	0.914149	0.452737	1.93717	2.38233	2.09961	2.82e-05	0.968305	up	--	--	Molecular Function: transferase activity, transferring acyl groups other than amino-acyl groups (GO:0016747);;	K15400|0|nnu:104591785|K15400 omega-hydroxypalmitate O-feruloyl transferase [EC:2.3.1.188] | (RefSeq) omega-hydroxypalmitate O-feruloyl transferase-like	Cutin, suberine and wax biosynthesis (ko00073)	--	--	Transferase family	Omega-hydroxypalmitate O-feruloyl transferase OS=Arabidopsis thaliana OX=3702 GN=HHT1 PE=1 SV=1	S	Function unknown	omega-hydroxypalmitate O-feruloyl transferase-like [Dendrobium catenatum]
gene-MA16_Dca024694	69	38	50	95	172	154	1.14491	0.812663	0.997618	2.11362	3.78198	3.33711	7.24e-05	0.953139	up	--	--	--	--	--	--	--	LURP-one-related	Protein LURP-one-related 8 OS=Arabidopsis thaliana OX=3702 GN=At2g38640 PE=2 SV=1	S	Function unknown	Protein LURP-one-related 8 [Dendrobium catenatum]
gene-MA16_Dca005378	164	81	74	197	225	238	1.26629	1.07511	0.674122	1.95526	2.23612	2.05321	0.000336467	0.752445	up	--	--	--	--	--	[R]	General function prediction only	Zinc-finger double-stranded RNA-binding	Protein indeterminate-domain 2 OS=Arabidopsis thaliana OX=3702 GN=IDD2 PE=1 SV=1	S	Function unknown	protein indeterminate-domain 7-like [Dendrobium catenatum]
gene-MA16_Dca006034	113	85	67	29	34	59	1.06074	1.04411	0.747113	0.354154	0.410203	0.712226	0.000309942	-0.9199	down	[G]	Carbohydrate transport and metabolism	Cellular Component: integral component of membrane (GO:0016021);; Molecular Function: substrate-specific transmembrane transporter activity (GO:0022891);; Biological Process: transmembrane transport (GO:0055085);;	--	--	[R]	General function prediction only	Sugar (and other) transporter;; Major Facilitator Superfamily	Sugar transport protein MST3 OS=Oryza sativa subsp. japonica OX=39947 GN=MST3 PE=2 SV=1	G	Carbohydrate transport and metabolism	sugar carrier protein C-like [Dendrobium catenatum]
gene-MA16_Dca021867	1101	996	955	753	629	534	13.4086	15.4434	13.9518	12.3209	9.94999	8.33932	1.39e-08	-0.806023	down	--	--	--	--	--	--	--	BSD domain	--	S	Function unknown	uncharacterized protein LOC110113937 [Dendrobium catenatum]
gene-MA16_Dca011410	80	81	98	66	41	45	0.939327	1.27386	1.38068	1.1605	0.617267	0.829704	0.00395255	-0.716725	down	--	--	--	K12471|2.95648e-120|pda:103716500|K12471 epsin | (RefSeq) epsin-2-like	Endocytosis (ko04144)	[F]	Nucleotide transport and metabolism	ENTH domain	Clathrin interactor EPSIN 1 OS=Arabidopsis thaliana OX=3702 GN=EPSIN1 PE=1 SV=1	U	Intracellular trafficking, secretion, and vesicular transport	epsin-2-like [Dendrobium catenatum]
gene-MA16_Dca013278	1243	1061	1175	1034	963	466	12.3869	13.8956	14.0217	13.774	12.6573	6.0371	0.00366773	-0.585745	down	--	--	--	--	--	--	--	--	--	S	Function unknown	hypothetical protein MA16_Dca013278 [Dendrobium catenatum]
gene-MA16_Dca007316	1290	917	1199	103	198	151	12.9691	13.9603	15.4928	1.28316	2.70198	2.21716	2.24e-52	-2.73821	down	[E]	Amino acid transport and metabolism	Molecular Function: N1-acetylspermine:oxygen oxidoreductase (propane-1,3-diamine-forming) activity (GO:0052893);; Molecular Function: spermidine oxidase (propane-1,3-diamine-forming) activity (GO:0052896);; Molecular Function: N8-acetylspermidine:oxygen oxidoreductase (propane-1,3-diamine-forming) activity (GO:0052897);; Molecular Function: N1-acetylspermidine:oxygen oxidoreductase (propane-1,3-d…	K13366|0|mus:103989023|K13366 polyamine oxidase [EC:1.5.3.14 1.5.3.16 1.5.3.-] | (RefSeq) polyamine oxidase	Arginine and proline metabolism (ko00330);; beta-Alanine metabolism (ko00410)	[Q]	Secondary metabolites biosynthesis, transport and catabolism	Flavin containing amine oxidoreductase	Polyamine oxidase OS=Zea mays OX=4577 GN=PAO PE=1 SV=1	S	Function unknown	polyamine oxidase-like, partial [Dendrobium catenatum]
gene-MA16_Dca023947	357	277	206	196	175	162	3.88935	4.687	2.80126	2.93702	2.74617	2.66448	3.56e-05	-0.736118	down	--	--	Cellular Component: membrane (GO:0016020);;	--	--	--	--	Protein of unknown function (DUF1230)	Protein CONSERVED IN THE GREEN LINEAGE AND DIATOMS 27, chloroplastic OS=Arabidopsis thaliana OX=3702 GN=CGLD27 PE=2 SV=1	S	Function unknown	uncharacterized protein ycf36 isoform X1 [Dendrobium catenatum]
gene-MA16_Dca013343	1543	2006	1721	1114	1170	1169	10.9	18.5602	14.5587	10.5017	10.8435	10.732	1.4e-06	-0.759733	down	--	--	--	--	--	[R]	General function prediction only	Ankyrin repeats (many copies);; Ankyrin repeat;; Ankyrin repeats (3 copies);; Ankyrin repeat	Zinc finger CCCH domain-containing protein 33 OS=Oryza sativa subsp. japonica OX=39947 GN=Os05g0128200 PE=2 SV=1	S	Function unknown	zinc finger CCCH domain-containing protein 33-like [Dendrobium catenatum]
Dendrobium_catenatum_newGene_42280	95	45	65	128	140	157	1.59557	0.981622	1.31025	2.87983	3.08868	3.43851	0.00101088	0.722958	up	--	--	--	K12862|1.53998e-52|pda:103698165|K12862 pleiotropic regulator 1 | (RefSeq) protein pleiotropic regulatory locus 1-like	Spliceosome (ko03040)	[A]	RNA processing and modification	--	Protein pleiotropic regulatory locus 1 OS=Arabidopsis thaliana OX=3702 GN=PRL1 PE=1 SV=1	A	RNA processing and modification	protein pleiotropic regulatory locus 1-like, partial [Dendrobium catenatum]
gene-MA16_Dca020622	271	184	202	464	446	389	6.18468	5.73975	5.59892	13.9732	13.3031	11.607	4.14e-07	0.747762	up	--	--	Cellular Component: membrane (GO:0016020);;	--	--	--	--	Domain of unknown function (DUF588)	CASP-like protein 2C2 OS=Oryza sativa subsp. japonica OX=39947 GN=Os02g0177700 PE=2 SV=1	S	Function unknown	CASP-like protein 2C3 [Dendrobium catenatum]
gene-MA16_Dca008374	1954	1365	1222	2476	2799	2852	21.5933	19.7476	16.1607	36.5373	40.5973	40.9562	2.43e-09	0.643453	up	[G]	Carbohydrate transport and metabolism	Molecular Function: transporter activity (GO:0005215);; Biological Process: transport (GO:0006810);; Cellular Component: integral component of membrane (GO:0016021);;	K09872|0|mus:103973264|K09872 aquaporin PIP | (RefSeq) probable aquaporin PIP1-2	--	[G]	Carbohydrate transport and metabolism	Major intrinsic protein	Aquaporin PIP1-2 OS=Zea mays OX=4577 GN=PIP1-2 PE=1 SV=1	G	Carbohydrate transport and metabolism	Aquaporin PIP1-2 [Dendrobium catenatum]
gene-MA16_Dca010196	30	19	40	66	76	71	1.75498	1.42747	2.79374	5.22083	5.88274	5.44483	0.00602767	0.721521	up	--	--	--	--	--	--	--	--	Non-specific lipid-transfer protein 1 OS=Prunus persica OX=3760 PE=1 SV=1	U	Intracellular trafficking, secretion, and vesicular transport	Non-specific lipid-transfer protein 1 [Dendrobium catenatum]
gene-MA16_Dca014638	190	167	209	121	126	120	2.44299	2.81835	3.21814	2.07347	2.13084	2.00445	0.000175173	-0.715517	down	--	--	--	--	--	--	--	F-box domain;; F-box-like	--	--	--	uncharacterized protein LOC110114214 [Dendrobium catenatum]
Dendrobium_catenatum_newGene_19719	2563	2539	2012	1605	1221	782	23.92	31.0326	22.485	20.0036	14.9491	9.48543	4.08e-08	-1.02553	down	--	--	Cellular Component: intracellular (GO:0005622);; Molecular Function: zinc ion binding (GO:0008270);;	--	--	[K]	Transcription	CCT motif;; B-box zinc finger	Zinc finger protein CONSTANS-LIKE 2 OS=Arabidopsis thaliana OX=3702 GN=COL2 PE=1 SV=1	K	Transcription	zinc finger protein CONSTANS-LIKE 2-like [Dendrobium catenatum]
gene-MA16_Dca015817	22	24	20	58	49	55	0.39881	0.57133	0.383563	1.41602	1.24222	1.34352	0.00632763	0.725741	up	[L]	Replication, recombination and repair	Molecular Function: nucleic acid binding (GO:0003676);; Molecular Function: ATP binding (GO:0005524);;	K15271|1.32833e-123|egu:105056185|K15271 ATP-dependent DNA helicase HFM1/MER3 [EC:3.6.4.12] | (RefSeq) ATP-dependent DNA helicase MER3 homolog	--	[A]	RNA processing and modification	DEAD/DEAH box helicase;; Type III restriction enzyme, res subunit	ATP-dependent DNA helicase MER3 homolog OS=Oryza sativa subsp. japonica OX=39947 GN=MER3 PE=2 SV=1	L	Replication, recombination and repair	DEAD-box ATP-dependent RNA helicase ISE2, chloroplastic [Dendrobium catenatum]
Dendrobium_catenatum_newGene_31175	187	143	129	237	314	346	1.01316	1.01272	0.87537	1.71519	2.21408	2.40986	0.000112777	0.695546	up	--		--	--	--	--	--	Protein tyrosine kinase;; Protein kinase domain;; D-mannose binding lectin;; S-locus glycoprotein domain;; PAN-like domain;; Domain of unknown function (DUF3403)	Receptor-like serine/threonine-protein kinase SD1-8 OS=Arabidopsis thaliana OX=3702 GN=SD18 PE=1 SV=1	T	Signal transduction mechanisms	G-type lectin S-receptor-like serine/threonine-protein kinase At4g27290 isoform X1 [Dendrobium catenatum]
gene-MA16_Dca004999	998	647	586	1386	1519	1297	10.2883	8.75313	7.30396	19.5345	21.1716	17.5836	2.59e-08	0.7089	up	--	--	Molecular Function: aspartic-type endopeptidase activity (GO:0004190);; Biological Process: proteolysis (GO:0006508);; Biological Process: protein catabolic process (GO:0030163);;	--	--	[O]	Posttranslational modification, protein turnover, chaperones	Xylanase inhibitor N-terminal;; Xylanase inhibitor C-terminal;; Eukaryotic aspartyl protease	Aspartyl protease family protein At5g10770 OS=Arabidopsis thaliana OX=3702 GN=At5g10770 PE=2 SV=1	O	Posttranslational modification, protein turnover, chaperones	Protein ASPARTIC PROTEASE IN GUARD CELL 1 [Dendrobium catenatum]
gene-MA16_Dca004396	155	191	142	121	115	84	1.21859	1.95982	1.33339	1.26874	1.179	0.85073	0.00266848	-0.662451	down	[Q]	Secondary metabolites biosynthesis, transport and catabolism	Cellular Component: chloroplast (GO:0009507);; Biological Process: abscisic acid biosynthetic process (GO:0009688);; Molecular Function: 9-cis-epoxycarotenoid dioxygenase activity (GO:0045549);; Molecular Function: metal ion binding (GO:0046872);; Biological Process: oxidation-reduction process (GO:0055114);;	K09840|0|pda:103705744|K09840 9-cis-epoxycarotenoid dioxygenase [EC:1.13.11.51] | (RefSeq) 9-cis-epoxycarotenoid dioxygenase, chloroplastic-like	Carotenoid biosynthesis (ko00906)	[Q]	Secondary metabolites biosynthesis, transport and catabolism	Retinal pigment epithelial membrane protein	9-cis-epoxycarotenoid dioxygenase, chloroplastic OS=Oncidium hybrid cultivar OX=141207 GN=NCED PE=2 SV=1	Q	Secondary metabolites biosynthesis, transport and catabolism	9-cis-epoxycarotenoid dioxygenase, chloroplastic [Dendrobium catenatum]
gene-MA16_Dca012137	238	176	147	453	359	342	3.5513	3.63189	2.70266	9.18985	7.1566	6.74764	5.2e-06	0.778393	up	[O]	Posttranslational modification, protein turnover, chaperones	Molecular Function: ATP binding (GO:0005524);; Cellular Component: nucleus (GO:0005634);; Cellular Component: cytoplasm (GO:0005737);; Biological Process: protein sumoylation (GO:0016925);; Molecular Function: SUMO transferase activity (GO:0019789);; Molecular Function: ubiquitin protein ligase binding (GO:0031625);; Molecular Function: ubiquitin protein ligase activity (GO:0061630);;	K10577|1.3619e-109|egu:105049260|K10577 ubiquitin-conjugating enzyme E2 I | (RefSeq) SUMO-conjugating enzyme SCE1	RNA transport (ko03013);; Ubiquitin mediated proteolysis (ko04120)	[O]	Posttranslational modification, protein turnover, chaperones	Ubiquitin-conjugating enzyme	SUMO-conjugating enzyme SCE1 OS=Arabidopsis thaliana OX=3702 GN=SCE1 PE=1 SV=1	O	Posttranslational modification, protein turnover, chaperones	SUMO-conjugating enzyme SCE1-like [Dendrobium catenatum]
gene-MA16_Dca011811	410	299	329	650	786	757	3.42057	3.07395	2.88673	5.70375	7.29181	7.21171	3.09e-11	0.848506	up	[G]	Carbohydrate transport and metabolism	Molecular Function: hydrolase activity, hydrolyzing O-glycosyl compounds (GO:0004553);; Biological Process: carbohydrate metabolic process (GO:0005975);;	K05350|0|nnu:104609066|K05350 beta-glucosidase [EC:3.2.1.21] | (RefSeq) beta-glucosidase 18-like	Cyanoamino acid metabolism (ko00460);; Starch and sucrose metabolism (ko00500);; Phenylpropanoid biosynthesis (ko00940)	[G]	Carbohydrate transport and metabolism	Glycosyl hydrolase family 1	Beta-glucosidase 18 OS=Oryza sativa subsp. japonica OX=39947 GN=BGLU18 PE=3 SV=2	G	Carbohydrate transport and metabolism	beta-glucosidase 18-like isoform X1 [Dendrobium catenatum]
gene-MA16_Dca025902	109	86	97	213	260	294	1.38279	1.37265	1.38497	3.92411	4.42696	4.44108	1.98e-08	1.05149	up	[R]	General function prediction only	Molecular Function: zinc ion binding (GO:0008270);; Molecular Function: oxidoreductase activity (GO:0016491);; Biological Process: oxidation-reduction process (GO:0055114);;	K18857|0|aip:107625554|K18857 alcohol dehydrogenase class-P [EC:1.1.1.1] | (RefSeq) alcohol dehydrogenase 1-like	Glycolysis / Gluconeogenesis (ko00010);; Fatty acid degradation (ko00071);; Tyrosine metabolism (ko00350);; alpha-Linolenic acid metabolism (ko00592)	[Q]	Secondary metabolites biosynthesis, transport and catabolism	Alcohol dehydrogenase GroES-like domain;; Zinc-binding dehydrogenase	Alcohol dehydrogenase 1 OS=Oryza sativa subsp. japonica OX=39947 GN=ADH1 PE=2 SV=2	C	Energy production and conversion	Alcohol dehydrogenase 1 [Dendrobium catenatum]
gene-MA16_Dca000730	270	306	229	152	183	119	5.37785	7.97373	5.46135	4.04426	4.78579	3.05728	1.8e-05	-0.870863	down	--	--	--	--	--	--	--	--	--	S	Function unknown	hypothetical protein MA16_Dca000730 [Dendrobium catenatum]
gene-MA16_Dca006858	1132	849	1014	1606	1809	2070	6.69604	6.43278	6.88973	12.0968	13.769	15.2446	3.02e-08	0.653489	up	[R]	General function prediction only	Molecular Function: ATP binding (GO:0005524);;	--	--	[R]	General function prediction only	AFG1-like ATPase	--	S	Function unknown	lactation elevated protein 1 isoform X1 [Dendrobium catenatum]
gene-MA16_Dca015572	84	103	149	372	319	130	1.67044	2.69108	3.57626	9.96931	8.39588	3.39501	0.00519729	0.729903	up	--	--	--	--	--	--	--	--	--	S	Function unknown	uncharacterized protein LOC110098004 [Dendrobium catenatum]
gene-MA16_Dca017095	563	364	338	786	974	1021	4.85645	4.1143	3.49321	9.06122	11.0392	11.4535	2.09e-10	0.903433	up	[GI]	Carbohydrate transport and metabolism;; Lipid transport and metabolism	Molecular Function: hydrolase activity (GO:0016787);;	--	--	--	--	Pectinesterase;; Plant invertase/pectin methylesterase inhibitor	Probable pectinesterase/pectinesterase inhibitor 35 OS=Arabidopsis thaliana OX=3702 GN=PME35 PE=2 SV=1	G	Carbohydrate transport and metabolism	pectinesterase-like [Dendrobium catenatum]
gene-MA16_Dca003800	208	152	150	364	337	358	1.89472	1.81732	1.64199	4.44151	4.04214	4.25406	5.99e-08	0.808818	up	[G]	Carbohydrate transport and metabolism	Molecular Function: ATP binding (GO:0005524);; Biological Process: glycogen biosynthetic process (GO:0005978);; Molecular Function: glucose-1-phosphate adenylyltransferase activity (GO:0008878);; Cellular Component: chloroplast (GO:0009507);; Biological Process: starch biosynthetic process (GO:0019252);;	K00975|0|pda:103714983|K00975 glucose-1-phosphate adenylyltransferase [EC:2.7.7.27] | (RefSeq) glucose-1-phosphate adenylyltransferase large subunit 1-like	Starch and sucrose metabolism (ko00500);; Amino sugar and nucleotide sugar metabolism (ko00520)	[M]	Cell wall/membrane/envelope biogenesis	Nucleotidyl transferase	Glucose-1-phosphate adenylyltransferase large subunit, chloroplastic/amyloplastic OS=Beta vulgaris OX=161934 GN=AGPS1 PE=2 SV=1	G	Carbohydrate transport and metabolism	glucose-1-phosphate adenylyltransferase large subunit 1-like [Dendrobium catenatum]
gene-MA16_Dca005603	1625	1374	1502	1231	1066	1041	97.5765	108.028	107.948	98.7048	83.979	81.2122	1.7e-07	-0.597524	down	--	--	--	--	--	--	--	Domain of unknown function (DUF3511)	--	S	Function unknown	uncharacterized protein LOC110092160 [Dendrobium catenatum]
gene-MA16_Dca014503	34	25	33	77	160	211	0.408924	0.386316	0.474451	1.2525	2.57389	3.35938	1.01e-07	1.4019	up	[Q]	Secondary metabolites biosynthesis, transport and catabolism	Biological Process: flavonoid biosynthetic process (GO:0009813);; Molecular Function: naringenin-chalcone synthase activity (GO:0016210);;	K00660|0|egu:105034617|K00660 chalcone synthase [EC:2.3.1.74] | (RefSeq) chalcone synthase 3-like	Flavonoid biosynthesis (ko00941);; Circadian rhythm - plant (ko04712)	--	--	Chalcone and stilbene synthases, N-terminal domain;; Chalcone and stilbene synthases, C-terminal domain;; 3-Oxoacyl-[acyl-carrier-protein (ACP)] synthase III;; 3-Oxoacyl-[acyl-carrier-protein (ACP)] synthase III C terminal;; FAE1/Type III polyketide synthase-like protein	Chalcone synthase 8 OS=Bromheadia finlaysoniana OX=41205 GN=CHS8 PE=2 SV=1	Q	Secondary metabolites biosynthesis, transport and catabolism	chalcone synthase 8-like [Dendrobium catenatum]
gene-MA16_Dca013979	494	312	366	827	769	788	2.109	1.61928	1.45115	4.06113	3.60747	3.39567	2.89e-11	0.809515	up	--	--	Molecular Function: actin binding (GO:0003779);; Cellular Component: actin cytoskeleton (GO:0015629);; Biological Process: actin filament depolymerization (GO:0030042);;	K05765|2.61193e-93|egu:105035488|K05765 cofilin | (RefSeq) actin-depolymerizing factor 7	--	[Z]	Cytoskeleton	Cofilin/tropomyosin-type actin-binding protein	Actin-depolymerizing factor 4 OS=Arabidopsis thaliana OX=3702 GN=ADF4 PE=1 SV=2	S	Function unknown	actin-depolymerizing factor 4 [Dendrobium catenatum]
Dendrobium_catenatum_newGene_23255	40	22	19	75	49	79	0.731902	0.52245	0.39873	1.82678	1.1868	1.8734	0.00346993	0.776084	up	--	--	Cellular Component: membrane (GO:0016020);;	--	--	--	--	Purine nucleobase transmembrane transport;; EamA-like transporter family	Purine permease 1 OS=Arabidopsis thaliana OX=3702 GN=PUP1 PE=1 SV=1	U	Intracellular trafficking, secretion, and vesicular transport	Purine permease 3 [Apostasia shenzhenica]
gene-MA16_Dca018806	358	218	307	943	644	451	7.904	6.30643	8.13849	27.8572	18.7134	12.9674	2.54e-05	0.868305	up	--	--	--	--	--	--	--	--	Putative ripening-related protein 1 OS=Oryza sativa subsp. japonica OX=39947 GN=Os04g0364800 PE=3 SV=2	S	Function unknown	putative ripening-related protein 1 [Dendrobium catenatum]
gene-MA16_Dca012410	90	68	127	308	205	233	1.29664	1.26882	2.05077	5.71423	3.54236	4.23085	3.53e-05	0.940928	up	--	--	--	--	--	--	--	WRKY DNA -binding domain	Probable WRKY transcription factor 65 OS=Arabidopsis thaliana OX=3702 GN=WRKY65 PE=2 SV=1	K	Transcription	probable WRKY transcription factor 65 isoform X1 [Dendrobium catenatum]
gene-MA16_Dca019238	73	72	40	32	34	39	1.50765	1.90288	0.984928	0.827148	0.916222	0.991483	0.00820921	-0.689558	down	[L]	Replication, recombination and repair	Molecular Function: ATP binding (GO:0005524);; Cellular Component: chloroplast stroma (GO:0009570);; Cellular Component: chloroplast envelope (GO:0009941);; Molecular Function: hydrolase activity (GO:0016787);;	--	--	[L]	Replication, recombination and repair	AAA domain;; Trehalose-phosphatase	Probable trehalose-phosphate phosphatase F OS=Arabidopsis thaliana OX=3702 GN=TPPF PE=2 SV=1	L	Replication, recombination and repair	putative trehalose-phosphate phosphatase F [Dendrobium catenatum]
gene-MA16_Dca009995	14222	11958	11839	8531	9068	9043	33.8698	37.2786	33.8038	27.121	28.3413	27.9746	8.31e-19	-0.689497	down	--	--	--	K03255|0|egu:105032569|K03255 protein TIF31 | (RefSeq) protein TSS	--	[R]	General function prediction only	Tetratricopeptide repeat;; Tetratricopeptide repeat;; Translation initiation factor eIF3 subunit 135;; Mitochondrial function, CLU-N-term	Protein TSS OS=Arabidopsis thaliana OX=3702 GN=TSS PE=1 SV=1	S	Function unknown	Clustered mitochondria protein [Dendrobium catenatum]
gene-MA16_Dca026428	68	69	70	35	30	32	0.626033	0.828925	0.77294	0.426187	0.356124	0.379417	0.000177968	-0.939969	down	[QV]	Secondary metabolites biosynthesis, transport and catabolism;; Defense mechanisms	--	K20617|3.25592e-142|egu:105036078|K20617 cytochrome P450 family 71 subfamily A | (RefSeq) cytochrome P450 71A1-like	--	[Q]	Secondary metabolites biosynthesis, transport and catabolism	Cytochrome P450	Cytochrome P450 71A1 OS=Persea americana OX=3435 GN=CYP71A1 PE=1 SV=2	Q	Secondary metabolites biosynthesis, transport and catabolism	Cytochrome P450 71A1 [Dendrobium catenatum]
gene-MA16_Dca026448	256	300	263	155	160	152	10.595	16.2565	13.0112	8.53285	8.68437	8.14395	1.55e-06	-0.893482	down	--	--	Molecular Function: calcium ion binding (GO:0005509);;	K16465|6.1693e-41|egu:105045379|K16465 centrin-1 | (RefSeq) calcium-binding protein KIC-like	--	[ZD]	Cytoskeleton;; Cell cycle control, cell division, chromosome partitioning	EF-hand domain pair	Calcium-binding protein KRP1 OS=Arabidopsis thaliana OX=3702 GN=KRP1 PE=2 SV=1	DTZ	Cell cycle control, cell division, chromosome partitioning;; Signal transduction mechanisms;; Cytoskeleton	calcium-binding protein KIC-like isoform X1 [Dendrobium catenatum]
gene-MA16_Dca008004	384	298	368	515	645	749	6.43471	6.66091	7.3721	11.6578	14.4439	16.384	9.56e-05	0.613423	up	--	--	--	--	--	--	--	--	Ricin B-like lectin R40G3 OS=Oryza sativa subsp. japonica OX=39947 GN=R40G3 PE=2 SV=1	S	Function unknown	ricin B-like lectin R40G3 [Dendrobium catenatum]
gene-MA16_Dca008376	99	99	40	249	232	259	0.47466	0.485593	0.176584	1.65002	1.49122	1.58394	8.73e-07	1.13957	up	--	--	--	--	--	--	--	Domain of unknown function (DUF4378);; Protein of unknown function (DUF3741)	--	S	Function unknown	uncharacterized protein LOC110099989 [Dendrobium catenatum]
gene-MA16_Dca007304	510	407	438	976	869	695	4.67561	4.88904	4.80742	11.9207	10.4553	8.26814	3.8e-06	0.668934	up	[G]	Carbohydrate transport and metabolism	Molecular Function: sugar:proton symporter activity (GO:0005351);; Molecular Function: glucose transmembrane transporter activity (GO:0005355);; Cellular Component: integral component of plasma membrane (GO:0005887);; Biological Process: proton transport (GO:0015992);; Biological Process: glucose import (GO:0046323);; Biological Process: glucose transmembrane transport (GO:1904659);;	--	--	[R]	General function prediction only	Sugar (and other) transporter;; Major Facilitator Superfamily	Polyol transporter 5 OS=Arabidopsis thaliana OX=3702 GN=PLT5 PE=1 SV=2	G	Carbohydrate transport and metabolism	polyol transporter 5-like [Dendrobium catenatum]
gene-MA16_Dca024798	32	30	23	99	46	75	0.796746	0.989558	0.679492	3.36275	1.52165	2.47604	0.00386486	0.77275	up	--	--	--	K09422|5.00448e-28|mus:103992134|K09422 myb proto-oncogene protein, plant | (RefSeq) myb-related protein 306-like	--	[K]	Transcription	--	Myb-related protein 306 OS=Antirrhinum majus OX=4151 GN=MYB306 PE=2 SV=1	K	Transcription	Myb-related protein 306 [Dendrobium catenatum]
gene-MA16_Dca003214	1489	1488	901	671	858	1009	6.48787	8.12108	5.489	4.67385	6.46261	7.15161	4.33e-05	-0.715982	down	[I]	Lipid transport and metabolism	Molecular Function: mevalonate kinase activity (GO:0004496);; Molecular Function: ATP binding (GO:0005524);; Cellular Component: cytoplasm (GO:0005737);; Biological Process: isoprenoid biosynthetic process (GO:0008299);; Biological Process: phosphorylation (GO:0016310);;	K00869|1.0279e-176|mus:103995583|K00869 mevalonate kinase [EC:2.7.1.36] | (RefSeq) mevalonate kinase-like	Terpenoid backbone biosynthesis (ko00900);; Peroxisome (ko04146)	[I]	Lipid transport and metabolism	GHMP kinases N terminal domain;; GHMP kinases C terminal	Mevalonate kinase OS=Arabidopsis thaliana OX=3702 GN=At5g27450 PE=2 SV=1	I	Lipid transport and metabolism	mevalonate kinase [Dendrobium catenatum]
gene-MA16_Dca002640	39	56	25	126	104	111	0.426944	0.803062	0.329538	1.85511	1.49695	1.58253	0.000280967	0.924491	up	[R]	General function prediction only	--	--	--	[I]	Lipid transport and metabolism	--	Patatin-like protein 6 OS=Arabidopsis thaliana OX=3702 GN=PLP6 PE=2 SV=1	S	Function unknown	patatin-like protein 3 [Dendrobium catenatum]
gene-MA16_Dca028583	1	3	2	54	76	62	0.021154	0.086665	0.032475	1.8701	2.61292	2.10161	5.51e-14	2.1113	up	--	--	--	--	--	--	--	Cotton fibre expressed protein	--	S	Function unknown	uncharacterized protein LOC110098362 [Dendrobium catenatum]
gene-MA16_Dca011177	114860	101553	101483	67280	77927	74218	4486.27	5194.81	4746.48	3509.52	3995.23	3766.98	2.29e-14	-0.709342	down	[C]	Energy production and conversion	Molecular Function: ATP binding (GO:0005524);; Cellular Component: plasma membrane (GO:0005886);; Cellular Component: chloroplast thylakoid membrane (GO:0009535);; Biological Process: ATP synthesis coupled proton transport (GO:0015986);; Cellular Component: proton-transporting ATP synthase complex, catalytic core F(1) (GO:0045261);; Molecular Function: proton-transporting ATP synthase activity, r…	K02114|6.55209e-73|egu:12079471|K02114 F-type H+-transporting ATPase subunit epsilon | (RefSeq) atpE, ElguCp046; ATP synthase CF1 epsilon subunit	Oxidative phosphorylation (ko00190);; Photosynthesis (ko00195)	[C]	Energy production and conversion	ATP synthase, Delta/Epsilon chain, beta-sandwich domain;; ATP synthase, Delta/Epsilon chain, long alpha-helix domain	ATP synthase epsilon chain, chloroplastic OS=Phalaenopsis aphrodite subsp. formosana OX=308872 GN=atpE PE=3 SV=1	C	Energy production and conversion	ATP synthase epsilon chain, chloroplastic [Dendrobium catenatum]
gene-MA16_Dca000154	91	58	63	184	137	162	0.559737	0.462459	0.458524	1.50929	1.10458	1.29824	4.39e-05	0.849648	up	[L]	Replication, recombination and repair	Cellular Component: THO complex (GO:0000347);; Molecular Function: DNA binding (GO:0003677);; Molecular Function: DNA helicase activity (GO:0003678);; Molecular Function: ATP binding (GO:0005524);; Cellular Component: cytoplasm (GO:0005737);; Biological Process: DNA replication initiation (GO:0006270);; Biological Process: cell cycle (GO:0007049);; Biological Process: DNA duplex unwinding (GO:003…	K02210|0|pda:103720627|K02210 DNA replication licensing factor MCM7 [EC:3.6.4.12] | (RefSeq) DNA replication licensing factor MCM7	DNA replication (ko03030)	[L]	Replication, recombination and repair	MCM2/3/5 family;; MCM OB domain;; Magnesium chelatase, subunit ChlI;; AAA domain (dynein-related subfamily)	DNA replication licensing factor MCM7 OS=Oryza sativa subsp. japonica OX=39947 GN=MCM7 PE=2 SV=1	L	Replication, recombination and repair	Protein PROLIFERA [Dendrobium catenatum]
gene-MA16_Dca013328	81	50	41	121	131	129	0.507363	0.4046	0.307211	1.01115	1.08316	1.05066	0.000365035	0.79369	up	--	--	--	--	--	--	--	Domain of unknown function (DUF3527)	--	S	Function unknown	uncharacterized protein LOC110099787 isoform X1 [Dendrobium catenatum]
gene-MA16_Dca023068	66	39	37	81	102	93	0.686147	0.739242	0.515229	1.35208	1.37717	1.26446	0.0098626	0.612099	up	--	--	Cellular Component: membrane (GO:0016020);;	--	--	--	--	--	--	S	Function unknown	hypothetical protein MA16_Dca023068 [Dendrobium catenatum]
gene-MA16_Dca020547	196	205	261	118	145	107	1.56591	2.15261	2.5022	1.25894	1.5222	1.10813	3.53e-05	-0.873592	down	[HJ]	Coenzyme transport and metabolism;; Translation, ribosomal structure and biogenesis	Biological Process: response to light stimulus (GO:0009416);; Biological Process: response to auxin (GO:0009733);; Molecular Function: ligase activity (GO:0016874);;	K14487|0|egu:105050361|K14487 auxin responsive GH3 gene family | (RefSeq) probable indole-3-acetic acid-amido synthetase GH3.1	Plant hormone signal transduction (ko04075)	--	--	GH3 auxin-responsive promoter	Probable indole-3-acetic acid-amido synthetase GH3.1 OS=Oryza sativa subsp. japonica OX=39947 GN=GH3.1 PE=2 SV=1	S	Function unknown	probable indole-3-acetic acid-amido synthetase GH3.1 [Dendrobium catenatum]
gene-MA16_Dca013008	1307	680	867	1953	1791	2113	51.0801	30.325	43.0272	103.999	100.697	116.46	5.15e-10	0.826111	up	--	--	--	--	--	--	--	--	--	--	--	hypothetical protein MA16_Dca013008 [Dendrobium catenatum]
gene-MA16_Dca008956	0	0	0	73	93	115	0	0	0	0.623609	0.778217	0.949282	3.08e-24	2.83618	up	--	--	--	--	--	--	--	--	--	S	Function unknown	uncharacterized protein LOC110102624 [Dendrobium catenatum]
Dendrobium_catenatum_newGene_34315	85	54	85	225	143	100	0.812504	0.680102	1.10177	3.28371	1.80471	1.24528	0.00923151	0.647173	up	--	--	--	K10696|7.91497e-66|egu:105043680|K10696 E3 ubiquitin-protein ligase BRE1 [EC:2.3.2.27] | (RefSeq) E3 ubiquitin-protein ligase BRE1-like 1	--	[O]	Posttranslational modification, protein turnover, chaperones	--	E3 ubiquitin-protein ligase BRE1-like 1 OS=Oryza sativa subsp. indica OX=39946 GN=BRE1A PE=3 SV=2	K	Transcription	E3 ubiquitin-protein ligase BRE1-like 1 isoform X1 [Dendrobium catenatum]
Dendrobium_catenatum_newGene_32606	313	260	225	143	85	106	3.0534	3.32632	2.66984	1.85537	1.07883	1.34088	3.76e-10	-1.23406	down	[R]	General function prediction only	--	--	--	--	--	Tetratricopeptide repeat;; Tetratricopeptide repeat;; Tetratricopeptide repeat;; Tetratricopeptide repeat;; Tetratricopeptide repeat;; Tetratricopeptide repeat	Protein SULFUR DEFICIENCY-INDUCED 1 OS=Arabidopsis thaliana OX=3702 GN=SDI1 PE=2 SV=1	S	Function unknown	protein SULFUR DEFICIENCY-INDUCED 1-like isoform X1 [Dendrobium catenatum]
gene-MA16_Dca023911	468	401	293	256	272	298	5.84305	6.56937	4.37479	4.27456	4.45886	4.83934	0.000121461	-0.614822	down	--	--	--	K18211|1.45126e-85|pda:103697631|K18211 synaptosomal-associated protein 25 | (RefSeq) SNAP25 homologous protein SNAP33-like	--	[U]	Intracellular trafficking, secretion, and vesicular transport	--	SNAP25 homologous protein SNAP33 OS=Arabidopsis thaliana OX=3702 GN=SNAP33 PE=1 SV=1	U	Intracellular trafficking, secretion, and vesicular transport	putative SNAP25 homologous protein SNAP30 isoform X1 [Dendrobium catenatum]
gene-MA16_Dca008356	188	224	164	146	121	77	2.0074	3.13356	2.09857	2.08045	1.69493	1.06949	0.00106546	-0.750015	down	[O]	Posttranslational modification, protein turnover, chaperones	Molecular Function: protein serine/threonine kinase activity (GO:0004674);; Molecular Function: ATP binding (GO:0005524);; Biological Process: protein phosphorylation (GO:0006468);; Biological Process: signal transduction (GO:0007165);;	K07198|0|pda:103714243|K07198 5'-AMP-activated protein kinase, catalytic alpha subunit [EC:2.7.11.11] | (RefSeq) CBL-interacting serine/threonine-protein kinase 5	Regulation of autophagy (ko04140)	[T]	Signal transduction mechanisms	Protein kinase domain;; Protein tyrosine kinase;; NAF domain	CBL-interacting serine/threonine-protein kinase 5 OS=Arabidopsis thaliana OX=3702 GN=CIPK5 PE=2 SV=1	T	Signal transduction mechanisms	CBL-interacting protein kinase 16-like [Dendrobium catenatum]
gene-MA16_Dca008814	35	37	60	303	216	216	0.268431	0.365896	0.550188	3.12416	2.18547	2.1614	2.29e-13	1.73366	up	[T]	Signal transduction mechanisms	--	K12116|0|pda:103695941|K12116 flavin-binding kelch repeat F-box protein 1 | (RefSeq) adagio-like protein 3	Circadian rhythm - plant (ko04712)	--	--	Galactose oxidase, central domain;; Galactose oxidase, central domain;; Kelch motif;; Kelch motif;; Kelch motif;; Kelch motif;; PAS domain;; PAS fold;; PAS fold;; F-box domain	Adagio-like protein 3 OS=Oryza sativa subsp. japonica OX=39947 GN=Os11g0547000 PE=2 SV=2	O	Posttranslational modification, protein turnover, chaperones	adagio-like protein 3 [Dendrobium catenatum]
gene-MA16_Dca024988	66	34	21	135	89	150	0.587494	0.430254	0.152588	1.44439	1.13685	1.36033	7.11e-05	1.02996	up	--	--	--	--	--	--	--	Chalcone isomerase like;; Chalcone-flavanone isomerase	Fatty-acid-binding protein 2 OS=Arabidopsis thaliana OX=3702 GN=FAP2 PE=2 SV=2	S	Function unknown	fatty-acid-binding protein 2 [Dendrobium catenatum]
gene-MA16_Dca005448	73	49	79	115	137	137	1.00306	0.876398	1.30461	2.11949	2.46881	2.44202	0.00582904	0.614689	up	--	--	--	--	--	[R]	General function prediction only	Zinc finger C-x8-C-x5-C-x3-H type (and similar);; Torus domain	Zinc finger CCCH domain-containing protein 63 OS=Oryza sativa subsp. japonica OX=39947 GN=Os11g0472000 PE=2 SV=2	S	Function unknown	Zinc finger CCCH domain-containing protein 63 [Dendrobium catenatum]
gene-MA16_Dca002952	93	110	74	202	220	151	0.886422	1.35511	0.844929	2.59959	2.78419	1.88952	0.00179992	0.687469	up	--	--	--	--	--	--	--	Domain of unknown function (DUF966)	Protein UPSTREAM OF FLC OS=Arabidopsis thaliana OX=3702 GN=UFC PE=2 SV=1	S	Function unknown	hypothetical protein MA16_Dca002952 [Dendrobium catenatum]
gene-MA16_Dca017307	21	21	25	58	84	70	0.342086	0.435955	0.479966	1.26452	1.78682	1.48027	0.000178326	0.984906	up	--	--	--	K09422|3.41774e-115|egu:105058421|K09422 myb proto-oncogene protein, plant | (RefSeq) transcription repressor MYB6-like	--	[K]	Transcription	Myb-like DNA-binding domain;; Myb-like DNA-binding domain	Transcription factor MYB93 OS=Arabidopsis thaliana OX=3702 GN=MYB93 PE=1 SV=1	K	Transcription	transcription factor MYB39-like [Dendrobium catenatum]
gene-MA16_Dca006538	229	401	286	691	707	581	1.41862	2.56107	1.1828	3.80414	3.86938	2.49133	0.000459296	0.732286	up	[R]	General function prediction only	--	--	--	[BK]	Chromatin structure and dynamics;; Transcription	SET domain	Histone-lysine N-methyltransferase ATXR7 OS=Arabidopsis thaliana OX=3702 GN=ATXR7 PE=2 SV=1	S	Function unknown	Histone-lysine N-methyltransferase ATX1 [Dendrobium catenatum]
Dendrobium_catenatum_newGene_34790	279	211	273	522	527	532	1.51087	1.47714	1.79858	3.63868	3.80448	3.76914	1.74e-08	0.802443	up	--	--	--	--	--	--	--	WRKY DNA -binding domain	Probable WRKY transcription factor 3 OS=Arabidopsis thaliana OX=3702 GN=WRKY3 PE=2 SV=1	K	Transcription	probable WRKY transcription factor 4 isoform X2 [Dendrobium catenatum]
gene-MA16_Dca027662	289	292	207	133	166	137	6.60796	8.73976	5.66731	4.05659	4.95564	4.05614	1.5e-06	-0.910961	down	--	--	--	--	--	--	--	Domain of unknown function (DUF4228)	--	S	Function unknown	uncharacterized protein LOC110109751 [Dendrobium catenatum]
Dendrobium_catenatum_newGene_37112	462	386	463	811	955	755	3.14746	2.68304	3.41497	5.76674	7.75338	6.60121	1.05e-06	0.697459	up	--	--	Cellular Component: nucleolus organizer region (GO:0005731);; Cellular Component: mitochondrion (GO:0005739);; Biological Process: male meiotic nuclear division (GO:0007140);; Biological Process: female meiotic nuclear division (GO:0007143);; Biological Process: megagametogenesis (GO:0009561);; Biological Process: histone H3-K9 demethylation (GO:0033169);; Molecular Function: siRNA binding (GO:00…	K11593|0|mus:103986952|K11593 eukaryotic translation initiation factor 2C | (RefSeq) protein argonaute MEL1-like	--	[J]	Translation, ribosomal structure and biogenesis	Piwi domain;; N-terminal domain of argonaute;; PAZ domain;; Argonaute linker 1 domain;; Argonaute linker 2 domain;; Mid domain of argonaute	Protein argonaute MEL1 OS=Oryza sativa subsp. japonica OX=39947 GN=MEL1 PE=2 SV=1	J	Translation, ribosomal structure and biogenesis	protein argonaute MEL1-like [Dendrobium catenatum]
gene-MA16_Dca021031	853	648	789	1151	1486	1475	13.9752	13.898	15.4834	25.197	31.9683	31.4225	2e-06	0.618333	up	--	--	Biological Process: transport (GO:0006810);; Cellular Component: membrane (GO:0016020);;	K15382|5.57333e-37|gra:105797095|K15382 solute carrier family 50 (sugar transporter) | (RefSeq) bidirectional sugar transporter SWEET1	--	[R]	General function prediction only	Sugar efflux transporter for intercellular exchange	Bidirectional sugar transporter SWEET1 OS=Arabidopsis thaliana OX=3702 GN=SWEET1 PE=1 SV=1	U	Intracellular trafficking, secretion, and vesicular transport	Bidirectional sugar transporter SWEET1 [Dendrobium catenatum]
gene-MA16_Dca004970	67	47	64	137	156	140	0.61484	0.536668	0.73509	1.74458	1.93548	1.7037	2.03e-05	0.906966	up	[T]	Signal transduction mechanisms	Molecular Function: hydrolase activity (GO:0016787);;	--	--	[G]	Carbohydrate transport and metabolism	Calcineurin-like phosphoesterase;; Iron/zinc purple acid phosphatase-like protein C;; Purple acid Phosphatase, N-terminal domain	Probable purple acid phosphatase 20 OS=Arabidopsis thaliana OX=3702 GN=PAP20 PE=2 SV=1	S	Function unknown	putative purple acid phosphatase 20 [Dendrobium catenatum]
gene-MA16_Dca013816	75	66	44	163	118	116	0.701299	0.978012	0.527271	2.45042	1.7737	1.21958	0.0016736	0.724555	up	--	--	--	--	--	--	--	--	--	S	Function unknown	uncharacterized protein LOC110114185 [Dendrobium catenatum]
gene-MA16_Dca014304	249	192	267	472	588	543	1.56773	2.29997	2.01323	3.97544	4.86973	4.44997	3.85e-08	0.894529	up	--	--	--	--	--	[K]	Transcription	Associated with HOX	Homeobox protein BEL1 homolog OS=Arabidopsis thaliana OX=3702 GN=BEL1 PE=1 SV=2	K	Transcription	Homeobox protein BEL1 like [Dendrobium catenatum]
gene-MA16_Dca025720	291	173	237	382	415	439	5.40536	4.20448	5.28217	9.49835	10.1354	10.5991	0.000136325	0.590539	up	--	--	--	--	--	--	--	zinc-finger of the FCS-type, C2-C2	Protein MARD1 OS=Arabidopsis thaliana OX=3702 GN=MARD1 PE=2 SV=2	S	Function unknown	protein MARD1-like [Dendrobium catenatum]
gene-MA16_Dca008721	1250	1148	751	2493	4002	2734	11.3055	13.5985	8.12842	30.1197	47.5178	32.134	2e-12	1.22237	up	[QV]	Secondary metabolites biosynthesis, transport and catabolism;; Defense mechanisms	Molecular Function: monooxygenase activity (GO:0004497);; Molecular Function: binding (GO:0005488);; Cellular Component: membrane (GO:0016020);; Molecular Function: oxidoreductase activity, acting on paired donors, with incorporation or reduction of molecular oxygen (GO:0016705);; Biological Process: single-organism metabolic process (GO:0044710);;	--	--	[Q]	Secondary metabolites biosynthesis, transport and catabolism	Cytochrome P450	Flavonoid 3&apos;-monooxygenase CYP75B3 OS=Oryza sativa subsp. japonica OX=39947 GN=CYP75B3 PE=2 SV=1	Q	Secondary metabolites biosynthesis, transport and catabolism	Cytochrome P450 93A1 [Dendrobium catenatum]
gene-MA16_Dca005122	140	54	74	182	175	189	1.1706	0.534723	0.732692	2.15234	1.71996	1.90464	0.00120991	0.716303	up	--	--	--	K08472|0|pda:103721861|K08472 mlo protein | (RefSeq) MLO-like protein 14	--	--	--	Mlo family	MLO-like protein 11 OS=Arabidopsis thaliana OX=3702 GN=MLO11 PE=2 SV=1	D	Cell cycle control, cell division, chromosome partitioning	MLO-like protein 11 [Dendrobium catenatum]
gene-MA16_Dca001136	1416	934	1178	2116	2111	1929	18.9881	16.8787	18.8076	37.6822	37.0276	34.5158	2.1e-08	0.601596	up	--	--	Molecular Function: phosphoprotein phosphatase activity (GO:0004721);; Biological Process: protein dephosphorylation (GO:0006470);;	K15731|4.92978e-144|pda:103718402|K15731 carboxy-terminal domain RNA polymerase II polypeptide A small phosphatase [EC:3.1.3.16] | (RefSeq) carboxy-terminal domain RNA polymerase II polypeptide A small phosphatase 1-like	--	[K]	Transcription	NLI interacting factor-like phosphatase	Mitochondrial import inner membrane translocase subunit TIM50 OS=Phytophthora infestans OX=4787 GN=TIM50 PE=2 SV=1	K	Transcription	carboxy-terminal domain RNA polymerase II polypeptide A small phosphatase 1-like [Dendrobium catenatum]
gene-MA16_Dca019352	36	18	10	67	57	63	0.421357	0.271342	0.137863	1.04568	0.877292	0.957623	0.0015896	0.864306	up	--	--	--	--	--	--	--	PB1 domain	--	S	Function unknown	uncharacterized protein LOC110110857 [Dendrobium catenatum]
gene-MA16_Dca020753	64	41	39	28	22	10	0.500791	0.41638	0.351576	0.287748	0.212396	0.100071	0.00283106	-0.828433	down	[E]	Amino acid transport and metabolism	Molecular Function: L-glutamate transmembrane transporter activity (GO:0005313);; Cellular Component: integral component of plasma membrane (GO:0005887);; Molecular Function: L-lysine transmembrane transporter activity (GO:0015189);; Molecular Function: antiporter activity (GO:0015297);; Biological Process: L-arginine import (GO:0043091);; Biological Process: L-glutamate import (GO:0051938);; Bio…	K03294|0|pda:103703712|K03294 basic amino acid/polyamine antiporter, APA family | (RefSeq) cationic amino acid transporter 1-like	--	[E]	Amino acid transport and metabolism	Amino acid permease;; Amino acid permease;; C-terminus of AA_permease	Cationic amino acid transporter 1 OS=Arabidopsis thaliana OX=3702 GN=CAT1 PE=1 SV=1	E	Amino acid transport and metabolism	cationic amino acid transporter 1 [Dendrobium catenatum]
gene-MA16_Dca011555	27	13	22	79	65	64	0.681557	0.424278	0.658844	2.73558	2.2274	2.17135	6.04e-05	1.05721	up	--	--	Molecular Function: electron carrier activity (GO:0009055);; Cellular Component: integral component of membrane (GO:0016021);; Molecular Function: metal ion binding (GO:0046872);; Biological Process: oxidation-reduction process (GO:0055114);;	--	--	--	--	Plastocyanin-like domain	Blue copper protein OS=Pisum sativum OX=3888 PE=2 SV=1	S	Function unknown	Blue copper protein [Dendrobium catenatum]
gene-MA16_Dca024719	173	168	155	324	404	389	1.42953	1.81698	1.5254	3.56896	4.38462	4.17978	1.19e-07	0.88052	up	[G]	Carbohydrate transport and metabolism	--	K00873|0|pda:103704679|K00873 pyruvate kinase [EC:2.7.1.40] | (RefSeq) pyruvate kinase isozyme G, chloroplastic	Glycolysis / Gluconeogenesis (ko00010);; Purine metabolism (ko00230);; Pyruvate metabolism (ko00620);; Carbon metabolism (ko01200);; Biosynthesis of amino acids (ko01230)	[G]	Carbohydrate transport and metabolism	Pyruvate kinase, barrel domain;; Pyruvate kinase, alpha/beta domain	Pyruvate kinase isozyme G, chloroplastic OS=Nicotiana tabacum OX=4097 PE=2 SV=1	G	Carbohydrate transport and metabolism	pyruvate kinase isozyme G, chloroplastic-like [Dendrobium catenatum]
gene-MA16_Dca003821	234	228	250	382	415	512	2.7649	3.53473	3.53778	6.04494	6.44792	7.8863	0.000316705	0.607206	up	--		--	K04733|0|egu:105059702|K04733 interleukin-1 receptor-associated kinase 4 [EC:2.7.11.1] | (RefSeq) probable serine/threonine-protein kinase PIX13	--	[T]	Signal transduction mechanisms	Protein tyrosine kinase;; Protein kinase domain	Probable serine/threonine-protein kinase PIX13 OS=Arabidopsis thaliana OX=3702 GN=PIX13 PE=1 SV=2	T	Signal transduction mechanisms	probable serine/threonine-protein kinase PIX13 [Dendrobium catenatum]
Dendrobium_catenatum_newGene_1140	94	120	155	81	87	75	1.15762	1.93785	2.26205	1.37062	1.41927	1.24502	0.00867829	-0.630381	down	--	--	Molecular Function: transcription factor activity, sequence-specific DNA binding (GO:0003700);; Cellular Component: nucleus (GO:0005634);; Biological Process: regulation of transcription, DNA-templated (GO:0006355);; Molecular Function: protein dimerization activity (GO:0046983);;	--	--	--	--	--	Transcription factor BEE 1 OS=Arabidopsis thaliana OX=3702 GN=BEE1 PE=2 SV=1	K	Transcription	transcription factor BEE 1-like, partial [Dendrobium catenatum]
gene-MA16_Dca011775	482	385	344	956	1040	909	2.82448	3.05139	2.41324	7.4775	8.00307	6.92753	1.57e-17	1.02887	up	[T]	Signal transduction mechanisms	Molecular Function: voltage-gated potassium channel activity (GO:0005249);; Cellular Component: integral component of plasma membrane (GO:0005887);; Cellular Component: plasmodesma (GO:0009506);; Cellular Component: plastid (GO:0009536);; Biological Process: regulation of ion transmembrane transport (GO:0034765);; Biological Process: regulation of membrane potential (GO:0042391);; Molecular Funct…	--	--	[PT]	Inorganic ion transport and metabolism;; Signal transduction mechanisms	Ion transport protein;; KHA, dimerisation domain of potassium ion channel;; Ankyrin repeats (3 copies);; Ankyrin repeats (many copies);; Ankyrin repeats (many copies);; Cyclic nucleotide-binding domain;; Ankyrin repeat;; Ion channel;; Ankyrin repeat	Potassium channel AKT2 OS=Oryza sativa subsp. japonica OX=39947 GN=Os05g0428700 PE=2 SV=1	U	Intracellular trafficking, secretion, and vesicular transport	Potassium channel AKT2 [Dendrobium catenatum]
Dendrobium_catenatum_newGene_31229	105	69	64	147	170	167	1.01005	0.941022	0.760116	2.07398	2.03969	2.31971	0.000299893	0.726219	up	[P]	Inorganic ion transport and metabolism	Cellular Component: nucleus (GO:0005634);;	K01537|1.81389e-20|egu:105039309|K01537 Ca2+-transporting ATPase [EC:3.6.3.8] | (RefSeq) calcium-transporting ATPase 8, plasma membrane-type	--	[P]	Inorganic ion transport and metabolism	--	Probable U3 small nucleolar RNA-associated protein 11 OS=Oryza sativa subsp. japonica OX=39947 GN=Os01g0810000 PE=2 SV=2	S	Function unknown	putative calcium-transporting ATPase 7, plasma membrane-type [Dendrobium catenatum]
gene-MA16_Dca022945	6	6	22	82	38	69	0.248455	0.308294	1.11202	4.6895	2.12886	3.83663	0.000267235	1.02604	up	--	--	Molecular Function: methyltransferase activity (GO:0008168);; Biological Process: methylation (GO:0032259);;	--	--	[E]	Amino acid transport and metabolism	--	--	S	Function unknown	hypothetical protein MA16_Dca022945 [Dendrobium catenatum]
Dendrobium_catenatum_newGene_30987	605	561	568	1217	1215	1142	8.76003	10.6482	9.85981	23.5532	23.1114	21.506	9.23e-12	0.807525	up	--	--	--	--	--	--	--	zinc-finger of the FCS-type, C2-C2	Protein MARD1 OS=Arabidopsis thaliana OX=3702 GN=MARD1 PE=2 SV=2	S	Function unknown	uncharacterized protein LOC110101833 [Dendrobium catenatum]
gene-MA16_Dca026154	47	50	60	102	119	122	0.171716	0.241332	0.264476	0.498544	0.575466	0.582241	0.0020463	0.717481	up	[K]	Transcription	Molecular Function: protein serine/threonine kinase activity (GO:0004674);; Molecular Function: protein tyrosine kinase activity (GO:0004713);; Molecular Function: protein binding (GO:0005515);; Molecular Function: ATP binding (GO:0005524);; Biological Process: protein phosphorylation (GO:0006468);; Biological Process: megasporogenesis (GO:0009554);; Biological Process: microsporogenesis (GO:0009…	--	--	--	--	Protein kinase domain;; Protein tyrosine kinase;; Leucine rich repeat;; Leucine Rich repeats (2 copies);; Leucine Rich Repeat;; Leucine rich repeat N-terminal domain;; Leucine Rich repeat	Leucine-rich repeat receptor protein kinase MSP1 OS=Oryza sativa subsp. japonica OX=39947 GN=MSP1 PE=1 SV=1	S	Function unknown	leucine-rich repeat receptor protein kinase MSP1 [Dendrobium catenatum]
gene-MA16_Dca027033	75	74	75	162	154	130	1.04696	1.55471	1.45543	3.27979	3.02769	2.62067	0.0016809	0.661502	up	--	--	Molecular Function: ribokinase activity (GO:0004747);; Biological Process: D-ribose metabolic process (GO:0006014);; Biological Process: carbohydrate phosphorylation (GO:0046835);;	--	--	[G]	Carbohydrate transport and metabolism	--	--	G	Carbohydrate transport and metabolism	hypothetical protein MA16_Dca027033 [Dendrobium catenatum]
gene-MA16_Dca009442	53	24	42	86	85	76	1.11782	0.621075	1.09685	2.40617	2.26195	2.12193	0.00897729	0.650859	up	[T]	Signal transduction mechanisms	Molecular Function: calcium ion binding (GO:0005509);; Cellular Component: plasma membrane (GO:0005886);;	K06268|3.45665e-117|pda:103711181|K06268 serine/threonine-protein phosphatase 2B regulatory subunit | (RefSeq) calcineurin B-like protein 7	--	[T]	Signal transduction mechanisms	EF hand;; EF-hand domain;; EF-hand domain pair;; EF hand;; EF-hand domain pair	Calcineurin B-like protein 7 OS=Oryza sativa subsp. japonica OX=39947 GN=CBL7 PE=2 SV=1	DTZ	Cell cycle control, cell division, chromosome partitioning;; Signal transduction mechanisms;; Cytoskeleton	calcineurin B-like protein 7 isoform X2 [Dendrobium catenatum]
gene-MA16_Dca003665	914	707	753	1447	1692	1608	6.33752	6.4376	6.25918	13.4393	15.4562	14.4532	2.83e-14	0.786213	up	--	--	Molecular Function: transporter activity (GO:0005215);; Biological Process: transport (GO:0006810);; Cellular Component: integral component of membrane (GO:0016021);;	--	--	[E]	Amino acid transport and metabolism	POT family	Protein NRT1/ PTR FAMILY 6.4 OS=Arabidopsis thaliana OX=3702 GN=NPF6.4 PE=1 SV=1	E	Amino acid transport and metabolism	Nitrate transporter 1.3 [Dendrobium catenatum]
gene-MA16_Dca008188	113	71	56	159	196	216	1.06834	0.948268	0.657913	1.90647	2.41456	2.52673	2.16e-05	0.901463	up	--	--	Biological Process: cellular process (GO:0009987);; Biological Process: cellular component organization or biogenesis (GO:0071840);;	--	--	--	--	Microtubule-associated protein 70	Microtubule-associated protein 70-2 OS=Arabidopsis thaliana OX=3702 GN=MAP70.2 PE=1 SV=1	S	Function unknown	microtubule-associated protein 70-5-like [Dendrobium catenatum]
gene-MA16_Dca014378	479	294	373	201	272	295	1.55481	1.25018	1.44806	0.868409	1.15985	1.24218	6.94e-05	-0.675432	down	[T]	Signal transduction mechanisms	--	--	--	[Q]	Secondary metabolites biosynthesis, transport and catabolism	ABC-2 type transporter;; ABC transporter;; Plant PDR ABC transporter associated;; ABC-transporter extracellular N-terminal;; AAA domain, putative AbiEii toxin, Type IV TA system;; AAA domain	ABC transporter G family member 42 OS=Oryza sativa subsp. japonica OX=39947 GN=ABCG42 PE=2 SV=1	V	Defense mechanisms	ABC transporter G family member 42-like [Dendrobium catenatum]
gene-MA16_Dca000481	16	24	11	58	53	57	0.350691	0.679406	0.282557	1.71794	1.54334	1.62609	0.000889611	0.912741	up	--	--	--	--	--	--	--	--	--	S	Function unknown	uncharacterized protein LOC110093871 [Dendrobium catenatum]
gene-MA16_Dca012193	178	128	177	460	519	487	1.8328	1.69415	2.20223	6.71269	7.00949	6.55793	3.11e-16	1.29162	up	[E]	Amino acid transport and metabolism	--	K01695|3.2708e-36|pda:103706010|K01695 tryptophan synthase alpha chain [EC:4.2.1.20] | (RefSeq) tryptophan synthase alpha chain, chloroplastic-like	Glycine, serine and threonine metabolism (ko00260);; Phenylalanine, tyrosine and tryptophan biosynthesis (ko00400);; Biosynthesis of amino acids (ko01230)	[E]	Amino acid transport and metabolism	Tryptophan synthase alpha chain	Tryptophan synthase alpha chain OS=Arabidopsis thaliana OX=3702 GN=TRPA1 PE=1 SV=2	E	Amino acid transport and metabolism	Tryptophan synthase alpha chain [Dendrobium catenatum]
gene-MA16_Dca000410	54	32	33	73	83	93	0.543015	0.417771	0.395778	0.988031	1.09285	1.21335	0.00526739	0.676657	up	--	--	--	--	--	[S]	Function unknown	Armadillo/beta-catenin-like repeat;; Neurochondrin	U-box domain-containing protein 12 OS=Oryza sativa subsp. japonica OX=39947 GN=PUB12 PE=2 SV=1	S	Function unknown	U-box domain-containing protein 4-like [Dendrobium catenatum]
gene-MA16_Dca012700	107	65	86	170	184	194	0.675869	0.533735	0.940893	1.50065	1.79308	1.85049	5.28e-05	0.785144	up	--	--	--	--	--	--	--	Leucine-zipper of ternary complex factor MIP1;; Protein of unknown function, DUF547	--	S	Function unknown	hypothetical protein MA16_Dca012700 [Dendrobium catenatum]
gene-MA16_Dca000366	78	105	43	22	41	29	0.859712	1.51716	0.557443	0.315801	0.582555	0.402538	0.000721296	-0.924372	down	[T]	Signal transduction mechanisms	--	--	--	--	--	U-box domain	U-box domain-containing protein 21 OS=Arabidopsis thaliana OX=3702 GN=PUB21 PE=2 SV=1	O	Posttranslational modification, protein turnover, chaperones	U-box domain-containing protein 21-like [Dendrobium catenatum]
gene-MA16_Dca026348	232	149	133	349	300	315	2.16909	1.74493	1.28643	3.95525	2.7633	2.83341	7.3e-05	0.66804	up	--	--	Cellular Component: Golgi membrane (GO:0000139);; Biological Process: protein glycosylation (GO:0006486);; Molecular Function: galactosyltransferase activity (GO:0008378);; Cellular Component: integral component of membrane (GO:0016021);;	K20855|0|egu:105051185|K20855 beta-1,3-galactosyltransferase 1/2/3/4/5/7/8 [EC:2.4.1.-] | (RefSeq) probable beta-1,3-galactosyltransferase 2	--	[G]	Carbohydrate transport and metabolism	Galactosyltransferase;; Domain of unknown function (DUF4094)	Probable beta-1,3-galactosyltransferase 2 OS=Arabidopsis thaliana OX=3702 GN=B3GALT2 PE=2 SV=1	S	Function unknown	probable beta-1,3-galactosyltransferase 2 [Dendrobium catenatum]
gene-MA16_Dca026225	233	290	190	607	815	932	6.31123	10.2767	6.15024	21.9876	29.0148	32.8516	6.26e-12	1.31246	up	[O]	Posttranslational modification, protein turnover, chaperones	--	--	--	--	--	D-mannose binding lectin	Mannose-specific lectin OS=Dendrobium findlayanum OX=179355 GN=dfa PE=1 SV=1	S	Function unknown	mannose-specific lectin-like [Dendrobium catenatum]
gene-MA16_Dca019872	553	402	306	250	134	126	11.1033	10.5597	7.34582	6.70031	3.51352	3.28593	3.11e-08	-1.2033	down	--	--	Molecular Function: DNA binding (GO:0003677);;	K09422|2.13144e-99|mus:103987193|K09422 myb proto-oncogene protein, plant | (RefSeq) myb-related protein 308	--	[K]	Transcription	Myb-like DNA-binding domain;; Myb-like DNA-binding domain	Myb-related protein 308 OS=Antirrhinum majus OX=4151 GN=MYB308 PE=2 SV=1	K	Transcription	myb-related protein 308-like [Dendrobium catenatum]
gene-MA16_Dca021169	95	107	81	37	33	25	1.26243	1.86811	1.29273	0.650613	0.57883	0.433441	1.96e-07	-1.29563	down	--	--	Biological Process: polysaccharide biosynthetic process (GO:0000271);; Cellular Component: Golgi apparatus (GO:0005794);; Molecular Function: transferase activity, transferring glycosyl groups (GO:0016757);;	--	--	--	--	Glycosyl transferase family 8	Probable galacturonosyltransferase-like 9 OS=Arabidopsis thaliana OX=3702 GN=GATL9 PE=2 SV=1	M	Cell wall/membrane/envelope biogenesis	probable galacturonosyltransferase-like 6 [Dendrobium catenatum]
gene-MA16_Dca017462	165	189	164	415	477	768	1.31584	1.53721	1.18762	2.86122	3.08919	4.42153	2.53e-09	1.23181	up	[E]	Amino acid transport and metabolism	--	K16296|0|egu:105057969|K16296 serine carboxypeptidase-like clade I [EC:3.4.16.-] | (RefSeq) serine carboxypeptidase-like 18	--	[OE]	Posttranslational modification, protein turnover, chaperones;; Amino acid transport and metabolism	Serine carboxypeptidase	Serine carboxypeptidase-like 18 OS=Arabidopsis thaliana OX=3702 GN=SCPL18 PE=2 SV=2	E	Amino acid transport and metabolism	Serine carboxypeptidase-like 18 [Dendrobium catenatum]
gene-MA16_Dca021083	113	66	60	135	155	147	1.20037	0.908578	0.760893	1.91007	2.16447	2.02645	0.00516741	0.590393	up	[G]	Carbohydrate transport and metabolism	Biological Process: lipid metabolic process (GO:0006629);; Molecular Function: phosphoric diester hydrolase activity (GO:0008081);;	--	--	--	--	--	PI-PLC X domain-containing protein At5g67130 OS=Arabidopsis thaliana OX=3702 GN=At5g67130 PE=1 SV=1	S	Function unknown	PI-PLC X domain-containing protein At5g67130 isoform X4 [Dendrobium catenatum]
gene-MA16_Dca016040	21	97	103	6	40	22	0.183754	1.13609	1.11327	0.064907	0.472577	0.247235	0.00494043	-0.777971	down	--	--	Cellular Component: mitochondrion (GO:0005739);; Cellular Component: membrane (GO:0016020);; Molecular Function: hydrolase activity (GO:0016787);; Biological Process: macromolecule metabolic process (GO:0043170);; Biological Process: primary metabolic process (GO:0044238);; Molecular Function: metal ion binding (GO:0046872);;	--	--	[R]	General function prediction only	Reverse transcriptase (RNA-dependent DNA polymerase);; Retroviral aspartyl protease;; Cauliflower mosaic virus peptidase (A3)	RNA-directed DNA polymerase homolog OS=Oenothera berteroana OX=3950 PE=4 SV=1	L	Replication, recombination and repair	RNA-directed DNA polymerase [Dendrobium catenatum]
gene-MA16_Dca003286	112	86	91	292	246	265	0.421187	0.421363	0.578863	1.9742	1.53617	1.66218	5.66e-11	1.14947	up	--	--	Molecular Function: translation initiation factor activity (GO:0003743);; Biological Process: translational initiation (GO:0006413);;	K11593|0|egu:105053403|K11593 eukaryotic translation initiation factor 2C | (RefSeq) protein argonaute 10	--	[J]	Translation, ribosomal structure and biogenesis	Piwi domain;; N-terminal domain of argonaute;; PAZ domain;; Argonaute linker 1 domain;; Argonaute linker 2 domain;; Mid domain of argonaute	Protein argonaute 10 OS=Arabidopsis thaliana OX=3702 GN=AGO10 PE=2 SV=1	J	Translation, ribosomal structure and biogenesis	protein argonaute 10-like [Dendrobium catenatum]
gene-MA16_Dca022117	209	123	139	55	100	59	4.96082	3.79935	3.80778	1.64371	2.99437	1.67333	9.28e-06	-1.0227	down	[M]	Cell wall/membrane/envelope biogenesis	Molecular Function: catalytic activity (GO:0003824);; Cellular Component: integral component of membrane (GO:0016021);; Molecular Function: coenzyme binding (GO:0050662);;	K13082|5.15976e-91|pda:103712715|K13082 bifunctional dihydroflavonol 4-reductase/flavanone 4-reductase [EC:1.1.1.219 1.1.1.234] | (RefSeq) dihydroflavonol-4-reductase	Flavonoid biosynthesis (ko00941)	[V]	Defense mechanisms	NAD dependent epimerase/dehydratase family	Dihydroflavonol 4-reductase OS=Hordeum vulgare OX=4513 GN=ANT18 PE=3 SV=1	M	Cell wall/membrane/envelope biogenesis	Dihydroflavonol-4-reductase [Dendrobium catenatum]
gene-MA16_Dca001486	456	335	182	176	119	147	3.50129	3.36944	1.67101	1.80472	1.19737	1.46514	1.74e-06	-1.05288	down	--	--	--	--	--	--	--	BURP domain	BURP domain-containing protein 12 OS=Oryza sativa subsp. japonica OX=39947 GN=BURP12 PE=2 SV=1	S	Function unknown	BURP domain-containing protein 12-like [Dendrobium catenatum]
gene-MA16_Dca012242	44	80	54	11	4	25	0.421234	1.00015	0.621767	0.136181	0.03903	0.304386	7.9e-05	-1.11154	down	[V]	Defense mechanisms	Biological Process: drug transmembrane transport (GO:0006855);; Molecular Function: drug transmembrane transporter activity (GO:0015238);; Molecular Function: antiporter activity (GO:0015297);; Cellular Component: integral component of membrane (GO:0016021);;	K03327|0|egu:105051369|K03327 multidrug resistance protein, MATE family | (RefSeq) protein DETOXIFICATION 40	--	[R]	General function prediction only	MatE	Protein DETOXIFICATION 40 OS=Arabidopsis thaliana OX=3702 GN=DTX40 PE=1 SV=1	V	Defense mechanisms	protein DETOXIFICATION 40-like [Dendrobium catenatum]
gene-MA16_Dca005524	380	258	430	292	244	169	12.9405	11.4714	17.5077	13.2772	10.9008	7.47106	0.00152286	-0.660353	down	--	--	--	--	--	--	--	Protein of unknown function, DUF538	--	S	Function unknown	uncharacterized protein LOC110114591 [Dendrobium catenatum]
gene-MA16_Dca008781	61267	37316	49621	32829	35832	39000	389.177	310.043	377.413	278.153	299.053	321.515	1.48e-08	-0.610893	down	--	--	--	--	--	[R]	General function prediction only	PPR repeat family;; Pentatricopeptide repeat domain;; PPR repeat;; Pentacotripeptide-repeat region of PRORP;; PPR repeat	Pentatricopeptide repeat-containing protein At1g26460, mitochondrial OS=Arabidopsis thaliana OX=3702 GN=At1g26460 PE=1 SV=1	S	Function unknown	pentatricopeptide repeat-containing protein At1g26460, mitochondrial [Dendrobium catenatum]
gene-MA16_Dca001413	480	417	431	934	791	789	1.99551	2.27686	2.21968	5.08605	4.06836	4.36074	9.55e-08	0.688033	up	[P]	Inorganic ion transport and metabolism	Molecular Function: potassium ion transmembrane transporter activity (GO:0015079);; Cellular Component: integral component of membrane (GO:0016021);; Biological Process: potassium ion transmembrane transport (GO:0071805);;	K03549|0|egu:105059880|K03549 KUP system potassium uptake protein | (RefSeq) probable potassium transporter 11	--	--	--	K+ potassium transporter	Probable potassium transporter 11 OS=Oryza sativa subsp. japonica OX=39947 GN=HAK11 PE=2 SV=4	P	Inorganic ion transport and metabolism	probable potassium transporter 11 isoform X2 [Dendrobium catenatum]
gene-MA16_Dca010533	155	94	113	526	622	641	0.986099	0.782773	0.834687	4.57154	4.93867	5.43769	4.48e-36	1.9527	up	[HI]	Coenzyme transport and metabolism;; Lipid transport and metabolism	Molecular Function: 1-deoxy-D-xylulose-5-phosphate synthase activity (GO:0008661);; Biological Process: terpenoid biosynthetic process (GO:0016114);;	K01662|0|egu:105053930|K01662 1-deoxy-D-xylulose-5-phosphate synthase [EC:2.2.1.7] | (RefSeq) probable 1-deoxy-D-xylulose-5-phosphate synthase 2, chloroplastic	Thiamine metabolism (ko00730);; Terpenoid backbone biosynthesis (ko00900)	[G]	Carbohydrate transport and metabolism	1-deoxy-D-xylulose-5-phosphate synthase;; Transketolase, pyrimidine binding domain;; Transketolase, C-terminal domain;; Dehydrogenase E1 component	Probable 1-deoxy-D-xylulose-5-phosphate synthase 2, chloroplastic OS=Oryza sativa subsp. japonica OX=39947 GN=Os07g0190000 PE=2 SV=1	H	Coenzyme transport and metabolism	probable 1-deoxy-D-xylulose-5-phosphate synthase 2, chloroplastic [Dendrobium catenatum]
gene-MA16_Dca012118	749	714	552	498	493	452	14.1077	17.6163	12.4346	12.5072	12.1903	11.061	7.26e-06	-0.628535	down	[J]	Translation, ribosomal structure and biogenesis	Molecular Function: RNA binding (GO:0003723);;	K07574|6.48697e-61|egu:105043507|K07574 RNA-binding protein | (RefSeq) uncharacterized LOC105043507	--	--	--	CRS1 / YhbY (CRM) domain	--	J	Translation, ribosomal structure and biogenesis	uncharacterized protein LOC110108978 [Dendrobium catenatum]
gene-MA16_Dca006428	289	200	282	624	1110	596	2.26385	2.03725	2.65925	6.5526	11.5461	6.12308	5.1e-09	1.19164	up	[C]	Energy production and conversion	Cellular Component: mitochondrion (GO:0005739);; Cellular Component: chloroplast stroma (GO:0009570);; Cellular Component: membrane (GO:0016020);; Molecular Function: oxidoreductase activity (GO:0016491);; Molecular Function: heme binding (GO:0020037);; Cellular Component: apoplast (GO:0048046);; Molecular Function: iron-sulfur cluster binding (GO:0051536);; Biological Process: oxidation-reductio…	K00366|0|egu:105060899|K00366 ferredoxin-nitrite reductase [EC:1.7.7.1] | (RefSeq) ferredoxin--nitrite reductase, chloroplastic	Nitrogen metabolism (ko00910)	[P]	Inorganic ion transport and metabolism	Nitrite and sulphite reductase 4Fe-4S domain;; Nitrite/Sulfite reductase ferredoxin-like half domain	Ferredoxin--nitrite reductase, chloroplastic (Fragment) OS=Zea mays OX=4577 GN=NIR PE=2 SV=1	C	Energy production and conversion	ferredoxin--nitrite reductase, chloroplastic [Dendrobium catenatum]
gene-MA16_Dca006876	56	25	29	123	126	171	1.01583	0.577774	0.628504	2.98495	3.00198	4.04615	2.21e-08	1.3462	up	--	--	--	--	--	--	--	SAM domain (Sterile alpha motif)	--	S	Function unknown	uncharacterized protein LOC110108922 [Dendrobium catenatum]
gene-MA16_Dca018795	79	49	35	128	88	114	0.665215	0.633332	0.523926	1.78707	1.46511	1.23174	0.00716246	0.650179	up	--	--	--	--	--	--	--	--	--	S	Function unknown	hypothetical protein MA16_Dca018795 [Dendrobium catenatum]
gene-MA16_Dca000659	364	463	267	709	759	575	3.45468	5.76028	3.03485	9.00496	9.47065	7.1068	0.00180613	0.600786	up	[QV]	Secondary metabolites biosynthesis, transport and catabolism;; Defense mechanisms	Molecular Function: iron ion binding (GO:0005506);; Molecular Function: oxidoreductase activity, acting on paired donors, with incorporation or reduction of molecular oxygen (GO:0016705);; Molecular Function: heme binding (GO:0020037);; Biological Process: oxidation-reduction process (GO:0055114);;	K01723|0|sbi:SORBI_01g042270|K01723 hydroperoxide dehydratase [EC:4.2.1.92] | (RefSeq) SORBIDRAFT_01g042270, Sb01g042270; hypothetical protein	alpha-Linolenic acid metabolism (ko00592)	--	--	Cytochrome P450	Allene oxide synthase, chloroplastic OS=Linum usitatissimum OX=4006 GN=CYP74A PE=1 SV=1	Q	Secondary metabolites biosynthesis, transport and catabolism	Allene oxide synthase, chloroplastic [Dendrobium catenatum]
gene-MA16_Dca002622	163	137	154	480	485	459	1.80074	1.97401	2.02921	7.09062	7.03481	6.5939	1.61e-19	1.34737	up	[T]	Signal transduction mechanisms	Molecular Function: protein serine/threonine kinase activity (GO:0004674);; Molecular Function: ATP binding (GO:0005524);; Cellular Component: nucleus (GO:0005634);; Cellular Component: mitochondrion (GO:0005739);; Cellular Component: cytosol (GO:0005829);; Cellular Component: plasma membrane (GO:0005886);; Biological Process: protein phosphorylation (GO:0006468);; Biological Process: response to…	--	--	[T]	Signal transduction mechanisms	Protein kinase domain;; Protein tyrosine kinase;; NAF domain;; Kinase-like	CBL-interacting protein kinase 23 OS=Oryza sativa subsp. japonica OX=39947 GN=CIPK23 PE=2 SV=1	S	Function unknown	CBL-interacting protein kinase 23 [Dendrobium catenatum]
gene-MA16_Dca012857	467	323	382	695	726	951	1.91429	1.54059	1.66017	3.74896	3.65474	4.74505	6.11e-08	0.777142	up	--	--	--	--	--	--	--	XS domain;; XH domain;; XS zinc finger domain	Factor of DNA methylation 1 OS=Arabidopsis thaliana OX=3702 GN=FDM1 PE=1 SV=1	S	Function unknown	hypothetical protein MA16_Dca012857 [Dendrobium catenatum]
gene-MA16_Dca013968	717	613	498	371	306	340	5.13096	5.73952	4.26916	3.54037	2.87141	3.15853	9.41e-12	-0.96122	down	[R]	General function prediction only	--	--	--	[R]	General function prediction only	Ankyrin repeats (3 copies);; Ankyrin repeats (many copies);; Ankyrin repeats (many copies);; Ankyrin repeat;; Ankyrin repeat	Ankyrin repeat-containing protein NPR4 OS=Oryza sativa subsp. japonica OX=39947 GN=NPR4 PE=2 SV=1	S	Function unknown	serine/threonine-protein phosphatase 6 regulatory ankyrin repeat subunit B-like [Dendrobium catenatum]
gene-MA16_Dca007875	461	408	377	855	756	783	3.52733	4.09144	3.34727	8.48972	7.41165	7.62025	7.07e-09	0.713899	up	[G]	Carbohydrate transport and metabolism	Cellular Component: integral component of membrane (GO:0016021);; Biological Process: transmembrane transport (GO:0055085);;	--	--	[R]	General function prediction only	Major Facilitator Superfamily;; Sugar (and other) transporter	Probable peptide/nitrate transporter At3g43790 OS=Arabidopsis thaliana OX=3702 GN=ZIFL2 PE=2 SV=2	G	Carbohydrate transport and metabolism	putative peptide/nitrate transporter [Dendrobium catenatum]
gene-MA16_Dca027194	339	282	268	136	125	181	5.57743	5.96126	5.2242	2.98972	2.637	3.80894	1.04e-09	-1.06722	down	--	--	Cellular Component: membrane (GO:0016020);;	--	--	--	--	Family of unknown function (DUF716)	--	S	Function unknown	transmembrane protein 45B-like [Dendrobium catenatum]
gene-MA16_Dca012211	317	125	163	533	535	318	5.2094	2.2896	2.39161	9.70975	9.28255	6.19635	8.29e-05	0.86425	up	[T]	Signal transduction mechanisms	Molecular Function: acid phosphatase activity (GO:0003993);; Biological Process: dephosphorylation (GO:0016311);; Molecular Function: metal ion binding (GO:0046872);;	--	--	[G]	Carbohydrate transport and metabolism	Calcineurin-like phosphoesterase;; Iron/zinc purple acid phosphatase-like protein C	Purple acid phosphatase 2 OS=Ipomoea batatas OX=4120 GN=PAP2 PE=1 SV=1	S	Function unknown	Purple acid phosphatase 2 [Dendrobium catenatum]
gene-MA16_Dca007615	51	29	15	104	60	90	0.632175	0.36463	0.17864	1.65044	0.912567	1.53988	0.00248643	0.816503	up	--	--	Cellular Component: cytoplasm (GO:0005737);; Biological Process: metal ion transport (GO:0030001);; Molecular Function: transition metal ion binding (GO:0046914);; Biological Process: cellular transition metal ion homeostasis (GO:0046916);;	--	--	[P]	Inorganic ion transport and metabolism	Heavy-metal-associated domain	Heavy metal-associated isoprenylated plant protein 7 OS=Arabidopsis thaliana OX=3702 GN=HIPP07 PE=1 SV=1	S	Function unknown	Heavy metal-associated isoprenylated plant protein 26 [Dendrobium catenatum]
gene-MA16_Dca008182	212	183	215	143	116	66	2.08433	2.34773	2.52294	1.87993	1.49086	0.832339	0.000131424	-0.873401	down	--	--	Molecular Function: transferase activity, transferring glycosyl groups (GO:0016757);;	--	--	[GC]	Carbohydrate transport and metabolism;; Energy production and conversion	UDP-glucoronosyl and UDP-glucosyl transferase	Scopoletin glucosyltransferase OS=Nicotiana tabacum OX=4097 GN=TOGT1 PE=1 SV=1	S	Function unknown	scopoletin glucosyltransferase-like [Dendrobium catenatum]
gene-MA16_Dca020015	73	88	92	170	185	179	1.44186	2.25886	2.17323	4.46425	4.77656	4.57387	0.000726554	0.716398	up	[R]	General function prediction only	Biological Process: catabolic process (GO:0009056);; Molecular Function: hydrolase activity, acting on glycosyl bonds (GO:0016798);; Biological Process: macromolecule metabolic process (GO:0043170);;	K01183|2.42826e-104|vvi:100232911|K01183 chitinase [EC:3.2.1.14] | (RefSeq) CHI4C; class IV chitinase	Amino sugar and nucleotide sugar metabolism (ko00520)	[R]	General function prediction only	Chitinase class I	Endochitinase EP3 OS=Arabidopsis thaliana OX=3702 GN=EP3 PE=1 SV=1	G	Carbohydrate transport and metabolism	Endochitinase A [Dendrobium catenatum]
gene-MA16_Dca000016	706	413	445	280	363	393	33.5574	25.6702	25.2929	17.7264	22.6061	24.2889	1.52e-05	-0.690588	down	--	--	--	--	--	--	--	--	--	S	Function unknown	uncharacterized protein LOC110111810 [Dendrobium catenatum]
gene-MA16_Dca024960	472	342	389	277	372	205	5.71987	5.42809	5.64848	4.48383	5.91801	3.21624	0.00177523	-0.587906	down	--	--	--	--	--	[K]	Transcription	CCT motif;; B-box zinc finger	Zinc finger protein CONSTANS-LIKE 16 OS=Arabidopsis thaliana OX=3702 GN=COL16 PE=1 SV=2	K	Transcription	zinc finger protein CONSTANS-LIKE 16 [Dendrobium catenatum]
gene-MA16_Dca003321	270	219	282	203	186	114	8.02759	8.55806	10.0608	8.05922	7.26201	4.40114	0.00117723	-0.676658	down	--	--	Molecular Function: DNA binding (GO:0003677);; Molecular Function: transcription factor activity, sequence-specific DNA binding (GO:0003700);; Cellular Component: nucleus (GO:0005634);; Biological Process: regulation of transcription, DNA-templated (GO:0006355);;	K09286|1.46875e-52|pda:103696620|K09286 EREBP-like factor | (RefSeq) ethylene-responsive transcription factor ERF011-like	--	--	--	AP2 domain	Ethylene-responsive transcription factor ERF010 OS=Arabidopsis thaliana OX=3702 GN=ERF010 PE=2 SV=1	K	Transcription	ethylene-responsive transcription factor RAP2-9-like [Dendrobium catenatum]
gene-MA16_Dca002581	121	98	137	297	273	208	0.746381	0.792252	1.01022	2.44806	2.21104	1.6716	8.84e-05	0.791089	up	[K]	Transcription	--	--	--	[T]	Signal transduction mechanisms	NB-ARC domain	Disease resistance protein RGA2 OS=Solanum bulbocastanum OX=147425 GN=RGA2 PE=1 SV=1	S	Function unknown	Disease resistance protein RGA2 [Dendrobium catenatum]
gene-MA16_Dca005205	1148	598	825	1492	1519	1470	88.8797	60.6861	76.4976	154.35	154.462	147.935	6.42e-06	0.601501	up	--	--	--	--	--	--	--	--	--	--	--	hypothetical protein MA16_Dca005205 [Dendrobium catenatum]
gene-MA16_Dca008727	217	235	245	190	98	164	1.8481	3.2308	2.37931	2.46404	1.25411	1.96071	0.00203349	-0.679106	down	--	--	--	--	--	--	--	Phloem protein 2;; F-box domain	F-box protein PP2-A13 OS=Arabidopsis thaliana OX=3702 GN=PP2A13 PE=1 SV=1	S	Function unknown	F-box protein PP2-A13-like [Dendrobium catenatum]
gene-MA16_Dca008360	15	9	11	34	48	42	0.20102	0.15276	0.172361	0.59265	0.83707	0.723421	0.000840511	0.930313	up	--	--	--	--	--	--	--	--	--	S	Function unknown	hypothetical protein MA16_Dca008360 [Dendrobium catenatum]
gene-MA16_Dca007785	155	135	97	279	339	348	1.34277	1.66448	1.02142	3.37183	3.86382	3.95552	2.58e-08	1.00459	up	--		Cellular Component: integral component of membrane (GO:0016021);;	K10703|1.05059e-115|gra:105804148|K10703 very-long-chain (3R)-3-hydroxyacyl-CoA dehydratase [EC:4.2.1.134] | (RefSeq) very-long-chain (3R)-3-hydroxyacyl-CoA dehydratase PASTICCINO 2	Fatty acid elongation (ko00062);; Biosynthesis of unsaturated fatty acids (ko01040);; Fatty acid metabolism (ko01212)	[R]	General function prediction only	Protein tyrosine phosphatase-like protein, PTPLA	Very-long-chain (3R)-3-hydroxyacyl-CoA dehydratase PASTICCINO 2A OS=Oryza sativa subsp. japonica OX=39947 GN=PAS2A PE=2 SV=2	S	Function unknown	Very-long-chain (3R)-3-hydroxyacyl-[acyl-carrier protein] dehydratase PASTICCINO 2 [Dendrobium catenatum]
gene-MA16_Dca021961	770	549	532	440	418	453	12.8806	12.0229	10.6457	9.8346	9.16348	9.8428	6.29e-08	-0.642097	down	--	--	Cellular Component: protein kinase CK2 complex (GO:0005956);; Molecular Function: protein kinase regulator activity (GO:0019887);; Biological Process: regulation of protein kinase activity (GO:0045859);;	K03115|2.95182e-161|pda:103716340|K03115 casein kinase II subunit beta | (RefSeq) casein kinase II subunit beta-like	Ribosome biogenesis in eukaryotes (ko03008);; Circadian rhythm - plant (ko04712)	[TDK]	Signal transduction mechanisms;; Cell cycle control, cell division, chromosome partitioning;; Transcription	Casein kinase II regulatory subunit	Putative casein kinase II subunit beta-4 OS=Arabidopsis thaliana OX=3702 GN=CKB4 PE=1 SV=1	DKT	Cell cycle control, cell division, chromosome partitioning;; Transcription;; Signal transduction mechanisms	putative casein kinase II subunit beta-4 [Dendrobium catenatum]
gene-MA16_Dca001721	50	18	28	300	287	396	1.00525	0.51634	0.701764	8.32269	8.17789	11.1093	5.05e-31	2.56442	up	--	--	--	--	--	[A]	RNA processing and modification	RING-variant domain	--	O	Posttranslational modification, protein turnover, chaperones	uncharacterized protein LOC110114195 [Dendrobium catenatum]
gene-MA16_Dca017094	80	105	99	339	361	387	2.58911	4.42165	3.83223	14.6811	15.3708	16.2828	3.14e-14	1.47947	up	--	--	--	--	--	--	--	zinc-finger of the FCS-type, C2-C2	Protein MARD1 OS=Arabidopsis thaliana OX=3702 GN=MARD1 PE=2 SV=2	S	Function unknown	uncharacterized protein LOC110112045 [Dendrobium catenatum]
gene-MA16_Dca011568	269	148	103	596	309	261	2.48459	1.80746	1.12491	6.98782	3.66756	3.06153	0.00157266	0.77041	up	--	--	Molecular Function: aspartic-type endopeptidase activity (GO:0004190);; Biological Process: proteolysis (GO:0006508);; Biological Process: lipid metabolic process (GO:0006629);; Biological Process: protein catabolic process (GO:0030163);;	K08245|0|pda:103712706|K08245 phytepsin [EC:3.4.23.40] | (RefSeq) aspartic proteinase oryzasin-1-like	--	[O]	Posttranslational modification, protein turnover, chaperones	Eukaryotic aspartyl protease;; Xylanase inhibitor N-terminal;; Saposin-like type B, region 2;; Saposin-like type B, region 1	Aspartic proteinase oryzasin-1 OS=Oryza sativa subsp. japonica OX=39947 GN=Os05g0567100 PE=2 SV=2	O	Posttranslational modification, protein turnover, chaperones	phytepsin-like [Dendrobium catenatum]
gene-MA16_Dca016357	165	133	122	108	94	83	1.25481	1.34837	1.1143	1.11997	0.927567	0.809242	0.0015782	-0.632023	down	--	--	Cellular Component: integral component of membrane (GO:0016021);;	--	--	--	--	Neprosin;; Neprosin activation peptide	--	S	Function unknown	hypothetical protein MA16_Dca016357 [Dendrobium catenatum]
gene-MA16_Dca012691	472	296	199	1067	686	777	4.87974	3.34451	2.69596	16.1203	9.88596	9.47319	6.19e-08	1.06175	up	--	--	--	--	--	--	--	--	--	S	Function unknown	hypothetical protein MA16_Dca012691 [Dendrobium catenatum]
gene-MA16_Dca006010	34	17	36	80	151	116	0.664655	0.420536	0.844978	2.09544	3.87702	2.96771	2.13e-06	1.2378	up	[MDT]	Cell wall/membrane/envelope biogenesis;; Cell cycle control, cell division, chromosome partitioning;; Signal transduction mechanisms	Molecular Function: ATP binding (GO:0005524);;	K08900|2.48001e-80|egu:105047865|K08900 mitochondrial chaperone BCS1 | (RefSeq) AAA-ATPase At3g50940-like	--	[O]	Posttranslational modification, protein turnover, chaperones	ATPase family associated with various cellular activities (AAA)	AAA-ATPase At3g50940 OS=Arabidopsis thaliana OX=3702 GN=At3g50940 PE=2 SV=1	O	Posttranslational modification, protein turnover, chaperones	hypothetical protein MA16_Dca006010 [Dendrobium catenatum]
gene-MA16_Dca005809	260	206	200	438	422	410	2.16033	2.20146	2.02821	4.82744	4.54177	4.36046	4.4e-07	0.699558	up	[CIR]	Energy production and conversion;; Lipid transport and metabolism;; General function prediction only	Molecular Function: FMN binding (GO:0010181);; Molecular Function: oxidoreductase activity (GO:0016491);; Biological Process: oxidation-reduction process (GO:0055114);;	K11517|0|pda:103714819|K11517 (S)-2-hydroxy-acid oxidase [EC:1.1.3.15] | (RefSeq) peroxisomal (S)-2-hydroxy-acid oxidase GLO4-like	Glyoxylate and dicarboxylate metabolism (ko00630);; Carbon metabolism (ko01200);; Peroxisome (ko04146)	[C]	Energy production and conversion	FMN-dependent dehydrogenase;; IMP dehydrogenase / GMP reductase domain;; Thiazole biosynthesis protein ThiG;; Dihydrouridine synthase (Dus)	Peroxisomal (S)-2-hydroxy-acid oxidase GLO4 OS=Oryza sativa subsp. japonica OX=39947 GN=GLO4 PE=2 SV=2	C	Energy production and conversion	Peroxisomal (S)-2-hydroxy-acid oxidase GLO4 [Dendrobium catenatum]
gene-MA16_Dca014338	331	206	244	488	439	475	4.1489	3.45249	3.85479	8.48582	8.66916	8.13278	8.4e-06	0.626488	up	[I]	Lipid transport and metabolism	--	--	--	[I]	Lipid transport and metabolism	Acyl CoA binding protein	Acyl-CoA-binding domain-containing protein 5 OS=Oryza sativa subsp. japonica OX=39947 GN=ACBP5 PE=2 SV=1	I	Lipid transport and metabolism	acyl-CoA-binding domain-containing protein 3-like isoform X2 [Dendrobium catenatum]
gene-MA16_Dca008371	31	30	18	68	70	47	0.438893	0.565159	0.260169	1.33616	1.23983	0.842075	0.00992688	0.687505	up	--	--	--	--	--	--	--	PLATZ transcription factor	--	S	Function unknown	uncharacterized protein LOC110099973 [Dendrobium catenatum]
gene-MA16_Dca021119	128	127	57	219	173	208	2.05184	2.63483	0.927784	4.74258	3.73783	4.44031	0.00954591	0.598413	up	--	--	--	K13464|2.0605e-52|egu:105058608|K13464 jasmonate ZIM domain-containing protein | (RefSeq) protein TIFY 10a	Plant hormone signal transduction (ko04075)	--	--	tify domain;; Divergent CCT motif	Protein TIFY 10a OS=Oryza sativa subsp. japonica OX=39947 GN=TIFY10A PE=1 SV=1	S	Function unknown	protein TIFY 10a-like [Dendrobium catenatum]
Dendrobium_catenatum_newGene_22280	51	24	37	90	70	74	0.252043	0.15274	0.217968	0.602399	0.459479	0.477169	0.00951729	0.651867	up	[T]	Signal transduction mechanisms	--	--	--	--	--	Protein tyrosine kinase;; Protein kinase domain;; S-locus glycoprotein domain;; D-mannose binding lectin;; PAN-like domain	G-type lectin S-receptor-like serine/threonine-protein kinase B120 OS=Arabidopsis thaliana OX=3702 GN=B120 PE=2 SV=1	T	Signal transduction mechanisms	G-type lectin S-receptor-like serine/threonine-protein kinase At1g11330 isoform X1 [Dendrobium catenatum]
gene-MA16_Dca020330	115	99	72	22	22	39	1.01157	1.15001	0.778684	0.240059	0.342666	0.422415	4.43e-08	-1.39361	down	--	--	--	--	--	[GC]	Carbohydrate transport and metabolism;; Energy production and conversion	--	UDP-glycosyltransferase 85A5 OS=Arabidopsis thaliana OX=3702 GN=UGT85A5 PE=2 SV=1	S	Function unknown	UDP-glycosyltransferase 85A5 [Dendrobium catenatum]
gene-MA16_Dca020252	87	75	36	150	124	143	1.58861	1.77924	0.789425	3.67063	2.97695	3.4005	0.00379196	0.690394	up	[R]	General function prediction only	Cellular Component: membrane (GO:0016020);;	--	--	--	--	Fasciclin domain	Fasciclin-like arabinogalactan protein 7 OS=Arabidopsis thaliana OX=3702 GN=FLA7 PE=1 SV=1	M	Cell wall/membrane/envelope biogenesis	fasciclin-like arabinogalactan protein 7 [Dendrobium catenatum]
gene-MA16_Dca008302	14	22	31	267	234	374	0.102086	0.233711	0.273639	3.00379	2.56049	4.05618	2.01e-25	2.54731	up	[HC]	Coenzyme transport and metabolism;; Energy production and conversion	--	--	--	[CR]	Energy production and conversion;; General function prediction only	FAD binding domain;; FAD dependent oxidoreductase;; Pyridine nucleotide-disulphide oxidoreductase;; NAD(P)-binding Rossmann-like domain;; Pyridine nucleotide-disulphide oxidoreductase;; FAD binding domain	Monooxygenase 1 OS=Arabidopsis thaliana OX=3702 GN=MO1 PE=2 SV=1	CH	Energy production and conversion;; Coenzyme transport and metabolism	Zeaxanthin epoxidase, chloroplastic [Dendrobium catenatum]
gene-MA16_Dca012926	652	521	500	405	411	392	13.426	14.0637	12.3342	11.1346	11.1092	10.4937	2e-07	-0.622677	down	[O]	Posttranslational modification, protein turnover, chaperones	Molecular Function: iron ion binding (GO:0005506);; Biological Process: iron-sulfur cluster assembly (GO:0016226);; Molecular Function: iron-sulfur cluster binding (GO:0051536);;	--	--	[O]	Posttranslational modification, protein turnover, chaperones	NifU-like domain	NifU-like protein 3, chloroplastic OS=Arabidopsis thaliana OX=3702 GN=NIFU3 PE=2 SV=1	O	Posttranslational modification, protein turnover, chaperones	nifU-like protein 3, chloroplastic [Dendrobium catenatum]
gene-MA16_Dca015932	2954	1978	843	907	769	409	53.9496	47.3193	18.4305	22.1188	18.4224	9.69402	0.00296093	-0.836123	down	[P]	Inorganic ion transport and metabolism	Molecular Function: ferroxidase activity (GO:0004322);; Biological Process: iron ion transport (GO:0006826);; Biological Process: cellular iron ion homeostasis (GO:0006879);; Molecular Function: ferric iron binding (GO:0008199);; Cellular Component: chloroplast (GO:0009507);; Biological Process: oxidation-reduction process (GO:0055114);;	K00522|8.08784e-111|pda:103722395|K00522 ferritin heavy chain [EC:1.16.3.2] | (RefSeq) ferritin-3, chloroplastic-like	--	[P]	Inorganic ion transport and metabolism	Ferritin-like domain	Ferritin-3, chloroplastic OS=Glycine max OX=3847 PE=2 SV=1	P	Inorganic ion transport and metabolism	ferritin-3, chloroplastic-like isoform X1 [Dendrobium catenatum]
gene-MA16_Dca016212	84	28	44	142	136	149	2.20702	0.964386	1.36569	5.07553	4.86841	5.51192	3.75e-05	0.994581	up	--	--	--	--	--	--	--	--	Protein CHUP1, chloroplastic OS=Arabidopsis thaliana OX=3702 GN=CHUP1 PE=1 SV=1	S	Function unknown	Protein CHUP1, chloroplastic [Dendrobium catenatum]
gene-MA16_Dca001005	1300	1110	1103	3375	3219	3442	5.81137	6.37215	5.87571	20.0805	18.9573	19.5117	3.97e-47	1.28946	up	--	--	--	--	--	--	--	--	Protein LNK2 OS=Arabidopsis thaliana OX=3702 GN=LNK2 PE=1 SV=1	S	Function unknown	hypothetical protein MA16_Dca001005 [Dendrobium catenatum]
gene-MA16_Dca015179	26	29	19	52	62	70	0.30803	0.462116	0.272426	0.848148	0.990885	1.11243	0.00457299	0.749026	up	--	--	--	--	--	[C]	Energy production and conversion	CBS domain	SNF1-related protein kinase regulatory subunit gamma-like PV42a OS=Arabidopsis thaliana OX=3702 GN=PV42A PE=2 SV=1	S	Function unknown	SNF1-related protein kinase regulatory subunit gamma-like PV42a [Dendrobium catenatum]
gene-MA16_Dca005251	378	298	322	204	190	279	2.91201	2.99546	2.77079	2.06815	1.94362	2.62432	5.2e-05	-0.682081	down	--	--	--	--	--	[T]	Signal transduction mechanisms	NB-ARC domain	Putative disease resistance protein RGA3 OS=Solanum bulbocastanum OX=147425 GN=RGA3 PE=2 SV=2	S	Function unknown	Putative disease resistance protein RGA3 [Dendrobium catenatum]
gene-MA16_Dca001445	240	260	245	377	541	607	1.97689	2.79921	2.41392	4.14807	5.85085	6.48933	0.00010648	0.721863	up	[O]	Posttranslational modification, protein turnover, chaperones	--	--	--	--	--	Tetratricopeptide repeat	--	S	Function unknown	hypothetical protein MA16_Dca001445 [Dendrobium catenatum]
gene-MA16_Dca000585	251	197	168	392	313	385	2.0578	2.58897	2.12483	4.25768	3.29364	5.04021	0.000238263	0.586819	up	--	--	--	K00901|0|pda:103717315|K00901 diacylglycerol kinase (ATP) [EC:2.7.1.107] | (RefSeq) diacylglycerol kinase 5-like	Glycerolipid metabolism (ko00561);; Glycerophospholipid metabolism (ko00564);; Phosphatidylinositol signaling system (ko04070)	[IT]	Lipid transport and metabolism;; Signal transduction mechanisms	Diacylglycerol kinase accessory domain;; Diacylglycerol kinase catalytic domain	Diacylglycerol kinase 5 OS=Arabidopsis thaliana OX=3702 GN=DGK5 PE=2 SV=1	I	Lipid transport and metabolism	diacylglycerol kinase 5-like [Dendrobium catenatum]
gene-MA16_Dca025501	132	43	44	320	210	326	1.89466	0.795677	0.746986	6.13607	3.94763	6.08385	2.94e-08	1.36778	up	--	--	Biological Process: transcription, DNA-templated (GO:0006351);;	K09286|4.22418e-63|mus:103976102|K09286 EREBP-like factor | (RefSeq) ethylene-responsive transcription factor RAP2-13-like	--	--	--	AP2 domain	Ethylene-responsive transcription factor RAP2-4 OS=Arabidopsis thaliana OX=3702 GN=RAP2-4 PE=1 SV=1	K	Transcription	ethylene-responsive transcription factor RAP2-13-like [Dendrobium catenatum]
gene-MA16_Dca013744	64	52	37	113	179	88	0.981531	1.05437	0.670492	2.34177	3.64021	1.75775	0.00104622	0.824028	up	--	--	Biological Process: flower development (GO:0009908);; Biological Process: cutin biosynthetic process (GO:0010143);; Cellular Component: integral component of membrane (GO:0016021);; Biological Process: dephosphorylation (GO:0016311);; Molecular Function: phosphatase activity (GO:0016791);; Molecular Function: glycerol-3-phosphate 2-O-acyltransferase activity (GO:0090447);;	K13508|5.33971e-144|egu:105046257|K13508 glycerol-3-phosphate acyltransferase [EC:2.3.1.15] | (RefSeq) glycerol-3-phosphate 2-O-acyltransferase 6	Glycerolipid metabolism (ko00561);; Glycerophospholipid metabolism (ko00564)	--	--	Acyltransferase	Glycerol-3-phosphate 2-O-acyltransferase 6 OS=Arabidopsis thaliana OX=3702 GN=GPAT6 PE=1 SV=1	I	Lipid transport and metabolism	glycerol-3-phosphate 2-O-acyltransferase 6-like [Dendrobium catenatum]
gene-MA16_Dca009045	177	145	132	411	488	339	2.1417	2.30104	1.91683	6.6543	7.75833	5.33847	1.01e-10	1.12828	up	--	--	--	--	--	--	--	--	--	S	Function unknown	hypothetical protein MA16_Dca009045 [Dendrobium catenatum]
gene-MA16_Dca005548	71	67	90	222	176	122	0.297747	0.36895	0.451592	1.25053	0.97528	0.666762	0.00125938	0.760936	up	[R]	General function prediction only	--	--	--	[T]	Signal transduction mechanisms	NB-ARC domain;; Leucine Rich repeats (2 copies);; Leucine rich repeat	Putative disease resistance protein RGA3 OS=Solanum bulbocastanum OX=147425 GN=RGA3 PE=2 SV=2	S	Function unknown	putative disease resistance protein RGA3 [Dendrobium catenatum]
gene-MA16_Dca009524	468	512	365	240	222	147	7.66212	10.9817	7.16507	5.23611	4.77405	3.11816	5.65e-09	-1.14956	down	--	--	--	--	--	--	--	TCP family transcription factor	Transcription factor PCF2 OS=Oryza sativa subsp. japonica OX=39947 GN=PCF2 PE=1 SV=1	K	Transcription	transcription factor PCF2-like [Dendrobium catenatum]
gene-MA16_Dca018213	539	539	532	345	295	271	9.44846	12.3654	11.1522	8.07474	6.78517	6.16211	2.28e-09	-0.937005	down	--	--	Molecular Function: DNA binding (GO:0003677);;	K09422|1.01161e-102|pda:103706180|K09422 myb proto-oncogene protein, plant | (RefSeq) myb-related protein Hv1-like	--	[K]	Transcription	Myb-like DNA-binding domain;; Myb-like DNA-binding domain	Myb-related protein 308 OS=Antirrhinum majus OX=4151 GN=MYB308 PE=2 SV=1	K	Transcription	Myb-related protein 308 [Dendrobium catenatum]
gene-MA16_Dca007042	5570	4451	4152	2887	2289	2115	50.3675	52.6581	44.8071	34.9697	27.2302	24.7064	1.3e-19	-1.08703	down	--	--	--	--	--	--	--	NPH3 family	Root phototropism protein 2 OS=Arabidopsis thaliana OX=3702 GN=RPT2 PE=1 SV=2	S	Function unknown	root phototropism protein 2 [Dendrobium catenatum]
gene-MA16_Dca002524	101	58	32	140	111	173	2.91157	2.18437	1.07504	5.40265	4.2001	6.47048	0.00360356	0.730737	up	--	--	--	--	--	[V]	Defense mechanisms	alpha/beta hydrolase fold	Probable carboxylesterase 8 OS=Arabidopsis thaliana OX=3702 GN=CXE8 PE=2 SV=1	I	Lipid transport and metabolism	putative carboxylesterase 8 [Dendrobium catenatum]
gene-MA16_Dca020688	655	370	357	733	888	888	4.9039	4.38659	3.56041	8.23421	10.0995	9.82774	1.78e-05	0.649423	up	--	--	--	K07964|0|egu:105055993|K07964 heparanase [EC:3.2.1.166] | (RefSeq) heparanase-like protein 1	Glycosaminoglycan degradation (ko00531)	--	--	Glycosyl hydrolase family 79, N-terminal domain	Heparanase-like protein 2 OS=Arabidopsis thaliana OX=3702 GN=At5g61250 PE=2 SV=1	G	Carbohydrate transport and metabolism	Heparanase-like protein 1 [Dendrobium catenatum]
gene-MA16_Dca024653	2063	1867	1553	1154	1223	1094	26.1571	41.0287	23.1762	18.1106	20.3099	16.7606	7.7e-13	-0.813319	down	[P]	Inorganic ion transport and metabolism	--	--	--	[P]	Inorganic ion transport and metabolism	ChaC-like protein	Gamma-glutamylcyclotransferase 2-2 OS=Arabidopsis thaliana OX=3702 GN=GGCT2;2 PE=1 SV=1	P	Inorganic ion transport and metabolism	gamma-glutamylcyclotransferase 2-2-like [Dendrobium catenatum]
gene-MA16_Dca028284	12	12	12	44	59	50	0.217303	0.280852	0.252181	1.05088	1.38983	1.17519	4.35e-05	1.1246	up	--	--	--	--	--	--	--	Purine nucleobase transmembrane transport;; EamA-like transporter family	Purine permease 1 OS=Arabidopsis thaliana OX=3702 GN=PUP1 PE=1 SV=1	U	Intracellular trafficking, secretion, and vesicular transport	Purine permease 3 [Dendrobium catenatum]
gene-MA16_Dca017328	465	178	286	165	254	195	3.24859	1.5812	2.40242	1.3639	2.2488	1.68108	0.00514685	-0.605541	down	[E]	Amino acid transport and metabolism	Molecular Function: transporter activity (GO:0005215);; Biological Process: transport (GO:0006810);; Cellular Component: integral component of membrane (GO:0016021);;	--	--	[E]	Amino acid transport and metabolism	POT family	Protein NRT1/ PTR FAMILY 7.3 OS=Arabidopsis thaliana OX=3702 GN=NPF7.3 PE=1 SV=2	E	Amino acid transport and metabolism	protein NRT1/ PTR FAMILY 7.3-like isoform X1 [Dendrobium catenatum]
gene-MA16_Dca010606	34	46	44	84	102	125	0.340671	0.688744	0.534247	1.45589	1.64511	2.03115	0.00115951	0.809759	up	--	--	--	K19307|1.53036e-84|bvg:104891586|K19307 25S rRNA (uracil2634-N3)-methyltransferase [EC:2.1.1.313] | (RefSeq) uncharacterized protein At4g26485-like	--	[S]	Function unknown	Domain of unknown function (DUF2431)	Heavy metal-associated isoprenylated plant protein 41 OS=Arabidopsis thaliana OX=3702 GN=HIPP41 PE=3 SV=1	S	Function unknown	heavy metal-associated isoprenylated plant protein 41-like isoform X2 [Dendrobium catenatum]
gene-MA16_Dca002750	1396	1018	717	669	678	781	12.531	12.0055	7.66637	7.95983	7.91421	8.97937	1.12e-05	-0.66686	down	--	--	--	--	--	[R]	General function prediction only	Zinc finger, C2H2 type;; Zinc-finger double-stranded RNA-binding	Protein indeterminate-domain 4, chloroplastic OS=Arabidopsis thaliana OX=3702 GN=IDD4 PE=1 SV=1	S	Function unknown	protein indeterminate-domain 5, chloroplastic-like [Dendrobium catenatum]
gene-MA16_Dca023133	672	427	450	907	869	908	8.60571	7.14822	6.89436	15.5127	14.6042	15.1021	2.67e-07	0.595814	up	[G]	Carbohydrate transport and metabolism	Cellular Component: membrane (GO:0016020);;	--	--	[R]	General function prediction only	Strictosidine synthase;; SMP-30/Gluconolaconase/LRE-like region;; NHL repeat	Protein STRICTOSIDINE SYNTHASE-LIKE 10 OS=Arabidopsis thaliana OX=3702 GN=SSL10 PE=2 SV=1	G	Carbohydrate transport and metabolism	Strictosidine synthase 3 [Dendrobium catenatum]
gene-MA16_Dca017692	117	66	58	184	250	254	0.787659	0.580275	0.407563	1.65749	2.21488	2.22519	9.78e-08	1.12588	up	[T]	Signal transduction mechanisms	Molecular Function: calmodulin-dependent protein kinase activity (GO:0004683);; Molecular Function: calcium ion binding (GO:0005509);; Molecular Function: calmodulin binding (GO:0005516);; Molecular Function: ATP binding (GO:0005524);; Cellular Component: nucleus (GO:0005634);; Cellular Component: cytoplasm (GO:0005737);; Molecular Function: calcium-dependent protein serine/threonine kinase activ…	K13412|2.5419e-155|pda:103709055|K13412 calcium-dependent protein kinase [EC:2.7.11.1] | (RefSeq) calcium and calcium/calmodulin-dependent serine/threonine-protein kinase-like	Plant-pathogen interaction (ko04626)	[T]	Signal transduction mechanisms	Protein kinase domain;; Protein tyrosine kinase;; EF-hand domain pair;; EF-hand domain;; EF hand;; EF hand;; EF-hand domain pair	Calcium and calcium/calmodulin-dependent serine/threonine-protein kinase OS=Lilium longiflorum OX=4690 GN=CCAMK PE=1 SV=1	T	Signal transduction mechanisms	Calcium and calcium/calmodulin-dependent serine/threonine-protein kinase [Dendrobium catenatum]
gene-MA16_Dca011181	2313	1702	1963	1429	1437	1454	124.852	120.274	126.831	103.014	101.77	101.984	1.29e-12	-0.635796	down	[C]	Energy production and conversion	Molecular Function: ATP binding (GO:0005524);; Cellular Component: chloroplast thylakoid membrane (GO:0009535);; Biological Process: ATP synthesis coupled proton transport (GO:0015986);; Cellular Component: proton-transporting ATP synthase complex, catalytic core F(1) (GO:0045261);; Molecular Function: proton-transporting ATP synthase activity, rotational mechanism (GO:0046933);; Molecular Functi…	K02114|6.81786e-33|egu:12079471|K02114 F-type H+-transporting ATPase subunit epsilon | (RefSeq) atpE, ElguCp046; ATP synthase CF1 epsilon subunit	Oxidative phosphorylation (ko00190);; Photosynthesis (ko00195)	[C]	Energy production and conversion	--	ATP synthase epsilon chain, chloroplastic OS=Phalaenopsis aphrodite subsp. formosana OX=308872 GN=atpE PE=3 SV=1	C	Energy production and conversion	ATP synthase epsilon chain, chloroplastic [Dendrobium catenatum]
gene-MA16_Dca003671	1403	1458	1485	2732	3365	2931	30.6499	41.5938	38.7007	81.2554	98.8612	84.1493	3.05e-09	0.795917	up	--	--	Biological Process: defense response (GO:0006952);;	--	--	--	--	LURP-one-related	Protein LURP-one-related 15 OS=Arabidopsis thaliana OX=3702 GN=At5g01750 PE=1 SV=1	S	Function unknown	protein LURP-one-related 15-like [Dendrobium catenatum]
gene-MA16_Dca004982	3741	2443	2579	1753	2264	2234	44.9384	38.7013	37.1324	28.1406	35.6769	34.923	5.41e-08	-0.62893	down	[O]	Posttranslational modification, protein turnover, chaperones	Molecular Function: peroxidase activity (GO:0004601);; Cellular Component: chloroplast thylakoid (GO:0009534);; Molecular Function: peroxiredoxin activity (GO:0051920);; Biological Process: oxidation-reduction process (GO:0055114);; Biological Process: cellular oxidant detoxification (GO:0098869);;	K03564|1.56419e-98|egu:105058599|K03564 peroxiredoxin Q/BCP [EC:1.11.1.15] | (RefSeq) peroxiredoxin Q, chloroplastic	--	[O]	Posttranslational modification, protein turnover, chaperones	AhpC/TSA family;; Redoxin	Peroxiredoxin Q, chloroplastic OS=Populus jackii OX=640484 GN=PRXQ PE=1 SV=1	O	Posttranslational modification, protein turnover, chaperones	Peroxiredoxin Q, chloroplastic [Dendrobium catenatum]
gene-MA16_Dca009740	74	59	84	170	183	124	1.02059	1.07229	1.38737	3.14364	3.32324	2.23648	0.000744665	0.755699	up	--	--	--	--	--	[GC]	Carbohydrate transport and metabolism;; Energy production and conversion	--	Cyanidin 3-O-rutinoside 5-O-glucosyltransferase OS=Iris hollandica OX=35876 GN=5GT PE=1 SV=1	S	Function unknown	Cyanidin 3-O-rutinoside 5-O-glucosyltransferase [Dendrobium catenatum]
gene-MA16_Dca018721	1775	1239	1516	2997	3954	3000	25.5981	23.2649	26.0747	57.7407	75.0663	55.9326	1.37e-12	0.90282	up	[H]	Coenzyme transport and metabolism	Molecular Function: alternative oxidase activity (GO:0009916);; Cellular Component: integral component of membrane (GO:0016021);; Molecular Function: metal ion binding (GO:0046872);; Biological Process: oxidation-reduction process (GO:0055114);; Cellular Component: respiratory chain (GO:0070469);;	K17893|1.61778e-168|egu:105042535|K17893 ubiquinol oxidase [EC:1.10.3.11] | (RefSeq) ubiquinol oxidase 2, mitochondrial-like	--	--	--	Alternative oxidase	Ubiquinol oxidase 1a, mitochondrial OS=Arabidopsis thaliana OX=3702 GN=AOX1A PE=1 SV=2	S	Function unknown	ubiquinol oxidase 2, mitochondrial-like [Dendrobium catenatum]
gene-MA16_Dca002417	199	183	170	454	305	359	2.41595	2.91096	2.46634	7.36059	4.86361	5.6643	3.89e-05	0.732024	up	[I]	Lipid transport and metabolism	Biological Process: lipid metabolic process (GO:0006629);; Cellular Component: integral component of membrane (GO:0016021);; Molecular Function: oxidoreductase activity, acting on paired donors, with oxidation of a pair of donors resulting in the reduction of molecular oxygen to two molecules of water (GO:0016717);; Biological Process: oxidation-reduction process (GO:0055114);;	K10256|0|bdi:100835723|K10256 omega-6 fatty acid desaturase / acyl-lipid omega-6 desaturase (Delta-12 desaturase) [EC:1.14.19.6 1.14.19.22] | (RefSeq) fatty acid desaturase DES2	Biosynthesis of unsaturated fatty acids (ko01040);; Fatty acid metabolism (ko01212)	--	--	Fatty acid desaturase;; Domain of unknown function (DUF3474)	Omega-6 fatty acid desaturase, endoplasmic reticulum isozyme 2 OS=Glycine max OX=3847 GN=FAD2-2 PE=2 SV=1	I	Lipid transport and metabolism	omega-6 fatty acid desaturase, endoplasmic reticulum isozyme 2-like [Dendrobium catenatum]
gene-MA16_Dca008354	166	107	70	456	398	422	1.82209	1.52737	0.918447	6.68122	5.74087	6.02326	6.39e-15	1.50173	up	[T]	Signal transduction mechanisms	Molecular Function: protein serine/threonine kinase activity (GO:0004674);; Molecular Function: ATP binding (GO:0005524);; Biological Process: protein phosphorylation (GO:0006468);; Biological Process: signal transduction (GO:0007165);;	--	--	[T]	Signal transduction mechanisms	Protein kinase domain;; Protein tyrosine kinase;; NAF domain;; Kinase-like	CBL-interacting protein kinase 6 OS=Oryza sativa subsp. japonica OX=39947 GN=CIPK6 PE=2 SV=1	T	Signal transduction mechanisms	CBL-interacting protein kinase 6-like [Dendrobium catenatum]
gene-MA16_Dca017521	591	426	433	1026	1029	825	6.86843	6.47841	6.03745	15.9026	15.6854	12.4773	2.5e-09	0.768219	up	--	--	Molecular Function: L-serine transmembrane transporter activity (GO:0015194);; Biological Process: L-serine transport (GO:0015825);; Cellular Component: integral component of membrane (GO:0016021);;	--	--	[S]	Function unknown	Serine incorporator (Serinc)	--	S	Function unknown	serine incorporator 1-like [Dendrobium catenatum]
gene-MA16_Dca011313	548	528	469	318	341	381	5.29258	6.68329	5.42115	4.10136	4.31916	4.77403	5.97e-07	-0.714856	down	--	--	--	--	--	--	--	Transferase family	Uncharacterized acetyltransferase At3g50280 OS=Arabidopsis thaliana OX=3702 GN=At3g50280 PE=3 SV=1	S	Function unknown	uncharacterized acetyltransferase At3g50280-like [Dendrobium catenatum]
gene-MA16_Dca001696	154	257	200	440	696	474	1.48011	1.12519	1.0401	1.6308	5.32964	2.07746	2.01e-05	0.943154	up	[DZ]	Cell cycle control, cell division, chromosome partitioning;; Cytoskeleton	--	--	--	[S]	Function unknown	Regulator of chromosome condensation (RCC1) repeat;; Regulator of chromosome condensation (RCC1) repeat	Ultraviolet-B receptor UVR8 OS=Arabidopsis thaliana OX=3702 GN=UVR8 PE=1 SV=1	DZ	Cell cycle control, cell division, chromosome partitioning;; Cytoskeleton	Ultraviolet-B receptor UVR8 [Dendrobium catenatum]
gene-MA16_Dca003526	152	130	100	409	247	248	0.848159	0.951562	0.667237	3.05326	1.81309	1.80361	2.81e-05	0.882331	up	--	--	Biological Process: fatty acid biosynthetic process (GO:0006633);; Molecular Function: dioxygenase activity (GO:0051213);;	K15718|0|mus:103974527|K15718 linoleate 9S-lipoxygenase [EC:1.13.11.58] | (RefSeq) linoleate 9S-lipoxygenase A-like	Linoleic acid metabolism (ko00591)	--	--	Lipoxygenase;; PLAT/LH2 domain	Probable linoleate 9S-lipoxygenase 5 OS=Solanum tuberosum OX=4113 GN=LOX1.5 PE=2 SV=1	S	Function unknown	probable linoleate 9S-lipoxygenase 5 [Dendrobium catenatum]
gene-MA16_Dca014525	151	148	124	254	312	235	2.51757	3.19201	2.49179	5.58206	6.76587	5.10565	0.000560644	0.638016	up	--	--	--	--	--	[T]	Signal transduction mechanisms	BAG domain	BAG family molecular chaperone regulator 1 OS=Arabidopsis thaliana OX=3702 GN=BAG1 PE=1 SV=1	O	Posttranslational modification, protein turnover, chaperones	BAG family molecular chaperone regulator 1-like [Dendrobium catenatum]
gene-MA16_Dca013611	602	229	375	2864	2288	2379	7.4452	3.68503	5.53152	47.2498	37.1014	38.2599	5.72e-36	2.22024	up	[H]	Coenzyme transport and metabolism	Biological Process: metabolic process (GO:0008152);; Molecular Function: hydrolase activity (GO:0016787);;	K07025|1.08361e-132|pda:103703515|K07025 putative hydrolase of the HAD superfamily | (RefSeq) uncharacterized protein C24B11.05	--	[R]	General function prediction only	Haloacid dehalogenase-like hydrolase;; HAD-hyrolase-like	--	S	Function unknown	hypothetical protein MA16_Dca013611 [Dendrobium catenatum]
gene-MA16_Dca025403	2828	2874	2919	9437	6003	7447	27.5578	36.5954	34.0616	122.585	76.1771	94.3882	3.01e-13	1.10707	up	--	--	Cellular Component: endomembrane system (GO:0012505);; Cellular Component: membrane-bounded organelle (GO:0043227);; Cellular Component: intracellular organelle (GO:0043229);; Cellular Component: cytoplasmic part (GO:0044444);;	--	--	--	--	BURP domain	BURP domain-containing protein 3 OS=Oryza sativa subsp. japonica OX=39947 GN=BURP3 PE=2 SV=1	S	Function unknown	BURP domain-containing protein 3 [Dendrobium catenatum]
gene-MA16_Dca025800	798	611	688	1080	1488	1804	3.90868	3.94189	4.01896	7.08106	9.61081	11.5646	2.81e-07	0.798998	up	--	--	--	--	--	--	--	Plant protein of unknown function (DUF863)	--	S	Function unknown	uncharacterized protein LOC110115596 [Dendrobium catenatum]
gene-MA16_Dca009646	92	37	56	153	182	95	2.40419	1.31461	1.78265	5.50288	6.62937	3.3623	0.0017657	0.78181	up	[C]	Energy production and conversion	Cellular Component: cell wall (GO:0005618);; Cellular Component: cytosol (GO:0005829);; Cellular Component: plasma membrane (GO:0005886);; Cellular Component: plasmodesma (GO:0009506);; Biological Process: oxygen transport (GO:0015671);; Molecular Function: oxygen binding (GO:0019825);; Molecular Function: heme binding (GO:0020037);; Molecular Function: metal ion binding (GO:0046872);;	--	--	[C]	Energy production and conversion	Globin	Non-symbiotic hemoglobin 2 OS=Oryza sativa subsp. japonica OX=39947 GN=HB2 PE=2 SV=1	C	Energy production and conversion	non-symbiotic hemoglobin [Dendrobium catenatum]
gene-MA16_Dca006950	327	319	323	148	155	189	3.39087	4.34098	4.02143	2.04356	2.10317	2.54675	8.29e-10	-1.05682	down	--	--	--	--	--	[R]	General function prediction only	BTB/POZ domain	BTB/POZ domain-containing protein At5g41330 OS=Arabidopsis thaliana OX=3702 GN=At5g41330 PE=2 SV=1	S	Function unknown	BTB/POZ domain-containing protein At5g41330 [Dendrobium catenatum]
gene-MA16_Dca024717	48	21	41	74	91	80	0.304496	0.166532	0.329469	0.6062	0.787139	0.691524	0.00545675	0.705956	up	--	--	Molecular Function: DNA binding (GO:0003677);; Cellular Component: nucleus (GO:0005634);; Biological Process: regulation of transcription, DNA-templated (GO:0006355);;	--	--	--	--	No apical meristem (NAM) protein	NAC domain-containing protein 71 OS=Arabidopsis thaliana OX=3702 GN=NAC071 PE=2 SV=1	S	Function unknown	NAC domain-containing protein 74 [Dendrobium catenatum]
gene-MA16_Dca000513	2128	1531	1601	3739	3606	4118	41.9831	39.2536	37.8303	98.8462	96.6056	105.418	2.21e-27	0.922488	up	[O]	Posttranslational modification, protein turnover, chaperones	Molecular Function: glutathione transferase activity (GO:0004364);; Cellular Component: mitochondrion (GO:0005739);; Biological Process: glutathione metabolic process (GO:0006749);;	K00799|9.42824e-110|mus:103973270|K00799 glutathione S-transferase [EC:2.5.1.18] | (RefSeq) glutathione S-transferase T1-like	Glutathione metabolism (ko00480)	[O]	Posttranslational modification, protein turnover, chaperones	Glutathione S-transferase, N-terminal domain;; Glutathione S-transferase, N-terminal domain;; Glutathione S-transferase, N-terminal domain	Glutathione S-transferase T1 OS=Arabidopsis thaliana OX=3702 GN=GSTT1 PE=2 SV=1	O	Posttranslational modification, protein turnover, chaperones	glutathione S-transferase T1-like [Dendrobium catenatum]
gene-MA16_Dca017694	174	227	224	350	490	413	8.3207	14.2675	12.8315	22.4395	30.8693	25.7565	0.000747048	0.668947	up	--	--	--	--	--	--	--	Late embryogenesis abundant protein	Late embryogenesis abundant protein Lea5 OS=Citrus sinensis OX=2711 GN=LEA5 PE=2 SV=1	S	Function unknown	late embryogenesis abundant protein Lea5-like [Dendrobium catenatum]
gene-MA16_Dca021959	1537	1994	1807	1359	1002	849	11.43	19.4307	16.0952	13.4953	9.78216	8.20842	4.6e-06	-0.839567	down	[G]	Carbohydrate transport and metabolism	Biological Process: polysaccharide catabolic process (GO:0000272);; Molecular Function: beta-amylase activity (GO:0016161);; Biological Process: cellular carbohydrate metabolic process (GO:0044262);;	K01177|0|pda:103710765|K01177 beta-amylase [EC:3.2.1.2] | (RefSeq) beta-amylase 3, chloroplastic	Starch and sucrose metabolism (ko00500)	--	--	Glycosyl hydrolase family 14	Beta-amylase 3, chloroplastic OS=Arabidopsis thaliana OX=3702 GN=BAM3 PE=1 SV=3	S	Function unknown	Beta-amylase 3, chloroplastic [Dendrobium catenatum]
gene-MA16_Dca026045	65	39	62	118	132	140	4.23448	3.28588	4.82474	10.3266	11.326	11.9513	0.000156254	0.844546	up	[O]	Posttranslational modification, protein turnover, chaperones	Biological Process: sulfate assimilation (GO:0000103);; Molecular Function: protein disulfide isomerase activity (GO:0003756);; Molecular Function: thioredoxin-disulfide reductase activity (GO:0004791);; Cellular Component: cytosol (GO:0005829);; Cellular Component: plasma membrane (GO:0005886);; Biological Process: protein folding (GO:0006457);; Biological Process: glycerol ether metabolic proce…	K03671|3.22284e-30|ath:AT1G11530|K03671 thioredoxin 1 | (RefSeq) CXXS1; C-terminal cysteine residue is changed to a serine 1	--	[O]	Posttranslational modification, protein turnover, chaperones	Thioredoxin	Thioredoxin-like protein CXXS1 OS=Arabidopsis thaliana OX=3702 GN=CXXS1 PE=2 SV=2	O	Posttranslational modification, protein turnover, chaperones	thioredoxin-like protein CXXS1 [Dendrobium catenatum]
gene-MA16_Dca025534	4757	3824	2601	6262	7290	7453	135.202	142.34	88.5286	237.719	271.996	275.317	5.23e-07	0.68895	up	[S]	Function unknown	--	--	--	--	--	D-mannose binding lectin	Mannose-specific lectin OS=Galanthus nivalis OX=4670 PE=1 SV=1	S	Function unknown	mannose-specific lectin-like [Dendrobium catenatum]
gene-MA16_Dca021534	272	187	237	428	512	442	2.30941	2.03369	2.19428	4.92545	5.73669	4.85187	7.34e-07	0.745396	up	[P]	Inorganic ion transport and metabolism	Molecular Function: transporter activity (GO:0005215);; Biological Process: transport (GO:0006810);; Cellular Component: integral component of membrane (GO:0016021);;	--	--	[P]	Inorganic ion transport and metabolism	Natural resistance-associated macrophage protein	Metal transporter Nramp3 OS=Oryza sativa subsp. japonica OX=39947 GN=NRAMP3 PE=2 SV=1	P	Inorganic ion transport and metabolism	metal transporter Nramp3-like [Dendrobium catenatum]
gene-MA16_Dca009105	458	435	354	304	262	300	4.45754	5.51328	4.10794	3.92532	3.31746	3.76559	1.21e-05	-0.662661	down	[Q]	Secondary metabolites biosynthesis, transport and catabolism	--	--	--	[QR]	Secondary metabolites biosynthesis, transport and catabolism;; General function prediction only	non-haem dioxygenase in morphine synthesis N-terminal;; 2OG-Fe(II) oxygenase superfamily	2-oxoglutarate-dependent dioxygenase DAO OS=Oryza sativa subsp. japonica OX=39947 GN=DAO PE=2 SV=2	S	Function unknown	1-aminocyclopropane-1-carboxylate oxidase like 7 [Dendrobium catenatum]
gene-MA16_Dca022786	207	175	205	145	135	108	3.60181	3.9897	4.26945	3.3731	3.08019	2.44932	0.000329797	-0.685949	down	--	--	--	--	--	--	--	Protein of unknown function (DUF1645)	--	S	Function unknown	uncharacterized protein LOC110100418 [Dendrobium catenatum]
gene-MA16_Dca008977	1244	921	1106	817	796	754	5.2596	5.04927	5.4905	4.92742	4.3251	4.12723	1.28e-08	-0.626374	down	[P]	Inorganic ion transport and metabolism	--	K01537|0|pda:103701502|K01537 Ca2+-transporting ATPase [EC:3.6.3.8] | (RefSeq) calcium-transporting ATPase 8, plasma membrane-type-like	--	[P]	Inorganic ion transport and metabolism	Cation transporting ATPase, C-terminus;; E1-E2 ATPase;; haloacid dehalogenase-like hydrolase;; Ca2+-ATPase N terminal autoinhibitory domain;; Cation transport ATPase (P-type);; Cation transporter/ATPase, N-terminus	Calcium-transporting ATPase 5, plasma membrane-type OS=Oryza sativa subsp. japonica OX=39947 GN=ACA5 PE=1 SV=2	P	Inorganic ion transport and metabolism	calcium-transporting ATPase 9, plasma membrane-type-like [Dendrobium catenatum]
gene-MA16_Dca004886	63	57	30	115	84	144	0.388936	0.455244	0.216158	1.13615	0.679133	1.37612	0.00342929	0.734771	up	--	--	Biological Process: microtubule cytoskeleton organization (GO:0000226);; Biological Process: cytokinesis (GO:0000910);; Molecular Function: microtubule binding (GO:0008017);;	K16732|0|egu:105032762|K16732 protein regulator of cytokinesis 1 | (RefSeq) 65-kDa microtubule-associated protein 6	--	[DZ]	Cell cycle control, cell division, chromosome partitioning;; Cytoskeleton	Microtubule associated protein (MAP65/ASE1 family)	65-kDa microtubule-associated protein 7 OS=Arabidopsis thaliana OX=3702 GN=MAP65-7 PE=2 SV=1	S	Function unknown	65-kDa microtubule-associated protein 6-like [Dendrobium catenatum]
gene-MA16_Dca006107	35	2	15	88	45	68	0.301734	0.013293	0.154327	1.01666	0.508169	0.765617	0.00335063	0.82302	up	[F]	Nucleotide transport and metabolism	Molecular Function: transporter activity (GO:0005215);; Cellular Component: integral component of membrane (GO:0016021);; Biological Process: transmembrane transport (GO:0055085);;	--	--	[F]	Nucleotide transport and metabolism	Permease family	Nucleobase-ascorbate transporter 6 OS=Arabidopsis thaliana OX=3702 GN=NAT6 PE=2 SV=2	F	Nucleotide transport and metabolism	Nucleobase-ascorbate transporter 6 [Dendrobium catenatum]
gene-MA16_Dca025885	124	81	126	254	251	267	0.561089	0.441581	0.726919	1.53959	1.61825	1.46917	1.28e-06	0.905049	up	[L]	Replication, recombination and repair	--	K10706|0|egu:105035897|K10706 senataxin [EC:3.6.4.-] | (RefSeq) helicase SEN1-like	--	[A]	RNA processing and modification	AAA domain;; AAA domain;; AAA domain;; AAA domain;; Viral (Superfamily 1) RNA helicase	Probable helicase MAGATAMA 3 OS=Arabidopsis thaliana OX=3702 GN=MAA3 PE=2 SV=1	L	Replication, recombination and repair	uncharacterized protein LOC110105878 [Dendrobium catenatum]
gene-MA16_Dca014117	399	264	308	586	600	525	4.51008	3.90662	4.18219	8.75926	8.85796	7.63212	6.19e-06	0.603257	up	--	--	--	--	--	[O]	Posttranslational modification, protein turnover, chaperones	Ring finger domain;; RING-H2 zinc finger domain;; Zinc finger, C3HC4 type (RING finger);; Zinc finger, C3HC4 type (RING finger);; RING-like zinc finger;; RING-type zinc-finger;; Anaphase-promoting complex subunit 11 RING-H2 finger	Probable E3 ubiquitin-protein ligase RHB1A OS=Arabidopsis thaliana OX=3702 GN=RHB1A PE=2 SV=1	O	Posttranslational modification, protein turnover, chaperones	probable E3 ubiquitin-protein ligase RHB1A [Dendrobium catenatum]
gene-MA16_Dca023996	33333	22329	22592	16663	20127	20844	394.433	346.031	320.117	263.313	312.607	320.513	4.8e-09	-0.591951	down	[F]	Nucleotide transport and metabolism	Biological Process: photosynthesis (GO:0015979);; Biological Process: chlorophyll biosynthetic process (GO:0015995);; Cellular Component: chloroplast membrane (GO:0031969);; Molecular Function: metal ion binding (GO:0046872);; Molecular Function: magnesium-protoporphyrin IX monomethyl ester (oxidative) cyclase activity (GO:0048529);; Biological Process: oxidation-reduction process (GO:0055114);;	K04035|0|egu:105036097|K04035 magnesium-protoporphyrin IX monomethyl ester (oxidative) cyclase [EC:1.14.13.81] | (RefSeq) magnesium-protoporphyrin IX monomethyl ester [oxidative] cyclase, chloroplastic	Porphyrin and chlorophyll metabolism (ko00860)	--	--	Rubrerythrin	Magnesium-protoporphyrin IX monomethyl ester [oxidative] cyclase, chloroplastic OS=Hordeum vulgare OX=4513 GN=CRD1 PE=1 SV=1	H	Coenzyme transport and metabolism	magnesium-protoporphyrin IX monomethyl ester [oxidative] cyclase, chloroplastic [Dendrobium catenatum]
gene-MA16_Dca008131	26	14	26	72	72	100	0.23956	0.161093	0.290292	0.888998	0.877383	1.2032	9.81e-06	1.15685	up	--	--	Biological Process: metabolic process (GO:0008152);; Molecular Function: transferase activity, transferring hexosyl groups (GO:0016758);;	--	--	[GC]	Carbohydrate transport and metabolism;; Energy production and conversion	UDP-glucoronosyl and UDP-glucosyl transferase	7-deoxyloganetin glucosyltransferase OS=Gardenia jasminoides OX=114476 GN=UGT85A24 PE=1 SV=1	S	Function unknown	7-deoxyloganetin glucosyltransferase-like [Dendrobium catenatum]
Dendrobium_catenatum_newGene_26665	2601	1794	2012	1455	1593	1703	57.0369	51.5297	52.8444	42.6054	45.8438	48.5432	5.2e-10	-0.59161	down	--	--	Biological Process: positive regulation of stomatal complex development (GO:2000123);;	--	--	--	--	Stomagen	EPIDERMAL PATTERNING FACTOR-like protein 9 OS=Arabidopsis thaliana OX=3702 GN=EPFL9 PE=1 SV=1	S	Function unknown	EPIDERMAL PATTERNING FACTOR-like protein 9 [Dendrobium catenatum]
gene-MA16_Dca027086	1637	959	1198	892	921	967	26.644	20.0472	23.2965	19.3983	19.2834	20.4391	5.11e-07	-0.588892	down	--	--	Molecular Function: calcium ion binding (GO:0005509);; Cellular Component: chloroplast thylakoid membrane (GO:0009535);; Cellular Component: photosystem II oxygen evolving complex (GO:0009654);; Biological Process: photosynthesis (GO:0015979);; Cellular Component: extrinsic component of membrane (GO:0019898);; Cellular Component: thylakoid lumen (GO:0031977);;	--	--	--	--	PsbP	PsbP domain-containing protein 5, chloroplastic OS=Arabidopsis thaliana OX=3702 GN=PPD5 PE=1 SV=3	S	Function unknown	psbP domain-containing protein 5, chloroplastic [Dendrobium catenatum]
Dendrobium_catenatum_newGene_22308	384	421	363	250	296	166	3.4682	4.97988	3.92698	3.01178	3.51163	1.94992	9.57e-05	-0.781578	down	--	--	--	K09419|6.65712e-85|mus:103983237|K09419 heat shock transcription factor, other eukaryote | (RefSeq) heat stress transcription factor B-2c-like	--	[K]	Transcription	HSF-type DNA-binding	Heat stress transcription factor B-2b OS=Oryza sativa subsp. japonica OX=39947 GN=HSFB2B PE=2 SV=1	K	Transcription	heat stress transcription factor B-2b-like [Dendrobium catenatum]
Dendrobium_catenatum_newGene_20997	68	48	33	219	164	126	1.00011	0.957945	0.566984	4.93511	3.151	2.38307	3.03e-07	1.22479	up	--	--	--	--	--	[R]	General function prediction only	zinc-binding in reverse transcriptase	--	S	Function unknown	uncharacterized protein LOC110097698 [Dendrobium catenatum]
gene-MA16_Dca005795	611	501	481	308	401	352	12.8659	13.821	12.1327	8.64839	11.0696	9.6241	2.16e-07	-0.721917	down	[S]	Function unknown	--	K02221|1.00179e-75|egu:105058630|K02221 YggT family protein | (RefSeq) ylmG homolog protein 2, chloroplastic	--	--	--	YGGT family	YlmG homolog protein 2, chloroplastic OS=Arabidopsis thaliana OX=3702 GN=YLMG2 PE=2 SV=1	S	Function unknown	ylmG homolog protein 2, chloroplastic [Dendrobium catenatum]
gene-MA16_Dca001048	3019	2006	2557	4506	5008	4910	28.1796	25.1284	28.5857	55.3817	62.6371	59.1953	5.17e-13	0.723815	up	[G]	Carbohydrate transport and metabolism	Molecular Function: phosphoglycerate kinase activity (GO:0004618);; Molecular Function: ATP binding (GO:0005524);; Biological Process: glycolytic process (GO:0006096);;	K00927|0|egu:105056157|K00927 phosphoglycerate kinase [EC:2.7.2.3] | (RefSeq) phosphoglycerate kinase 3, cytosolic	Glycolysis / Gluconeogenesis (ko00010);; Carbon fixation in photosynthetic organisms (ko00710);; Carbon metabolism (ko01200);; Biosynthesis of amino acids (ko01230)	[G]	Carbohydrate transport and metabolism	Phosphoglycerate kinase	Phosphoglycerate kinase, cytosolic OS=Triticum aestivum OX=4565 PE=2 SV=1	G	Carbohydrate transport and metabolism	phosphoglycerate kinase, cytosolic [Dendrobium catenatum]
gene-MA16_Dca003913	771	529	518	383	395	433	11.2348	9.8867	8.968	7.4386	7.52357	8.23645	7.8e-09	-0.720102	down	[E]	Amino acid transport and metabolism	Cellular Component: glycine cleavage complex (GO:0005960);; Biological Process: glycine decarboxylation via glycine cleavage system (GO:0019464);;	K02437|1.19343e-94|egu:105059577|K02437 glycine cleavage system H protein | (RefSeq) glycine cleavage system H protein 3, mitochondrial-like	Glycine, serine and threonine metabolism (ko00260);; Glyoxylate and dicarboxylate metabolism (ko00630)	[E]	Amino acid transport and metabolism	Glycine cleavage H-protein	Glycine cleavage system H protein, mitochondrial OS=Oryza sativa subsp. japonica OX=39947 GN=GDCSH PE=1 SV=1	E	Amino acid transport and metabolism	glycine cleavage system H protein, mitochondrial-like isoform X2 [Dendrobium catenatum]
gene-MA16_Dca003490	327	186	220	434	438	470	1.19497	1.41053	0.982234	1.76945	1.54983	1.60225	1.15e-05	0.653093	up	--	--	--	K10357|0|pda:103712562|K10357 myosin V | (RefSeq) myosin-12	--	[Z]	Cytoskeleton	Myosin head (motor domain);; IQ calmodulin-binding motif	Myosin-12 OS=Arabidopsis thaliana OX=3702 GN=XI-F PE=2 SV=1	Z	Cytoskeleton	hypothetical protein MA16_Dca003490 [Dendrobium catenatum]
gene-MA16_Dca006621	710	595	447	487	333	367	18.2216	20.0016	13.7462	16.6812	11.2126	12.2512	6.57e-05	-0.668919	down	[T]	Signal transduction mechanisms	Molecular Function: calcium ion binding (GO:0005509);; Cellular Component: mitochondrion (GO:0005739);;	K13448|4.22481e-74|pda:103705626|K13448 calcium-binding protein CML | (RefSeq) probable calcium-binding protein CML10	Plant-pathogen interaction (ko04626)	[T]	Signal transduction mechanisms	EF hand;; EF-hand domain pair;; EF hand;; EF-hand domain pair;; EF-hand domain;; Secreted protein acidic and rich in cysteine Ca binding region;; Cytoskeletal-regulatory complex EF hand	Probable calcium-binding protein CML10 OS=Oryza sativa subsp. japonica OX=39947 GN=CML10 PE=2 SV=1	DTZ	Cell cycle control, cell division, chromosome partitioning;; Signal transduction mechanisms;; Cytoskeleton	probable calcium-binding protein CML10 [Dendrobium catenatum]
gene-MA16_Dca027970	112948	101419	93538	69473	69276	76543	4079.92	4797.9	4045.95	3351.41	3284.65	3592.93	4.94e-15	-0.69228	down	[C]	Energy production and conversion	Cellular Component: chloroplast thylakoid membrane (GO:0009535);; Biological Process: photosynthetic electron transport chain (GO:0009767);; Cellular Component: integral component of membrane (GO:0016021);; Molecular Function: oxidoreductase activity (GO:0016491);; Molecular Function: electron transporter, transferring electrons within the cyclic electron transport pathway of photosynthesis activ…	K02637|4.22705e-78|pda:8890542|K02637 cytochrome b6-f complex subunit 4 | (RefSeq) petD, PhdaC_p053; cytochrome b6-f complex subunit IV	Photosynthesis (ko00195)	[C]	Energy production and conversion	Cytochrome b(C-terminal)/b6/petD	Cytochrome b6-f complex subunit 4 OS=Citrus sinensis OX=2711 GN=petD PE=3 SV=1	C	Energy production and conversion	Cytochrome b6-f complex subunit 4 [Dendrobium catenatum]
Dendrobium_catenatum_newGene_14202	26	26	13	125	37	64	0.161027	0.205655	0.091115	1.03208	0.298069	0.510088	0.00182906	0.873711	up	--	--	--	--	--	--	--	Peptide N-acetyl-beta-D-glucosaminyl asparaginase amidase A	Peptide-N4-(N-acetyl-beta-glucosaminyl)asparagine amidase A OS=Prunus dulcis OX=3755 PE=1 SV=2	S	Function unknown	peptide-N4-(N-acetyl-beta-glucosaminyl)asparagine amidase A-like [Dendrobium catenatum]
gene-MA16_Dca026995	156	166	141	90	96	57	4.38828	6.11994	4.75643	3.37941	3.52427	2.05753	6.04e-05	-0.903646	down	[O]	Posttranslational modification, protein turnover, chaperones	--	K13993|3.33492e-40|adu:107464855|K13993 HSP20 family protein | (RefSeq) 17.4 kDa class III heat shock protein	Protein processing in endoplasmic reticulum (ko04141)	[O]	Posttranslational modification, protein turnover, chaperones	Hsp20/alpha crystallin family	17.4 kDa class III heat shock protein OS=Arabidopsis thaliana OX=3702 GN=HSP17.4B PE=2 SV=1	O	Posttranslational modification, protein turnover, chaperones	18.6 kDa class III heat shock protein [Dendrobium catenatum]
gene-MA16_Dca012185	680	612	776	1538	1520	1131	6.89872	7.9349	9.20175	20.5511	19.9381	14.6916	2.41e-06	0.745839	up	[QV]	Secondary metabolites biosynthesis, transport and catabolism;; Defense mechanisms	Molecular Function: oxidoreductase activity (GO:0016491);;	--	--	[Q]	Secondary metabolites biosynthesis, transport and catabolism	Cytochrome P450	Isoflavone 2&apos;-hydroxylase OS=Glycyrrhiza echinata OX=46348 GN=CYP81E1 PE=1 SV=2	Q	Secondary metabolites biosynthesis, transport and catabolism	isoflavone 3&apos;-hydroxylase-like [Dendrobium catenatum]
gene-MA16_Dca000308	468	561	493	324	347	326	8.9197	14.0007	11.2521	8.23855	8.68071	8.06645	9.23e-06	-0.742768	down	--	--	Cellular Component: chloroplast thylakoid membrane (GO:0009535);; Cellular Component: integral component of membrane (GO:0016021);;	--	--	--	--	--	--	S	Function unknown	uncharacterized protein LOC110111907 [Dendrobium catenatum]
gene-MA16_Dca012252	23	16	17	54	58	63	0.258169	0.244191	0.22905	0.905535	0.876835	1.01833	0.000231096	0.974656	up	--	--	--	--	--	--	--	--	Transcription factor bHLH112 OS=Arabidopsis thaliana OX=3702 GN=BHLH112 PE=1 SV=1	S	Function unknown	transcription factor bHLH112-like [Dendrobium catenatum]
gene-MA16_Dca001857	24	36	37	102	74	105	0.185123	0.358786	0.337678	1.05976	0.757205	1.05589	0.000443219	0.908996	up	--	--	Cellular Component: plastid (GO:0009536);;	--	--	--	--	NPH3 family;; BTB/POZ domain	BTB/POZ domain-containing protein At3g08570 OS=Arabidopsis thaliana OX=3702 GN=At3g08570 PE=2 SV=2	S	Function unknown	putative BTB/POZ domain-containing protein At3g08660 [Dendrobium catenatum]
gene-MA16_Dca016888	606	525	439	756	902	1186	12.5285	14.2156	10.8687	20.8866	24.5098	31.9093	0.000104713	0.611341	up	--	--	--	--	--	--	--	--	--	--	--	heterogeneous nuclear ribonucleoprotein A3-like [Dendrobium catenatum]
Dendrobium_catenatum_newGene_19186	51	34	58	102	138	140	1.55896	1.35612	2.18016	4.02503	5.53473	5.8918	8.12e-05	0.935494	up	[L]	Replication, recombination and repair	Molecular Function: lyase activity (GO:0016829);;	K01669|5.25029e-34|pda:103707054|K01669 deoxyribodipyrimidine photo-lyase [EC:4.1.99.3] | (RefSeq) cryptochrome DASH, chloroplastic/mitochondrial	--	[LT]	Replication, recombination and repair;; Signal transduction mechanisms	FAD binding domain of DNA photolyase	Cryptochrome DASH, chloroplastic/mitochondrial OS=Oryza sativa subsp. japonica OX=39947 GN=CRYD PE=2 SV=1	L	Replication, recombination and repair	cryptochrome DASH, chloroplastic/mitochondrial [Phalaenopsis equestris]
gene-MA16_Dca022878	4758	3468	3229	2442	2983	2769	68.2332	65.125	55.4447	46.7529	56.1517	51.5849	4.53e-10	-0.636197	down	--	--	Biological Process: cellular process (GO:0009987);; Biological Process: single-organism process (GO:0044699);;	K17479|9.05609e-124|pda:103702504|K17479 glutaredoxin domain-containing cysteine-rich protein 1 | (RefSeq) uncharacterized LOC103702504	--	[O]	Posttranslational modification, protein turnover, chaperones	Glutaredoxin	Uncharacterized protein At5g39865 OS=Arabidopsis thaliana OX=3702 GN=At5g39865 PE=2 SV=1	O	Posttranslational modification, protein turnover, chaperones	uncharacterized protein LOC110100199 [Dendrobium catenatum]
gene-MA16_Dca004237	1200	1077	1017	2023	2166	1966	33.1065	38.914	33.6148	74.5828	78.4951	70.5272	4.76e-11	0.684275	up	--	--	Molecular Function: RNA binding (GO:0003723);; Biological Process: RNA phosphodiester bond hydrolysis (GO:0090501);;	--	--	--	--	--	Protein NUCLEAR FUSION DEFECTIVE 2 OS=Arabidopsis thaliana OX=3702 GN=NFD2 PE=2 SV=1	S	Function unknown	protein NUCLEAR FUSION DEFECTIVE 2 [Dendrobium catenatum]
gene-MA16_Dca007752	87	29	47	169	137	153	1.56036	0.677818	1.01259	4.09041	3.25624	3.58744	1.96e-05	1.02739	up	[L]	Replication, recombination and repair	Molecular Function: DNA binding (GO:0003677);; Cellular Component: nucleus (GO:0005634);; Biological Process: leading strand elongation (GO:0006272);; Biological Process: regulation of DNA replication (GO:0006275);; Biological Process: mismatch repair (GO:0006298);; Biological Process: translesion synthesis (GO:0019985);; Molecular Function: DNA polymerase processivity factor activity (GO:0030337…	K04802|9.07796e-180|vvi:100248466|K04802 proliferating cell nuclear antigen | (RefSeq) proliferating cell nuclear antigen-like	DNA replication (ko03030);; Base excision repair (ko03410);; Nucleotide excision repair (ko03420);; Mismatch repair (ko03430)	[L]	Replication, recombination and repair	Proliferating cell nuclear antigen, C-terminal domain;; Proliferating cell nuclear antigen, N-terminal domain;; Repair protein Rad1/Rec1/Rad17;; Rad9	Proliferating cell nuclear antigen OS=Nicotiana tabacum OX=4097 GN=PCNA PE=2 SV=1	L	Replication, recombination and repair	proliferating cell nuclear antigen [Dendrobium catenatum]
gene-MA16_Dca024640	618	558	597	1426	1557	1767	2.83935	4.25128	3.3529	8.50186	9.22748	10.6959	8.66e-21	1.16102	up	[TK]	Signal transduction mechanisms;; Transcription	--	K12129|0|egu:105044676|K12129 pseudo-response regulator 7 | (RefSeq) two-component response regulator-like PRR37	Circadian rhythm - plant (ko04712)	[K]	Transcription	Response regulator receiver domain;; CCT motif	Two-component response regulator-like PRR73 OS=Oryza sativa subsp. indica OX=39946 GN=PRR73 PE=2 SV=2	K	Transcription	two-component response regulator-like PRR73 [Dendrobium catenatum]
gene-MA16_Dca000267	163	126	152	274	288	287	1.83567	1.86112	2.21347	4.06079	4.56793	4.22596	2.67e-05	0.686387	up	[G]	Carbohydrate transport and metabolism	Molecular Function: pectate lyase activity (GO:0030570);; Biological Process: pectin catabolic process (GO:0045490);; Molecular Function: metal ion binding (GO:0046872);;	K01728|2.24544e-103|mus:103989738|K01728 pectate lyase [EC:4.2.2.2] | (RefSeq) probable pectate lyase 4	Pentose and glucuronate interconversions (ko00040)	--	--	Pectate lyase	Probable pectate lyase 4 OS=Arabidopsis thaliana OX=3702 GN=At1g30350 PE=2 SV=1	G	Carbohydrate transport and metabolism	Putative pectate lyase 21 [Dendrobium catenatum]
gene-MA16_Dca004518	43	52	32	15	8	6	3.04993	4.79839	2.67207	1.39281	0.736533	0.545036	2.56e-05	-1.18404	down	--	--	--	--	--	--	--	Arabinogalactan peptide	Arabinogalactan protein 41 OS=Arabidopsis thaliana OX=3702 GN=AGP41 PE=1 SV=1	S	Function unknown	Arabinogalactan peptide 22 [Dendrobium catenatum]
gene-MA16_Dca016914	96	88	72	51	41	46	3.80185	4.55601	3.39161	2.65525	2.1218	2.35006	0.000378867	-0.836387	down	--	--	--	--	--	--	--	--	--	--	--	hypothetical protein MA16_Dca016914 [Dendrobium catenatum]
gene-MA16_Dca006996	70	54	31	146	110	99	0.901334	0.922102	0.479692	2.53809	1.88393	1.66836	0.00174434	0.767002	up	[CIR]	Energy production and conversion;; Lipid transport and metabolism;; General function prediction only	Molecular Function: FMN binding (GO:0010181);; Molecular Function: oxidoreductase activity (GO:0016491);; Biological Process: oxidation-reduction process (GO:0055114);;	K11517|0|egu:105033990|K11517 (S)-2-hydroxy-acid oxidase [EC:1.1.3.15] | (RefSeq) peroxisomal (S)-2-hydroxy-acid oxidase	Glyoxylate and dicarboxylate metabolism (ko00630);; Carbon metabolism (ko01200);; Peroxisome (ko04146)	[C]	Energy production and conversion	FMN-dependent dehydrogenase	Peroxisomal (S)-2-hydroxy-acid oxidase OS=Spinacia oleracea OX=3562 PE=1 SV=1	C	Energy production and conversion	peroxisomal (S)-2-hydroxy-acid oxidase-like [Dendrobium catenatum]
gene-MA16_Dca005910	311	275	224	828	552	361	9.13071	10.5319	7.83259	32.4839	21.1941	13.7476	0.000417617	0.757342	up	--	--	--	--	--	--	--	--	--	S	Function unknown	hypothetical protein MA16_Dca005910 [Dendrobium catenatum]
gene-MA16_Dca006048	742	526	615	419	468	484	6.98932	6.6063	6.88554	5.26619	5.77611	6.00055	6.91e-07	-0.6079	down	--	--	--	--	--	[R]	General function prediction only	Zn-finger in Ran binding protein and others	Zinc finger protein VAR3, chloroplastic OS=Arabidopsis thaliana OX=3702 GN=VAR3 PE=1 SV=2	S	Function unknown	zinc finger protein VAR3, chloroplastic-like [Dendrobium catenatum]
gene-MA16_Dca026078	98	89	80	199	149	163	1.02816	1.16046	0.926103	2.5675	2.00576	2.11662	0.00168931	0.633187	up	--	--	Molecular Function: catalytic activity (GO:0003824);; Biological Process: ubiquitin-dependent protein catabolic process (GO:0006511);; Biological Process: protein ubiquitination (GO:0016567);; Cellular Component: intracellular part (GO:0044424);;	--	--	[O]	Posttranslational modification, protein turnover, chaperones	Ring finger domain;; RING-H2 zinc finger domain;; Zinc finger, C3HC4 type (RING finger);; RING-type zinc-finger;; Zinc finger, C3HC4 type (RING finger);; Anaphase-promoting complex subunit 11 RING-H2 finger	E3 ubiquitin-protein ligase At3g02290 OS=Arabidopsis thaliana OX=3702 GN=At3g02290 PE=2 SV=1	O	Posttranslational modification, protein turnover, chaperones	E3 ubiquitin-protein ligase [Dendrobium catenatum]
gene-MA16_Dca000347	352	349	388	613	698	793	3.00634	3.91139	3.97502	7.00919	7.84036	8.82443	1.21e-05	0.681767	up	--	--	--	K13508|1.11533e-160|egu:105047194|K13508 glycerol-3-phosphate acyltransferase [EC:2.3.1.15] | (RefSeq) glycerol-3-phosphate acyltransferase 1-like	Glycerolipid metabolism (ko00561);; Glycerophospholipid metabolism (ko00564)	--	--	haloacid dehalogenase-like hydrolase;; Acyltransferase	Glycerol-3-phosphate acyltransferase 1 OS=Arabidopsis thaliana OX=3702 GN=GPAT1 PE=1 SV=1	I	Lipid transport and metabolism	glycerol-3-phosphate acyltransferase 1-like [Dendrobium catenatum]
gene-MA16_Dca002795	92	76	43	28	45	36	4.94142	5.34819	2.77195	1.97755	3.18219	2.48683	0.00347592	-0.766002	down	--	--	--	--	--	--	--	Plant protein 1589 of unknown function (A_thal_3526)	--	S	Function unknown	uncharacterized protein LOC110098252 isoform X1 [Dendrobium catenatum]
gene-MA16_Dca010117	64	40	42	198	193	228	0.72432	0.598822	0.563185	3.02146	2.89011	3.38062	2.31e-15	1.61212	up	--	--	--	--	--	--	--	bHLH-MYC and R2R3-MYB transcription factors N-terminal;; Helix-loop-helix DNA-binding domain	Transcription factor bHLH14 OS=Arabidopsis thaliana OX=3702 GN=BHLH14 PE=1 SV=1	K	Transcription	transcription factor MYC3-like [Dendrobium catenatum]
gene-MA16_Dca024551	974	909	965	2364	3562	3897	18.7065	22.8682	22.2014	60.6615	89.8414	97.3153	6.14e-20	1.4469	up	--	--	Molecular Function: organic cyclic compound binding (GO:0097159);; Molecular Function: heterocyclic compound binding (GO:1901363);;	K01166|5.06397e-88|pda:103704444|K01166 ribonuclease T2 [EC:3.1.27.1] | (RefSeq) extracellular ribonuclease LE-like	--	[A]	RNA processing and modification	Ribonuclease T2 family	Ribonuclease 3 OS=Arabidopsis thaliana OX=3702 GN=RNS3 PE=2 SV=1	S	Function unknown	ribonuclease 3-like [Dendrobium catenatum]
gene-MA16_Dca018264	66	95	105	59	28	20	0.483106	0.912442	0.924064	0.576708	0.26628	0.186205	0.000740669	-0.928492	down	[T]	Signal transduction mechanisms	--	--	--	[T]	Signal transduction mechanisms	Protein kinase domain;; Protein tyrosine kinase;; Wall-associated receptor kinase galacturonan-binding	Rust resistance kinase Lr10 OS=Triticum aestivum OX=4565 GN=LRK10 PE=2 SV=1	T	Signal transduction mechanisms	rust resistance kinase Lr10-like isoform X1 [Dendrobium catenatum]
gene-MA16_Dca000722	33	13	14	81	81	54	0.685602	0.532	0.428162	2.22074	2.00557	1.30463	7.26e-05	1.07542	up	[E]	Amino acid transport and metabolism	Biological Process: methionine biosynthetic process (GO:0009086);; Cellular Component: intracellular part (GO:0044424);; Molecular Function: dioxygenase activity (GO:0051213);;	K08967|2.51598e-71|nnu:104596618|K08967 1,2-dihydroxy-3-keto-5-methylthiopentene dioxygenase [EC:1.13.11.53 1.13.11.54] | (RefSeq) 1,2-dihydroxy-3-keto-5-methylthiopentene dioxygenase 2	Cysteine and methionine metabolism (ko00270)	[S]	Function unknown	ARD/ARD' family;; AraC-like ligand binding domain;; Cupin domain	1,2-dihydroxy-3-keto-5-methylthiopentene dioxygenase 2 OS=Oryza sativa subsp. japonica OX=39947 GN=ARD2 PE=2 SV=1	S	Function unknown	1,2-dihydroxy-3-keto-5-methylthiopentene dioxygenase 2-like isoform X1 [Dendrobium catenatum]
Dendrobium_catenatum_newGene_34702	69	38	54	107	88	138	0.693128	0.503765	0.665467	1.47744	1.18463	1.81571	0.00437827	0.674552	up	--	--	--	--	--	--	--	Protein of unknown function (DUF789)	--	S	Function unknown	uncharacterized protein LOC110098080 [Dendrobium catenatum]
gene-MA16_Dca013846	274	438	365	583	827	801	6.09367	12.7361	9.69958	17.3082	24.1203	23.1253	0.000935568	0.677914	up	[O]	Posttranslational modification, protein turnover, chaperones	--	K13993|5.90376e-62|aip:107629638|K13993 HSP20 family protein | (RefSeq) heat shock 22 kDa protein, mitochondrial	Protein processing in endoplasmic reticulum (ko04141)	[O]	Posttranslational modification, protein turnover, chaperones	Hsp20/alpha crystallin family	Small heat shock protein, chloroplastic OS=Oxybasis rubra OX=3560 GN=HSP23 PE=2 SV=1	O	Posttranslational modification, protein turnover, chaperones	small heat shock protein, chloroplastic-like [Dendrobium catenatum]
gene-MA16_Dca015926	74	59	41	1942	1871	1441	1.37743	1.44268	0.902841	48.4792	45.8945	34.9905	3.15e-143	4.25682	up	--	--	Cellular Component: membrane (GO:0016020);; Biological Process: metal ion transport (GO:0030001);; Molecular Function: metal ion transmembrane transporter activity (GO:0046873);; Biological Process: transmembrane transport (GO:0055085);;	K14709|1.61018e-83|mus:103981945|K14709 solute carrier family 39 (zinc transporter), member 1/2/3 | (RefSeq) zinc transporter 8-like	--	[P]	Inorganic ion transport and metabolism	ZIP Zinc transporter	Zinc transporter 5 OS=Oryza sativa subsp. japonica OX=39947 GN=ZIP5 PE=2 SV=1	P	Inorganic ion transport and metabolism	Zinc transporter 5 [Dendrobium catenatum]
gene-MA16_Dca011815	61	62	48	275	240	194	1.06091	1.19398	0.842875	6.91977	5.79601	4.66297	2.55e-13	1.5422	up	--	--	--	--	--	[K]	Transcription	CCT motif	Transcription factor GHD7 OS=Oryza sativa subsp. japonica OX=39947 GN=GHD7 PE=1 SV=1	S	Function unknown	transcription factor GHD7-like [Dendrobium catenatum]
gene-MA16_Dca016935	84	48	29	101	109	158	1.18813	0.895733	0.48687	1.91782	2.03159	2.91444	0.00294992	0.751803	up	--	--	--	K08272|0|mus:103973430|K08272 calcium binding protein 39 | (RefSeq) putative MO25-like protein At5g47540	--	[S]	Function unknown	Mo25-like	Putative MO25-like protein At5g47540 OS=Arabidopsis thaliana OX=3702 GN=At5g47540 PE=2 SV=1	S	Function unknown	putative MO25-like protein At5g47540 isoform X1 [Dendrobium catenatum]
gene-MA16_Dca008192	31	22	27	73	52	84	0.346921	0.32622	0.368625	1.11987	0.787125	1.25064	0.00146452	0.827282	up	--	--	Molecular Function: hydrolase activity, hydrolyzing O-glycosyl compounds (GO:0004553);; Biological Process: carbohydrate metabolic process (GO:0005975);;	--	--	--	--	Glycosyl hydrolases family 17	Glucan endo-1,3-beta-glucosidase 7 OS=Arabidopsis thaliana OX=3702 GN=At4g34480 PE=1 SV=2	G	Carbohydrate transport and metabolism	glucan endo-1,3-beta-glucosidase 7-like [Dendrobium catenatum]
gene-MA16_Dca004162	358	294	223	553	745	421	4.70499	5.06307	3.50192	9.70906	12.864	7.19231	0.000300439	0.691528	up	--	--	--	--	--	[R]	General function prediction only	Zinc finger C-x8-C-x5-C-x3-H type (and similar)	Zinc finger CCCH domain-containing protein 2 OS=Oryza sativa subsp. japonica OX=39947 GN=Os01g0192000 PE=2 SV=1	S	Function unknown	zinc finger CCCH domain-containing protein 2-like [Dendrobium catenatum]
gene-MA16_Dca004104	23	22	18	77	66	62	0.412016	0.508559	0.383011	1.89151	1.57099	1.47909	6.97e-05	1.03583	up	--	--	--	--	--	[S]	Function unknown	--	--	S	Function unknown	U-box domain-containing protein 4-like [Dendrobium catenatum]
gene-MA16_Dca014219	119	131	139	100	41	40	3.98253	5.73923	5.58258	4.48059	1.77151	1.71251	0.000633458	-0.895327	down	--	--	--	--	--	--	--	Protein of unknown function, DUF538	--	S	Function unknown	uncharacterized protein LOC110096357 [Dendrobium catenatum]
gene-MA16_Dca000598	425	458	389	293	325	311	4.79166	6.75961	5.24248	4.40693	4.80838	4.54365	0.000144648	-0.600501	down	--	--	--	--	--	[T]	Signal transduction mechanisms	Hyccin	--	S	Function unknown	uncharacterized protein LOC110112334 [Dendrobium catenatum]
gene-MA16_Dca019808	1312	1041	1118	764	850	796	6.50695	6.76499	6.64159	5.05989	5.5368	5.13206	2.29e-11	-0.688936	down	[R]	General function prediction only	--	--	--	--	--	AIG1 family;; 50S ribosome-binding GTPase	Translocase of chloroplast 159, chloroplastic OS=Arabidopsis thaliana OX=3702 GN=TOC159 PE=1 SV=1	S	Function unknown	Translocase of chloroplast 159, chloroplastic [Dendrobium catenatum]
gene-MA16_Dca013818	2001	1475	1582	956	1218	1002	21.6985	20.9437	20.5379	13.8438	17.3373	14.1085	9.28e-13	-0.815666	down	--	--	Biological Process: amino acid transmembrane transport (GO:0003333);; Cellular Component: plasma membrane (GO:0005886);; Molecular Function: amino acid transmembrane transporter activity (GO:0015171);; Cellular Component: integral component of membrane (GO:0016021);;	--	--	[E]	Amino acid transport and metabolism	Transmembrane amino acid transporter protein	Probable proline transporter 2 OS=Oryza sativa subsp. japonica OX=39947 GN=LOC_Os07g01090 PE=2 SV=1	E	Amino acid transport and metabolism	probable proline transporter 2 [Dendrobium catenatum]
Dendrobium_catenatum_newGene_13898	89	92	86	226	233	229	0.905794	1.25087	1.00498	3.19752	3.1819	3.02797	5.89e-08	1.01745	up	--	--	--	--	--	--	--	--	--	--	--	hypothetical protein MA16_Dca010469 [Dendrobium catenatum]
gene-MA16_Dca011523	121	104	96	225	170	265	1.34827	1.51331	1.30527	3.36436	2.50316	3.896	0.000261393	0.725905	up	--	--	--	--	--	--	--	--	--	S	Function unknown	hypothetical protein MA16_Dca011523 [Dendrobium catenatum]
gene-MA16_Dca013962	205	110	153	474	596	579	1.75341	1.10162	1.66242	5.00398	5.9753	6.21252	4.3e-19	1.48839	up	[R]	General function prediction only	Cellular Component: integral component of membrane (GO:0016021);;	K09775|1.69678e-73|nnu:104591652|K09775 uncharacterized protein | (RefSeq) uncharacterized membrane protein YuiD-like	--	--	--	Divergent PAP2 family	--	S	Function unknown	hypothetical protein MA16_Dca013962 [Dendrobium catenatum]
gene-MA16_Dca011021	111	81	76	179	140	171	0.507992	0.466981	0.448424	1.10058	0.857199	1.02867	0.00274596	0.592914	up	--	--	--	K18422|1.41762e-153|egu:105042788|K18422 helicase MOV-10 [EC:3.6.4.13] | (RefSeq) probable RNA helicase SDE3	--	[A]	RNA processing and modification	--	Probable RNA helicase SDE3 OS=Arabidopsis thaliana OX=3702 GN=SDE3 PE=1 SV=1	S	Function unknown	putative helicase MOV-10 isoform X2 [Dendrobium catenatum]
gene-MA16_Dca021481	42	35	17	202	261	106	1.09649	1.20931	0.519904	7.17459	9.11606	3.66267	7.11e-10	1.62319	up	--	--	--	--	--	--	--	--	--	S	Function unknown	uncharacterized protein LOC110114820 [Dendrobium catenatum]
gene-MA16_Dca007906	66	58	75	29	18	25	0.89526	1.00468	1.62787	0.520025	0.29031	0.438428	1.65e-05	-1.12958	down	[R]	General function prediction only	Molecular Function: O-methyltransferase activity (GO:0008171);; Biological Process: methylation (GO:0032259);;	K21311|1.33012e-104|egu:105032438|K21311 norbelladine O-methyltransferase [EC:2.1.1.336] | (RefSeq) caffeoyl-CoA O-methyltransferase-like	Phenylalanine metabolism (ko00360);; Phenylpropanoid biosynthesis (ko00940);; Flavonoid biosynthesis (ko00941);; Stilbenoid, diarylheptanoid and gingerol biosynthesis (ko00945)	[Q]	Secondary metabolites biosynthesis, transport and catabolism	O-methyltransferase;; Methyltransferase domain	Norbelladine 4&apos;-O-methyltransferase OS=Narcissus aff. pseudonarcissus MK-2014 OX=1540222 GN=N4OMT PE=1 SV=1	S	Function unknown	Caffeoyl-CoA O-methyltransferase [Dendrobium catenatum]
gene-MA16_Dca006612	86	158	109	86	66	69	0.872317	2.08917	1.32563	1.16451	0.878282	0.901495	0.00885416	-0.659084	down	[M]	Cell wall/membrane/envelope biogenesis	Biological Process: cellular process (GO:0009987);; Molecular Function: kinase activity (GO:0016301);;	K12761|6.62268e-173|egu:105044794|K12761 carbon catabolite-derepressing protein kinase [EC:2.7.11.1] | (RefSeq) CBL-interacting serine/threonine-protein kinase 14-like	--	[T]	Signal transduction mechanisms	Protein kinase domain;; Protein tyrosine kinase;; NAF domain;; Kinase-like	CBL-interacting serine/threonine-protein kinase 11 OS=Arabidopsis thaliana OX=3702 GN=CIPK11 PE=1 SV=1	T	Signal transduction mechanisms	CBL-interacting serine/threonine-protein kinase 11-like [Dendrobium catenatum]
gene-MA16_Dca026107	237	293	223	137	200	160	6.08443	9.87506	6.86418	4.68031	6.73922	5.33845	0.000851236	-0.683222	down	--	--	--	--	--	--	--	--	--	S	Function unknown	hypothetical protein MA16_Dca026107 [Dendrobium catenatum]
gene-MA16_Dca021594	65	68	58	177	142	119	3.01863	4.15111	3.24265	11.0872	8.77024	7.23868	0.00036071	0.80093	up	--	--	Biological Process: response to auxin (GO:0009733);;	K14488|2.19137e-34|csv:101204264|K14488 SAUR family protein | (RefSeq) auxin-induced protein X15-like	Plant hormone signal transduction (ko04075)	--	--	Auxin responsive protein	Auxin-responsive protein SAUR32 OS=Arabidopsis thaliana OX=3702 GN=SAUR32 PE=2 SV=1	S	Function unknown	auxin-responsive protein SAUR32-like [Dendrobium catenatum]
gene-MA16_Dca021318	189	179	262	154	139	147	3.45825	4.28257	5.73302	3.75533	3.32881	3.48906	0.0031332	-0.611681	down	--	--	Biological Process: transcription, DNA-templated (GO:0006351);;	--	--	--	--	No apical meristem (NAM) protein	NAC domain-containing protein 21/22 OS=Arabidopsis thaliana OX=3702 GN=NAC021 PE=1 SV=2	S	Function unknown	NAC domain-containing protein 21/22-like [Dendrobium catenatum]
gene-MA16_Dca015453	6507	3498	3948	2699	3422	3558	57.6701	40.5973	41.8981	31.9385	39.8048	40.9781	2.25e-06	-0.64092	down	[H]	Coenzyme transport and metabolism	Biological Process: protoporphyrinogen IX biosynthetic process (GO:0006782);; Molecular Function: glutamyl-tRNA reductase activity (GO:0008883);; Cellular Component: chloroplast (GO:0009507);; Biological Process: chlorophyll biosynthetic process (GO:0015995);; Molecular Function: NADP binding (GO:0050661);; Biological Process: oxidation-reduction process (GO:0055114);;	K02492|0|mus:103994962|K02492 glutamyl-tRNA reductase [EC:1.2.1.70] | (RefSeq) glutamyl-tRNA reductase 2	Porphyrin and chlorophyll metabolism (ko00860)	--	--	Glutamyl-tRNAGlu reductase, N-terminal domain;; Shikimate / quinate 5-dehydrogenase;; Glutamyl-tRNAGlu reductase, dimerisation domain;; NADP oxidoreductase coenzyme F420-dependent	Glutamyl-tRNA reductase, chloroplastic OS=Oryza sativa subsp. japonica OX=39947 GN=Os10g0502400 PE=2 SV=1	H	Coenzyme transport and metabolism	glutamyl-tRNA reductase 2-like [Dendrobium catenatum]
gene-MA16_Dca003860	86044	77265	69983	52909	60675	59765	1527.98	1797.36	1493.03	1258.26	1630.5	1383.06	1.56e-10	-0.603573	down	--	--	Cellular Component: photosystem II oxygen evolving complex (GO:0009654);; Biological Process: photosynthesis (GO:0015979);; Cellular Component: integral component of membrane (GO:0016021);;	K03541|6.0373e-45|egu:105049085|K03541 photosystem II 10kDa protein | (RefSeq) photosystem II 10 kDa polypeptide, chloroplastic	Photosynthesis (ko00195)	--	--	Photosystem II 10 kDa polypeptide PsbR	Photosystem II 10 kDa polypeptide, chloroplastic OS=Solanum tuberosum OX=4113 GN=PSBR PE=2 SV=1	S	Function unknown	Photosystem II 10 kDa polypeptide, chloroplastic [Dendrobium catenatum]
gene-MA16_Dca009415	730	1171	838	540	561	604	7.49353	15.7374	10.296	7.39326	7.55642	8.05322	3.79e-05	-0.792359	down	--	--	--	--	--	--	--	Hs1pro-1 protein C-terminus;; Hs1pro-1 N-terminus	Nematode resistance protein-like HSPRO2 OS=Arabidopsis thaliana OX=3702 GN=HSPRO2 PE=1 SV=1	S	Function unknown	nematode resistance protein-like HSPRO2 [Dendrobium catenatum]
gene-MA16_Dca006136	562	139	517	99	80	142	2.00771	0.647769	2.21007	0.471471	0.372166	0.656203	0.000382822	-1.00052	down	--	--	--	K11671|0|pda:103709973|K11671 nuclear factor related to kappa-B-binding protein | (RefSeq) uncharacterized LOC103709973	--	[K]	Transcription	--	--	S	Function unknown	uncharacterized protein LOC110110740 isoform X1 [Dendrobium catenatum]
gene-MA16_Dca010360	276	195	148	421	455	373	3.39372	3.09995	2.18491	6.92389	7.34938	5.90861	8.44e-06	0.759724	up	[I]	Lipid transport and metabolism	Molecular Function: hydrolase activity (GO:0016787);;	--	--	--	--	Serine aminopeptidase, S33;; Alpha/beta hydrolase family;; alpha/beta hydrolase fold	--	S	Function unknown	uncharacterized protein LOC110094708 isoform X1 [Dendrobium catenatum]
gene-MA16_Dca006642	187	146	139	329	282	238	1.56902	1.53164	1.32333	3.3836	2.85723	2.42511	0.000751726	0.593078	up	[E]	Amino acid transport and metabolism	Molecular Function: transporter activity (GO:0005215);; Biological Process: transport (GO:0006810);; Cellular Component: integral component of membrane (GO:0016021);;	K14638|0|egu:105057836|K14638 solute carrier family 15 (peptide/histidine transporter), member 3/4 | (RefSeq) protein NRT1/ PTR FAMILY 3.1	--	[E]	Amino acid transport and metabolism	POT family	Protein NRT1/ PTR FAMILY 3.1 OS=Arabidopsis thaliana OX=3702 GN=NPF3.1 PE=2 SV=1	E	Amino acid transport and metabolism	putative nitrite transporter [Dendrobium catenatum]
gene-MA16_Dca024559	3861	2198	2745	1254	1518	1692	118.14	88.0513	100.583	51.232	60.9419	67.2787	1.39e-16	-1.08013	down	[C]	Energy production and conversion	Molecular Function: copper ion binding (GO:0005507);; Molecular Function: electron carrier activity (GO:0009055);; Cellular Component: chloroplast thylakoid membrane (GO:0009535);; Biological Process: oxidation-reduction process (GO:0055114);;	K02638|8.18877e-56|egu:105059670|K02638 plastocyanin | (RefSeq) plastocyanin B'/B''	Photosynthesis (ko00195)	--	--	Copper binding proteins, plastocyanin/azurin family	Plastocyanin, chloroplastic OS=Pisum sativum OX=3888 GN=PETE PE=3 SV=1	C	Energy production and conversion	plastocyanin-like [Dendrobium catenatum]
gene-MA16_Dca012439	7	4	10	42	31	87	0.035608	0.026755	0.067698	0.322454	0.232978	0.648998	1.2e-05	1.23285	up	--	--	Biological Process: cytokinesis by cell plate formation (GO:0000911);; Molecular Function: GTPase activity (GO:0003924);; Molecular Function: GTP binding (GO:0005525);; Cellular Component: cell plate (GO:0009504);;	--	--	[UR]	Intracellular trafficking, secretion, and vesicular transport;; General function prediction only	Dynamin family;; 50S ribosome-binding GTPase	Dynamin-related protein 5A OS=Arabidopsis thaliana OX=3702 GN=DRP5A PE=2 SV=1	S	Function unknown	dynamin-related protein 5A isoform X1 [Dendrobium catenatum]
gene-MA16_Dca015125	6621	6935	6786	13677	14243	9606	182.785	250.751	224.345	504.287	516.168	344.65	3.44e-05	0.624718	up	[O]	Posttranslational modification, protein turnover, chaperones	Biological Process: protein peptidyl-prolyl isomerization (GO:0000413);; Molecular Function: peptidyl-prolyl cis-trans isomerase activity (GO:0003755);; Biological Process: protein folding (GO:0006457);;	--	--	[O]	Posttranslational modification, protein turnover, chaperones	Cyclophilin type peptidyl-prolyl cis-trans isomerase/CLD	Peptidyl-prolyl cis-trans isomerase OS=Catharanthus roseus OX=4058 GN=PCKR1 PE=1 SV=1	O	Posttranslational modification, protein turnover, chaperones	peptidyl-prolyl cis-trans isomerase [Dendrobium catenatum]
gene-MA16_Dca013947	4301	3701	3422	2685	2818	3016	39.2659	44.7456	37.6625	32.7114	34.0157	35.7355	4.02e-11	-0.597064	down	[E]	Amino acid transport and metabolism	Cellular Component: integral component of membrane (GO:0016021);; Molecular Function: 1-aminocyclopropane-1-carboxylate synthase activity (GO:0016847);; Molecular Function: pyridoxal phosphate binding (GO:0030170);; Biological Process: 1-aminocyclopropane-1-carboxylate biosynthetic process (GO:0042218);;	K14270|0|pda:103697389|K14270 aminotransferase | (RefSeq) probable aminotransferase ACS12	--	[T]	Signal transduction mechanisms	Aminotransferase class I and II	Probable aminotransferase ACS12 OS=Arabidopsis thaliana OX=3702 GN=ACS12 PE=2 SV=2	E	Amino acid transport and metabolism	probable aminotransferase ACS12 isoform X1 [Dendrobium catenatum]
gene-MA16_Dca017294	634	465	468	1271	1436	855	9.85077	9.46204	8.69766	26.3725	29.291	17.2654	3.51e-08	0.912278	up	--	--	--	--	--	--	--	Phosphate-induced protein 1 conserved region	Protein EXORDIUM OS=Arabidopsis thaliana OX=3702 GN=EXO PE=2 SV=1	S	Function unknown	protein EXORDIUM-like [Dendrobium catenatum]
gene-MA16_Dca009200	25	34	34	208	237	238	0.502261	0.871827	0.813949	5.56967	6.23439	6.21368	7.85e-22	2.13301	up	--	--	--	K14499|3.07303e-36|egu:105060874|K14499 BRI1 kinase inhibitor 1 | (RefSeq) BRI1 kinase inhibitor 1-like	Plant hormone signal transduction (ko04075)	--	--	--	Probable BRI1 kinase inhibitor 1 OS=Oryza sativa subsp. japonica OX=39947 GN=BKI1 PE=1 SV=1	T	Signal transduction mechanisms	BRI1 kinase inhibitor 1-like [Dendrobium catenatum]
gene-MA16_Dca016119	141	126	61	330	196	219	1.00341	1.17203	0.515696	3.13698	1.83232	2.02582	0.000956312	0.779658	up	[K]	Transcription	Molecular Function: protein kinase activity (GO:0004672);; Molecular Function: ATP binding (GO:0005524);; Biological Process: protein phosphorylation (GO:0006468);; Cellular Component: integral component of membrane (GO:0016021);;	--	--	--	--	Protein tyrosine kinase;; Protein kinase domain;; Leucine rich repeat;; Leucine Rich repeats (2 copies);; Leucine rich repeat N-terminal domain	LRR receptor kinase BAK1 OS=Oryza sativa subsp. indica OX=39946 GN=BAK1 PE=2 SV=1	S	Function unknown	leucine-rich repeat receptor-like serine/threonine-protein kinase At1g17230 [Dendrobium catenatum]
gene-MA16_Dca012943	292	206	120	106	120	99	4.65947	4.24929	2.24566	2.21265	2.47783	1.99304	7.6e-05	-0.876735	down	[G]	Carbohydrate transport and metabolism	Molecular Function: hydrolase activity, hydrolyzing O-glycosyl compounds (GO:0004553);; Cellular Component: cell wall (GO:0005618);; Biological Process: xyloglucan metabolic process (GO:0010411);; Molecular Function: xyloglucan:xyloglucosyl transferase activity (GO:0016762);; Biological Process: cell wall biogenesis (GO:0042546);; Cellular Component: apoplast (GO:0048046);; Biological Process: ce…	--	--	--	--	Glycosyl hydrolases family 16;; Xyloglucan endo-transglycosylase (XET) C-terminus	Probable xyloglucan endotransglucosylase/hydrolase protein 23 OS=Arabidopsis thaliana OX=3702 GN=XTH23 PE=2 SV=1	G	Carbohydrate transport and metabolism	probable xyloglucan endotransglucosylase/hydrolase protein 23 [Dendrobium catenatum]
Dendrobium_catenatum_newGene_22112	138	71	167	254	249	241	1.16845	0.788177	1.65307	2.42826	2.0371	3.23194	0.00395474	0.642858	up	[P]	Inorganic ion transport and metabolism	Molecular Function: calcium-transporting ATPase activity (GO:0005388);; Molecular Function: ATP binding (GO:0005524);; Cellular Component: integral component of plasma membrane (GO:0005887);; Biological Process: cellular calcium ion homeostasis (GO:0006874);; Cellular Component: intracellular membrane-bounded organelle (GO:0043231);; Molecular Function: metal ion binding (GO:0046872);; Biological…	K05853|5.2927e-133|nnu:104608753|K05853 Ca2+ transporting ATPase, sarcoplasmic/endoplasmic reticulum [EC:3.6.3.8] | (RefSeq) calcium-transporting ATPase 3, endoplasmic reticulum-type	--	[P]	Inorganic ion transport and metabolism	E1-E2 ATPase;; Cation transporter/ATPase, N-terminus	Calcium-transporting ATPase 3, endoplasmic reticulum-type OS=Arabidopsis thaliana OX=3702 GN=ECA3 PE=2 SV=3	P	Inorganic ion transport and metabolism	calcium-transporting ATPase 3, endoplasmic reticulum-type [Dendrobium catenatum]
gene-MA16_Dca005598	742	505	382	1270	1310	1442	7.74775	6.90652	4.76925	17.7039	17.953	19.5601	1.39e-13	1.06084	up	--	--	Molecular Function: transferase activity, transferring acyl groups (GO:0016746);;	K19747|0|mus:103973391|K19747 BAHD acyltransferase [EC:2.3.1.-] | (RefSeq) BAHD acyltransferase DCR	--	--	--	Transferase family	BAHD acyltransferase DCR OS=Arabidopsis thaliana OX=3702 GN=DCR PE=2 SV=1	S	Function unknown	BAHD acyltransferase DCR-like [Dendrobium catenatum]
gene-MA16_Dca015867	144	113	53	9	14	36	7.83971	8.03828	3.44158	0.591358	0.944373	2.52205	4.48e-07	-1.40904	down	--	--	Molecular Function: transferase activity (GO:0016740);; Biological Process: methylation (GO:0032259);;	K11434|9.09858e-21|pda:103721823|K11434 type I protein arginine methyltransferase [EC:2.1.1.319] | (RefSeq) probable protein arginine N-methyltransferase 1	--	--	--	--	Probable protein arginine N-methyltransferase 1 OS=Oryza sativa subsp. japonica OX=39947 GN=PRMT1 PE=2 SV=1	S	Function unknown	putative protein arginine N-methyltransferase 1 [Dendrobium catenatum]
gene-MA16_Dca002739	59	26	33	70	86	89	0.315892	0.174914	0.210491	0.482635	0.5998	0.614035	0.00903977	0.655066	up	--	--	--	--	--	--	--	DUF761-associated sequence motif	--	S	Function unknown	uncharacterized protein LOC110104237 [Dendrobium catenatum]
gene-MA16_Dca010517	4923	6423	4641	1896	956	811	52.5558	89.7987	59.3285	27.022	13.3915	11.2406	1e-06	-1.35618	down	[T]	Signal transduction mechanisms	Molecular Function: nucleotide binding (GO:0000166);; Molecular Function: protein kinase activity (GO:0004672);; Biological Process: phosphorylation (GO:0016310);;	K12761|3.77694e-158|egu:105044794|K12761 carbon catabolite-derepressing protein kinase [EC:2.7.11.1] | (RefSeq) CBL-interacting serine/threonine-protein kinase 14-like	--	[T]	Signal transduction mechanisms	Protein kinase domain;; Protein tyrosine kinase;; NAF domain;; Kinase-like	CBL-interacting serine/threonine-protein kinase 11 OS=Arabidopsis thaliana OX=3702 GN=CIPK11 PE=1 SV=1	T	Signal transduction mechanisms	CBL-interacting serine/threonine-protein kinase 11-like [Dendrobium catenatum]
gene-MA16_Dca026096	70	59	58	25	31	25	1.19946	1.32382	1.19988	0.562248	0.68968	0.552181	0.000105472	-0.988994	down	--	--	--	--	--	--	--	Seed dormancy control	Protein DOG1-like 3 OS=Arabidopsis thaliana OX=3702 GN=DOGL3 PE=2 SV=1	S	Function unknown	protein DELAY OF GERMINATION 1-like [Dendrobium catenatum]
gene-MA16_Dca022637	848	827	1047	1697	2040	2292	12.134	15.7594	17.9793	32.8457	38.997	43.3487	3.91e-08	0.857521	up	[TK]	Signal transduction mechanisms;; Transcription	Biological Process: phosphorelay signal transduction system (GO:0000160);; Cellular Component: intracellular (GO:0005622);;	K14492|5.08692e-61|pper:PRUPE_ppa011054mg|K14492 two-component response regulator ARR-A family | (RefSeq) hypothetical protein	Plant hormone signal transduction (ko04075)	[K]	Transcription	Response regulator receiver domain	Two-component response regulator ORR9 OS=Oryza sativa subsp. japonica OX=39947 GN=RR9 PE=2 SV=2	T	Signal transduction mechanisms	Two-component response regulator ARR9 [Dendrobium catenatum]
gene-MA16_Dca015091	588	436	566	1878	2457	2459	4.95308	4.80378	5.71119	21.1371	27.1786	26.9224	1.04e-39	1.78783	up	--	--	--	--	--	--	--	Plant protein of unknown function	Putative UPF0481 protein At3g02645 OS=Arabidopsis thaliana OX=3702 GN=At3g02645 PE=3 SV=1	S	Function unknown	putative UPF0481 protein At3g02645 [Dendrobium catenatum]
gene-MA16_Dca008685	1135	616	680	1494	2099	1902	36.3269	25.8277	26.0676	63.9017	88.2108	79.1322	2.86e-10	0.942788	up	--	--	--	--	--	--	--	ABA/WDS induced protein	--	--	--	abscisic stress-ripening protein 2-like [Dendrobium catenatum]
gene-MA16_Dca005527	163	109	190	102	83	41	5.54551	4.82836	7.7448	4.63897	3.70335	1.80405	0.000563329	-0.874572	down	--	--	--	--	--	--	--	Protein of unknown function, DUF538	--	S	Function unknown	uncharacterized protein LOC110114592 [Dendrobium catenatum]
gene-MA16_Dca004948	931	834	956	432	533	313	25.2674	29.6402	31.0504	15.6478	18.985	11.0394	4.48e-11	-1.14949	down	--	--	Molecular Function: calcium ion binding (GO:0005509);;	K02183|3.83807e-43|pda:103702967|K02183 calmodulin | (RefSeq) probable calcium-binding protein CML45	Phosphatidylinositol signaling system (ko04070);; Plant-pathogen interaction (ko04626)	[T]	Signal transduction mechanisms	EF hand;; EF-hand domain;; EF-hand domain pair;; EF hand	Probable calcium-binding protein CML30 OS=Arabidopsis thaliana OX=3702 GN=CML30 PE=2 SV=1	DTZ	Cell cycle control, cell division, chromosome partitioning;; Signal transduction mechanisms;; Cytoskeleton	probable calcium-binding protein CML45 [Dendrobium catenatum]
gene-MA16_Dca013859	1205	1079	863	676	628	714	16.4406	18.5247	14.846	13.6906	12.1531	13.3246	2.33e-10	-0.787016	down	--	--	--	--	--	--	--	--	Transcription factor BIM2 OS=Arabidopsis thaliana OX=3702 GN=BIM2 PE=1 SV=1	K	Transcription	Transcription factor BIM2 [Dendrobium catenatum]
gene-MA16_Dca006862	40	24	16	103	64	51	1.01155	0.788031	0.46304	3.46704	2.12193	1.68033	0.00295083	0.809242	up	--	--	--	--	--	--	--	--	Transcription factor IBH1-like 1 OS=Arabidopsis thaliana OX=3702 GN=IBL1 PE=1 SV=1	S	Function unknown	transcription factor bHLH147-like [Dendrobium catenatum]
gene-MA16_Dca023880	22	14	27	49	53	59	0.928608	0.805371	1.37586	2.83388	3.01081	3.37101	0.00634616	0.738305	up	--	--	--	--	--	--	--	--	--	S	Function unknown	uncharacterized protein LOC110096326 [Dendrobium catenatum]
Dendrobium_catenatum_newGene_23418	116	80	72	21	23	52	1.19534	0.723151	0.906923	0.179852	0.213543	0.472413	3.27e-05	-1.10076	down	--	--	--	--	--	--	--	--	--	--	--	uncharacterized protein LOC110032671 [Phalaenopsis equestris]
gene-MA16_Dca021246	930	701	584	459	492	422	13.569	13.3939	10.2012	8.94845	9.4252	7.9988	1.3e-09	-0.812161	down	--	--	Biological Process: transcription, DNA-templated (GO:0006351);; Biological Process: regulation of cellular process (GO:0050794);;	--	--	--	--	BES1/BZR1 plant transcription factor, N-terminal	Protein BZR1 homolog 3 OS=Oryza sativa subsp. japonica OX=39947 GN=BZR3 PE=2 SV=1	S	Function unknown	BES1/BZR1 like protein 4 [Dendrobium catenatum]
gene-MA16_Dca011578	48	20	18	68	103	99	0.353565	0.200866	0.168282	0.771871	1.1532	0.939989	0.000128212	1.01229	up	--	--	--	--	--	[C]	Energy production and conversion	CBS domain	SNF1-related protein kinase regulatory subunit gamma-1-like OS=Arabidopsis thaliana OX=3702 GN=CBSCBS2 PE=1 SV=1	S	Function unknown	SNF1-related protein kinase regulatory subunit gamma-1 [Dendrobium catenatum]
gene-MA16_Dca018695	174	110	130	56	56	107	7.25788	5.98352	6.45596	3.10637	3.04527	5.76448	0.000354404	-0.844288	down	--	--	--	--	--	--	--	Wound-induced protein	--	S	Function unknown	hypothetical protein MA16_Dca018695 [Dendrobium catenatum]
gene-MA16_Dca008136	1701	1430	1359	999	1094	931	16.9302	18.6287	16.1782	13.2691	14.2812	12.0171	9.83e-12	-0.729312	down	[G]	Carbohydrate transport and metabolism	--	--	--	[GC]	Carbohydrate transport and metabolism;; Energy production and conversion	UDP-glucoronosyl and UDP-glucosyl transferase	7-deoxyloganetin glucosyltransferase OS=Gardenia jasminoides OX=114476 GN=UGT85A24 PE=1 SV=1	S	Function unknown	uncharacterized protein LOC110102142 [Dendrobium catenatum]
gene-MA16_Dca014371	606	585	577	1116	1331	1485	3.17705	4.02238	3.62721	7.82494	9.17187	10.1296	7.99e-11	0.891797	up	[O]	Posttranslational modification, protein turnover, chaperones	Molecular Function: ATP binding (GO:0005524);; Biological Process: protein metabolic process (GO:0019538);;	K03695|0|egu:105040848|K03695 ATP-dependent Clp protease ATP-binding subunit ClpB | (RefSeq) chaperone protein ClpB1	--	[O]	Posttranslational modification, protein turnover, chaperones	AAA domain (Cdc48 subfamily);; ATPase family associated with various cellular activities (AAA);; C-terminal, D2-small domain, of ClpB protein;; AAA domain (dynein-related subfamily);; Clp amino terminal domain, pathogenicity island component;; AAA ATPase domain;; AAA domain;; Sigma-54 interaction domain;; IstB-like ATP binding protein;; AAA domain;; AAA domain;; RNA helicase;; Holliday junction D…	Chaperone protein ClpB1 OS=Oryza sativa subsp. japonica OX=39947 GN=CLPB1 PE=2 SV=1	O	Posttranslational modification, protein turnover, chaperones	chaperone protein ClpB1 [Dendrobium catenatum]
gene-MA16_Dca019716	87	162	127	268	174	418	2.62047	6.4194	4.59187	10.8451	6.94452	16.5106	0.00727135	0.680489	up	[O]	Posttranslational modification, protein turnover, chaperones	--	K13993|3.1099e-55|egu:105048398|K13993 HSP20 family protein | (RefSeq) 18.1 kDa class I heat shock protein	Protein processing in endoplasmic reticulum (ko04141)	[O]	Posttranslational modification, protein turnover, chaperones	Hsp20/alpha crystallin family	17.4 kDa class I heat shock protein OS=Oryza sativa subsp. japonica OX=39947 GN=HSP17.4 PE=2 SV=2	O	Posttranslational modification, protein turnover, chaperones	16.9 kDa class I heat shock protein 1-like [Dendrobium catenatum]
gene-MA16_Dca001865	1042	1398	1350	4085	5821	5979	7.89559	13.8686	12.2495	41.3356	57.8955	58.8743	2.11e-20	1.63619	up	[Q]	Secondary metabolites biosynthesis, transport and catabolism	Molecular Function: beta-carotene 15,15'-monooxygenase activity (GO:0003834);; Cellular Component: plastoglobule (GO:0010287);; Biological Process: oxidation-reduction process (GO:0055114);;	K09840|0|mus:103982044|K09840 9-cis-epoxycarotenoid dioxygenase [EC:1.13.11.51] | (RefSeq) zeaxanthin 7,8(7',8')-cleavage dioxygenase, chromoplastic	Carotenoid biosynthesis (ko00906)	[Q]	Secondary metabolites biosynthesis, transport and catabolism	Retinal pigment epithelial membrane protein	9-cis-epoxycarotenoid dioxygenase NCED1, chloroplastic OS=Oryza sativa subsp. japonica OX=39947 GN=NCED1 PE=2 SV=1	Q	Secondary metabolites biosynthesis, transport and catabolism	zeaxanthin 7,8(7&apos;,8&apos;)-cleavage dioxygenase, chromoplastic isoform X1 [Dendrobium catenatum]
gene-MA16_Dca013193	14	1	9	97	33	43	0.568555	0.020986	0.407738	5.40606	1.75475	2.29865	9.54e-05	1.08842	up	--	--	--	--	--	--	--	Hydrophobic seed protein;; Protease inhibitor/seed storage/LTP family	14 kDa proline-rich protein DC2.15 OS=Daucus carota OX=4039 PE=2 SV=1	S	Function unknown	14 kDa proline-rich protein DC2.15-like [Dendrobium catenatum]
gene-MA16_Dca015727	1956	1379	1669	1126	1304	1287	27.2206	25.1667	27.9467	20.9112	23.9823	23.5573	3.11e-08	-0.588902	down	[H]	Coenzyme transport and metabolism	Molecular Function: 1,4-dihydroxy-2-naphthoyl-CoA synthase activity (GO:0008935);; Biological Process: menaquinone biosynthetic process (GO:0009234);;	K01661|1.51092e-169|mus:103980889|K01661 naphthoate synthase [EC:4.1.3.36] | (RefSeq) 1,4-dihydroxy-2-naphthoyl-CoA synthase, peroxisomal	Ubiquinone and other terpenoid-quinone biosynthesis (ko00130)	[I]	Lipid transport and metabolism	Enoyl-CoA hydratase/isomerase;; Enoyl-CoA hydratase/isomerase	1,4-dihydroxy-2-naphthoyl-CoA synthase, peroxisomal OS=Arabidopsis thaliana OX=3702 GN=MENB PE=1 SV=2	H	Coenzyme transport and metabolism	1,4-Dihydroxy-2-naphthoyl-CoA synthase, peroxisomal [Dendrobium catenatum]
gene-MA16_Dca021319	409	337	244	471	798	656	2.24972	2.41588	1.61255	3.51819	5.76175	4.70492	0.000211819	0.685367	up	[G]	Carbohydrate transport and metabolism	Biological Process: metabolic process (GO:0008152);; Molecular Function: hydrolase activity, acting on glycosyl bonds (GO:0016798);;	K01187|0|egu:105059813|K01187 alpha-glucosidase [EC:3.2.1.20] | (RefSeq) probable alpha-glucosidase Os06g0675700	Galactose metabolism (ko00052);; Starch and sucrose metabolism (ko00500)	[G]	Carbohydrate transport and metabolism	Glycosyl hydrolases family 31;; N-terminal barrel of NtMGAM and CtMGAM, maltase-glucoamylase;; Galactose mutarotase-like	Probable alpha-glucosidase Os06g0675700 OS=Oryza sativa subsp. japonica OX=39947 GN=Os06g0675700 PE=1 SV=1	G	Carbohydrate transport and metabolism	probable alpha-glucosidase Os06g0675700 [Dendrobium catenatum]
gene-MA16_Dca017731	38	21	36	639	185	245	2.50429	1.84825	2.8936	57.6769	16.3846	21.4923	3.56e-15	2.10891	up	--	--	--	--	--	--	--	--	--	--	--	hypothetical protein MA16_Dca017731 [Dendrobium catenatum]
Dendrobium_catenatum_newGene_30774	74	75	83	167	169	151	3.53962	4.70276	4.73476	10.7489	10.6579	9.39629	0.00046286	0.726502	up	[DZ]	Cell cycle control, cell division, chromosome partitioning;; Cytoskeleton	--	--	--	[S]	Function unknown	Regulator of chromosome condensation (RCC1) repeat;; Regulator of chromosome condensation (RCC1) repeat	Ultraviolet-B receptor UVR8 OS=Arabidopsis thaliana OX=3702 GN=UVR8 PE=1 SV=1	DZ	Cell cycle control, cell division, chromosome partitioning;; Cytoskeleton	ultraviolet-B receptor UVR8 [Dendrobium catenatum]
gene-MA16_Dca012587	161	72	68	238	189	159	4.2554	2.51669	2.15604	8.55034	6.71102	5.51926	0.00472084	0.650651	up	--	--	Cellular Component: membrane (GO:0016020);;	--	--	--	--	--	GPI-anchored protein LLG1 OS=Arabidopsis thaliana OX=3702 GN=LLG1 PE=1 SV=1	S	Function unknown	GPI-anchored protein LLG1-like [Dendrobium catenatum]
gene-MA16_Dca001353	322	220	212	700	729	490	3.40249	3.04706	2.67847	9.88163	10.123	6.72611	3.3e-10	1.06033	up	[M]	Cell wall/membrane/envelope biogenesis	Biological Process: carbohydrate metabolic process (GO:0005975);; Cellular Component: integral component of membrane (GO:0016021);; Molecular Function: racemase and epimerase activity, acting on carbohydrates and derivatives (GO:0016857);; Molecular Function: coenzyme binding (GO:0050662);;	K08679|0|nnu:104609446|K08679 UDP-glucuronate 4-epimerase [EC:5.1.3.6] | (RefSeq) UDP-glucuronate 4-epimerase 6-like	Starch and sucrose metabolism (ko00500);; Amino sugar and nucleotide sugar metabolism (ko00520)	[M]	Cell wall/membrane/envelope biogenesis	NAD dependent epimerase/dehydratase family;; GDP-mannose 4,6 dehydratase;; RmlD substrate binding domain;; 3-beta hydroxysteroid dehydrogenase/isomerase family;; Polysaccharide biosynthesis protein	UDP-glucuronate 4-epimerase 6 OS=Arabidopsis thaliana OX=3702 GN=GAE6 PE=1 SV=1	M	Cell wall/membrane/envelope biogenesis	UDP-glucuronate 4-epimerase 6-like [Dendrobium catenatum]
gene-MA16_Dca016315	1782	984	1174	2374	2372	2347	14.801	10.6966	11.6708	26.3292	25.8613	25.3266	2.1e-08	0.656435	up	--	--	Molecular Function: GTPase activity (GO:0003924);; Molecular Function: GTP binding (GO:0005525);; Cellular Component: intracellular (GO:0005622);; Biological Process: intracellular protein transport (GO:0006886);; Biological Process: nucleocytoplasmic transport (GO:0006913);; Biological Process: small GTPase mediated signal transduction (GO:0007264);;	K07936|8.75615e-25|pper:PRUPE_ppa008371mg|K07936 GTP-binding nuclear protein Ran | (RefSeq) hypothetical protein	Ribosome biogenesis in eukaryotes (ko03008);; RNA transport (ko03013)	[U]	Intracellular trafficking, secretion, and vesicular transport	--	GTP-binding nuclear protein Ran-B1 OS=Nicotiana tabacum OX=4097 GN=RAN-B1 PE=2 SV=1	S	Function unknown	GTP-binding nuclear protein Ran-B1 [Dendrobium catenatum]
gene-MA16_Dca010212	1970	1918	1670	907	993	980	15.6149	19.9126	15.8472	9.59338	10.3248	10.0916	5.91e-21	-1.09493	down	--	--	--	--	--	--	--	Weak chloroplast movement under blue light	Protein PLASTID MOVEMENT IMPAIRED 2 OS=Arabidopsis thaliana OX=3702 GN=PMI2 PE=1 SV=1	S	Function unknown	protein PLASTID MOVEMENT IMPAIRED 2 [Dendrobium catenatum]
gene-MA16_Dca005270	346	321	354	853	844	548	3.87269	4.76611	4.77264	12.8897	12.5802	7.96945	2.45e-06	0.834109	up	[T]	Signal transduction mechanisms	--	--	--	[G]	Carbohydrate transport and metabolism	Calcineurin-like phosphoesterase;; Purple acid Phosphatase, N-terminal domain	Probable purple acid phosphatase 20 OS=Arabidopsis thaliana OX=3702 GN=PAP20 PE=2 SV=1	S	Function unknown	putative purple acid phosphatase 20 [Dendrobium catenatum]
gene-MA16_Dca009294	18	21	21	50	87	83	0.115722	0.180005	0.163523	0.444129	0.758698	0.714421	6.56e-05	1.07207	up	--	--	--	--	--	[R]	General function prediction only	PPR repeat family;; PPR repeat;; PPR repeat;; Pentatricopeptide repeat domain;; Tetratricopeptide repeat;; Pentacotripeptide-repeat region of PRORP	Putative pentatricopeptide repeat-containing protein At3g01580 OS=Arabidopsis thaliana OX=3702 GN=PCMP-E87 PE=3 SV=2	S	Function unknown	putative pentatricopeptide repeat-containing protein At3g01580 [Dendrobium catenatum]
gene-MA16_Dca011244	38	32	53	118	88	111	0.429018	0.588989	0.846731	1.89907	1.6528	2.10692	0.000540622	0.855992	up	--	--	--	K14484|3.76179e-71|egu:105059132|K14484 auxin-responsive protein IAA | (RefSeq) auxin-responsive protein IAA10-like	Plant hormone signal transduction (ko04075)	--	--	AUX/IAA family	Auxin-responsive protein IAA10 OS=Oryza sativa subsp. indica OX=39946 GN=IAA10 PE=2 SV=2	K	Transcription	auxin-responsive protein IAA10-like [Dendrobium catenatum]
gene-MA16_Dca016797	2164	1500	1334	3135	3197	3252	15.8013	14.4294	11.7269	30.5635	30.6222	30.8571	2.66e-13	0.743675	up	--	--	Cellular Component: integral component of membrane (GO:0016021);;	--	--	[R]	General function prediction only	10 TM Acyl Transferase domain found in Cas1p	Protein REDUCED WALL ACETYLATION 4 OS=Arabidopsis thaliana OX=3702 GN=RWA4 PE=2 SV=2	S	Function unknown	protein REDUCED WALL ACETYLATION 4-like [Dendrobium catenatum]
gene-MA16_Dca021208	409	485	403	271	316	297	6.9265	10.7719	8.17374	6.12271	7.02561	6.53766	6.5e-05	-0.684916	down	--	--	--	--	--	--	--	Protein of unknown function (DUF1645)	--	S	Function unknown	uncharacterized protein LOC110115504 [Dendrobium catenatum]
Dendrobium_catenatum_newGene_26055	695	327	468	245	254	407	3.29622	2.02969	2.65674	1.55193	1.57859	2.50962	0.000166955	-0.747563	down	--	--	--	--	--	--	--	--	--	--	--	hypothetical protein MA16_Dca006761 [Dendrobium catenatum]
gene-MA16_Dca028094	24	11	15	52	39	38	0.273593	0.158178	0.199914	0.834115	0.844821	0.823402	0.00991648	0.713337	up	--	--	--	--	--	--	--	--	--	--	--	hypothetical protein MA16_Dca028094 [Dendrobium catenatum]
gene-MA16_Dca021081	2600	1620	1660	1254	1482	1353	14.7606	12.0557	11.2939	9.50741	11.0454	9.98128	7.65e-09	-0.659328	down	--	--	Molecular Function: RNA binding (GO:0003723);; Cellular Component: mitochondrion (GO:0005739);; Molecular Function: pseudouridine synthase activity (GO:0009982);; Molecular Function: deaminase activity (GO:0019239);; Biological Process: tRNA pseudouridine synthesis (GO:0031119);;	--	--	[R]	General function prediction only	PPR repeat family;; PPR repeat;; PPR repeat;; Pentatricopeptide repeat domain;; Pentacotripeptide-repeat region of PRORP;; Evolutionarily conserved signalling intermediate in Toll pathway	Pentatricopeptide repeat-containing protein At2g31400, chloroplastic OS=Arabidopsis thaliana OX=3702 GN=At2g31400 PE=2 SV=1	S	Function unknown	pentatricopeptide repeat-containing protein At2g31400, chloroplastic [Dendrobium catenatum]
gene-MA16_Dca004869	487	168	135	547	596	427	9.09379	4.09139	3.01028	13.6527	14.6117	10.3723	0.0041731	0.682793	up	--	--	--	--	--	--	--	--	--	--	--	hypothetical protein MA16_Dca004869 [Dendrobium catenatum]
Dendrobium_catenatum_newGene_40711	189	14	113	25	14	32	0.903447	0.082549	0.646485	0.15949	0.086177	0.195339	0.000531304	-0.970641	down	--	--	--	--	--	[R]	General function prediction only	Retrotransposon gag protein	--	L	Replication, recombination and repair	uncharacterized protein LOC110096077 [Dendrobium catenatum]
gene-MA16_Dca005704	9	5	18	31	35	54	0.061338	0.043641	0.156074	0.301644	0.34238	0.522479	0.00490156	0.791969	up	[IQ]	Lipid transport and metabolism;; Secondary metabolites biosynthesis, transport and catabolism	Biological Process: fatty acid biosynthetic process (GO:0006633);; Molecular Function: transferase activity, transferring acyl groups other than amino-acyl groups (GO:0016747);;	K09458|0|pda:103702492|K09458 3-oxoacyl-[acyl-carrier-protein] synthase II [EC:2.3.1.179] | (RefSeq) 3-oxoacyl-[acyl-carrier-protein] synthase I, chloroplastic-like	Fatty acid biosynthesis (ko00061);; Biotin metabolism (ko00780);; Fatty acid metabolism (ko01212)	[IQ]	Lipid transport and metabolism;; Secondary metabolites biosynthesis, transport and catabolism	Beta-ketoacyl synthase, N-terminal domain;; Beta-ketoacyl synthase, C-terminal domain	3-oxoacyl-[acyl-carrier-protein] synthase I, chloroplastic OS=Arabidopsis thaliana OX=3702 GN=KAS1 PE=1 SV=2	I	Lipid transport and metabolism	3-oxoacyl-[acyl-carrier-protein] synthase I, chloroplastic-like [Dendrobium catenatum]
gene-MA16_Dca013708	66	64	49	184	252	115	1.07938	1.36699	0.956571	4.01674	5.41029	2.42903	1.17e-05	1.07058	up	--	--	--	--	--	--	--	PDDEXK-like family of unknown function	--	S	Function unknown	uncharacterized protein LOC110105658 [Dendrobium catenatum]
gene-MA16_Dca021231	1349	909	906	2664	2608	2514	6.56233	5.78833	5.28051	17.3144	16.6588	15.8977	3.72e-30	1.09401	up	[R]	General function prediction only	--	--	--	[T]	Signal transduction mechanisms	NB-ARC domain	Putative disease resistance RPP13-like protein 1 OS=Arabidopsis thaliana OX=3702 GN=RPPL1 PE=3 SV=1	S	Function unknown	disease resistance protein RGA2-like [Dendrobium catenatum]
gene-MA16_Dca000619	267	175	201	158	123	141	2.67408	2.29619	2.4166	2.11028	1.62107	1.83967	8.71e-05	-0.695422	down	--	--	--	--	--	--	--	Plant protein of unknown function (DUF641)	Protein GRAVITROPIC IN THE LIGHT 1 OS=Arabidopsis thaliana OX=3702 GN=GIL1 PE=2 SV=1	S	Function unknown	uncharacterized protein LOC110115684 [Dendrobium catenatum]
gene-MA16_Dca020226	34	54	34	197	373	488	0.198074	0.56626	0.230515	2.08632	3.62995	4.99851	2.7e-16	2.06349	up	[V]	Defense mechanisms	Molecular Function: hydrolase activity (GO:0016787);;	--	--	[T]	Signal transduction mechanisms	NUDIX domain	Nudix hydrolase 8 OS=Arabidopsis thaliana OX=3702 GN=NUDT8 PE=2 SV=2	S	Function unknown	nudix hydrolase 8-like [Dendrobium catenatum]
gene-MA16_Dca007882	255	250	261	172	110	144	1.22079	1.93085	1.66562	1.19049	0.765198	0.894704	3.81e-06	-0.9026	down	[G]	Carbohydrate transport and metabolism	Molecular Function: hydrolase activity, hydrolyzing O-glycosyl compounds (GO:0004553);; Biological Process: carbohydrate metabolic process (GO:0005975);; Molecular Function: carbohydrate binding (GO:0030246);;	--	--	[GMO]	Carbohydrate transport and metabolism;; Cell wall/membrane/envelope biogenesis;; Posttranslational modification, protein turnover, chaperones	Glycosyl hydrolases family 31	Probable alpha-glucosidase Os06g0675700 OS=Oryza sativa subsp. japonica OX=39947 GN=Os06g0675700 PE=1 SV=1	G	Carbohydrate transport and metabolism	uncharacterized protein LOC110106019 isoform X1 [Dendrobium catenatum]
gene-MA16_Dca013871	118	101	79	253	272	285	2.1914	2.44486	1.73993	6.32701	6.73309	6.98011	3.94e-10	1.11619	up	[G]	Carbohydrate transport and metabolism	Cellular Component: plant-type vacuole (GO:0000325);; Cellular Component: membrane (GO:0016020);;	K09873|1.58022e-63|pda:103715571|K09873 aquaporin TIP | (RefSeq) probable aquaporin TIP4-3	--	[G]	Carbohydrate transport and metabolism	Major intrinsic protein	Aquaporin TIP4-1 OS=Arabidopsis thaliana OX=3702 GN=TIP4-1 PE=2 SV=1	G	Carbohydrate transport and metabolism	aquaporin TIP4-1-like [Dendrobium catenatum]
gene-MA16_Dca001187	71	31	33	84	78	121	0.667157	0.330761	0.31371	0.947203	0.830658	1.4631	0.00950777	0.659341	up	[L]	Replication, recombination and repair	Molecular Function: DNA primase activity (GO:0003896);; Biological Process: DNA replication, synthesis of RNA primer (GO:0006269);; Cellular Component: primosome complex (GO:1990077);;	K02684|0|osa:9267485|K02684 DNA primase small subunit [EC:2.7.7.-] | (RefSeq) DNA primase small subunit	--	[L]	Replication, recombination and repair	DNA primase small subunit	--	L	Replication, recombination and repair	DNA primase small subunit [Dendrobium catenatum]
gene-MA16_Dca002557	105	90	90	45	47	62	0.681704	0.759952	0.69591	0.383243	0.394177	0.518108	0.000207353	-0.851663	down	--	--	Molecular Function: methyltransferase activity (GO:0008168);; Cellular Component: integral component of membrane (GO:0016021);; Biological Process: methylation (GO:0032259);;	--	--	--	--	Putative S-adenosyl-L-methionine-dependent methyltransferase	Probable methyltransferase PMT27 OS=Arabidopsis thaliana OX=3702 GN=At3g51070 PE=3 SV=1	S	Function unknown	uncharacterized protein LOC110115189 [Dendrobium catenatum]
gene-MA16_Dca007305	195	171	164	656	388	518	2.17591	2.55271	2.17838	9.63299	5.57423	7.58442	7.37e-11	1.20065	up	--	--	--	--	--	--	--	Protein of unknown function (DUF674)	--	S	Function unknown	hypothetical protein MA16_Dca007305 [Dendrobium catenatum]
gene-MA16_Dca011881	1058	366	400	415	289	306	6.1923	2.73244	2.80133	3.08766	2.38851	2.30759	0.000461464	-0.778343	down	[R]	General function prediction only	--	--	--	[R]	General function prediction only	Tetratricopeptide repeat;; Tetratricopeptide repeat;; TPR repeat;; Tetratricopeptide repeat;; Tetratricopeptide repeat;; Tetratricopeptide repeat;; Tetratricopeptide repeat;; Tetratricopeptide repeat;; Tetratricopeptide repeat;; Tetratricopeptide repeat;; Thioredoxin	TPR repeat-containing thioredoxin TTL1 OS=Arabidopsis thaliana OX=3702 GN=TTL1 PE=1 SV=1	O	Posttranslational modification, protein turnover, chaperones	TPR repeat-containing thioredoxin TTL1-like isoform X1 [Dendrobium catenatum]
gene-MA16_Dca009131	467	341	316	611	636	758	3.5261	3.37164	2.85581	6.15751	6.30227	7.43407	3.3e-06	0.618788	up	--	--	--	K17086|0|egu:105040431|K17086 transmembrane 9 superfamily member 2/4 | (RefSeq) transmembrane 9 superfamily member 7-like	--	[U]	Intracellular trafficking, secretion, and vesicular transport	Endomembrane protein 70	Transmembrane 9 superfamily member 7 OS=Arabidopsis thaliana OX=3702 GN=TMN7 PE=2 SV=1	S	Function unknown	transmembrane 9 superfamily member 7-like [Dendrobium catenatum]
gene-MA16_Dca007781	102	53	43	36	30	36	0.946074	0.638215	0.477898	0.440652	0.357894	0.43401	0.00389438	-0.754447	down	--	--	--	--	--	--	--	--	--	S	Function unknown	uncharacterized protein LOC110115847 [Dendrobium catenatum]
gene-MA16_Dca004884	168	202	136	280	337	392	0.883359	1.39175	0.854227	1.96832	2.33312	2.68705	0.000583474	0.676804	up	--	--	Cellular Component: plastid (GO:0009536);; Molecular Function: linoleate 13S-lipoxygenase activity (GO:0016165);; Biological Process: oxylipin biosynthetic process (GO:0031408);; Molecular Function: metal ion binding (GO:0046872);; Biological Process: oxidation-reduction process (GO:0055114);;	K00454|0|mus:103968512|K00454 lipoxygenase [EC:1.13.11.12] | (RefSeq) probable lipoxygenase 6	Linoleic acid metabolism (ko00591);; alpha-Linolenic acid metabolism (ko00592)	--	--	Lipoxygenase;; PLAT/LH2 domain	Probable lipoxygenase 6 OS=Oryza sativa subsp. japonica OX=39947 GN=Os03g0179900 PE=2 SV=2	S	Function unknown	probable lipoxygenase 6 [Dendrobium catenatum]
gene-MA16_Dca026619	487	268	299	228	258	134	6.17994	4.44636	4.5492	3.86395	4.28762	2.21076	0.000233492	-0.768587	down	[Q]	Secondary metabolites biosynthesis, transport and catabolism	Biological Process: response to light stimulus (GO:0009416);; Biological Process: flavonoid biosynthetic process (GO:0009813);; Molecular Function: naringenin 3-dioxygenase activity (GO:0045486);; Molecular Function: metal ion binding (GO:0046872);; Biological Process: oxidation-reduction process (GO:0055114);;	K00475|0|pda:103697163|K00475 naringenin 3-dioxygenase [EC:1.14.11.9] | (RefSeq) naringenin,2-oxoglutarate 3-dioxygenase-like	Flavonoid biosynthesis (ko00941)	[QR]	Secondary metabolites biosynthesis, transport and catabolism;; General function prediction only	2OG-Fe(II) oxygenase superfamily;; non-haem dioxygenase in morphine synthesis N-terminal	Naringenin,2-oxoglutarate 3-dioxygenase (Fragment) OS=Petunia hybrida OX=4102 GN=AN3 PE=1 SV=1	S	Function unknown	flavanone 3-dioxygenase [Dendrobium officinale]
Dendrobium_catenatum_newGene_26764	63	40	38	103	87	84	0.615646	0.502919	0.41327	1.34978	1.12929	0.994078	0.00923472	0.612421	up	--	--	Cellular Component: membrane (GO:0016020);; Molecular Function: metal ion binding (GO:0046872);;	--	--	[K]	Transcription	PHD-finger	Probable Histone-lysine N-methyltransferase ATXR5 OS=Ricinus communis OX=3988 GN=ATXR5 PE=1 SV=1	S	Function unknown	probable Histone-lysine N-methyltransferase ATXR5 isoform X1 [Dendrobium catenatum]
gene-MA16_Dca000946	552	280	287	628	750	856	2.63127	1.78674	1.66375	4.03892	4.77507	5.38141	7.82e-06	0.761779	up	[R]	General function prediction only	--	K20241|0|pda:103716318|K20241 WD repeat-containing protein 44 | (RefSeq) WD repeat-containing protein 44-like	--	[S]	Function unknown	WD domain, G-beta repeat;; Anaphase-promoting complex subunit 4 WD40 domain	COMPASS-like H3K4 histone methylase component WDR5B OS=Arabidopsis thaliana OX=3702 GN=WDR5B PE=1 SV=1	S	Function unknown	Protein Mut11 [Dendrobium catenatum]
gene-MA16_Dca011675	1075	877	837	1944	2055	1941	6.83925	7.18536	6.27844	16.7604	18.2174	16.4263	4e-21	0.879865	up	--	--	--	--	--	[S]	Function unknown	--	--	L	Replication, recombination and repair	hypothetical protein MA16_Dca011675 [Dendrobium catenatum]
Dendrobium_catenatum_newGene_18561	952	653	769	326	286	272	1.91069	1.71627	1.8483	0.871681	0.753553	0.707466	1.66e-31	-1.51366	down	--	--	--	--	--	--	--	--	--	K	Transcription	transcription factor BIM2-like isoform X3 [Dendrobium catenatum]
gene-MA16_Dca006763	91	62	70	48	55	30	0.656135	0.985265	0.641577	0.477072	0.644318	0.462738	0.00775106	-0.668337	down	--	--	--	K18753|1.62662e-94|pda:103715174|K18753 butyrate response factor 1 | (RefSeq) zinc finger CCCH domain-containing protein 9-like	--	[R]	General function prediction only	Zinc finger C-x8-C-x5-C-x3-H type (and similar)	Zinc finger CCCH domain-containing protein 39 OS=Oryza sativa subsp. japonica OX=39947 GN=Os05g0576300 PE=2 SV=1	S	Function unknown	Zinc finger CCCH domain-containing protein 39 [Dendrobium catenatum]
gene-MA16_Dca014746	253	236	185	429	511	394	3.25732	3.98581	2.89267	7.39182	8.67591	6.62868	1.27e-05	0.720623	up	--	--	--	--	--	--	--	--	--	S	Function unknown	hypothetical protein MA16_Dca014746 [Dendrobium catenatum]
gene-MA16_Dca000733	306	253	236	170	168	163	1.74252	1.89138	1.61277	1.2925	1.25613	1.20365	7.87e-07	-0.778637	down	--	--	--	--	--	[R]	General function prediction only	PPR repeat family;; PPR repeat;; PPR repeat;; DYW family of nucleic acid deaminases;; Pentatricopeptide repeat domain;; Tetratricopeptide repeat;; Pentacotripeptide-repeat region of PRORP	Pentatricopeptide repeat-containing protein At3g22690 OS=Arabidopsis thaliana OX=3702 GN=PCMP-H56 PE=3 SV=1	S	Function unknown	pentatricopeptide repeat-containing protein At3g22690 [Dendrobium catenatum]
gene-MA16_Dca021850	61	28	33	126	88	100	0.293609	0.176406	0.186058	0.808447	0.555651	0.621057	0.000270563	0.897517	up	[K]	Transcription	Molecular Function: protein kinase activity (GO:0004672);; Molecular Function: ATP binding (GO:0005524);; Biological Process: protein phosphorylation (GO:0006468);; Cellular Component: integral component of membrane (GO:0016021);;	--	--	--	--	Protein kinase domain;; Protein tyrosine kinase;; Leucine rich repeat;; Leucine Rich repeats (2 copies);; Leucine Rich Repeat;; Leucine rich repeat N-terminal domain	Leucine-rich repeat receptor-like serine/threonine-protein kinase BAM1 OS=Arabidopsis thaliana OX=3702 GN=BAM1 PE=1 SV=1	S	Function unknown	leucine-rich repeat receptor-like serine/threonine-protein kinase BAM1 [Dendrobium catenatum]
gene-MA16_Dca000936	29	18	26	168	39	62	0.191446	0.160673	0.20817	1.53186	0.349781	0.543798	0.00143549	0.895817	up	[G]	Carbohydrate transport and metabolism	Molecular Function: beta-fructofuranosidase activity (GO:0004564);; Biological Process: metabolic process (GO:0008152);; Cellular Component: membrane (GO:0016020);;	K01193|0|mus:103972079|K01193 beta-fructofuranosidase [EC:3.2.1.26] | (RefSeq) INV-V; beta-fructofuranosidase 1	Galactose metabolism (ko00052);; Starch and sucrose metabolism (ko00500)	[G]	Carbohydrate transport and metabolism	Glycosyl hydrolases family 32 N-terminal domain;; Glycosyl hydrolases family 32 C terminal;; Domain of unknown function (DUF3357)	Beta-fructofuranosidase, soluble isoenzyme I OS=Daucus carota OX=4039 GN=INV*DC4 PE=1 SV=2	G	Carbohydrate transport and metabolism	Beta-fructofuranosidase, soluble isoenzyme I [Dendrobium catenatum]
gene-MA16_Dca017414	63	35	35	99	101	119	0.392243	0.282772	0.262929	0.825933	0.833043	0.96698	0.000259606	0.854897	up	[O]	Posttranslational modification, protein turnover, chaperones	--	--	--	--	--	Subtilase family;; PA domain;; Peptidase inhibitor I9	Subtilisin-like protease SBT1.7 OS=Arabidopsis thaliana OX=3702 GN=SBT1.7 PE=1 SV=1	O	Posttranslational modification, protein turnover, chaperones	subtilisin-like protease SBT1.7 [Dendrobium catenatum]
gene-MA16_Dca023488	201	107	156	60	34	33	1.7688	1.3037	1.63976	0.706645	0.389482	0.402589	1.85e-10	-1.53584	down	--	--	--	--	--	[U]	Intracellular trafficking, secretion, and vesicular transport	Endonuclease/Exonuclease/phosphatase family	Type IV inositol polyphosphate 5-phosphatase 9 OS=Arabidopsis thaliana OX=3702 GN=IP5P9 PE=1 SV=1	T	Signal transduction mechanisms	type IV inositol polyphosphate 5-phosphatase 9-like isoform X1 [Dendrobium catenatum]
gene-MA16_Dca028811	325	612	539	1933	2083	855	19.514	48.1053	38.7004	155.026	164.192	66.6593	0.00684181	0.761321	up	--	--	--	--	--	--	--	--	--	--	--	hypothetical protein MA16_Dca028811 [Dendrobium catenatum]
gene-MA16_Dca008428	382	378	395	742	1007	1081	3.4067	4.42113	4.21634	8.83913	11.7823	12.5372	7.49e-10	0.990589	up	[QV]	Secondary metabolites biosynthesis, transport and catabolism;; Defense mechanisms	--	--	--	[Q]	Secondary metabolites biosynthesis, transport and catabolism	Cytochrome P450	Cytochrome P450 71A4 OS=Solanum melongena OX=4111 GN=CYP71A4 PE=2 SV=1	Q	Secondary metabolites biosynthesis, transport and catabolism	Cytochrome P450 71A4 [Dendrobium catenatum]
gene-MA16_Dca019564	7	0	2	47	37	32	0.042114	0	0.011482	0.435731	0.336984	0.283557	3.69e-06	1.28607	up	[M]	Cell wall/membrane/envelope biogenesis	--	--	--	--	--	Protein tyrosine kinase;; Protein kinase domain;; Leucine Rich repeats (2 copies);; Leucine rich repeat N-terminal domain;; Leucine rich repeat	Pollen receptor-like kinase 6 OS=Arabidopsis thaliana OX=3702 GN=PRK6 PE=1 SV=4	T	Signal transduction mechanisms	pollen receptor-like kinase 3 [Dendrobium catenatum]
gene-MA16_Dca003254	632	503	478	327	403	366	2.46856	2.64049	2.2935	1.70369	2.02859	1.86366	1.37e-07	-0.69747	down	--	--	--	K11498|8.97788e-94|egu:105060167|K11498 centromeric protein E | (RefSeq) kinesin-like protein KIN-7I	--	--	--	--	Kinesin-like protein KIN-7I OS=Oryza sativa subsp. japonica OX=39947 GN=KIN7I PE=2 SV=2	Z	Cytoskeleton	hypothetical protein MA16_Dca003254 [Dendrobium catenatum]
gene-MA16_Dca023278	187	321	223	106	119	162	1.1563	3.19417	1.86727	0.835263	1.25512	1.77314	0.000130638	-0.896037	down	--	--	Molecular Function: oxidoreductase activity, acting on single donors with incorporation of molecular oxygen, incorporation of two atoms of oxygen (GO:0016702);; Biological Process: oxylipin biosynthetic process (GO:0031408);; Molecular Function: metal ion binding (GO:0046872);; Biological Process: oxidation-reduction process (GO:0055114);;	K00454|0|pda:103708655|K00454 lipoxygenase [EC:1.13.11.12] | (RefSeq) putative lipoxygenase 5	Linoleic acid metabolism (ko00591);; alpha-Linolenic acid metabolism (ko00592)	--	--	Lipoxygenase;; PLAT/LH2 domain	Putative lipoxygenase 5 OS=Oryza sativa subsp. japonica OX=39947 GN=Os04g0447100 PE=3 SV=2	S	Function unknown	Putative lipoxygenase 5 [Dendrobium catenatum]
gene-MA16_Dca010994	88	34	35	122	146	178	0.622234	0.305517	0.295287	1.15348	1.41418	1.70563	3.72e-05	1.01654	up	--	--	--	--	--	[K]	Transcription	GATA zinc finger	GATA transcription factor 26 OS=Arabidopsis thaliana OX=3702 GN=GATA26 PE=2 SV=1	K	Transcription	GATA transcription factor 26 [Dendrobium catenatum]
gene-MA16_Dca011372	124	123	77	300	221	201	1.25812	1.6445	0.938468	4.08534	2.95273	2.66407	0.000183406	0.799305	up	[G]	Carbohydrate transport and metabolism	Biological Process: flavonoid metabolic process (GO:0009812);; Molecular Function: UDP-glucosyltransferase activity (GO:0035251);;	--	--	[GC]	Carbohydrate transport and metabolism;; Energy production and conversion	UDP-glucoronosyl and UDP-glucosyl transferase	UDP-glycosyltransferase 87A2 OS=Arabidopsis thaliana OX=3702 GN=UGT87A2 PE=1 SV=1	S	Function unknown	UDP-glycosyltransferase 87A1-like [Dendrobium catenatum]
gene-MA16_Dca015739	158	106	153	48	49	49	3.14876	2.75987	3.64644	1.7258	1.74033	1.7221	3.74e-10	-1.37712	down	--	--	--	--	--	--	--	--	--	--	--	hypothetical protein MA16_Dca015739 [Dendrobium catenatum]
gene-MA16_Dca001244	120	72	97	233	200	129	1.27949	1.19552	1.40922	3.9413	3.156	2.04877	0.00468704	0.632902	up	[T]	Signal transduction mechanisms	Molecular Function: protein serine/threonine kinase activity (GO:0004674);; Molecular Function: ATP binding (GO:0005524);; Cellular Component: cytosol (GO:0005829);; Biological Process: protein phosphorylation (GO:0006468);; Biological Process: intracellular signal transduction (GO:0035556);;	K08867|0|mus:103990410|K08867 WNK lysine deficient protein kinase [EC:2.7.11.1] | (RefSeq) probable serine/threonine-protein kinase WNK11	--	[R]	General function prediction only	Protein kinase domain;; Protein tyrosine kinase	Probable serine/threonine-protein kinase WNK11 OS=Arabidopsis thaliana OX=3702 GN=WNK11 PE=2 SV=1	T	Signal transduction mechanisms	putative serine/threonine-protein kinase WNK11 [Dendrobium catenatum]
gene-MA16_Dca001896	616	557	640	403	461	364	4.74937	5.59868	5.89694	4.13044	4.65165	3.64148	3.08e-06	-0.702388	down	[J]	Translation, ribosomal structure and biogenesis	Molecular Function: translation release factor activity (GO:0003747);; Cellular Component: chloroplast (GO:0009507);; Biological Process: regulation of mRNA stability (GO:0043488);; Biological Process: cellular metabolic process (GO:0044237);; Biological Process: single-organism cellular process (GO:0044763);; Biological Process: protein complex subunit organization (GO:0071822);;	--	--	[J]	Translation, ribosomal structure and biogenesis	PCRF domain;; RF-1 domain	Peptide chain release factor PrfB3, chloroplastic OS=Arabidopsis thaliana OX=3702 GN=PRFB3 PE=2 SV=1	J	Translation, ribosomal structure and biogenesis	hypothetical protein MA16_Dca001896 [Dendrobium catenatum]
gene-MA16_Dca026354	148	82	92	46	75	43	4.23835	3.06804	3.14636	1.74887	2.81477	1.59648	0.000474504	-0.849996	down	[M]	Cell wall/membrane/envelope biogenesis	Molecular Function: catalytic activity (GO:0003824);; Cellular Component: integral component of membrane (GO:0016021);; Molecular Function: coenzyme binding (GO:0050662);;	K13082|5.89516e-81|pda:103712715|K13082 bifunctional dihydroflavonol 4-reductase/flavanone 4-reductase [EC:1.1.1.219 1.1.1.234] | (RefSeq) dihydroflavonol-4-reductase	Flavonoid biosynthesis (ko00941)	[V]	Defense mechanisms	3-beta hydroxysteroid dehydrogenase/isomerase family;; NAD(P)H-binding;; NAD dependent epimerase/dehydratase family;; NmrA-like family;; GDP-mannose 4,6 dehydratase;; Male sterility protein	Dihydroflavonol 4-reductase OS=Hordeum vulgare OX=4513 GN=ANT18 PE=3 SV=1	M	Cell wall/membrane/envelope biogenesis	Dihydroflavonol-4-reductase [Dendrobium catenatum]
gene-MA16_Dca009025	43	63	40	166	92	96	0.408739	0.79176	0.455973	2.13202	1.16273	1.20461	0.00421496	0.740001	up	--	--	--	--	--	--	--	Protein of unknown function (DUF620)	--	S	Function unknown	uncharacterized protein LOC110097455 [Dendrobium catenatum]
gene-MA16_Dca025433	201	143	165	269	328	370	1.44151	1.3526	1.40256	2.57024	3.15693	3.48053	7.28e-05	0.669284	up	[G]	Carbohydrate transport and metabolism	Molecular Function: hydrolase activity (GO:0016787);;	K20848|0|egu:105038260|K20848 fructan beta-(2,1)-fructosidase [EC:3.2.1.153] | (RefSeq) beta-fructofuranosidase, insoluble isoenzyme 4-like	Galactose metabolism (ko00052);; Starch and sucrose metabolism (ko00500)	[G]	Carbohydrate transport and metabolism	Glycosyl hydrolases family 32 N-terminal domain;; Glycosyl hydrolases family 32 C terminal	Beta-fructofuranosidase, insoluble isoenzyme 7 OS=Oryza sativa subsp. indica OX=39946 GN=CIN7 PE=2 SV=2	G	Carbohydrate transport and metabolism	Beta-fructofuranosidase, insoluble isoenzyme 7 [Dendrobium catenatum]
gene-MA16_Dca011274	22	18	9	44	37	52	0.457272	0.484339	0.227911	1.25086	1.02437	1.45193	0.00816122	0.734469	up	--	--	Cellular Component: membrane (GO:0016020);;	--	--	--	--	--	--	S	Function unknown	uncharacterized protein LOC110101668 [Dendrobium catenatum]
Dendrobium_catenatum_newGene_21673	136	92	95	257	310	440	2.02714	1.79316	1.6898	5.13255	6.08397	8.55533	4.44e-10	1.2466	up	--	--	Biological Process: carbohydrate transport (GO:0008643);; Cellular Component: integral component of membrane (GO:0016021);; Molecular Function: sugar transmembrane transporter activity (GO:0051119);;	K15382|2.74142e-25|pda:103703710|K15382 solute carrier family 50 (sugar transporter) | (RefSeq) bidirectional sugar transporter SWEET17-like	--	[R]	General function prediction only	Sugar efflux transporter for intercellular exchange	Bidirectional sugar transporter SWEET17 OS=Arabidopsis thaliana OX=3702 GN=SWEET17 PE=1 SV=2	U	Intracellular trafficking, secretion, and vesicular transport	bidirectional sugar transporter SWEET17-like [Dendrobium catenatum]
gene-MA16_Dca006614	270	295	125	147	171	74	2.57966	3.69855	1.42835	1.87659	2.15033	0.913333	0.00508648	-0.71354	down	[QV]	Secondary metabolites biosynthesis, transport and catabolism;; Defense mechanisms	--	--	--	[Q]	Secondary metabolites biosynthesis, transport and catabolism	Cytochrome P450	Cytochrome P450 71A1 OS=Persea americana OX=3435 GN=CYP71A1 PE=1 SV=2	Q	Secondary metabolites biosynthesis, transport and catabolism	cytochrome P450 71A1-like [Dendrobium catenatum]
gene-MA16_Dca016962	267	292	212	144	100	98	2.4451	3.51001	2.32811	1.76588	1.19705	1.16361	2.51e-08	-1.15183	down	[G]	Carbohydrate transport and metabolism	Molecular Function: sugar:proton symporter activity (GO:0005351);; Molecular Function: glucose transmembrane transporter activity (GO:0005355);; Cellular Component: integral component of plasma membrane (GO:0005887);; Biological Process: proton transport (GO:0015992);; Biological Process: glucose import (GO:0046323);; Biological Process: glucose transmembrane transport (GO:1904659);;	--	--	[R]	General function prediction only	Sugar (and other) transporter;; Major Facilitator Superfamily	Sugar transport protein MST4 OS=Oryza sativa subsp. japonica OX=39947 GN=MST4 PE=1 SV=1	G	Carbohydrate transport and metabolism	sugar transport protein 13 [Dendrobium catenatum]
gene-MA16_Dca022114	398	212	185	563	612	731	4.43842	3.10117	2.47351	8.39221	8.97324	10.6073	3.03e-08	0.987385	up	[G]	Carbohydrate transport and metabolism	Biological Process: carbohydrate metabolic process (GO:0005975);; Molecular Function: mannan endo-1,4-beta-mannosidase activity (GO:0016985);;	K19355|0|pda:103712710|K19355 mannan endo-1,4-beta-mannosidase [EC:3.2.1.78] | (RefSeq) mannan endo-1,4-beta-mannosidase 1	Fructose and mannose metabolism (ko00051)	--	--	Cellulase (glycosyl hydrolase family 5)	Mannan endo-1,4-beta-mannosidase 1 OS=Oryza sativa subsp. japonica OX=39947 GN=MAN1 PE=2 SV=2	G	Carbohydrate transport and metabolism	mannan endo-1,4-beta-mannosidase 1-like [Dendrobium catenatum]
gene-MA16_Dca003277	245	146	152	503	378	300	4.01057	2.6504	2.73343	10.0933	7.79675	5.81553	2.08e-05	0.826893	up	--	--	--	--	--	--	--	--	--	--	--	transcription factor UNE12-like isoform X2 [Dendrobium catenatum]
gene-MA16_Dca007414	1510	541	607	601	471	488	15.2283	7.21456	7.24428	8.12891	6.23125	6.34161	0.000329628	-0.742679	down	[G]	Carbohydrate transport and metabolism	Cellular Component: integral component of membrane (GO:0016021);; Molecular Function: pectate lyase activity (GO:0030570);; Biological Process: pectin catabolic process (GO:0045490);; Molecular Function: metal ion binding (GO:0046872);;	K01728|0|osa:4335013|K01728 pectate lyase [EC:4.2.2.2] | (RefSeq) probable pectate lyase 8	Pentose and glucuronate interconversions (ko00040)	--	--	Pectate lyase;; Right handed beta helix region	Probable pectate lyase 15 OS=Arabidopsis thaliana OX=3702 GN=At4g13710 PE=2 SV=1	G	Carbohydrate transport and metabolism	probable pectate lyase 8 [Dendrobium catenatum]
gene-MA16_Dca020172	27	36	6	92	91	72	0.148976	0.355138	0.034377	0.727892	0.853137	0.550213	0.00086249	0.932227	up	[N]	Cell motility	Cellular Component: integral component of membrane (GO:0016021);; Molecular Function: glucomannan 4-beta-mannosyltransferase activity (GO:0047259);; Biological Process: mannosylation (GO:0097502);;	K13680|0|pda:103717687|K13680 beta-mannan synthase [EC:2.4.1.32] | (RefSeq) glucomannan 4-beta-mannosyltransferase 9-like	--	--	--	Glycosyl transferase family group 2;; Glycosyltransferase like family 2;; Glycosyl transferase family 2;; Glycosyl transferase family 21	Probable mannan synthase 11 OS=Oryza sativa subsp. japonica OX=39947 GN=CSLA11 PE=2 SV=1	M	Cell wall/membrane/envelope biogenesis	putative mannan synthase 11 [Dendrobium catenatum]
gene-MA16_Dca003820	380	375	284	621	580	725	3.30842	4.92499	2.63268	8.08014	5.58735	7.81828	2.51e-05	0.640727	up	--	--	Molecular Function: organic cyclic compound binding (GO:0097159);; Molecular Function: heterocyclic compound binding (GO:1901363);;	K12898|7.68472e-145|egu:105058857|K12898 heterogeneous nuclear ribonucleoprotein F/H | (RefSeq) heterogeneous nuclear ribonucleoprotein F	--	[A]	RNA processing and modification	RNA recognition motif. (a.k.a. RRM, RBD, or RNP domain)	--	S	Function unknown	heterogeneous nuclear ribonucleoprotein F isoform X1 [Dendrobium catenatum]
gene-MA16_Dca002449	2192	1195	1362	2536	2795	3877	29.8937	21.3727	22.2689	46.6313	50.5724	69.1824	1.56e-06	0.732765	up	--	--	--	--	--	--	--	LSD1 zinc finger	Protein LOL1 OS=Arabidopsis thaliana OX=3702 GN=LOL1 PE=2 SV=1	S	Function unknown	Protein LOL1 [Dendrobium catenatum]
gene-MA16_Dca002853	72	41	59	166	166	116	0.852049	0.633418	0.835075	2.62248	2.58429	1.78207	2.3e-05	0.961097	up	[T]	Signal transduction mechanisms	Molecular Function: protein kinase activity (GO:0004672);; Biological Process: protein phosphorylation (GO:0006468);; Cellular Component: membrane (GO:0016020);;	K04733|5.03626e-116|egu:105051970|K04733 interleukin-1 receptor-associated kinase 4 [EC:2.7.11.1] | (RefSeq) putative serine/threonine-protein kinase	--	[T]	Signal transduction mechanisms	Protein kinase domain;; Protein tyrosine kinase;; Phosphotransferase enzyme family	Leucine-rich repeat receptor protein kinase EMS1 OS=Arabidopsis thaliana OX=3702 GN=EMS1 PE=1 SV=1	T	Signal transduction mechanisms	phytosulfokine receptor 1 [Dendrobium catenatum]
gene-MA16_Dca025270	9184	5554	6244	16251	17591	21540	51.7439	40.9815	42.1236	122.281	130.097	157.707	2.55e-24	1.17883	up	--	--	--	--	--	--	--	--	--	--	--	hypothetical protein MA16_Dca025270 [Dendrobium catenatum]
gene-MA16_Dca012004	266	283	174	100	151	114	5.96902	8.29386	4.67591	2.98973	4.42967	3.30874	5.47e-06	-0.973026	down	--	--	Biological Process: cellular protein metabolic process (GO:0044267);;	K11982|6.5039e-45|egu:105058549|K11982 E3 ubiquitin-protein ligase RNF115/126 [EC:2.3.2.27] | (RefSeq) E3 ubiquitin-protein ligase RNF181-like	--	[O]	Posttranslational modification, protein turnover, chaperones	Ring finger domain;; Zinc finger, C3HC4 type (RING finger);; RING-H2 zinc finger domain;; RING-like zinc finger;; Zinc finger, C3HC4 type (RING finger);; RING-type zinc-finger	E3 ubiquitin-protein ligase MPSR1 OS=Arabidopsis thaliana OX=3702 GN=MPSR1 PE=1 SV=1	O	Posttranslational modification, protein turnover, chaperones	E3 ubiquitin-protein ligase RDUF2-like [Dendrobium catenatum]
gene-MA16_Dca016700	722	411	464	306	395	405	8.45722	5.98226	5.99305	4.49929	5.62001	5.89574	4.86e-05	-0.634275	down	--	--	--	K18810|6.65172e-129|pda:103701896|K18810 cyclin D1/2/4, plant | (RefSeq) cyclin-D3-1-like	--	[D]	Cell cycle control, cell division, chromosome partitioning	Cyclin, N-terminal domain;; Cyclin, C-terminal domain	Cyclin-D2-2 OS=Oryza sativa subsp. japonica OX=39947 GN=CYCD2-2 PE=2 SV=1	D	Cell cycle control, cell division, chromosome partitioning	cyclin-D2-2-like isoform X1 [Dendrobium catenatum]
gene-MA16_Dca001614	35	58	44	170	86	106	0.394474	1.3719	0.863278	4.07623	1.72765	2.30893	0.00223903	0.800647	up	[R]	General function prediction only	Molecular Function: O-methyltransferase activity (GO:0008171);; Biological Process: methylation (GO:0032259);;	K21311|1.85389e-106|egu:105032438|K21311 norbelladine O-methyltransferase [EC:2.1.1.336] | (RefSeq) caffeoyl-CoA O-methyltransferase-like	Phenylalanine metabolism (ko00360);; Phenylpropanoid biosynthesis (ko00940);; Flavonoid biosynthesis (ko00941);; Stilbenoid, diarylheptanoid and gingerol biosynthesis (ko00945)	[Q]	Secondary metabolites biosynthesis, transport and catabolism	O-methyltransferase;; Methyltransferase domain	Norbelladine 4&apos;-O-methyltransferase OS=Narcissus aff. pseudonarcissus MK-2014 OX=1540222 GN=N4OMT PE=1 SV=1	S	Function unknown	caffeoyl-CoA O-methyltransferase-like [Dendrobium catenatum]
gene-MA16_Dca024474	9	22	7	177	147	151	0.356332	1.19619	0.33049	10.1787	8.29961	8.43883	3.69e-17	2.2207	up	--	--	Cellular Component: membrane (GO:0016020);;	--	--	--	--	--	--	S	Function unknown	hypothetical protein MA16_Dca024474 [Dendrobium catenatum]
gene-MA16_Dca014970	97	81	56	254	134	128	1.0294	1.12696	0.705335	3.59138	1.85671	1.75753	0.00319476	0.720953	up	--	--	Molecular Function: GTPase activity (GO:0003924);; Molecular Function: structural constituent of cytoskeleton (GO:0005200);; Molecular Function: GTP binding (GO:0005525);; Cellular Component: cytoplasm (GO:0005737);; Cellular Component: microtubule (GO:0005874);; Biological Process: microtubule-based process (GO:0007017);;	K07374|0|rcu:8288079|K07374 tubulin alpha | (RefSeq) tubulin alpha chain	Phagosome (ko04145)	[Z]	Cytoskeleton	Tubulin/FtsZ family, GTPase domain;; Tubulin C-terminal domain	Tubulin alpha chain OS=Prunus dulcis OX=3755 GN=TUBA PE=2 SV=1	Z	Cytoskeleton	tubulin alpha chain-like [Dendrobium catenatum]
gene-MA16_Dca002117	890	1163	816	2957	2384	2348	14.3893	24.6248	15.7878	63.8584	50.6022	49.3513	6.6e-11	1.08992	up	--	--	--	K09490|9.21734e-07|cic:CICLE_v10030032mg|K09490 heat shock 70kDa protein 5 | (RefSeq) hypothetical protein	Protein export (ko03060);; Protein processing in endoplasmic reticulum (ko04141)	--	--	Hsp70 protein	--	O	Posttranslational modification, protein turnover, chaperones	uncharacterized protein LOC110114121 [Dendrobium catenatum]
gene-MA16_Dca022384	90	54	57	269	228	230	0.354783	0.276339	0.270679	1.5971	1.34761	1.34427	6.8e-14	1.45279	up	[P]	Inorganic ion transport and metabolism	Molecular Function: ATP binding (GO:0005524);; Cellular Component: endoplasmic reticulum (GO:0005783);; Cellular Component: integral component of plasma membrane (GO:0005887);; Molecular Function: cation-transporting ATPase activity (GO:0019829);; Molecular Function: metal ion binding (GO:0046872);; Biological Process: cation transmembrane transport (GO:0098655);;	K01537|0|pda:103707717|K01537 Ca2+-transporting ATPase [EC:3.6.3.8] | (RefSeq) calcium-transporting ATPase, endoplasmic reticulum-type	--	[P]	Inorganic ion transport and metabolism	E1-E2 ATPase;; Cation transporting ATPase, C-terminus;; haloacid dehalogenase-like hydrolase;; Cation transporter/ATPase, N-terminus;; Cation transport ATPase (P-type)	Calcium-transporting ATPase, endoplasmic reticulum-type OS=Solanum lycopersicum OX=4081 GN=LCA1 PE=2 SV=1	P	Inorganic ion transport and metabolism	calcium-transporting ATPase, endoplasmic reticulum-type [Dendrobium catenatum]
gene-MA16_Dca005908	318	223	286	802	513	312	5.94639	4.87672	7.04693	20.7961	13.5941	8.41757	0.0045047	0.63779	up	--	--	--	--	--	--	--	--	--	S	Function unknown	uncharacterized protein LOC110091970 [Dendrobium catenatum]
gene-MA16_Dca011501	332	302	270	220	168	170	3.45169	4.11151	3.36156	3.0506	2.2836	2.29453	3.13e-06	-0.796516	down	--	--	--	--	--	--	--	Protein of unknown function (DUF2985);; PLAC8 family	--	S	Function unknown	uncharacterized protein LOC110112947 [Dendrobium catenatum]
gene-MA16_Dca006524	80	63	80	152	187	185	0.636797	0.869485	0.962378	1.96784	2.13866	2.37021	1.55e-05	0.879822	up	--	--	--	--	--	--	--	bHLH-MYC and R2R3-MYB transcription factors N-terminal	Protein RICE SALT SENSITIVE 3 OS=Oryza sativa subsp. japonica OX=39947 GN=RSS3 PE=1 SV=1	S	Function unknown	uncharacterized protein LOC110108490 [Dendrobium catenatum]
gene-MA16_Dca018420	19169	13342	12440	29208	32085	31359	157.823	143.787	122.612	321.186	346.689	335.468	1.12e-21	0.850222	up	--	--	Cellular Component: integral component of membrane (GO:0016021);;	--	--	--	--	GDSL/SGNH-like Acyl-Esterase family found in Pmr5 and Cas1p;; PMR5 N terminal Domain	Protein trichome birefringence-like 25 OS=Arabidopsis thaliana OX=3702 GN=TBL25 PE=2 SV=1	S	Function unknown	hypothetical protein MA16_Dca018420 [Dendrobium catenatum]
gene-MA16_Dca001327	111	132	59	56	73	31	1.31643	2.06314	0.84225	0.885487	1.13994	0.473854	0.00686437	-0.724281	down	[R]	General function prediction only	Biological Process: multicellular organism development (GO:0007275);;	K11805|0|egu:105054236|K11805 WD repeat-containing protein 68 | (RefSeq) protein TRANSPARENT TESTA GLABRA 1-like	--	[S]	Function unknown	WD domain, G-beta repeat	Protein TRANSPARENT TESTA GLABRA 1 OS=Arabidopsis thaliana OX=3702 GN=TTG1 PE=1 SV=1	S	Function unknown	protein TRANSPARENT TESTA GLABRA 1-like [Dendrobium catenatum]
gene-MA16_Dca022922	22	16	10	42	55	69	0.219291	0.20668	0.115969	0.56284	0.737322	0.909025	0.000381552	0.97599	up	--	--	Biological Process: flavonoid biosynthetic process (GO:0009813);; Cellular Component: intracellular membrane-bounded organelle (GO:0043231);; Biological Process: flavonoid glucuronidation (GO:0052696);; Molecular Function: quercetin 3-O-glucosyltransferase activity (GO:0080043);; Molecular Function: quercetin 7-O-glucosyltransferase activity (GO:0080044);;	--	--	[GC]	Carbohydrate transport and metabolism;; Energy production and conversion	UDP-glucoronosyl and UDP-glucosyl transferase	UDP-glycosyltransferase 86A1 OS=Arabidopsis thaliana OX=3702 GN=UGT86A1 PE=2 SV=1	S	Function unknown	UDP-glycosyltransferase 86A1 [Dendrobium catenatum]
gene-MA16_Dca012372	325	609	349	327	257	324	5.49353	13.4755	7.04999	7.37309	5.6984	7.1029	0.00869917	-0.590087	down	--	--	Molecular Function: 3'-5'-exoribonuclease activity (GO:0000175);; Biological Process: nuclear-transcribed mRNA catabolic process, deadenylation-dependent decay (GO:0000288);; Molecular Function: nucleic acid binding (GO:0003676);; Cellular Component: nucleus (GO:0005634);; Molecular Function: transferase activity (GO:0016740);; Cellular Component: CCR4-NOT complex (GO:0030014);; Biological Proces…	K12581|3.3437e-128|egu:105033956|K12581 CCR4-NOT transcription complex subunit 7/8 | (RefSeq) CCR4-CAF1; probable CCR4-associated factor 1 homolog 11	RNA degradation (ko03018)	[A]	RNA processing and modification	CAF1 family ribonuclease	Probable CCR4-associated factor 1 homolog 11 OS=Arabidopsis thaliana OX=3702 GN=CAF1-11 PE=2 SV=1	K	Transcription	probable CCR4-associated factor 1 homolog 11 [Dendrobium catenatum]
gene-MA16_Dca001967	1585	1384	1219	1067	987	1025	46.2751	52.6118	41.3151	41.4425	36.4594	39.4281	6.71e-09	-0.609736	down	[T]	Signal transduction mechanisms	Biological Process: response to stress (GO:0006950);;	--	--	--	--	Universal stress protein family	Universal stress protein A-like protein OS=Arabidopsis thaliana OX=3702 GN=At3g01520 PE=1 SV=2	S	Function unknown	universal stress protein A-like protein [Dendrobium catenatum]
gene-MA16_Dca011804	39	13	5	79	82	58	0.689284	0.286083	0.088323	1.90209	1.94335	1.36301	0.000678186	0.955904	up	--	--	Molecular Function: DNA binding (GO:0003677);; Cellular Component: nucleus (GO:0005634);; Biological Process: regulation of transcription, DNA-templated (GO:0006355);;	--	--	--	--	No apical meristem (NAM) protein	NAC domain-containing protein 100 OS=Arabidopsis thaliana OX=3702 GN=NAC100 PE=2 SV=1	S	Function unknown	NAC domain-containing protein 100-like [Dendrobium catenatum]
gene-MA16_Dca022104	6518	6069	5197	11318	15011	8888	116.402	141.952	111.123	269.949	351.878	206.273	2.49e-06	0.728783	up	--	--	Biological Process: response to light stimulus (GO:0009416);; Cellular Component: photosystem I (GO:0009522);; Cellular Component: chloroplast thylakoid membrane (GO:0009535);; Biological Process: photosynthesis, light harvesting in photosystem I (GO:0009768);; Cellular Component: chloroplast envelope (GO:0009941);; Cellular Component: plastoglobule (GO:0010287);; Cellular Component: integral com…	K08912|1.45555e-165|nnu:104590449|K08912 light-harvesting complex II chlorophyll a/b binding protein 1 | (RefSeq) chlorophyll a-b binding protein of LHCII type 1-like	Photosynthesis - antenna proteins (ko00196)	--	--	Chlorophyll A-B binding protein	Chlorophyll a-b binding protein 40, chloroplastic OS=Nicotiana tabacum OX=4097 GN=CAB40 PE=2 SV=1	J	Translation, ribosomal structure and biogenesis	chlorophyll a-b binding protein of LHCII type 1-like [Dendrobium catenatum]
gene-MA16_Dca007793	65	105	143	62	70	50	0.993206	2.10461	2.6404	1.25845	1.41814	0.994902	0.00849676	-0.692703	down	--	--	Molecular Function: 3-oxo-5-alpha-steroid 4-dehydrogenase activity (GO:0003865);; Cellular Component: cytoplasm (GO:0005737);; Biological Process: lipid metabolic process (GO:0006629);; Cellular Component: integral component of membrane (GO:0016021);; Molecular Function: trans-2-enoyl-CoA reductase (NADPH) activity (GO:0019166);; Biological Process: oxidation-reduction process (GO:0055114);;	K10258|7.26184e-177|gra:105776424|K10258 very-long-chain enoyl-CoA reductase [EC:1.3.1.93] | (RefSeq) very-long-chain enoyl-CoA reductase	Fatty acid elongation (ko00062);; Biosynthesis of unsaturated fatty acids (ko01040);; Fatty acid metabolism (ko01212)	[I]	Lipid transport and metabolism	3-oxo-5-alpha-steroid 4-dehydrogenase	Very-long-chain enoyl-CoA reductase OS=Arabidopsis thaliana OX=3702 GN=ECR PE=1 SV=1	S	Function unknown	very-long-chain enoyl-CoA reductase-like [Dendrobium catenatum]
gene-MA16_Dca005514	588	461	515	416	346	360	11.8426	12.0876	12.5079	8.66368	7.90963	7.36666	2.91e-06	-0.626575	down	[J]	Translation, ribosomal structure and biogenesis	Molecular Function: structural constituent of ribosome (GO:0003735);; Cellular Component: mitochondrial large ribosomal subunit (GO:0005762);; Biological Process: translation (GO:0006412);;	K02899|5.0005e-83|mus:103982211|K02899 large subunit ribosomal protein L27 | (RefSeq) uncharacterized protein LOC103982211	Ribosome (ko03010)	[J]	Translation, ribosomal structure and biogenesis	Ribosomal L27 protein	50S ribosomal protein L27, chloroplastic OS=Phaeodactylum tricornutum (strain CCAP 1055/1) OX=556484 GN=rpl27 PE=3 SV=1	J	Translation, ribosomal structure and biogenesis	uncharacterized protein LOC110095486 [Dendrobium catenatum]
gene-MA16_Dca001909	94	87	52	39	24	45	1.32283	1.59885	0.875008	0.723998	0.441483	0.823423	0.000660035	-0.88812	down	--	--	Molecular Function: hydrolase activity, hydrolyzing O-glycosyl compounds (GO:0004553);; Biological Process: carbohydrate metabolic process (GO:0005975);;	--	--	--	--	Glycosyl hydrolases family 17	Glucan endo-1,3-beta-glucosidase OS=Vitis vinifera OX=29760 GN=VIT_06s0061g00120 PE=1 SV=2	G	Carbohydrate transport and metabolism	glucan endo-1,3-beta-glucosidase-like [Dendrobium catenatum]
Dendrobium_catenatum_newGene_21664	262	188	285	765	431	353	4.39898	4.14063	5.73214	17.1804	9.49511	7.69404	0.00130248	0.714395	up	--	--	--	--	--	--	--	Lytic transglycolase	EG45-like domain containing protein OS=Citrus jambhiri OX=64884 GN=CjBAp12 PE=1 SV=1	S	Function unknown	EG45-like domain containing protein [Dendrobium catenatum]
gene-MA16_Dca016458	233	112	158	107	78	75	1.99217	1.26413	1.61709	1.21786	0.875945	0.836916	4.34e-05	-0.899665	down	[E]	Amino acid transport and metabolism	--	K14638|0|egu:105037951|K14638 solute carrier family 15 (peptide/histidine transporter), member 3/4 | (RefSeq) protein NRT1/ PTR FAMILY 5.10	--	[E]	Amino acid transport and metabolism	POT family	Protein NRT1/ PTR FAMILY 5.10 OS=Arabidopsis thaliana OX=3702 GN=NPF5.10 PE=2 SV=1	E	Amino acid transport and metabolism	protein NRT1/ PTR FAMILY 5.10-like isoform X1 [Dendrobium catenatum]
gene-MA16_Dca006893	166	143	94	353	369	382	5.98132	6.72187	4.02624	16.9916	17.4522	17.8941	1.55e-10	1.13244	up	--	--	--	--	--	--	--	--	--	S	Function unknown	uncharacterized protein LOC110111693 [Dendrobium catenatum]
gene-MA16_Dca004391	99	88	89	258	176	191	0.612878	0.688641	0.642891	2.12218	1.38415	1.47316	4.17e-05	0.83408	up	[G]	Carbohydrate transport and metabolism	Cellular Component: integral component of membrane (GO:0016021);; Biological Process: transmembrane transport (GO:0055085);;	--	--	[R]	General function prediction only	Major Facilitator Superfamily;; SPX domain	SPX domain-containing membrane protein Os04g0573000 OS=Oryza sativa subsp. japonica OX=39947 GN=Os04g0573000 PE=2 SV=2	T	Signal transduction mechanisms	SPX domain-containing membrane protein OsI_17046-like isoform X1 [Dendrobium catenatum]
gene-MA16_Dca014886	152	154	186	320	569	794	1.41265	1.87792	2.08009	3.98724	6.97117	9.64315	6.61e-08	1.23452	up	[QV]	Secondary metabolites biosynthesis, transport and catabolism;; Defense mechanisms	--	--	--	[Q]	Secondary metabolites biosynthesis, transport and catabolism	Cytochrome P450	Cytochrome P450 78A5 OS=Arabidopsis thaliana OX=3702 GN=CYP78A5 PE=2 SV=1	Q	Secondary metabolites biosynthesis, transport and catabolism	cytochrome P450 78A5-like [Dendrobium catenatum]
gene-MA16_Dca024612	2956	2199	2559	1694	1840	1947	58.6659	57.1714	60.8315	44.9025	47.9417	50.2093	4.68e-12	-0.658907	down	[VI]	Defense mechanisms;; Lipid transport and metabolism	Molecular Function: glutathione peroxidase activity (GO:0004602);; Biological Process: response to oxidative stress (GO:0006979);; Cellular Component: plastid (GO:0009536);; Biological Process: oxidation-reduction process (GO:0055114);; Biological Process: cellular oxidant detoxification (GO:0098869);;	K00432|1.68907e-120|egu:105032315|K00432 glutathione peroxidase [EC:1.11.1.9] | (RefSeq) phospholipid hydroperoxide glutathione peroxidase 1, chloroplastic	Glutathione metabolism (ko00480);; Arachidonic acid metabolism (ko00590)	[O]	Posttranslational modification, protein turnover, chaperones	Glutathione peroxidase;; AhpC/TSA family;; Redoxin	Putative glutathione peroxidase 7, chloroplastic OS=Arabidopsis thaliana OX=3702 GN=GPX7 PE=3 SV=2	O	Posttranslational modification, protein turnover, chaperones	putative glutathione peroxidase 7, chloroplastic [Dendrobium catenatum]
gene-MA16_Dca005256	39	49	30	92	78	82	0.329998	0.520512	0.311631	1.07882	0.894563	0.882927	0.00957699	0.648735	up	--	--	--	--	--	--	--	--	Interactor of constitutive active ROPs 3 OS=Arabidopsis thaliana OX=3702 GN=ICR3 PE=1 SV=1	S	Function unknown	interactor of constitutive active ROPs 2, chloroplastic-like isoform X1 [Dendrobium catenatum]
gene-MA16_Dca024788	491	453	482	924	1004	1044	5.22875	8.39745	7.6568	17.4988	18.5012	19.6549	1.08e-10	0.815296	up	[I]	Lipid transport and metabolism	Molecular Function: iron ion binding (GO:0005506);; Biological Process: fatty acid biosynthetic process (GO:0006633);; Cellular Component: integral component of membrane (GO:0016021);; Molecular Function: oxidoreductase activity (GO:0016491);; Biological Process: oxidation-reduction process (GO:0055114);;	K04713|1.11185e-163|egu:105056537|K04713 sphinganine C4-monooxygenase [EC:1.14.18.5] | (RefSeq) sphinganine C4-monooxygenase 1-like	Sphingolipid metabolism (ko00600)	[I]	Lipid transport and metabolism	Fatty acid hydroxylase superfamily	Sphinganine C4-monooxygenase 2 OS=Arabidopsis thaliana OX=3702 GN=SBH2 PE=1 SV=1	I	Lipid transport and metabolism	sphinganine C4-monooxygenase 1-like [Dendrobium catenatum]
gene-MA16_Dca025580	18	17	23	108	87	104	0.204954	0.251542	0.364835	1.87452	1.55623	1.78017	1.5e-09	1.53268	up	[M]	Cell wall/membrane/envelope biogenesis	Biological Process: galactose metabolic process (GO:0006012);; Biological Process: response to cold (GO:0009409);; Molecular Function: inositol 3-alpha-galactosyltransferase activity (GO:0047216);;	K18819|0|jcu:105642660|K18819 inositol 3-alpha-galactosyltransferase [EC:2.4.1.123] | (RefSeq) galactinol synthase 1	Galactose metabolism (ko00052)	[G]	Carbohydrate transport and metabolism	Glycosyl transferase family 8	Galactinol synthase 2 OS=Solanum lycopersicum OX=4081 GN=GOLS2 PE=2 SV=1	O	Posttranslational modification, protein turnover, chaperones	galactinol synthase 2-like [Dendrobium catenatum]
gene-MA16_Dca000184	904	907	577	1751	2104	2359	40.9407	53.7941	31.2995	105.927	125.159	138.903	7.71e-12	1.08448	up	--	--	--	--	--	--	--	--	--	--	--	hypothetical protein MA16_Dca000184 [Dendrobium catenatum]
gene-MA16_Dca028490	389	225	263	208	165	219	12.8564	9.75429	10.4033	9.18536	7.13961	9.39875	0.00014083	-0.656356	down	--	--	Biological Process: transport (GO:0006810);; Cellular Component: integral component of membrane (GO:0016021);;	K15109|1.76418e-88|jcu:105637400|K15109 solute carrier family 25 (mitochondrial carnitine/acylcarnitine transporter), member 20/29 | (RefSeq) mitochondrial carnitine/acylcarnitine carrier-like protein	--	[C]	Energy production and conversion	Mitochondrial carrier protein	Mitochondrial carnitine/acylcarnitine carrier-like protein OS=Arabidopsis thaliana OX=3702 GN=BOU PE=1 SV=1	S	Function unknown	Mitochondrial carnitine/acylcarnitine carrier-like protein [Dendrobium catenatum]
gene-MA16_Dca022671	149	83	127	188	208	295	0.735848	0.486339	0.703149	1.22523	1.52603	1.88285	0.00216193	0.641761	up	[IR]	Lipid transport and metabolism;; General function prediction only	--	--	--	--	--	GMC oxidoreductase;; GMC oxidoreductase	Long-chain-alcohol oxidase FAO4B OS=Arabidopsis thaliana OX=3702 GN=FAO4B PE=2 SV=2	E	Amino acid transport and metabolism	Long-chain-alcohol oxidase FAO4B [Dendrobium catenatum]
gene-MA16_Dca012166	735	731	580	465	384	420	9.64141	12.5654	9.10279	8.15093	6.60152	7.15478	1.89e-08	-0.821132	down	--	--	--	--	--	[R]	General function prediction only	Zinc finger C-x8-C-x5-C-x3-H type (and similar)	Zinc finger CCCH domain-containing protein 2 OS=Oryza sativa subsp. japonica OX=39947 GN=Os01g0192000 PE=2 SV=1	S	Function unknown	zinc finger CCCH domain-containing protein 2-like [Dendrobium catenatum]
gene-MA16_Dca016470	433	489	456	337	321	334	3.18667	4.9076	4.07363	3.30175	3.12705	3.47822	0.000116628	-0.622533	down	--	--	--	--	--	--	--	Helix-loop-helix DNA-binding domain	Transcription factor bHLH130 OS=Arabidopsis thaliana OX=3702 GN=BHLH130 PE=1 SV=1	K	Transcription	transcription factor bHLH130-like [Dendrobium catenatum]
gene-MA16_Dca017788	722	601	611	302	521	412	4.0221	4.44066	4.10683	2.362	3.82376	2.97203	1.03e-05	-0.751367	down	[G]	Carbohydrate transport and metabolism	Molecular Function: sugar:proton symporter activity (GO:0005351);; Molecular Function: glucose transmembrane transporter activity (GO:0005355);; Cellular Component: integral component of plasma membrane (GO:0005887);; Molecular Function: oxidoreductase activity (GO:0016491);; Biological Process: hexose transmembrane transport (GO:0035428);; Biological Process: glucose import (GO:0046323);;	--	--	[R]	General function prediction only	Sugar (and other) transporter;; Major Facilitator Superfamily	Hexose carrier protein HEX6 OS=Ricinus communis OX=3988 GN=HEX6 PE=2 SV=1	G	Carbohydrate transport and metabolism	hexose carrier protein HEX6-like [Dendrobium catenatum]
gene-MA16_Dca008783	516	407	324	155	260	100	4.85801	4.98515	3.66289	1.94069	3.37422	1.23388	5.71e-07	-1.14508	down	[QV]	Secondary metabolites biosynthesis, transport and catabolism;; Defense mechanisms	Molecular Function: iron ion binding (GO:0005506);; Cellular Component: integral component of membrane (GO:0016021);; Molecular Function: oxidoreductase activity, acting on paired donors, with incorporation or reduction of molecular oxygen, NAD(P)H as one donor, and incorporation of one atom of oxygen (GO:0016709);; Molecular Function: heme binding (GO:0020037);; Biological Process: secondary met…	K05280|0|mus:103979831|K05280 flavonoid 3'-monooxygenase [EC:1.14.13.21] | (RefSeq) flavonoid 3'-monooxygenase	Flavonoid biosynthesis (ko00941);; Flavone and flavonol biosynthesis (ko00944)	[Q]	Secondary metabolites biosynthesis, transport and catabolism	Cytochrome P450	Flavonoid 3&apos;-monooxygenase CYP75B3 OS=Oryza sativa subsp. japonica OX=39947 GN=CYP75B3 PE=2 SV=1	Q	Secondary metabolites biosynthesis, transport and catabolism	flavonoid 3&apos;-monooxygenase-like isoform X1 [Dendrobium catenatum]
gene-MA16_Dca010808	107	50	61	131	134	144	1.23135	0.750631	0.834226	2.01969	2.03506	2.16839	0.00523901	0.613104	up	--	--	Biological Process: protein glycosylation (GO:0006486);; Molecular Function: fucosyltransferase activity (GO:0008417);; Biological Process: Lewis a epitope biosynthetic process (GO:0010493);; Cellular Component: integral component of membrane (GO:0016021);; Cellular Component: Golgi cisterna membrane (GO:0032580);; Biological Process: fucosylation (GO:0036065);;	K14412|0|pda:103701280|K14412 alpha-1,4-fucosyltransferase [EC:2.4.1.65] | (RefSeq) alpha-(1,4)-fucosyltransferase	--	[GE]	Carbohydrate transport and metabolism;; Amino acid transport and metabolism	Glycosyltransferase family 10 (fucosyltransferase) C-term	Alpha-(1,4)-fucosyltransferase OS=Arabidopsis thaliana OX=3702 GN=FUT13 PE=2 SV=2	S	Function unknown	alpha-(1,4)-fucosyltransferase [Dendrobium catenatum]
gene-MA16_Dca023105	17936926	16175386	16450535	12112655	12256320	13035525	243428	287499	267338	219535	218333	229890	5.59e-12	-0.616146	down	--	--	Molecular Function: iron ion binding (GO:0005506);; Cellular Component: photosystem II (GO:0009523);; Cellular Component: chloroplast thylakoid membrane (GO:0009535);; Biological Process: response to herbicide (GO:0009635);; Biological Process: photosynthetic electron transport in photosystem II (GO:0009772);; Molecular Function: oxygen evolving activity (GO:0010242);; Cellular Component: integra…	K02703|0|bna:11542063|K02703 photosystem II P680 reaction center D1 protein [EC:1.10.3.9] | (RefSeq) psbA, BRNAC_p001; photosystem II protein D1	Photosynthesis (ko00195)	--	--	Photosynthetic reaction centre protein	Photosystem II protein D1 OS=Phalaenopsis aphrodite subsp. formosana OX=308872 GN=psbA PE=3 SV=1	C	Energy production and conversion	photosystem II Q(b) protein D1 (chloroplast) [Liparis loeselii]
gene-MA16_Dca000224	192	241	156	118	140	110	1.96646	3.28975	1.94496	1.63791	1.90226	1.45617	0.000657101	-0.730224	down	--	--	--	--	--	--	--	Transferase family	Agmatine coumaroyltransferase OS=Arabidopsis thaliana OX=3702 GN=ACT PE=1 SV=1	S	Function unknown	phenolic glucoside malonyltransferase 2-like [Dendrobium catenatum]
gene-MA16_Dca009214	853	784	843	575	579	592	12.9203	15.4815	15.263	11.5816	11.4627	11.6357	8.96e-08	-0.668815	down	--	--	--	--	--	--	--	Acidic C-terminal region of sodium channel modifier 1 SCNM1;; Zinc-finger of sodium channel modifier 1	--	S	Function unknown	hypothetical protein MA16_Dca009214 [Dendrobium catenatum]
gene-MA16_Dca016286	246	117	104	271	365	316	0.777729	0.484717	0.391502	1.14487	1.52027	1.29859	0.000370613	0.742943	up	[P]	Inorganic ion transport and metabolism	--	K01530|0|egu:105034158|K01530 phospholipid-translocating ATPase [EC:3.6.3.1] | (RefSeq) probable phospholipid-transporting ATPase 4	--	[R]	General function prediction only	Phospholipid-translocating P-type ATPase C-terminal;; Phospholipid-translocating ATPase N-terminal;; Cation transport ATPase (P-type);; haloacid dehalogenase-like hydrolase	Probable phospholipid-transporting ATPase 5 OS=Arabidopsis thaliana OX=3702 GN=ALA5 PE=3 SV=1	U	Intracellular trafficking, secretion, and vesicular transport	Putative phospholipid-transporting ATPase 4 [Dendrobium catenatum]
gene-MA16_Dca017508	399	432	399	725	769	771	4.24426	5.8198	4.90091	9.389	9.93389	10.2474	1.41e-05	0.627096	up	--	--	--	--	--	--	--	F-box domain	F-box protein At2g26850 OS=Arabidopsis thaliana OX=3702 GN=At2g26850 PE=2 SV=1	S	Function unknown	F-box protein At2g26850-like isoform X1 [Dendrobium catenatum]
gene-MA16_Dca001714	110	99	150	242	204	230	0.897962	1.04092	1.41252	2.59915	2.23726	2.36379	0.00433999	0.591426	up	[E]	Amino acid transport and metabolism	--	--	--	[E]	Amino acid transport and metabolism	POT family	Protein NRT1/ PTR FAMILY 5.7 OS=Arabidopsis thaliana OX=3702 GN=NPF5.7 PE=2 SV=2	E	Amino acid transport and metabolism	protein NRT1/ PTR FAMILY 5.7-like [Dendrobium catenatum]
gene-MA16_Dca011891	398	335	406	799	852	937	4.6162	5.08474	5.63352	12.3758	12.9666	14.1189	6.22e-12	0.92756	up	--	--	Biological Process: metabolic process (GO:0008152);; Molecular Function: amino acid binding (GO:0016597);;	--	--	--	--	ACT domain;; ACT domain	ACT domain-containing protein ACR10 OS=Arabidopsis thaliana OX=3702 GN=ACR10 PE=2 SV=1	S	Function unknown	ACT domain-containing protein ACR10-like [Dendrobium catenatum]
gene-MA16_Dca019232	329	190	228	116	178	173	2.34189	1.88112	2.04937	1.09907	1.76585	1.59784	0.000169761	-0.72837	down	--	--	--	--	--	--	--	Domain of unknown function (DUF296)	AT-hook motif nuclear-localized protein 3 OS=Arabidopsis thaliana OX=3702 GN=AHL3 PE=1 SV=1	S	Function unknown	hypothetical protein MA16_Dca019232 [Dendrobium catenatum]
gene-MA16_Dca022299	142	96	171	70	49	119	1.32642	1.15939	1.9244	0.83863	0.581156	1.38425	0.00598543	-0.699386	down	--	--	Molecular Function: transcription factor activity, RNA polymerase II core promoter sequence-specific binding involved in preinitiation complex assembly (GO:0001075);; Molecular Function: RNA polymerase II transcription factor activity, TBP-class protein binding, involved in preinitiation complex assembly (GO:0001129);; Molecular Function: chromatin binding (GO:0003682);; Cellular Component: trans…	K03128|9.79469e-129|egu:105053233|K03128 transcription initiation factor TFIID subunit 2 | (RefSeq) transcription initiation factor TFIID subunit 2	Basal transcription factors (ko03022)	[K]	Transcription	--	Transcription initiation factor TFIID subunit 2 OS=Arabidopsis thaliana OX=3702 GN=TAF2 PE=2 SV=1	K	Transcription	hypothetical protein MA16_Dca022299 [Dendrobium catenatum]
gene-MA16_Dca018347	216	134	94	360	361	329	0.788463	0.641072	0.409054	1.75629	1.72804	1.55695	1.01e-06	0.940654	up	[K]	Transcription	Molecular Function: nucleotide binding (GO:0000166);; Molecular Function: protein kinase activity (GO:0004672);; Cellular Component: membrane (GO:0016020);; Biological Process: phosphorylation (GO:0016310);;	--	--	--	--	Leucine rich repeat;; Leucine Rich repeats (2 copies);; Protein kinase domain;; Protein tyrosine kinase;; Leucine Rich Repeat;; Leucine Rich repeat;; Leucine rich repeat N-terminal domain	LRR receptor-like serine/threonine-protein kinase OS=Arabidopsis thaliana OX=3702 GN=RGI3 PE=1 SV=1	S	Function unknown	putative LRR receptor-like serine/threonine-protein kinase [Dendrobium catenatum]
gene-MA16_Dca010961	22	16	18	64	62	72	0.404089	0.370755	0.402005	1.574	1.51292	1.74203	2.02e-05	1.11409	up	--	--	--	--	--	[O]	Posttranslational modification, protein turnover, chaperones	Ring finger domain	Probable E3 ubiquitin-protein ligase RHY1A OS=Arabidopsis thaliana OX=3702 GN=RHY1A PE=2 SV=1	O	Posttranslational modification, protein turnover, chaperones	probable E3 ubiquitin-protein ligase RHY1A [Dendrobium catenatum]
gene-MA16_Dca028380	85	137	85	44	44	30	3.02124	6.38196	3.59591	2.07618	2.05437	1.35313	1.95e-05	-1.10788	down	--	--	--	K09286|1.05164e-43|pda:103696620|K09286 EREBP-like factor | (RefSeq) ethylene-responsive transcription factor ERF011-like	--	--	--	AP2 domain	Ethylene-responsive transcription factor ERF008 OS=Arabidopsis thaliana OX=3702 GN=ERF008 PE=2 SV=1	K	Transcription	ethylene-responsive transcription factor ERF008-like [Dendrobium catenatum]
gene-MA16_Dca001322	889	601	646	469	375	495	6.10517	5.49738	5.49758	4.28604	3.25883	4.38933	2.02e-09	-0.798687	down	[L]	Replication, recombination and repair	Molecular Function: nucleic acid binding (GO:0003676);; Molecular Function: ATP-dependent RNA helicase activity (GO:0004004);; Molecular Function: ATP binding (GO:0005524);; Biological Process: RNA secondary structure unwinding (GO:0010501);;	K16911|0|pda:103718292|K16911 ATP-dependent RNA helicase DDX21 [EC:3.6.4.13] | (RefSeq) DEAD-box ATP-dependent RNA helicase 53-like	--	[A]	RNA processing and modification	DEAD/DEAH box helicase;; Helicase conserved C-terminal domain	DEAD-box ATP-dependent RNA helicase 53 OS=Oryza sativa subsp. japonica OX=39947 GN=Os07g0143700 PE=2 SV=2	L	Replication, recombination and repair	DEAD-box ATP-dependent RNA helicase 53-like [Dendrobium catenatum]
gene-MA16_Dca024385	864	623	443	1059	1062	1319	4.37443	4.12934	2.68736	7.16209	7.06406	8.68001	7.71e-05	0.612003	up	--		Molecular Function: nucleotide binding (GO:0000166);; Molecular Function: protein kinase activity (GO:0004672);; Cellular Component: membrane (GO:0016020);; Biological Process: phosphorylation (GO:0016310);;	--	--	--	--	Protein tyrosine kinase;; Protein kinase domain;; Leucine rich repeat;; Leucine rich repeat N-terminal domain;; Leucine Rich repeats (2 copies)	Receptor protein kinase TMK1 OS=Arabidopsis thaliana OX=3702 GN=TMK1 PE=1 SV=1	T	Signal transduction mechanisms	receptor protein kinase TMK1-like [Dendrobium catenatum]
gene-MA16_Dca000457	1145	1084	1049	1742	2239	2296	7.49768	9.27961	8.21447	15.2105	19.2099	19.5029	8.4e-08	0.696345	up	[R]	General function prediction only	--	K09553|0|egu:105054043|K09553 stress-induced-phosphoprotein 1 | (RefSeq) hsp70-Hsp90 organizing protein	--	[O]	Posttranslational modification, protein turnover, chaperones	Tetratricopeptide repeat;; Tetratricopeptide repeat;; TPR repeat;; Tetratricopeptide repeat;; Tetratricopeptide repeat;; Tetratricopeptide repeat;; Tetratricopeptide repeat;; Tetratricopeptide repeat;; Tetratricopeptide repeat;; Tetratricopeptide repeat;; Tetratricopeptide repeat;; Tetratricopeptide repeat;; Bacterial transcriptional activator domain	Hsp70-Hsp90 organizing protein 3 OS=Arabidopsis thaliana OX=3702 GN=HOP3 PE=2 SV=1	S	Function unknown	Heat shock protein STI [Dendrobium catenatum]
gene-MA16_Dca019718	371	384	373	659	819	1176	11.1232	15.0715	13.4004	26.4125	32.2649	45.8767	9.34e-07	0.90174	up	[O]	Posttranslational modification, protein turnover, chaperones	--	K13993|5.95522e-59|pda:103720951|K13993 HSP20 family protein | (RefSeq) 17.8 kDa class I heat shock protein-like	Protein processing in endoplasmic reticulum (ko04141)	[O]	Posttranslational modification, protein turnover, chaperones	Hsp20/alpha crystallin family	16.9 kDa class I heat shock protein 1 OS=Oryza sativa subsp. japonica OX=39947 GN=HSP16.9A PE=1 SV=1	O	Posttranslational modification, protein turnover, chaperones	16.9 kDa class I heat shock protein 1-like [Dendrobium catenatum]
gene-MA16_Dca014842	679	435	487	1255	1222	1192	7.53889	6.42464	6.42525	18.6945	17.638	17.2269	2.2e-19	0.984048	up	[E]	Amino acid transport and metabolism	Biological Process: cellular amino acid metabolic process (GO:0006520);; Molecular Function: oxidoreductase activity, acting on the CH-NH2 group of donors, NAD or NADP as acceptor (GO:0016639);; Biological Process: oxidation-reduction process (GO:0055114);;	K00261|0|mus:103975692|K00261 glutamate dehydrogenase (NAD(P)+) [EC:1.4.1.3] | (RefSeq) glutamate dehydrogenase	Arginine biosynthesis (ko00220);; Alanine, aspartate and glutamate metabolism (ko00250);; Nitrogen metabolism (ko00910);; Carbon metabolism (ko01200)	[E]	Amino acid transport and metabolism	Glutamate/Leucine/Phenylalanine/Valine dehydrogenase;; Glu/Leu/Phe/Val dehydrogenase, dimerisation domain	Glutamate dehydrogenase 1, mitochondrial OS=Oryza sativa subsp. japonica OX=39947 GN=GDH1 PE=2 SV=1	E	Amino acid transport and metabolism	glutamate dehydrogenase 1, mitochondrial [Dendrobium catenatum]
gene-MA16_Dca027714	130	78	102	251	301	338	1.64152	1.47908	1.6096	4.5714	5.13072	6.04012	1.57e-10	1.18109	up	--	--	--	--	--	[S]	Function unknown	Regulator of chromosome condensation (RCC1) repeat;; Regulator of chromosome condensation (RCC1) repeat	--	DZ	Cell cycle control, cell division, chromosome partitioning;; Cytoskeleton	hypothetical protein MA16_Dca027714 [Dendrobium catenatum]
gene-MA16_Dca000019	156	79	64	185	148	269	0.858683	0.563799	0.415802	1.35571	1.06625	1.92005	0.00480031	0.667289	up	--	--	Cellular Component: integral component of membrane (GO:0016021);;	--	--	[TZ]	Signal transduction mechanisms;; Cytoskeleton	Formin Homology 2 Domain	Formin-like protein 1 OS=Oryza sativa subsp. japonica OX=39947 GN=FH1 PE=2 SV=1	S	Function unknown	formin-like protein 1 [Dendrobium catenatum]
gene-MA16_Dca015467	585	727	668	389	451	434	8.18718	13.3655	11.2908	7.3381	8.32424	7.91846	5.93e-06	-0.768068	down	--	--	--	--	--	--	--	Cotton fibre expressed protein;; Domain of unknown function (DUF4408)	--	S	Function unknown	uncharacterized protein LOC110099758 [Dendrobium catenatum]
gene-MA16_Dca019612	224	157	183	103	95	71	7.55722	6.91257	7.38866	4.62882	4.20034	3.11549	8.47e-08	-1.06475	down	--	--	--	--	--	--	--	--	--	S	Function unknown	uncharacterized protein LOC110107194 [Dendrobium catenatum]
gene-MA16_Dca005123	105097	89630	93680	31029	48760	46588	961.733	1074.18	1026.52	379.202	585.684	553.994	1.89e-20	-1.29356	down	[F]	Nucleotide transport and metabolism	Biological Process: allantoin catabolic process (GO:0000256);; Molecular Function: allantoinase activity (GO:0004038);; Cellular Component: endoplasmic reticulum (GO:0005783);; Biological Process: purine nucleobase catabolic process (GO:0006145);; Molecular Function: zinc ion binding (GO:0008270);; Biological Process: ureide catabolic process (GO:0010136);; Cellular Component: integral component …	K07456|0|pda:103721871|K07456 DNA mismatch repair protein MutS2 | (RefSeq) uncharacterized LOC103721871	Mismatch repair (ko03430)	[F]	Nucleotide transport and metabolism	Amidohydrolase family;; Amidohydrolase family	Allantoinase OS=Arabidopsis thaliana OX=3702 GN=ALN PE=1 SV=1	F	Nucleotide transport and metabolism	allantoinase [Dendrobium catenatum]
gene-MA16_Dca022339	60	49	35	116	99	101	0.759528	0.629576	0.475394	2.06053	1.62307	1.55835	0.0012206	0.749198	up	[T]	Signal transduction mechanisms	Molecular Function: protein serine/threonine phosphatase activity (GO:0004722);; Biological Process: protein dephosphorylation (GO:0006470);; Cellular Component: protein serine/threonine phosphatase complex (GO:0008287);; Cellular Component: membrane (GO:0016020);;	--	--	[R]	General function prediction only	Calcineurin-like phosphoesterase	Probable inactive purple acid phosphatase 16 OS=Arabidopsis thaliana OX=3702 GN=PAP16 PE=2 SV=1	S	Function unknown	probable inactive purple acid phosphatase 16 [Dendrobium catenatum]
gene-MA16_Dca004232	339	552	421	292	282	247	6.33034	13.503	9.4048	7.28264	6.90277	5.97898	0.00025844	-0.760104	down	--	--	--	K09286|1.00434e-34|mus:103991168|K09286 EREBP-like factor | (RefSeq) ethylene-responsive transcription factor 4-like	--	--	--	AP2 domain	Ethylene-responsive transcription factor 9 OS=Arabidopsis thaliana OX=3702 GN=ERF9 PE=2 SV=1	K	Transcription	ethylene-responsive transcription factor 9-like [Dendrobium catenatum]
gene-MA16_Dca014355	179	205	175	320	446	341	1.85362	3.38355	2.58383	4.53817	6.77205	5.01856	0.000313737	0.679059	up	--	--	Cellular Component: membrane (GO:0016020);; Biological Process: response to stimulus (GO:0050896);;	K08472|0|egu:105034187|K08472 mlo protein | (RefSeq) MLO-like protein 1	--	--	--	Mlo family	MLO-like protein 1 OS=Arabidopsis thaliana OX=3702 GN=MLO1 PE=1 SV=1	D	Cell cycle control, cell division, chromosome partitioning	MLO-like protein 1 [Dendrobium catenatum]
gene-MA16_Dca006200	126	77	85	257	263	178	1.49927	1.207	1.21148	4.10227	4.13325	2.76077	4.31e-06	0.937349	up	--	--	Cellular Component: plasma membrane (GO:0005886);; Cellular Component: plant-type vacuole membrane (GO:0009705);; Biological Process: unidimensional cell growth (GO:0009826);; Biological Process: plant-type secondary cell wall biogenesis (GO:0009834);; Biological Process: auxin efflux (GO:0010315);; Cellular Component: integral component of membrane (GO:0016021);; Molecular Function: transmembran…	--	--	--	--	EamA-like transporter family	Protein WALLS ARE THIN 1 OS=Arabidopsis thaliana OX=3702 GN=WAT1 PE=1 SV=1	S	Function unknown	protein WALLS ARE THIN 1 [Dendrobium catenatum]
gene-MA16_Dca010904	231	219	182	431	374	454	3.56325	4.42401	3.35789	8.87698	7.58136	9.1	2.72e-06	0.733883	up	[T]	Signal transduction mechanisms	Biological Process: chlorophyll catabolic process (GO:0015996);; Molecular Function: chlorophyllase activity (GO:0047746);;	K08099|2.34019e-124|pda:103695966|K08099 chlorophyllase [EC:3.1.1.14] | (RefSeq) chlorophyllase-2, chloroplastic	Porphyrin and chlorophyll metabolism (ko00860)	--	--	Chlorophyllase;; Chlorophyllase enzyme;; Alpha/beta hydrolase family;; Dienelactone hydrolase family;; Platelet-activating factor acetylhydrolase, isoform II	Chlorophyllase-2, chloroplastic OS=Arabidopsis thaliana OX=3702 GN=CLH2 PE=1 SV=1	S	Function unknown	chlorophyllase-2, chloroplastic-like [Dendrobium catenatum]
gene-MA16_Dca013504	19108	20181	17145	52513	55466	34211	284.199	393.105	305.349	1043.1	1082.89	661.225	9.65e-11	1.03186	up	--	--	Molecular Function: structural constituent of ribosome (GO:0003735);; Biological Process: translation (GO:0006412);; Biological Process: mitochondrial transport (GO:0006839);; Cellular Component: integral component of membrane (GO:0016021);; Cellular Component: mitochondrial membrane (GO:0031966);;	K15104|8.10803e-165|mus:103969165|K15104 solute carrier family 25 (mitochondrial oxoglutarate transporter), member 11 | (RefSeq) mitochondrial uncoupling protein 5-like	--	[C]	Energy production and conversion	Mitochondrial carrier protein	Mitochondrial uncoupling protein 5 OS=Arabidopsis thaliana OX=3702 GN=PUMP5 PE=2 SV=1	S	Function unknown	mitochondrial uncoupling protein 5-like [Dendrobium catenatum]
gene-MA16_Dca019778	686	508	521	764	1064	1285	5.26965	5.16398	4.80017	7.70677	11.1409	13.2933	9.9e-05	0.618783	up	--	--	--	--	--	[E]	Amino acid transport and metabolism	Transmembrane amino acid transporter protein	Amino acid permease 3 OS=Arabidopsis thaliana OX=3702 GN=AAP3 PE=1 SV=2	E	Amino acid transport and metabolism	Amino acid permease 2 [Dendrobium catenatum]
gene-MA16_Dca014608	20	30	8	92	40	87	0.081453	0.162738	0.036598	0.540358	0.221094	0.502009	0.00132808	0.901795	up	--	--	--	--	--	--	--	Filament-like plant protein, long coiled-coil	Filament-like plant protein 4 OS=Arabidopsis thaliana OX=3702 GN=FPP4 PE=1 SV=1	S	Function unknown	filament-like plant protein 4 [Dendrobium catenatum]
gene-MA16_Dca009167	1599	1214	1042	862	991	857	10.4534	10.2745	7.93814	7.39033	8.24845	7.259	3.1e-08	-0.652716	down	[J]	Translation, ribosomal structure and biogenesis	Biological Process: rRNA modification (GO:0000154);; Molecular Function: snoRNA binding (GO:0030515);; Cellular Component: box C/D snoRNP complex (GO:0031428);; Cellular Component: small-subunit processome (GO:0032040);;	K14565|0|egu:105057716|K14565 nucleolar protein 58 | (RefSeq) probable nucleolar protein 5-2	Ribosome biogenesis in eukaryotes (ko03008)	[AJ]	RNA processing and modification;; Translation, ribosomal structure and biogenesis	snoRNA binding domain, fibrillarin;; NOP5NT (NUC127) domain	Probable nucleolar protein 5-2 OS=Arabidopsis thaliana OX=3702 GN=NOP5-2 PE=1 SV=1	J	Translation, ribosomal structure and biogenesis	putative nucleolar protein 5-2 [Dendrobium catenatum]
gene-MA16_Dca009657	205	222	232	147	157	120	3.5384	5.03101	4.81809	3.3933	3.56043	2.69115	0.000254135	-0.723063	down	--	--	--	--	--	--	--	--	--	S	Function unknown	hypothetical protein MA16_Dca009657 [Dendrobium catenatum]
gene-MA16_Dca013218	464	474	412	687	838	950	4.79645	5.94496	4.58602	8.18116	10.0805	10.5543	4.79e-05	0.619338	up	--	--	--	--	--	--	--	Transglutaminase-like superfamily	--	S	Function unknown	hypothetical protein MA16_Dca013218 [Dendrobium catenatum]
gene-MA16_Dca003853	363	397	403	861	1157	1194	2.30351	3.45502	3.13604	7.49744	9.95854	10.152	4.7e-12	1.13653	up	[TK]	Signal transduction mechanisms;; Transcription	--	--	--	[T]	Signal transduction mechanisms	HD domain;; Region found in RelA / SpoT proteins;; HD domain	Probable GTP diphosphokinase RSH2, chloroplastic OS=Oryza sativa subsp. japonica OX=39947 GN=RSH2 PE=2 SV=1	KT	Transcription;; Signal transduction mechanisms	hypothetical protein MA16_Dca003853 [Dendrobium catenatum]
gene-MA16_Dca012323	43	145	49	11	27	7	0.523744	2.33057	0.707681	0.168492	0.425962	0.106889	4.55e-05	-1.14427	down	[Q]	Secondary metabolites biosynthesis, transport and catabolism	Biological Process: flavonoid biosynthetic process (GO:0009813);; Molecular Function: naringenin-chalcone synthase activity (GO:0016210);;	K00660|0|aly:ARALYDRAFT_488219|K00660 chalcone synthase [EC:2.3.1.74] | (RefSeq) chalcone synthase	Flavonoid biosynthesis (ko00941);; Circadian rhythm - plant (ko04712)	--	--	Chalcone and stilbene synthases, N-terminal domain;; Chalcone and stilbene synthases, C-terminal domain;; 3-Oxoacyl-[acyl-carrier-protein (ACP)] synthase III C terminal;; 3-Oxoacyl-[acyl-carrier-protein (ACP)] synthase III;; FAE1/Type III polyketide synthase-like protein	Bibenzyl synthase OS=Phalaenopsis sp. OX=36900 GN=BIBSY212 PE=2 SV=1	Q	Secondary metabolites biosynthesis, transport and catabolism	bibenzyl synthase [Dendrobium catenatum]
gene-MA16_Dca026407	681	513	475	329	432	395	19.4589	19.198	16.2313	12.5606	16.2099	14.6628	2.17e-06	-0.661563	down	--	--	--	--	--	--	--	--	--	--	--	uncharacterized protein LOC110096126 [Dendrobium catenatum]
gene-MA16_Dca007533	118	93	85	57	54	41	1.1325	1.17494	0.972554	0.72877	0.673354	0.514244	8.68e-05	-0.900693	down	--	--	--	--	--	[GC]	Carbohydrate transport and metabolism;; Energy production and conversion	UDP-glucoronosyl and UDP-glucosyl transferase	UDP-glycosyltransferase 73C4 OS=Arabidopsis thaliana OX=3702 GN=UGT73C4 PE=2 SV=1	S	Function unknown	UDP-glycosyltransferase 73C6-like [Dendrobium catenatum]
Dendrobium_catenatum_newGene_26342	467	360	438	867	911	1113	2.30206	2.32236	2.58467	5.70862	5.89532	7.13182	3.74e-12	0.940188	up	--	--	Cellular Component: integral component of membrane (GO:0016021);; Biological Process: transmembrane transport (GO:0055085);;	--	--	[T]	Signal transduction mechanisms	OPT oligopeptide transporter protein	Oligopeptide transporter 5 OS=Arabidopsis thaliana OX=3702 GN=OPT5 PE=2 SV=1	S	Function unknown	oligopeptide transporter 1-like [Dendrobium catenatum]
gene-MA16_Dca004405	771	408	566	399	347	334	16.382	11.3506	14.3979	11.3173	9.67555	9.21488	6.17e-07	-0.782853	down	[O]	Posttranslational modification, protein turnover, chaperones	--	K00799|1.53659e-87|mus:103999064|K00799 glutathione S-transferase [EC:2.5.1.18] | (RefSeq) probable glutathione S-transferase parA	Glutathione metabolism (ko00480)	[O]	Posttranslational modification, protein turnover, chaperones	Glutathione S-transferase, N-terminal domain;; Glutathione S-transferase, C-terminal domain;; Glutathione S-transferase, N-terminal domain;; Glutathione S-transferase, C-terminal domain;; Glutathione S-transferase, N-terminal domain	Glutathione S-transferase U24 OS=Arabidopsis thaliana OX=3702 GN=GSTU24 PE=2 SV=1	O	Posttranslational modification, protein turnover, chaperones	glutathione S-transferase U24-like [Dendrobium catenatum]
gene-MA16_Dca007456	2454	2453	2306	1785	2052	1514	54.5652	71.4523	61.3997	53.0013	59.8871	43.7481	1.38e-05	-0.592602	down	--	--	Cellular Component: membrane (GO:0016020);;	--	--	--	--	--	--	S	Function unknown	hypothetical protein MA16_Dca007456 [Dendrobium catenatum]
gene-MA16_Dca003139	489	695	553	88	93	192	4.15757	8.37401	5.63585	0.998591	1.0318	1.1675	1.74e-16	-1.91153	down	--	--	Molecular Function: lyase activity (GO:0016829);; Molecular Function: metal ion binding (GO:0046872);;	--	--	--	--	Terpene synthase family, metal binding domain;; Terpene synthase, N-terminal domain	Beta-cubebene synthase OS=Magnolia grandiflora OX=3406 PE=1 SV=1	S	Function unknown	alpha-humulene synthase-like isoform X1 [Dendrobium catenatum]
gene-MA16_Dca015879	356	207	256	634	688	575	5.77755	4.4603	5.01727	13.9796	14.7915	12.1963	3.59e-11	0.968041	up	[F]	Nucleotide transport and metabolism	Molecular Function: adenylate kinase activity (GO:0004017);; Molecular Function: ATP binding (GO:0005524);; Biological Process: nucleotide phosphorylation (GO:0046939);;	K00939|2.54919e-154|pda:103717581|K00939 adenylate kinase [EC:2.7.4.3] | (RefSeq) probable adenylate kinase 6, chloroplastic	Purine metabolism (ko00230)	[F]	Nucleotide transport and metabolism	Adenylate kinase;; AAA domain;; AAA domain	Probable adenylate kinase 1, chloroplastic OS=Oryza sativa subsp. japonica OX=39947 GN=Os03g0130400 PE=2 SV=1	F	Nucleotide transport and metabolism	probable adenylate kinase 1, chloroplastic [Dendrobium catenatum]
gene-MA16_Dca015532	645	556	424	371	443	366	8.0603	9.10717	6.34074	6.18819	7.2692	5.94493	8.01e-05	-0.594287	down	--	--	--	--	--	[O]	Posttranslational modification, protein turnover, chaperones	Ring finger domain;; RING-like zinc finger;; Zinc finger, C3HC4 type (RING finger);; RING-H2 zinc finger domain;; Zinc finger, C3HC4 type (RING finger);; RING-type zinc-finger	RING-H2 finger protein ATL54 OS=Arabidopsis thaliana OX=3702 GN=ATL54 PE=2 SV=2	O	Posttranslational modification, protein turnover, chaperones	RING-H2 finger protein ATL52-like [Dendrobium catenatum]
gene-MA16_Dca017658	326	318	326	208	235	150	7.98503	10.1971	9.54704	6.80348	7.53999	4.74772	2.55e-05	-0.793229	down	[T]	Signal transduction mechanisms	--	K13448|2.60491e-68|egu:105047122|K13448 calcium-binding protein CML | (RefSeq) probable calcium-binding protein CML36	Plant-pathogen interaction (ko04626)	[T]	Signal transduction mechanisms	EF hand;; EF-hand domain pair;; EF-hand domain;; EF hand;; EF-hand domain pair	Probable calcium-binding protein CML36 OS=Arabidopsis thaliana OX=3702 GN=CML36 PE=2 SV=1	S	Function unknown	probable calcium-binding protein CML36 [Dendrobium catenatum]
Dendrobium_catenatum_newGene_17580	113	56	48	153	136	129	1.02586	0.809506	1.07079	1.96864	1.84181	1.63011	0.00603272	0.63198	up	[R]	General function prediction only	Molecular Function: zinc ion binding (GO:0008270);; Molecular Function: oxidoreductase activity (GO:0016491);; Biological Process: oxidation-reduction process (GO:0055114);;	K18857|5.73033e-131|pda:103704852|K18857 alcohol dehydrogenase class-P [EC:1.1.1.1] | (RefSeq) alcohol dehydrogenase 1	Glycolysis / Gluconeogenesis (ko00010);; Fatty acid degradation (ko00071);; Tyrosine metabolism (ko00350);; alpha-Linolenic acid metabolism (ko00592)	[Q]	Secondary metabolites biosynthesis, transport and catabolism	Alcohol dehydrogenase GroES-like domain;; Zinc-binding dehydrogenase	Alcohol dehydrogenase 2 OS=Solanum tuberosum OX=4113 GN=ADH2 PE=2 SV=1	C	Energy production and conversion	alcohol dehydrogenase 3-like [Dendrobium catenatum]
gene-MA16_Dca017689	819	486	333	351	354	353	2.90414	2.38664	1.50384	1.79368	1.49039	1.8539	0.000279223	-0.679113	down	[V]	Defense mechanisms	Molecular Function: nucleotide binding (GO:0000166);; Biological Process: transport (GO:0006810);; Cellular Component: membrane (GO:0016020);; Molecular Function: ATPase activity (GO:0016887);;	K05665|0|pda:103715086|K05665 ATP-binding cassette, subfamily C (CFTR/MRP), member 1 | (RefSeq) ABC transporter C family member 14-like	--	[Q]	Secondary metabolites biosynthesis, transport and catabolism	ABC transporter;; ABC transporter transmembrane region;; 50S ribosome-binding GTPase;; P-loop containing region of AAA domain;; Dynamin family	ABC transporter C family member 4 OS=Arabidopsis thaliana OX=3702 GN=ABCC4 PE=1 SV=2	V	Defense mechanisms	ABC transporter C family member 4-like isoform X1 [Dendrobium catenatum]
gene-MA16_Dca015987	60	72	64	38	30	30	3.71579	5.87833	4.76677	3.15482	2.44572	2.40736	0.00097756	-0.848383	down	--	--	--	--	--	[L]	Replication, recombination and repair	--	--	S	Function unknown	hypothetical protein MA16_Dca015987 [Dendrobium catenatum]
gene-MA16_Dca026139	1361	1169	1030	750	646	667	7.42478	9.67756	6.76493	5.42378	4.67992	5.49703	7.24e-16	-0.931578	down	--	--	--	--	--	--	--	Auxin response factor;; B3 DNA binding domain	Auxin response factor 18 OS=Oryza sativa subsp. japonica OX=39947 GN=ARF18 PE=2 SV=1	K	Transcription	auxin response factor 18-like isoform X2 [Dendrobium catenatum]
gene-MA16_Dca004483	10	12	8	526	50	282	0.113412	0.177277	0.109121	8.16533	0.762095	4.26137	0.000118656	0.980245	up	--	--	Molecular Function: calcium ion binding (GO:0005509);; Cellular Component: endoplasmic reticulum (GO:0005783);; Biological Process: protein folding (GO:0006457);; Molecular Function: unfolded protein binding (GO:0051082);;	K08057|0|mus:103972398|K08057 calreticulin | (RefSeq) calreticulin-like	Protein processing in endoplasmic reticulum (ko04141);; Phagosome (ko04145)	[O]	Posttranslational modification, protein turnover, chaperones	Calreticulin family	Calreticulin OS=Ricinus communis OX=3988 PE=2 SV=1	O	Posttranslational modification, protein turnover, chaperones	Calreticulin [Dendrobium catenatum]
gene-MA16_Dca023489	74	36	26	110	90	136	0.955892	0.605493	0.344087	1.97493	1.62413	2.40806	0.00108925	0.830789	up	--	--	--	--	--	--	--	--	Basic leucine zipper 2 OS=Oryza sativa subsp. japonica OX=39947 GN=BZIP02 PE=2 SV=1	S	Function unknown	basic leucine zipper 61 isoform X1 [Dendrobium catenatum]
gene-MA16_Dca012935	229	186	171	580	670	566	3.85866	4.10335	3.5151	12.8754	14.9128	12.1943	3.43e-21	1.34853	up	[P]	Inorganic ion transport and metabolism	Molecular Function: UDP-glucose transmembrane transporter activity (GO:0005460);; Molecular Function: protein binding (GO:0005515);; Molecular Function: ATP binding (GO:0005524);; Cellular Component: vacuolar membrane (GO:0005774);; Cellular Component: plasma membrane (GO:0005886);; Biological Process: response to aluminum ion (GO:0010044);; Cellular Component: vesicle membrane (GO:0012506);; Bio…	--	--	[Q]	Secondary metabolites biosynthesis, transport and catabolism	ABC transporter;; AAA domain, putative AbiEii toxin, Type IV TA system	Protein STAR1 OS=Oryza sativa subsp. japonica OX=39947 GN=STAR1 PE=1 SV=1	P	Inorganic ion transport and metabolism	protein STAR1 isoform X2 [Dendrobium catenatum]
Dendrobium_catenatum_newGene_30820	394	208	313	765	751	788	4.54265	3.13101	4.32381	11.7746	11.3689	11.8132	7.06e-13	1.07459	up	--	--	--	--	--	--	--	--	--	S	Function unknown	uncharacterized protein LOC110100266 [Dendrobium catenatum]
gene-MA16_Dca023374	432	360	298	628	732	782	1.49933	1.63738	1.23995	2.91285	3.33828	3.53255	7.57e-08	0.740571	up	--	--	--	--	--	--	--	TPL-binding domain in jasmonate signalling;; Agenet domain;; PHD-finger	Increased DNA methylation 1 OS=Arabidopsis thaliana OX=3702 GN=IDM1 PE=1 SV=1	S	Function unknown	uncharacterized protein LOC110107923 [Dendrobium catenatum]
gene-MA16_Dca028693	202	174	191	136	145	129	3.6428	4.08894	3.98489	3.15193	3.20389	2.98519	0.00107111	-0.585527	down	--	--	--	--	--	--	--	--	--	--	--	uncharacterized protein LOC110110936 isoform X2 [Dendrobium catenatum]
Dendrobium_catenatum_newGene_14746	412	304	256	800	601	921	5.11163	4.49866	3.35005	12.9267	8.9963	14.1194	1.54e-09	0.98184	up	--	--	--	--	--	[R]	General function prediction only	--	F-box/LRR-repeat protein At3g48880 OS=Arabidopsis thaliana OX=3702 GN=At3g48880 PE=2 SV=1	S	Function unknown	F-box/LRR-repeat protein At3g48880-like [Dendrobium catenatum]
gene-MA16_Dca015861	222	146	146	509	539	460	2.20231	1.86071	1.66405	6.38266	6.759	5.7272	2.45e-17	1.27466	up	[OT]	Posttranslational modification, protein turnover, chaperones;; Signal transduction mechanisms	Biological Process: metabolic process (GO:0008152);; Molecular Function: amino acid binding (GO:0016597);;	--	--	--	--	ACT domain;; ACT domain;; ACT domain	ACT domain-containing protein ACR4 OS=Arabidopsis thaliana OX=3702 GN=ACR4 PE=2 SV=1	S	Function unknown	ACT domain-containing protein ACR4-like [Dendrobium catenatum]
gene-MA16_Dca012112	1477	1451	1169	3260	3477	2455	35.4697	45.6426	33.6118	104.555	109.606	76.6225	4.92e-10	0.902091	up	--	--	--	--	--	--	--	Plant invertase/pectin methylesterase inhibitor	Pectinesterase inhibitor 9 OS=Arabidopsis thaliana OX=3702 GN=PMEI9 PE=2 SV=1	S	Function unknown	pectinesterase inhibitor 9-like [Dendrobium catenatum]
gene-MA16_Dca020735	1315	1152	1031	2041	2066	2303	22.7248	26.0818	21.1694	46.9399	46.7882	51.5296	9.36e-11	0.660545	up	--	--	--	--	--	[R]	General function prediction only	F-box-like	F-box/LRR-repeat protein At3g48880 OS=Arabidopsis thaliana OX=3702 GN=At3g48880 PE=2 SV=1	S	Function unknown	F-box/LRR-repeat protein At3g48880-like [Dendrobium catenatum]
gene-MA16_Dca008334	195	317	233	149	119	81	2.96223	6.1087	4.1325	3.04468	2.4223	1.62772	2.29e-05	-1.01101	down	[R]	General function prediction only	Cellular Component: membrane (GO:0016020);;	K10251|1.9646e-103|mus:103999942|K10251 17beta-estradiol 17-dehydrogenase / very-long-chain 3-oxoacyl-CoA reductase [EC:1.1.1.62 1.1.1.330] | (RefSeq) very-long-chain 3-oxoacyl-CoA reductase 1	Fatty acid elongation (ko00062);; Biosynthesis of unsaturated fatty acids (ko01040);; Fatty acid metabolism (ko01212)	--	--	short chain dehydrogenase;; Enoyl-(Acyl carrier protein) reductase;; KR domain	Very-long-chain 3-oxoacyl-CoA reductase 1 OS=Arabidopsis thaliana OX=3702 GN=KCR1 PE=1 SV=1	S	Function unknown	very-long-chain 3-oxoacyl-CoA reductase 1-like isoform X1 [Dendrobium catenatum]
gene-MA16_Dca012930	963	750	780	525	622	625	19.616	20.0237	19.0267	14.273	16.6201	16.5318	1.91e-08	-0.64803	down	--	--	--	--	--	--	--	--	--	S	Function unknown	hypothetical protein MA16_Dca012930 [Dendrobium catenatum]
gene-MA16_Dca011653	3996	3726	3722	7573	9426	9950	14.7867	18.3956	16.8289	35.9756	44.7159	46.5624	9.67e-17	0.98737	up	[C]	Energy production and conversion	Biological Process: tricarboxylic acid cycle (GO:0006099);; Molecular Function: phosphoenolpyruvate carboxylase activity (GO:0008964);; Biological Process: carbon fixation (GO:0015977);;	K01595|0|pda:103723066|K01595 phosphoenolpyruvate carboxylase [EC:4.1.1.31] | (RefSeq) uncharacterized LOC103723066	Pyruvate metabolism (ko00620);; Carbon fixation in photosynthetic organisms (ko00710);; Carbon metabolism (ko01200)	--	--	Phosphoenolpyruvate carboxylase	Phosphoenolpyruvate carboxylase 2 OS=Flaveria trinervia OX=4227 GN=PPCC PE=1 SV=1	C	Energy production and conversion	Phosphoenolpyruvate carboxylase 2 [Dendrobium catenatum]
gene-MA16_Dca019516	112	93	102	216	146	240	0.915692	0.803621	1.05673	2.5824	1.81353	2.64391	0.0017421	0.651676	up	--	--	--	K04683|1.92751e-06|mus:103978468|K04683 transcription factor Dp-1 | (RefSeq) transcription factor-like protein DPB	--	--	--	Transcription factor DP	--	--	--	hypothetical protein MA16_Dca019516 [Dendrobium catenatum]
gene-MA16_Dca002031	768	469	542	1396	1532	1647	7.15783	4.41932	5.96101	17.6872	19.4711	20.9164	1.65e-22	1.13913	up	--	--	--	--	--	[S]	Function unknown	PQ loop repeat	--	S	Function unknown	probable vacuolar amino acid transporter YPQ1 isoform X1 [Dendrobium catenatum]
gene-MA16_Dca021162	564	559	487	369	375	385	15.3836	19.2958	13.6634	12.8725	12.6363	13.1623	2e-06	-0.663521	down	--	--	--	--	--	--	--	--	--	S	Function unknown	uncharacterized protein LOC110092436 [Dendrobium catenatum]
gene-MA16_Dca015512	90	75	58	32	25	49	0.578228	0.635033	0.44556	0.274466	0.209435	0.412543	0.000636781	-0.879748	down	--	--	--	--	--	[R]	General function prediction only	PPR repeat family;; PPR repeat;; PPR repeat;; Pentatricopeptide repeat domain;; Pentacotripeptide-repeat region of PRORP	Pentatricopeptide repeat-containing protein At3g09650, chloroplastic OS=Arabidopsis thaliana OX=3702 GN=HCF152 PE=2 SV=1	S	Function unknown	pentatricopeptide repeat-containing protein At3g09650, chloroplastic [Dendrobium catenatum]
gene-MA16_Dca012900	314	259	275	187	178	164	4.35232	4.69628	4.56007	3.45162	3.23858	2.94306	5.07e-07	-0.794746	down	[T]	Signal transduction mechanisms	Molecular Function: protein serine/threonine kinase activity (GO:0004674);; Molecular Function: ATP binding (GO:0005524);; Biological Process: protein phosphorylation (GO:0006468);;	K13413|9.78783e-172|pda:103718404|K13413 mitogen-activated protein kinase kinase 4/5 [EC:2.7.12.2] | (RefSeq) mitogen-activated protein kinase kinase 5	Plant-pathogen interaction (ko04626)	[T]	Signal transduction mechanisms	Protein kinase domain;; Protein tyrosine kinase;; Kinase-like	Mitogen-activated protein kinase kinase 5 OS=Arabidopsis thaliana OX=3702 GN=MKK5 PE=1 SV=2	T	Signal transduction mechanisms	mitogen-activated protein kinase kinase 4-like [Dendrobium catenatum]
gene-MA16_Dca018383	26	35	8	110	72	59	1.1031	2.00928	0.394032	6.45958	4.15046	3.33845	0.00148602	0.888764	up	--	--	--	--	--	--	--	--	--	--	--	hypothetical protein MA16_Dca018383 [Dendrobium catenatum]
Dendrobium_catenatum_newGene_39712	712	418	449	836	934	998	7.52463	5.7877	5.68397	11.805	12.9668	13.7219	3.99e-06	0.608497	up	[I]	Lipid transport and metabolism	Molecular Function: farnesyl-diphosphate farnesyltransferase activity (GO:0004310);; Biological Process: lipid biosynthetic process (GO:0008610);; Cellular Component: integral component of membrane (GO:0016021);; Molecular Function: squalene synthase activity (GO:0051996);;	K00801|3.9921e-177|egu:105036860|K00801 farnesyl-diphosphate farnesyltransferase [EC:2.5.1.21] | (RefSeq) squalene synthase	Steroid biosynthesis (ko00100);; Sesquiterpenoid and triterpenoid biosynthesis (ko00909)	[I]	Lipid transport and metabolism	Squalene/phytoene synthase	Squalene synthase OS=Nicotiana benthamiana OX=4100 PE=2 SV=1	I	Lipid transport and metabolism	squalene synthase-like [Dendrobium catenatum]
gene-MA16_Dca009587	319	383	344	160	163	212	6.91162	9.5425	8.58953	5.10851	5.03851	5.76197	6.51e-08	-1.02733	down	--	--	Cellular Component: mitochondrial inner membrane presequence translocase complex (GO:0005744);; Molecular Function: protein channel activity (GO:0015266);; Biological Process: protein import into mitochondrial matrix (GO:0030150);; Cellular Component: integral component of mitochondrial inner membrane (GO:0031305);;	--	--	--	--	Tim17/Tim22/Tim23/Pmp24 family	Outer envelope pore protein 16-2, chloroplastic OS=Arabidopsis thaliana OX=3702 GN=OEP162 PE=2 SV=1	O	Posttranslational modification, protein turnover, chaperones	outer envelope pore protein 16-2, chloroplastic isoform X1 [Dendrobium catenatum]
gene-MA16_Dca021756	188	128	104	506	442	532	1.51828	2.04099	1.01635	5.61831	4.35269	5.25523	1.02e-19	1.49287	up	--	--	--	K18810|1.53289e-149|mus:103992226|K18810 cyclin D1/2/4, plant | (RefSeq) cyclin-D3-1	--	[D]	Cell cycle control, cell division, chromosome partitioning	Cyclin, N-terminal domain;; Cyclin, C-terminal domain	Cyclin-D3-1 OS=Oryza sativa subsp. japonica OX=39947 GN=CYCD3-1 PE=2 SV=2	D	Cell cycle control, cell division, chromosome partitioning	cyclin-D3-1-like [Dendrobium catenatum]
Dendrobium_catenatum_newGene_40772	338	101	282	562	368	466	2.95434	1.1322	2.94562	6.55778	4.21798	5.29161	0.00841758	0.621163	up	--	--	--	K14288|3.23186e-12|egu:105058622|K14288 exportin-T | (RefSeq) exportin-T-like	RNA transport (ko03013)	--	--	--	Exportin-T OS=Oryza sativa subsp. japonica OX=39947 GN=Os07g0613300 PE=2 SV=1	J	Translation, ribosomal structure and biogenesis	exportin-T isoform X2 [Dendrobium catenatum]
gene-MA16_Dca016402	215	90	93	373	354	235	1.92848	1.05219	0.999192	4.48114	4.17502	2.74688	4.77e-05	0.914751	up	[GEPR]	Carbohydrate transport and metabolism;; Amino acid transport and metabolism;; Inorganic ion transport and metabolism;; General function prediction only	Molecular Function: inorganic phosphate transmembrane transporter activity (GO:0005315);; Biological Process: phosphate ion transport (GO:0006817);; Cellular Component: integral component of membrane (GO:0016021);; Biological Process: transmembrane transport (GO:0055085);;	K08176|0|pda:103705451|K08176 MFS transporter, PHS family, inorganic phosphate transporter | (RefSeq) inorganic phosphate transporter 1-4-like	--	[P]	Inorganic ion transport and metabolism	Sugar (and other) transporter;; Major Facilitator Superfamily	Inorganic phosphate transporter 1-4 OS=Arabidopsis thaliana OX=3702 GN=PHT1-4 PE=1 SV=1	G	Carbohydrate transport and metabolism	inorganic phosphate transporter 1-4-like [Dendrobium catenatum]
gene-MA16_Dca003315	65	132	99	77	22	22	2.41112	6.42096	4.41256	3.82801	1.06733	1.04241	0.00353739	-0.819058	down	[M]	Cell wall/membrane/envelope biogenesis	--	--	--	--	--	Lytic transglycolase	EG45-like domain containing protein OS=Citrus jambhiri OX=64884 GN=CjBAp12 PE=1 SV=1	S	Function unknown	EG45-like domain containing protein isoform X1 [Dendrobium catenatum]
gene-MA16_Dca011709	157	117	37	324	228	328	1.77756	1.78783	0.512858	4.9094	3.44772	4.90698	0.000163903	0.960352	up	--	--	Cellular Component: membrane (GO:0016020);;	--	--	[T]	Signal transduction mechanisms	Protein of unknown function (DUF568);; Eukaryotic cytochrome b561	Cytochrome b561 and DOMON domain-containing protein At3g25290 OS=Arabidopsis thaliana OX=3702 GN=At3g25290 PE=2 SV=1	S	Function unknown	cytochrome b561 and DOMON domain-containing protein At4g12980-like [Dendrobium catenatum]
gene-MA16_Dca018220	324	310	283	613	654	654	3.14928	3.58479	3.21643	7.63041	6.00837	8.18585	1.14e-09	0.818561	up	--	--	--	--	--	--	--	BRO1-like domain	--	S	Function unknown	uncharacterized protein LOC110112181 [Dendrobium catenatum]
gene-MA16_Dca001166	110	59	73	122	172	193	0.74804	0.458842	0.438788	1.07371	1.55148	1.24555	0.00188704	0.684875	up	[T]	Signal transduction mechanisms	Molecular Function: ubiquitin-protein transferase activity (GO:0004842);; Biological Process: protein ubiquitination (GO:0016567);;	--	--	[S]	Function unknown	Armadillo/beta-catenin-like repeat;; U-box domain;; Armadillo-like	U-box domain-containing protein 15 OS=Arabidopsis thaliana OX=3702 GN=PUB15 PE=2 SV=2	S	Function unknown	U-box domain-containing protein 15 isoform X2 [Dendrobium catenatum]
gene-MA16_Dca022726	4966	3747	3407	2572	3052	3123	58.3279	57.6311	47.9162	40.3425	47.0482	47.6559	7.15e-10	-0.626648	down	[E]	Amino acid transport and metabolism	Molecular Function: aminomethyltransferase activity (GO:0004047);; Cellular Component: mitochondrion (GO:0005739);; Biological Process: glycine catabolic process (GO:0006546);; Molecular Function: transaminase activity (GO:0008483);; Biological Process: methylation (GO:0032259);;	K00605|0|csv:101209820|K00605 aminomethyltransferase [EC:2.1.2.10] | (RefSeq) aminomethyltransferase, mitochondrial	Glycine, serine and threonine metabolism (ko00260);; Glyoxylate and dicarboxylate metabolism (ko00630);; One carbon pool by folate (ko00670);; Carbon metabolism (ko01200)	[E]	Amino acid transport and metabolism	Aminomethyltransferase folate-binding domain;; Glycine cleavage T-protein C-terminal barrel domain	Aminomethyltransferase, mitochondrial OS=Solanum tuberosum OX=4113 GN=GDCST PE=2 SV=1	E	Amino acid transport and metabolism	aminomethyltransferase, mitochondrial [Dendrobium catenatum]
gene-MA16_Dca020937	1608	1115	1153	825	909	928	19.2827	17.788	16.7807	13.5012	14.2814	14.2355	4.89e-12	-0.693953	down	--	--	Cellular Component: chloroplast thylakoid membrane (GO:0009535);; Cellular Component: integral component of membrane (GO:0016021);;	--	--	--	--	--	--	S	Function unknown	hypothetical protein MA16_Dca020937 [Dendrobium catenatum]
gene-MA16_Dca006323	61	26	77	359	211	100	0.281081	0.186692	0.455679	2.6461	1.31683	0.599756	4.27e-05	1.12296	up	[K]	Transcription	Molecular Function: transferase activity (GO:0016740);;	--	--	--	--	Protein kinase domain;; Leucine rich repeat;; Protein tyrosine kinase;; Leucine Rich repeats (2 copies);; Leucine Rich Repeat;; Leucine rich repeat N-terminal domain;; Leucine Rich repeat	Probable LRR receptor-like serine/threonine-protein kinase At3g47570 OS=Arabidopsis thaliana OX=3702 GN=At3g47570 PE=2 SV=1	S	Function unknown	receptor kinase-like protein Xa21 isoform X1 [Dendrobium catenatum]
gene-MA16_Dca011602	521	373	400	284	336	267	13.8273	12.9626	12.6827	10.0551	11.7022	9.18373	2.77e-06	-0.672777	down	--	--	Molecular Function: structural constituent of ribosome (GO:0003735);; Cellular Component: ribosome (GO:0005840);; Biological Process: translation (GO:0006412);;	K19032|8.98825e-58|pper:PRUPE_ppa011873mg|K19032 30S ribosomal protein 3 | (RefSeq) hypothetical protein	--	--	--	Plastid and cyanobacterial ribosomal protein (PSRP-3 / Ycf65)	30S ribosomal protein 3, chloroplastic OS=Spinacia oleracea OX=3562 GN=PSRP3 PE=1 SV=1	J	Translation, ribosomal structure and biogenesis	30S ribosomal protein 3-1, chloroplastic [Dendrobium catenatum]
gene-MA16_Dca020818	261	172	232	658	418	468	1.49297	1.55353	1.88217	5.14672	3.64607	3.50446	5.59e-07	0.911718	up	--	--	--	--	--	--	--	Calmodulin binding protein-like	Calmodulin-binding protein 60 A OS=Arabidopsis thaliana OX=3702 GN=CBP60A PE=2 SV=1	S	Function unknown	uncharacterized protein LOC110104404 isoform X1 [Dendrobium catenatum]
gene-MA16_Dca014429	483	313	469	286	257	312	1.7024	1.6729	1.97811	1.33539	1.21961	1.55728	3.33e-05	-0.679988	down	[DZ]	Cell cycle control, cell division, chromosome partitioning;; Cytoskeleton	--	--	--	--	--	Regulator of chromosome condensation (RCC1) repeat;; Transcription factor regulating root and shoot growth via Pin3;; Regulator of chromosome condensation (RCC1) repeat;; FYVE zinc finger;; Pleckstrin homology domain	PH, RCC1 and FYVE domains-containing protein 1 OS=Arabidopsis thaliana OX=3702 GN=PRAF1 PE=1 SV=1	DZ	Cell cycle control, cell division, chromosome partitioning;; Cytoskeleton	Ultraviolet-B receptor UVR8 [Dendrobium catenatum]
gene-MA16_Dca008196	698	539	563	476	439	414	18.3102	18.5033	17.6763	16.6813	15.1016	14.1191	1.05e-06	-0.591245	down	--	--	Cellular Component: integral component of membrane (GO:0016021);;	--	--	--	--	Protein of unknown function (DUF751)	Uncharacterized protein ycf33 OS=Guillardia theta OX=55529 GN=ycf33 PE=3 SV=1	S	Function unknown	uncharacterized protein LOC110114966 [Dendrobium catenatum]
gene-MA16_Dca007553	157	106	115	401	235	214	7.25099	6.35389	6.31759	24.6948	14.1946	12.8403	0.00017504	0.81472	up	--	--	Cellular Component: nucleosome (GO:0000786);; Molecular Function: DNA binding (GO:0003677);; Cellular Component: nucleus (GO:0005634);; Biological Process: nucleosome assembly (GO:0006334);; Molecular Function: protein heterodimerization activity (GO:0046982);;	K11254|1.24465e-50|zma:103634846|K11254 histone H4 | (RefSeq) histone H4	--	[B]	Chromatin structure and dynamics	Centromere kinetochore component CENP-T histone fold;; TATA box binding protein associated factor (TAF)	Histone H4 OS=Glycine max OX=3847 PE=3 SV=1	B	Chromatin structure and dynamics	histone H4 [Zea mays]
gene-MA16_Dca001195	66	56	63	286	249	211	0.277545	0.310058	0.320561	1.62135	1.3892	1.16112	1.3e-14	1.54637	up	[K]	Transcription	Molecular Function: kinase activity (GO:0016301);;	--	--	--	--	Leucine rich repeat;; Protein kinase domain;; Protein tyrosine kinase;; Leucine Rich repeats (2 copies);; Leucine Rich Repeat;; Leucine rich repeat N-terminal domain	Receptor kinase-like protein Xa21 OS=Oryza sativa subsp. indica OX=39946 GN=XA21 PE=1 SV=1	S	Function unknown	putative receptor-like protein kinase At3g47110 [Dendrobium catenatum]
gene-MA16_Dca016202	676	296	334	764	925	826	4.6547	2.61286	2.70562	6.92523	8.23708	7.28711	5.02e-05	0.71792	up	[G]	Carbohydrate transport and metabolism	Cellular Component: phosphopyruvate hydratase complex (GO:0000015);; Molecular Function: magnesium ion binding (GO:0000287);; Molecular Function: phosphopyruvate hydratase activity (GO:0004634);; Biological Process: glycolytic process (GO:0006096);;	K01689|0|mus:103985804|K01689 enolase [EC:4.2.1.11] | (RefSeq) enolase-like	Glycolysis / Gluconeogenesis (ko00010);; Carbon metabolism (ko01200);; Biosynthesis of amino acids (ko01230);; RNA degradation (ko03018)	[G]	Carbohydrate transport and metabolism	Enolase, C-terminal TIM barrel domain;; Enolase, N-terminal domain;; Enolase C-terminal domain-like;; Methylaspartate ammonia-lyase C-terminus	Enolase 2 OS=Zea mays OX=4577 GN=ENO2 PE=2 SV=1	G	Carbohydrate transport and metabolism	Enolase 2 [Dendrobium catenatum]
gene-MA16_Dca018849	101	70	98	257	250	164	0.970598	1.07598	0.741152	2.44319	2.39005	1.75397	1.29e-05	0.934763	up	--	--	--	--	--	--	--	--	U-box domain-containing protein 33 OS=Arabidopsis thaliana OX=3702 GN=PUB33 PE=2 SV=2	T	Signal transduction mechanisms	U-box domain-containing protein 33 [Dendrobium catenatum]
gene-MA16_Dca023616	1998	1731	1633	1133	1206	945	23.5822	26.7486	23.0808	17.8513	18.6821	14.4911	7.98e-13	-0.854547	down	[R]	General function prediction only	Cellular Component: chloroplast thylakoid (GO:0009534);; Cellular Component: chloroplast envelope (GO:0009941);; Biological Process: chlorophyll biosynthetic process (GO:0015995);; Cellular Component: membrane (GO:0016020);; Molecular Function: 3,8-divinyl protochlorophyllide a 8-vinyl reductase activity (GO:0051744);; Biological Process: oxidation-reduction process (GO:0055114);;	K19073|0|egu:105045229|K19073 divinyl chlorophyllide a 8-vinyl-reductase [EC:1.3.1.75] | (RefSeq) divinyl chlorophyllide a 8-vinyl-reductase, chloroplastic	Porphyrin and chlorophyll metabolism (ko00860)	[G]	Carbohydrate transport and metabolism	NAD(P)H-binding;; NmrA-like family;; NAD dependent epimerase/dehydratase family;; 3-beta hydroxysteroid dehydrogenase/isomerase family	Divinyl chlorophyllide a 8-vinyl-reductase, chloroplastic OS=Arabidopsis thaliana OX=3702 GN=DVR PE=1 SV=1	GM	Carbohydrate transport and metabolism;; Cell wall/membrane/envelope biogenesis	divinyl chlorophyllide a 8-vinyl-reductase, chloroplastic [Dendrobium catenatum]
gene-MA16_Dca015074	75	74	85	12	6	13	0.686136	0.623173	0.715727	0.125934	0.044304	0.136802	6.47e-13	-1.93681	down	--	--	--	--	--	--	--	Protein of unknown function (DUF2690);; Staphylococcal nuclease homologue	Low-temperature-induced 65 kDa protein OS=Arabidopsis thaliana OX=3702 GN=LTI65 PE=2 SV=2	S	Function unknown	uncharacterized protein LOC110104339 [Dendrobium catenatum]
gene-MA16_Dca013085	147	123	138	294	251	217	5.78145	6.31666	6.48538	15.4328	12.9532	11.0655	0.000639738	0.625091	up	--	--	Cellular Component: integral component of membrane (GO:0016021);;	--	--	--	--	--	--	--	--	hypothetical protein MA16_Dca013085 [Dendrobium catenatum]
gene-MA16_Dca009320	345	340	403	1029	798	640	3.00592	3.81256	4.25412	11.7855	9.17786	7.28127	2.31e-06	0.859591	up	[G]	Carbohydrate transport and metabolism	Cellular Component: integral component of membrane (GO:0016021);; Molecular Function: substrate-specific transmembrane transporter activity (GO:0022891);; Biological Process: transmembrane transport (GO:0055085);;	--	--	[R]	General function prediction only	Sugar (and other) transporter;; Major Facilitator Superfamily	Sugar transport protein MST3 OS=Oryza sativa subsp. japonica OX=39947 GN=MST3 PE=2 SV=1	G	Carbohydrate transport and metabolism	sugar carrier protein C-like [Dendrobium catenatum]
gene-MA16_Dca004880	1473	762	842	2642	2370	2733	24.7873	16.9553	16.9934	59.9201	52.575	60.4699	3.35e-16	1.10676	up	--	--	Cellular Component: endoplasmic reticulum (GO:0005783);; Biological Process: cellular response to phosphate starvation (GO:0016036);;	--	--	[P]	Inorganic ion transport and metabolism	SPX domain	SPX domain-containing protein 3 OS=Oryza sativa subsp. japonica OX=39947 GN=SPX3 PE=1 SV=1	O	Posttranslational modification, protein turnover, chaperones	SPX domain-containing protein 3-like [Dendrobium catenatum]
gene-MA16_Dca004902	43	65	11	257	91	113	1.07201	2.11168	0.320972	8.56319	2.97085	3.67361	0.00123367	0.908889	up	--	--	Molecular Function: copper ion binding (GO:0005507);; Molecular Function: electron carrier activity (GO:0009055);; Cellular Component: integral component of membrane (GO:0016021);; Biological Process: electron transport chain (GO:0022900);; Cellular Component: anchored component of plasma membrane (GO:0046658);;	--	--	--	--	Plastocyanin-like domain	Uclacyanin 1 OS=Arabidopsis thaliana OX=3702 GN=UCC1 PE=1 SV=1	S	Function unknown	mavicyanin-like [Dendrobium catenatum]
gene-MA16_Dca005470	6	12	24	110	99	41	0.137938	0.353046	0.661989	3.50498	3.09794	1.25275	7.22e-05	1.11814	up	--	--	--	--	--	--	--	--	--	S	Function unknown	uncharacterized protein LOC110095473 [Dendrobium catenatum]
gene-MA16_Dca001253	20289	15365	14584	6850	9098	9008	243.683	241.68	209.74	109.867	143.423	140.589	8.45e-25	-1.14116	down	[IQR]	Lipid transport and metabolism;; Secondary metabolites biosynthesis, transport and catabolism;; General function prediction only	Cellular Component: chloroplast (GO:0009507);; Biological Process: photosynthesis (GO:0015979);; Biological Process: chlorophyll biosynthetic process (GO:0015995);; Molecular Function: protochlorophyllide reductase activity (GO:0016630);; Biological Process: oxidation-reduction process (GO:0055114);;	--	--	[Q]	Secondary metabolites biosynthesis, transport and catabolism	short chain dehydrogenase;; Enoyl-(Acyl carrier protein) reductase;; KR domain	Protochlorophyllide reductase, chloroplastic OS=Cucumis sativus OX=3659 GN=PORA PE=2 SV=1	S	Function unknown	protochlorophyllide reductase-like [Dendrobium catenatum]
gene-MA16_Dca021795	60	10	27	60	102	88	0.842496	0.109326	0.524596	1.16782	1.67446	1.34846	0.00984448	0.719091	up	--	--	Molecular Function: DNA binding (GO:0003677);;	K09419|1.32207e-117|pda:103724118|K09419 heat shock transcription factor, other eukaryote | (RefSeq) heat stress transcription factor A-2b-like	--	[K]	Transcription	HSF-type DNA-binding	Heat stress transcription factor A-2b OS=Oryza sativa subsp. japonica OX=39947 GN=HSFA2B PE=2 SV=1	K	Transcription	heat stress transcription factor A-2b isoform X1 [Dendrobium catenatum]
gene-MA16_Dca003551	696	427	487	289	240	243	5.12422	3.97013	4.11785	2.80316	2.23413	2.22805	5.78e-15	-1.13976	down	[G]	Carbohydrate transport and metabolism	Molecular Function: hydrolase activity, hydrolyzing O-glycosyl compounds (GO:0004553);; Biological Process: carbohydrate metabolic process (GO:0005975);;	--	--	--	--	Glycosyl hydrolase family 3 C-terminal domain;; Glycosyl hydrolase family 3 N terminal domain	Probable beta-D-xylosidase 7 OS=Arabidopsis thaliana OX=3702 GN=BXL7 PE=2 SV=2	G	Carbohydrate transport and metabolism	probable beta-D-xylosidase 7 [Dendrobium catenatum]
gene-MA16_Dca004262	252	221	178	142	175	77	2.61252	3.00232	2.20615	1.97117	2.37597	1.03828	0.00178187	-0.71667	down	--	--	Molecular Function: transferase activity, transferring glycosyl groups (GO:0016757);;	K08237|2.69497e-128|mus:103977022|K08237 hydroquinone glucosyltransferase [EC:2.4.1.218] | (RefSeq) hydroquinone glucosyltransferase-like	--	[GC]	Carbohydrate transport and metabolism;; Energy production and conversion	UDP-glucoronosyl and UDP-glucosyl transferase	Hydroquinone glucosyltransferase OS=Rauvolfia serpentina OX=4060 GN=AS PE=1 SV=1	S	Function unknown	hydroquinone glucosyltransferase-like [Dendrobium catenatum]
gene-MA16_Dca003374	736	516	318	390	314	238	27.186	24.9312	14.0708	19.2049	15.2081	11.3942	0.000249708	-0.752191	down	--	--	Molecular Function: structural constituent of ribosome (GO:0003735);; Cellular Component: mitochondrion (GO:0005739);; Cellular Component: ribosome (GO:0005840);; Biological Process: translation (GO:0006412);; Cellular Component: integral component of membrane (GO:0016021);;	K02915|2.1381e-29|egu:105053395|K02915 large subunit ribosomal protein L34e | (RefSeq) 60S ribosomal protein L34	Ribosome (ko03010)	[J]	Translation, ribosomal structure and biogenesis	Ribosomal protein L34e	60S ribosomal protein L34 OS=Nicotiana tabacum OX=4097 GN=RPL34 PE=2 SV=1	J	Translation, ribosomal structure and biogenesis	60S ribosomal protein L34 [Dendrobium catenatum]
Dendrobium_catenatum_newGene_32287	41	28	16	63	99	47	0.363454	0.236696	0.122746	0.820759	0.935159	0.401331	0.00999043	0.704551	up	--	--	--	K12742|2.91598e-122|mus:103993028|K12742 isoprene synthase [EC:4.2.3.27] | (RefSeq) terpene synthase 10-like	--	--	--	Terpene synthase family, metal binding domain;; Terpene synthase, N-terminal domain	Alpha-terpineol synthase, chloroplastic OS=Magnolia grandiflora OX=3406 PE=1 SV=1	O	Posttranslational modification, protein turnover, chaperones	terpene synthase 10-like [Dendrobium catenatum]
gene-MA16_Dca024871	1519	1069	944	735	931	744	15.3935	14.185	11.4536	9.93789	12.3833	9.79223	3.36e-07	-0.678432	down	--	--	--	--	--	[GC]	Carbohydrate transport and metabolism;; Energy production and conversion	UDP-glucoronosyl and UDP-glucosyl transferase	Cyanidin 3-O-rutinoside 5-O-glucosyltransferase OS=Iris hollandica OX=35876 GN=5GT PE=1 SV=1	S	Function unknown	cyanidin 3-O-rutinoside 5-O-glucosyltransferase-like [Dendrobium catenatum]
gene-MA16_Dca003507	230	179	156	101	40	92	16.6693	17.0457	13.575	9.7777	3.74402	8.67784	3.95e-06	-1.10808	down	[J]	Translation, ribosomal structure and biogenesis	Molecular Function: structural constituent of ribosome (GO:0003735);; Biological Process: rRNA export from nucleus (GO:0006407);; Biological Process: translation (GO:0006412);; Cellular Component: cytosolic small ribosomal subunit (GO:0022627);;	K02979|2.50739e-26|nnu:104586005|K02979 small subunit ribosomal protein S28e | (RefSeq) 40S ribosomal protein S28	Ribosome (ko03010)	[J]	Translation, ribosomal structure and biogenesis	Ribosomal protein S28e	40S ribosomal protein S28 OS=Zea mays OX=4577 GN=RPS28 PE=3 SV=1	J	Translation, ribosomal structure and biogenesis	40S ribosomal protein S28 [Dendrobium catenatum]
gene-MA16_Dca008970	12	8	4	63	56	63	0.246864	0.195872	0.093012	1.73085	1.51063	1.67463	1.59e-08	1.56332	up	--	--	Molecular Function: binding (GO:0005488);;	--	--	[K]	Transcription	GATA zinc finger	GATA transcription factor 4 OS=Arabidopsis thaliana OX=3702 GN=GATA4 PE=2 SV=1	K	Transcription	GATA transcription factor 9-like isoform X1 [Dendrobium catenatum]
gene-MA16_Dca023582	188	155	154	293	304	287	1.74363	1.88835	1.70877	3.63163	3.70553	3.46318	0.000143834	0.590719	up	--	--	--	--	--	--	--	OST-HTH/LOTUS domain;; RNA recognition motif. (a.k.a. RRM, RBD, or RNP domain)	Zinc finger CCCH domain-containing protein 54 OS=Oryza sativa subsp. japonica OX=39947 GN=Os08g0126700 PE=2 SV=2	S	Function unknown	Zinc finger CCCH domain-containing protein 54 [Dendrobium catenatum]
gene-MA16_Dca026597	60	45	45	167	94	84	2.76187	2.71336	2.48847	10.2769	5.68026	5.00996	0.00307662	0.742571	up	--	--	Cellular Component: nucleosome (GO:0000786);; Molecular Function: DNA binding (GO:0003677);; Cellular Component: nucleus (GO:0005634);; Biological Process: nucleosome assembly (GO:0006334);; Molecular Function: protein heterodimerization activity (GO:0046982);;	K11254|1.24465e-50|zma:103634846|K11254 histone H4 | (RefSeq) histone H4	--	[B]	Chromatin structure and dynamics	Centromere kinetochore component CENP-T histone fold;; TATA box binding protein associated factor (TAF)	Histone H4 OS=Glycine max OX=3847 PE=3 SV=1	B	Chromatin structure and dynamics	histone H4 [Zea mays]
gene-MA16_Dca004101	372	489	637	407	330	210	4.90626	8.42229	10.0748	7.15701	5.7	3.59062	0.002012	-0.706001	down	--	--	Cellular Component: plasma membrane (GO:0005886);; Molecular Function: amino acid transmembrane transporter activity (GO:0015171);; Cellular Component: integral component of membrane (GO:0016021);; Biological Process: amino acid export (GO:0032973);; Biological Process: amino acid import (GO:0043090);; Biological Process: transmembrane transport (GO:0055085);; Biological Process: amino acid homeo…	--	--	--	--	EamA-like transporter family	WAT1-related protein At4g08290 OS=Arabidopsis thaliana OX=3702 GN=At4g08290 PE=2 SV=1	S	Function unknown	WAT1-related protein At4g08290-like [Dendrobium catenatum]
gene-MA16_Dca002080	596	493	539	1210	1051	989	7.39435	8.04074	7.98088	20.2306	17.1649	15.7896	8.51e-10	0.765249	up	[M]	Cell wall/membrane/envelope biogenesis	Molecular Function: RNA polymerase II transcription cofactor activity (GO:0001104);; Biological Process: regulation of transcription from RNA polymerase II promoter (GO:0006357);; Cellular Component: mediator complex (GO:0016592);; Molecular Function: GDP-mannose 3,5-epimerase activity (GO:0047918);; Molecular Function: coenzyme binding (GO:0050662);;	K10046|0|egu:105046574|K10046 GDP-D-mannose 3', 5'-epimerase [EC:5.1.3.18 5.1.3.-] | (RefSeq) GDP-mannose 3,5-epimerase 2	Ascorbate and aldarate metabolism (ko00053);; Amino sugar and nucleotide sugar metabolism (ko00520)	[GM]	Carbohydrate transport and metabolism;; Cell wall/membrane/envelope biogenesis	NAD dependent epimerase/dehydratase family;; GDP-mannose 4,6 dehydratase;; 3-beta hydroxysteroid dehydrogenase/isomerase family;; Male sterility protein	GDP-mannose 3,5-epimerase 1 OS=Oryza sativa subsp. indica OX=39946 GN=OsI_032456 PE=2 SV=1	M	Cell wall/membrane/envelope biogenesis	GDP-mannose 3,5-epimerase 1 [Dendrobium catenatum]
Dendrobium_catenatum_newGene_38663	104	76	56	212	252	206	1.79553	1.6659	1.15381	4.67136	5.67807	4.58071	1.83e-08	1.13334	up	--	--	--	--	--	--	--	--	--	S	Function unknown	uncharacterized protein LOC110095408 isoform X2 [Dendrobium catenatum]
gene-MA16_Dca001989	975	701	673	439	542	575	8.6252	8.07401	7.27218	5.10461	6.28449	6.5612	2.32e-08	-0.726922	down	[Q]	Secondary metabolites biosynthesis, transport and catabolism	Molecular Function: oxidoreductase activity (GO:0016491);; Biological Process: oxidation-reduction process (GO:0055114);;	--	--	[H]	Coenzyme transport and metabolism	Flavin containing amine oxidoreductase;; NAD(P)-binding Rossmann-like domain;; FAD binding domain;; FAD dependent oxidoreductase;; GDP dissociation inhibitor	Prolycopene isomerase 2, chloroplastic OS=Oncidium hybrid cultivar OX=141207 GN=CRTISO2 PE=2 SV=1	Q	Secondary metabolites biosynthesis, transport and catabolism	prolycopene isomerase, chloroplastic isoform X1 [Dendrobium catenatum]
gene-MA16_Dca015566	512	483	537	1432	1338	1199	8.94394	10.9561	11.1908	33.2055	30.3906	27.2933	5.64e-16	1.09976	up	--	--	--	K19042|2.30516e-88|mus:103982213|K19042 E3 ubiquitin-protein ligase BOI and related proteins [EC:2.3.2.27] | (RefSeq) probable BOI-related E3 ubiquitin-protein ligase 3	--	[O]	Posttranslational modification, protein turnover, chaperones	Zinc finger, C3HC4 type (RING finger)	Probable BOI-related E3 ubiquitin-protein ligase 3 OS=Arabidopsis thaliana OX=3702 GN=BRG3 PE=1 SV=1	S	Function unknown	probable BOI-related E3 ubiquitin-protein ligase 3 [Dendrobium catenatum]
gene-MA16_Dca014182	1787	1034	1832	3526	4054	3050	16.7349	12.6727	20.5359	44.0919	49.8286	37.1107	1.56e-08	0.918521	up	--	--	--	K13496|8.91408e-134|pda:103708834|K13496 UDP-glucosyl transferase 73C [EC:2.4.1.-] | (RefSeq) UDP-glycosyltransferase 73C6-like	--	[GC]	Carbohydrate transport and metabolism;; Energy production and conversion	UDP-glucoronosyl and UDP-glucosyl transferase	UDP-glycosyltransferase 73C4 OS=Arabidopsis thaliana OX=3702 GN=UGT73C4 PE=2 SV=1	S	Function unknown	UDP-glycosyltransferase 73C4 [Dendrobium catenatum]
gene-MA16_Dca009527	146	109	103	62	64	75	1.88359	1.83492	1.59096	1.06686	1.08446	1.25281	6.32e-05	-0.841867	down	--	--	--	--	--	--	--	Protein of unknown function (DUF295);; F-box domain	Putative F-box protein At3g25750 OS=Arabidopsis thaliana OX=3702 GN=At3g25750 PE=4 SV=2	S	Function unknown	probable F-box protein At1g44080 [Dendrobium catenatum]
Dendrobium_catenatum_newGene_36679	99	61	52	3	13	6	1.37458	1.11011	0.867231	0.038402	0.22265	0.102085	3.54e-11	-1.84355	down	--	--	--	--	--	--	--	--	--	--	--	hypothetical protein MA16_Dca015072 [Dendrobium catenatum]
gene-MA16_Dca014174	147	114	43	36	39	31	1.57041	1.52126	0.527947	0.479584	0.511949	0.412874	5.71e-05	-1.0813	down	--	--	--	--	--	--	--	--	Transcription factor IBH1-like 1 OS=Arabidopsis thaliana OX=3702 GN=IBL1 PE=1 SV=1	S	Function unknown	hypothetical protein MA16_Dca014174 [Dendrobium catenatum]
gene-MA16_Dca014325	158	102	96	53	105	40	2.97678	2.51781	2.15234	1.31423	2.60491	0.975839	0.00595309	-0.707988	down	--	--	--	--	--	--	--	--	--	S	Function unknown	hypothetical protein MA16_Dca014325 [Dendrobium catenatum]
gene-MA16_Dca000570	1102	561	604	2171	2086	2119	15.9044	10.6067	10.4174	41.7846	39.5141	39.8633	2.13e-19	1.25449	up	[T]	Signal transduction mechanisms	Molecular Function: acid phosphatase activity (GO:0003993);; Biological Process: dephosphorylation (GO:0016311);;	K14379|9.34645e-159|mus:103969246|K14379 tartrate-resistant acid phosphatase type 5 [EC:3.1.3.2] | (RefSeq) purple acid phosphatase 3	--	[O]	Posttranslational modification, protein turnover, chaperones	Calcineurin-like phosphoesterase	Purple acid phosphatase 17 OS=Arabidopsis thaliana OX=3702 GN=PAP17 PE=2 SV=1	S	Function unknown	Purple acid phosphatase 17 [Dendrobium catenatum]
Dendrobium_catenatum_newGene_28117	14	11	22	165	197	201	0.105352	0.103492	0.197096	1.7183	2.06365	2.07677	6.06e-25	2.49464	up	--	--	--	K09422|3.79157e-72|egu:105040118|K09422 myb proto-oncogene protein, plant | (RefSeq) myb-related protein Myb4-like	--	[K]	Transcription	Myb-like DNA-binding domain;; Myb-like DNA-binding domain	Transcription factor MYB61 OS=Arabidopsis thaliana OX=3702 GN=MYB61 PE=2 SV=1	K	Transcription	transcription factor MYB86-like [Dendrobium catenatum]
gene-MA16_Dca013576	511	695	580	464	421	325	48.0948	85.7013	65.3498	58.2643	51.9604	39.6969	0.000400933	-0.67806	down	--	--	Cellular Component: integral component of membrane (GO:0016021);;	--	--	--	--	--	--	S	Function unknown	uncharacterized protein LOC110111999 [Dendrobium catenatum]
gene-MA16_Dca013820	180	170	178	628	917	1249	5.57404	6.89861	6.60424	25.955	37.2909	50.2855	4.81e-22	1.88951	up	[O]	Posttranslational modification, protein turnover, chaperones	--	K13993|1.04735e-64|sbi:SORBI_01g040030|K13993 HSP20 family protein | (RefSeq) SORBIDRAFT_01g040030, Sb01g040030; hypothetical protein	Protein processing in endoplasmic reticulum (ko04141)	[O]	Posttranslational modification, protein turnover, chaperones	Hsp20/alpha crystallin family	17.4 kDa class I heat shock protein OS=Oryza sativa subsp. japonica OX=39947 GN=HSP17.4 PE=2 SV=2	O	Posttranslational modification, protein turnover, chaperones	17.9 kDa class I heat shock protein-like [Dendrobium catenatum]
gene-MA16_Dca012279	21	24	19	73	39	57	0.065342	0.102207	0.071257	0.313591	0.165048	0.240773	0.00626432	0.745175	up	[V]	Defense mechanisms	--	K05666|0|egu:105039765|K05666 ATP-binding cassette, subfamily C (CFTR/MRP), member 2 | (RefSeq) ABC transporter C family member 10-like	--	[Q]	Secondary metabolites biosynthesis, transport and catabolism	ABC transporter;; ABC transporter transmembrane region;; P-loop containing region of AAA domain;; 50S ribosome-binding GTPase;; Type II/IV secretion system protein	ABC transporter C family member 10 OS=Arabidopsis thaliana OX=3702 GN=ABCC10 PE=2 SV=2	V	Defense mechanisms	ABC transporter C family member 10-like [Dendrobium catenatum]
gene-MA16_Dca013276	3891	4111	4083	7791	8365	7524	77.8713	107.754	97.858	208.276	219.783	195.71	5.31e-09	0.723013	up	[E]	Amino acid transport and metabolism	Molecular Function: asparagine synthase (glutamine-hydrolyzing) activity (GO:0004066);; Cellular Component: cytosol (GO:0005829);; Cellular Component: plasma membrane (GO:0005886);; Biological Process: asparagine biosynthetic process (GO:0006529);; Biological Process: glutamine metabolic process (GO:0006541);; Molecular Function: protein homodimerization activity (GO:0042803);;	--	--	--	--	Aluminium induced protein;; Glutamine amidotransferase domain	Stem-specific protein TSJT1 OS=Nicotiana tabacum OX=4097 GN=TSJT1 PE=2 SV=1	S	Function unknown	stem-specific protein TSJT1 [Dendrobium catenatum]
gene-MA16_Dca012759	44	58	10	157	96	129	0.265726	0.905457	0.071973	1.34318	0.774722	0.998043	0.00109528	0.907544	up	[T]	Signal transduction mechanisms	Molecular Function: nucleotide binding (GO:0000166);; Cellular Component: membrane (GO:0016020);;	--	--	--	--	Protein tyrosine kinase;; Protein kinase domain;; Leucine rich repeat;; Leucine Rich repeats (2 copies);; Leucine rich repeat N-terminal domain	Protein STRUBBELIG-RECEPTOR FAMILY 6 OS=Arabidopsis thaliana OX=3702 GN=SRF6 PE=1 SV=1	S	Function unknown	Protein STRUBBELIG-RECEPTOR FAMILY 7 [Dendrobium catenatum]
gene-MA16_Dca023743	684	295	238	224	211	195	8.70573	4.92134	3.61924	3.81043	3.52003	3.22201	6.3e-05	-0.873731	down	[K]	Transcription	--	--	--	[R]	General function prediction only	Leucine rich repeat;; Leucine Rich Repeat;; Leucine Rich repeats (2 copies);; Leucine rich repeat N-terminal domain;; Leucine Rich repeat	DNA damage-repair/toleration protein DRT100 OS=Arabidopsis thaliana OX=3702 GN=DRT100 PE=2 SV=2	S	Function unknown	DNA damage-repair/toleration protein DRT100-like [Dendrobium catenatum]
gene-MA16_Dca003496	293	408	399	199	108	83	4.2913	7.81118	6.99311	3.87417	2.07628	1.57249	8.97e-08	-1.29606	down	[R]	General function prediction only	--	--	--	--	--	Tetratricopeptide repeat;; Tetratricopeptide repeat;; Tetratricopeptide repeat;; Tetratricopeptide repeat;; Tetratricopeptide repeat	Protein SULFUR DEFICIENCY-INDUCED 1 OS=Arabidopsis thaliana OX=3702 GN=SDI1 PE=2 SV=1	S	Function unknown	protein SULFUR DEFICIENCY-INDUCED 1-like [Dendrobium catenatum]
gene-MA16_Dca015617	108	95	114	207	287	221	1.09896	1.25846	1.38873	2.80654	3.83379	2.92905	2.52e-05	0.835158	up	[Q]	Secondary metabolites biosynthesis, transport and catabolism	Biological Process: fatty acid biosynthetic process (GO:0006633);; Cellular Component: integral component of membrane (GO:0016021);; Molecular Function: transferase activity, transferring acyl groups other than amino-acyl groups (GO:0016747);;	K15397|0|egu:105036065|K15397 3-ketoacyl-CoA synthase [EC:2.3.1.199] | (RefSeq) 3-ketoacyl-CoA synthase 6-like	Fatty acid elongation (ko00062)	--	--	FAE1/Type III polyketide synthase-like protein;; 3-Oxoacyl-[acyl-carrier-protein (ACP)] synthase III C terminal;; Chalcone and stilbene synthases, C-terminal domain;; 3-Oxoacyl-[acyl-carrier-protein (ACP)] synthase III	3-ketoacyl-CoA synthase 6 OS=Arabidopsis thaliana OX=3702 GN=CUT1 PE=1 SV=1	I	Lipid transport and metabolism	3-ketoacyl-CoA synthase 6-like [Dendrobium catenatum]
gene-MA16_Dca020529	206	193	123	150	103	97	3.28402	4.01747	2.339	3.18685	2.15748	1.9944	0.00522126	-0.616478	down	--	--	Molecular Function: hydrolase activity (GO:0016787);;	--	--	--	--	Pectinesterase;; Plant invertase/pectin methylesterase inhibitor	Probable pectinesterase/pectinesterase inhibitor 64 OS=Arabidopsis thaliana OX=3702 GN=PME64 PE=2 SV=2	G	Carbohydrate transport and metabolism	putative pectinesterase/pectinesterase inhibitor 64 [Dendrobium catenatum]
gene-MA16_Dca024072	903	834	797	1818	1705	1351	23.0568	27.8816	24.365	62.0225	57.1798	44.8321	2.03e-07	0.703101	up	--	--	--	--	--	[R]	General function prediction only	--	Uncharacterized protein At4g22758 OS=Arabidopsis thaliana OX=3702 GN=At4g22758 PE=2 SV=1	S	Function unknown	uncharacterized protein At4g22758-like [Dendrobium catenatum]
Dendrobium_catenatum_newGene_14325	54	70	88	43	25	49	0.475744	0.807302	0.934739	0.510022	0.283617	0.557284	0.00836179	-0.707171	down	[QV]	Secondary metabolites biosynthesis, transport and catabolism;; Defense mechanisms	Molecular Function: oxidoreductase activity (GO:0016491);;	K15639|7.15122e-164|egu:105033219|K15639 PHYB activation tagged suppressor 1 [EC:1.14.-.-] | (RefSeq) cytochrome P450 734A1-like	Brassinosteroid biosynthesis (ko00905)	[QI]	Secondary metabolites biosynthesis, transport and catabolism;; Lipid transport and metabolism	Cytochrome P450	Cytochrome P450 734A1 OS=Arabidopsis thaliana OX=3702 GN=CYP734A1 PE=2 SV=1	Q	Secondary metabolites biosynthesis, transport and catabolism	cytochrome P450 734A1-like [Dendrobium catenatum]
gene-MA16_Dca029196	33	32	28	70	61	81	2.6821	3.37825	2.71882	7.52734	6.46427	8.49484	0.00458071	0.71567	up	[G]	Carbohydrate transport and metabolism	Molecular Function: transporter activity (GO:0005215);; Biological Process: transport (GO:0006810);; Cellular Component: plant-type vacuole membrane (GO:0009705);; Cellular Component: integral component of membrane (GO:0016021);; Cellular Component: central vacuole (GO:0042807);;	K09873|2.51994e-21|pmum:103320206|K09873 aquaporin TIP | (RefSeq) aquaporin TIP4-1	--	[G]	Carbohydrate transport and metabolism	Major intrinsic protein	Aquaporin TIP4-1 OS=Arabidopsis thaliana OX=3702 GN=TIP4-1 PE=2 SV=1	G	Carbohydrate transport and metabolism	Aquaporin TIP4-1 [Dendrobium catenatum]
gene-MA16_Dca013215	17	47	27	109	299	225	0.248475	0.919684	0.48507	2.16898	5.88224	4.37319	2.26e-08	1.53227	up	--	--	Molecular Function: ion binding (GO:0043167);; Biological Process: response to stimulus (GO:0050896);;	--	--	[U]	Intracellular trafficking, secretion, and vesicular transport	Annexin	Annexin D4 OS=Arabidopsis thaliana OX=3702 GN=ANN4 PE=1 SV=1	S	Function unknown	annexin D4 [Dendrobium catenatum]
Dendrobium_catenatum_newGene_26807	177	120	74	84	63	59	1.81071	1.6066	0.900669	1.13995	0.722458	0.753049	0.00156314	-0.762027	down	--	--	--	--	--	--	--	WRKY DNA -binding domain	Probable WRKY transcription factor 41 OS=Arabidopsis thaliana OX=3702 GN=WRKY41 PE=2 SV=2	K	Transcription	probable WRKY transcription factor 53 [Dendrobium catenatum]
gene-MA16_Dca013374	302	278	169	158	121	189	2.32785	2.80495	1.55782	1.62605	1.22439	1.89459	0.000581076	-0.719958	down	--	--	--	--	--	--	--	BURP domain	BURP domain-containing protein 12 OS=Oryza sativa subsp. japonica OX=39947 GN=BURP12 PE=2 SV=1	S	Function unknown	BURP domain-containing protein 12-like [Dendrobium catenatum]
gene-MA16_Dca029014	158	109	95	77	38	49	7.1356	6.46879	5.12242	4.65283	2.23909	2.84922	4.72e-05	-0.986809	down	--	--	Molecular Function: hydrolase activity (GO:0016787);;	--	--	--	--	Fibronectin type III-like domain	Probable beta-D-xylosidase 5 OS=Arabidopsis thaliana OX=3702 GN=BXL5 PE=2 SV=2	G	Carbohydrate transport and metabolism	probable beta-D-xylosidase 7, partial [Dendrobium catenatum]
gene-MA16_Dca000292	93	46	78	211	204	170	0.672233	0.436776	0.674825	2.04406	1.94175	1.59661	1.2e-06	1.03973	up	[P]	Inorganic ion transport and metabolism	Molecular Function: secondary active sulfate transmembrane transporter activity (GO:0008271);; Cellular Component: plasmodesma (GO:0009506);; Cellular Component: integral component of membrane (GO:0016021);; Biological Process: sulfate transmembrane transport (GO:1902358);;	K17471|0|mus:103969368|K17471 sulfate transporter 3 | (RefSeq) probable sulfate transporter 3.4	--	[P]	Inorganic ion transport and metabolism	Sulfate permease family;; STAS domain	Probable sulfate transporter 3.4 OS=Arabidopsis thaliana OX=3702 GN=SULTR3;4 PE=2 SV=1	P	Inorganic ion transport and metabolism	probable sulfate transporter 3.4 [Dendrobium catenatum]
gene-MA16_Dca018223	455	594	219	304	263	239	2.36359	3.94225	1.42166	2.39465	1.80045	1.62092	0.00414127	-0.667712	down	--	--	--	--	--	[M]	Cell wall/membrane/envelope biogenesis	--	Mechanosensitive ion channel protein 8 OS=Arabidopsis thaliana OX=3702 GN=MSL8 PE=2 SV=2	M	Cell wall/membrane/envelope biogenesis	mechanosensitive ion channel protein 5-like [Dendrobium catenatum]
gene-MA16_Dca016276	23	9	28	95	48	42	0.099464	0.047961	0.148459	0.629533	0.27668	0.241323	0.00576896	0.774899	up	[L]	Replication, recombination and repair	Molecular Function: DNA binding (GO:0003677);; Molecular Function: catalytic activity (GO:0003824);; Biological Process: DNA replication (GO:0006260);; Cellular Component: macromolecular complex (GO:0032991);; Cellular Component: intracellular part (GO:0044424);;	--	--	[L]	Replication, recombination and repair	DNA polymerase III, delta subunit;; ATPase family associated with various cellular activities (AAA)	Protein STICHEL-like 2 OS=Arabidopsis thaliana OX=3702 GN=At4g24790 PE=3 SV=1	L	Replication, recombination and repair	protein STICHEL-like 2 [Dendrobium catenatum]
gene-MA16_Dca008189	24	23	17	309	314	322	0.465332	0.577001	0.449865	7.68134	7.99517	7.73705	1.04e-49	3.06087	up	--	--	--	--	--	--	--	Heavy-metal-associated domain	Protein PYRICULARIA ORYZAE RESISTANCE 21 OS=Oryza sativa subsp. indica OX=39946 GN=PI21 PE=4 SV=1	S	Function unknown	protein PYRICULARIA ORYZAE RESISTANCE 21-like [Dendrobium catenatum]
Dendrobium_catenatum_newGene_38422	522	537	420	939	938	907	3.11324	4.21314	2.9799	7.62164	7.4538	7.0973	9.71e-07	0.669995	up	--	--	--	--	--	--	--	ACT domain;; ACT domain;; ACT domain	ACT domain-containing protein ACR8 OS=Arabidopsis thaliana OX=3702 GN=ACR8 PE=2 SV=1	S	Function unknown	ACT domain-containing protein ACR8-like [Dendrobium catenatum]
gene-MA16_Dca012983	40	55	38	124	122	137	0.983253	1.77473	1.12473	4.1097	3.95873	4.40942	1.79e-05	1.0131	up	--	--	--	--	--	--	--	--	--	S	Function unknown	uncharacterized protein LOC110107094 [Dendrobium catenatum]
gene-MA16_Dca012941	298	226	223	188	209	128	4.81006	4.67735	4.20704	3.98943	4.37979	2.66449	0.00178956	-0.596447	down	[G]	Carbohydrate transport and metabolism	Molecular Function: hydrolase activity, hydrolyzing O-glycosyl compounds (GO:0004553);; Cellular Component: cell wall (GO:0005618);; Biological Process: xyloglucan metabolic process (GO:0010411);; Molecular Function: xyloglucan:xyloglucosyl transferase activity (GO:0016762);; Biological Process: cell wall biogenesis (GO:0042546);; Cellular Component: apoplast (GO:0048046);; Biological Process: ce…	K08235|7.73857e-158|mus:103976880|K08235 xyloglucan:xyloglucosyl transferase [EC:2.4.1.207] | (RefSeq) probable xyloglucan endotransglucosylase/hydrolase protein 23	--	--	--	Glycosyl hydrolases family 16;; Xyloglucan endo-transglycosylase (XET) C-terminus	Probable xyloglucan endotransglucosylase/hydrolase protein 23 OS=Arabidopsis thaliana OX=3702 GN=XTH23 PE=2 SV=1	G	Carbohydrate transport and metabolism	probable xyloglucan endotransglucosylase/hydrolase protein 23 [Dendrobium catenatum]
gene-MA16_Dca012105	253	118	172	416	427	241	2.08992	1.08732	1.52485	4.12273	4.3585	2.62191	0.0013183	0.69339	up	--	--	--	--	--	[S]	Function unknown	Eukaryotic protein of unknown function (DUF829)	--	S	Function unknown	hypothetical protein MA16_Dca012105 [Dendrobium catenatum]
gene-MA16_Dca010452	0	1	7	107	72	96	0	0.001611	0.046762	0.789942	0.662077	0.875666	7.61e-15	2.18278	up	--	--	--	--	--	--	--	--	--	S	Function unknown	hypothetical protein MA16_Dca010452 [Dendrobium catenatum]
gene-MA16_Dca021900	114	79	69	61	47	58	0.989325	0.901329	0.714836	0.708072	0.532109	0.647848	0.00508118	-0.649682	down	[F]	Nucleotide transport and metabolism	Molecular Function: amidophosphoribosyltransferase activity (GO:0004044);; Biological Process: 'de novo' IMP biosynthetic process (GO:0006189);; Biological Process: purine nucleobase biosynthetic process (GO:0009113);; Biological Process: nucleoside metabolic process (GO:0009116);; Molecular Function: metal ion binding (GO:0046872);; Molecular Function: iron-sulfur cluster binding (GO:0051536);;	K00764|0|pda:103711295|K00764 amidophosphoribosyltransferase [EC:2.4.2.14] | (RefSeq) amidophosphoribosyltransferase, chloroplastic-like	Purine metabolism (ko00230);; Alanine, aspartate and glutamate metabolism (ko00250)	[F]	Nucleotide transport and metabolism	Glutamine amidotransferase domain;; Glutamine amidotransferase domain;; Phosphoribosyl transferase domain;; Glutamine amidotransferases class-II	Amidophosphoribosyltransferase 1, chloroplastic OS=Arabidopsis thaliana OX=3702 GN=ASE1 PE=2 SV=1	F	Nucleotide transport and metabolism	amidophosphoribosyltransferase, chloroplastic-like [Dendrobium catenatum]
gene-MA16_Dca012921	136	153	85	294	286	195	2.2238	3.4477	1.76371	6.03017	6.08134	4.10654	0.00173976	0.693215	up	--	--	--	--	--	--	--	--	--	S	Function unknown	hypothetical protein MA16_Dca012921 [Dendrobium catenatum]
gene-MA16_Dca013363	370	292	220	502	493	615	2.1935	2.32065	1.5975	4.04883	3.92536	4.81048	5.42e-05	0.632701	up	--	--	--	--	--	--	--	--	F-box protein At2g16365 OS=Arabidopsis thaliana OX=3702 GN=At2g16365 PE=2 SV=2	S	Function unknown	uncharacterized protein LOC110104909 [Dendrobium catenatum]
gene-MA16_Dca007158	371	351	350	141	143	193	1.96497	2.51906	2.42578	1.41405	1.05408	1.44425	1.88e-12	-1.22263	down	[L]	Replication, recombination and repair	Molecular Function: DNA binding (GO:0003677);; Molecular Function: ATP binding (GO:0005524);; Cellular Component: nucleus (GO:0005634);; Biological Process: DNA repair (GO:0006281);; Biological Process: reciprocal meiotic recombination (GO:0007131);; Molecular Function: DNA-dependent ATPase activity (GO:0008094);;	K10872|0|jcu:105632050|K10872 meiotic recombination protein DMC1 | (RefSeq) meiotic recombination protein DMC1 homolog	--	[DL]	Cell cycle control, cell division, chromosome partitioning;; Replication, recombination and repair	Rad51;; recA bacterial DNA recombination protein	Meiotic recombination protein DMC1 homolog OS=Lilium longiflorum OX=4690 GN=LIM15 PE=2 SV=1	L	Replication, recombination and repair	meiotic recombination protein DMC1 homolog isoform X2 [Dendrobium catenatum]
gene-MA16_Dca001526	169	112	151	95	99	92	4.12234	3.60062	4.34607	3.06333	3.10562	3.02253	0.000853306	-0.663027	down	--	--	--	--	--	[R]	General function prediction only	Cyclin;; Cyclin, N-terminal domain	Cyclin-U1-1 OS=Arabidopsis thaliana OX=3702 GN=CYCU1-1 PE=1 SV=1	S	Function unknown	cyclin-U1-1 [Dendrobium catenatum]
gene-MA16_Dca017853	1191	840	1186	384	382	388	12.5419	11.5926	14.9595	5.39481	5.37229	5.40123	7.86e-30	-1.56124	down	--	--	--	--	--	--	--	Helix-loop-helix DNA-binding domain	Transcription factor bHLH63 OS=Arabidopsis thaliana OX=3702 GN=BHLH63 PE=1 SV=1	K	Transcription	Transcription factor bHLH63 [Dendrobium catenatum]
gene-MA16_Dca008916	164	114	137	104	90	81	1.13137	1.0294	1.12503	0.949942	0.807009	0.721829	0.00112431	-0.656982	down	--	--	Molecular Function: zinc ion binding (GO:0008270);;	--	--	[R]	General function prediction only	PPR repeat family;; PPR repeat;; DYW family of nucleic acid deaminases;; PPR repeat;; Pentatricopeptide repeat domain;; Pentacotripeptide-repeat region of PRORP	Pentatricopeptide repeat-containing protein At2g29760, chloroplastic OS=Arabidopsis thaliana OX=3702 GN=PCMP-H33 PE=2 SV=1	S	Function unknown	pentatricopeptide repeat-containing protein At1g08070, chloroplastic-like [Dendrobium catenatum]
gene-MA16_Dca008517	88	64	57	266	221	147	1.28706	1.20494	1.00191	5.33692	4.34062	2.88416	3.46e-07	1.14379	up	--	--	--	--	--	--	--	No apical meristem (NAM) protein	NAC domain-containing protein 87 OS=Arabidopsis thaliana OX=3702 GN=NAC087 PE=2 SV=1	S	Function unknown	NAC domain-containing protein 92-like [Dendrobium catenatum]
gene-MA16_Dca014115	1099	349	496	4227	4630	3930	9.94245	4.07041	5.30626	50.9325	54.9983	45.8856	8.69e-12	1.77961	up	--	--	--	--	--	--	--	PWWP domain	--	S	Function unknown	hypothetical protein MA16_Dca014115 [Dendrobium catenatum]
gene-MA16_Dca005679	21	19	23	60	46	55	0.84949	0.643543	0.65533	2.09928	1.18691	1.76991	0.00470916	0.755622	up	--	--	--	--	--	[OT]	Posttranslational modification, protein turnover, chaperones;; Signal transduction mechanisms	--	Protein TIC 40, chloroplastic OS=Pisum sativum OX=3888 GN=TIC40 PE=1 SV=1	S	Function unknown	Protein TIC 40, chloroplastic [Dendrobium catenatum]
gene-MA16_Dca011303	83	338	122	57	27	24	1.09307	5.86658	1.92368	0.997514	0.45807	0.397365	0.00223052	-0.815909	down	[QR]	Secondary metabolites biosynthesis, transport and catabolism;; General function prediction only	Molecular Function: O-methyltransferase activity (GO:0008171);; Biological Process: methylation (GO:0032259);; Molecular Function: protein dimerization activity (GO:0046983);;	K13066|2.1897e-153|mus:103978658|K13066 caffeic acid 3-O-methyltransferase [EC:2.1.1.68] | (RefSeq) flavone O-methyltransferase 1-like	Phenylpropanoid biosynthesis (ko00940)	[R]	General function prediction only	O-methyltransferase;; Dimerisation domain	Tricetin 3&apos;,4&apos;,5&apos;-O-trimethyltransferase OS=Triticum aestivum OX=4565 GN=OMT2 PE=1 SV=1	S	Function unknown	tricetin 3&apos;,4&apos;,5&apos;-O-trimethyltransferase-like [Dendrobium catenatum]
gene-MA16_Dca007147	297	141	147	350	345	383	4.09301	2.37513	2.31831	6.24227	5.57824	6.54554	0.00051893	0.644838	up	--	--	Cellular Component: integral component of membrane (GO:0016021);; Biological Process: carbohydrate transmembrane transport (GO:0034219);; Molecular Function: sugar transmembrane transporter activity (GO:0051119);;	K15382|5.83936e-115|sita:101765850|K15382 solute carrier family 50 (sugar transporter) | (RefSeq) bidirectional sugar transporter SWEET4-like	--	[R]	General function prediction only	Sugar efflux transporter for intercellular exchange	Bidirectional sugar transporter SWEET4 OS=Oryza sativa subsp. japonica OX=39947 GN=SWEET4 PE=2 SV=1	U	Intracellular trafficking, secretion, and vesicular transport	bidirectional sugar transporter SWEET4-like [Dendrobium catenatum]
gene-MA16_Dca000503	82	58	68	150	105	142	1.49715	1.38863	1.49204	3.67745	2.52818	3.37906	0.004731	0.613663	up	--	--	--	--	--	--	--	Transcriptional repressor, ovate;; DNA-binding domain	Transcription repressor OFP4 OS=Arabidopsis thaliana OX=3702 GN=OFP4 PE=1 SV=1	S	Function unknown	transcription repressor OFP3-like [Dendrobium catenatum]
gene-MA16_Dca006622	467	300	308	183	227	111	4.91451	4.12998	3.87984	2.56397	3.12588	1.51218	1.04e-06	-1.0136	down	--	--	Molecular Function: transcription factor activity, sequence-specific DNA binding (GO:0003700);; Cellular Component: nucleus (GO:0005634);; Biological Process: regulation of transcription, DNA-templated (GO:0006355);; Molecular Function: sequence-specific DNA binding (GO:0043565);;	--	--	--	--	GRAS domain family	Scarecrow-like protein 3 OS=Arabidopsis thaliana OX=3702 GN=SCL3 PE=1 SV=1	K	Transcription	scarecrow-like protein 3 [Dendrobium catenatum]
gene-MA16_Dca011454	180	164	122	103	130	93	4.3434	5.20562	3.53448	3.32618	4.12469	2.9211	0.00469029	-0.587221	down	--	--	--	--	--	--	--	VQ motif	Calmodulin-binding protein 25 OS=Arabidopsis thaliana OX=3702 GN=CAMBP25 PE=1 SV=1	S	Function unknown	hypothetical protein MA16_Dca011454 [Dendrobium catenatum]
gene-MA16_Dca026713	1066	896	1022	604	659	611	20.4786	22.5456	23.5026	15.486	16.6079	15.2349	4.72e-12	-0.824488	down	--	--	Cellular Component: chloroplast (GO:0009507);; Cellular Component: plant-type vacuole membrane (GO:0009705);; Molecular Function: malate transmembrane transporter activity (GO:0015140);; Cellular Component: integral component of membrane (GO:0016021);; Biological Process: malate transmembrane transport (GO:0071423);;	--	--	--	--	TLD	--	S	Function unknown	hypothetical protein MA16_Dca026713 [Dendrobium catenatum]
gene-MA16_Dca023520	12	4	5	42	38	39	0.60693	0.237983	0.303843	2.97755	2.62708	2.63975	3.83e-05	1.15949	up	--	--	--	K14488|1.4477e-27|pop:POPTR_0001s31380g|K14488 SAUR family protein | (RefSeq) POPTRDRAFT_549894; hypothetical protein	Plant hormone signal transduction (ko04075)	--	--	Auxin responsive protein	Auxin-induced protein X10A OS=Glycine max OX=3847 PE=2 SV=1	S	Function unknown	Auxin-induced protein X10A [Dendrobium catenatum]
gene-MA16_Dca002484	229	146	143	333	389	314	1.10343	0.730699	1.29863	2.08483	2.37681	2.30876	6.62e-06	0.751778	up	--	--	--	--	--	[T]	Signal transduction mechanisms	--	Putative disease resistance protein RGA1 OS=Solanum bulbocastanum OX=147425 GN=RGA1 PE=2 SV=2	S	Function unknown	Disease resistance protein RGA2 [Dendrobium catenatum]
gene-MA16_Dca014430	2028	1592	1367	1003	595	648	18.0377	18.7899	14.7752	11.9841	7.2247	7.44632	4.55e-13	-1.20123	down	--	--	--	--	--	--	--	--	--	K	Transcription	hypothetical protein MA16_Dca014430 [Dendrobium catenatum]
gene-MA16_Dca023965	2005	1346	1418	2842	2803	2584	14.5425	15.4894	12.1735	29.9541	30.059	25.4329	2.38e-10	0.596819	up	--	--	--	K09338|8.6211e-99|egu:105040317|K09338 homeobox-leucine zipper protein | (RefSeq) homeobox-leucine zipper protein HAT5	--	[K]	Transcription	Homeobox domain;; Homeobox associated leucine zipper;; Homeobox KN domain	Homeobox-leucine zipper protein HAT5 OS=Arabidopsis thaliana OX=3702 GN=HAT5 PE=1 SV=1	K	Transcription	homeobox-leucine zipper protein HAT5-like isoform X1 [Dendrobium catenatum]
gene-MA16_Dca025689	449	161	236	1004	1447	1624	2.06488	0.710602	1.3722	6.20817	9.05962	9.92952	6.5e-19	1.80474	up	[GR]	Carbohydrate transport and metabolism;; General function prediction only	--	K20884|3.37545e-103|pda:103724324|K20884 riboflavin kinase / FMN hydrolase [EC:2.7.1.26 3.1.3.102] | (RefSeq) bifunctional riboflavin kinase/FMN phosphatase-like	--	[R]	General function prediction only	--	Bifunctional riboflavin kinase/FMN phosphatase OS=Arabidopsis thaliana OX=3702 GN=FHY PE=1 SV=1	S	Function unknown	riboflavin kinase [Dendrobium catenatum]
gene-MA16_Dca026059	375	301	320	975	1133	1120	5.66657	5.9928	5.80786	19.7431	22.5723	22.0723	3.05e-33	1.4374	up	--	--	--	--	--	--	--	cAMP-regulated phosphoprotein/endosulfine conserved region	--	S	Function unknown	hypothetical protein MA16_Dca026059 [Dendrobium catenatum]
gene-MA16_Dca016211	15387	14294	11727	9621	11399	9363	424.818	516.873	387.7	354.747	413.108	335.912	1.2e-07	-0.610348	down	[C]	Energy production and conversion	Cellular Component: chloroplast thylakoid membrane (GO:0009535);; Biological Process: photosynthetic electron transport chain (GO:0009767);; Cellular Component: integral component of membrane (GO:0016021);; Molecular Function: oxidoreductase activity (GO:0016491);; Molecular Function: electron transporter, transferring electrons within the cyclic electron transport pathway of photosynthesis activ…	K02637|3.92539e-41|rcu:11542350|K02637 cytochrome b6-f complex subunit 4 | (RefSeq) petD, RCOM_ORF00075; cytochrome b6/f complex subunit IV	Photosynthesis (ko00195)	[C]	Energy production and conversion	--	Cytochrome b6-f complex subunit 4 OS=Citrus sinensis OX=2711 GN=petD PE=3 SV=1	C	Energy production and conversion	Cytochrome b6-f complex subunit 4 [Dendrobium catenatum]
gene-MA16_Dca009124	143	101	93	374	339	279	1.28484	1.14317	0.925177	4.69802	4.24706	3.28865	9.48e-12	1.22468	up	--	--	Cellular Component: membrane (GO:0016020);; Biological Process: metal ion transport (GO:0030001);; Molecular Function: metal ion transmembrane transporter activity (GO:0046873);; Biological Process: transmembrane transport (GO:0055085);;	K14709|4.16847e-149|pda:103702030|K14709 solute carrier family 39 (zinc transporter), member 1/2/3 | (RefSeq) zinc transporter 7-like	--	[P]	Inorganic ion transport and metabolism	ZIP Zinc transporter	Zinc transporter 4, chloroplastic OS=Arabidopsis thaliana OX=3702 GN=ZIP4 PE=2 SV=1	P	Inorganic ion transport and metabolism	zinc transporter 10 [Dendrobium catenatum]
Dendrobium_catenatum_newGene_31195	0	0	0	70	63	169	0	0	0	2.73328	2.4019	6.4553	3.21e-18	2.45204	up	--	--	Cellular Component: chloroplast (GO:0009507);; Cellular Component: integral component of membrane (GO:0016021);;	--	--	--	--	Ycf1;; Ycf1	Protein TIC 214 OS=Nandina domestica OX=41776 GN=TIC214 PE=3 SV=1	S	Function unknown	hypothetical chloroplast RF19 (plastid) [Corallorhiza macrantha]
gene-MA16_Dca008884	516	382	330	712	722	966	5.97615	5.70143	4.06768	9.74251	10.1543	13.7968	7.39e-07	0.731583	up	--	--	Molecular Function: DNA binding (GO:0003677);;	K09422|3.15226e-141|egu:105058564|K09422 myb proto-oncogene protein, plant | (RefSeq) snRNA-activating protein complex subunit 4-like	--	[K]	Transcription	Myb-like DNA-binding domain;; Myb-like DNA-binding domain	Transcription factor MYB106 OS=Arabidopsis thaliana OX=3702 GN=MYB106 PE=2 SV=1	K	Transcription	myb-related protein 308-like [Dendrobium catenatum]
gene-MA16_Dca026556	1979	1270	1600	2733	2731	2928	6.09831	5.35443	5.7272	10.7812	10.6035	11.4314	2.89e-09	0.594757	up	--	--	--	--	--	--	--	Protein of unknown function (DUF789)	--	S	Function unknown	hypothetical protein MA16_Dca026556 [Dendrobium catenatum]
gene-MA16_Dca009716	222	199	212	492	437	438	2.29442	2.70369	2.53457	6.56386	5.68697	5.42984	1.49e-08	0.846308	up	--	--	Molecular Function: zinc ion binding (GO:0008270);; Cellular Component: integral component of membrane (GO:0016021);;	--	--	[O]	Posttranslational modification, protein turnover, chaperones	Ring finger domain;; RING-like zinc finger;; RING-H2 zinc finger domain;; Zinc finger, C3HC4 type (RING finger);; Zinc finger, C3HC4 type (RING finger)	NEP1-interacting protein 1 OS=Arabidopsis thaliana OX=3702 GN=NIP1 PE=1 SV=2	O	Posttranslational modification, protein turnover, chaperones	NEP1-interacting protein 1 [Dendrobium catenatum]
gene-MA16_Dca025313	578	356	427	1181	1040	1031	2.23957	1.80268	1.97918	6.10891	5.28927	5.18845	1.09e-16	1.02979	up	[K]	Transcription	--	K14515|0|egu:105033977|K14515 EIN3-binding F-box protein | (RefSeq) EIN3-binding F-box protein 1-like	Plant hormone signal transduction (ko04075)	[R]	General function prediction only	Leucine Rich repeat;; Leucine Rich repeats (2 copies);; F-box domain;; F-box-like	EIN3-binding F-box protein 1 OS=Arabidopsis thaliana OX=3702 GN=EBF1 PE=1 SV=1	S	Function unknown	EIN3-binding F-box protein 1 [Dendrobium catenatum]
gene-MA16_Dca013529	11	11	17	46	48	47	0.115961	0.150663	0.224781	0.686558	0.703353	0.692467	0.000555423	0.956288	up	--	--	--	--	--	[K]	Transcription	Bromodomain;; Bromodomain extra-terminal - transcription regulation	Transcription factor GTE8 OS=Arabidopsis thaliana OX=3702 GN=GTE8 PE=2 SV=2	BK	Chromatin structure and dynamics;; Transcription	transcription factor GTE9-like [Dendrobium catenatum]
gene-MA16_Dca027347	139	132	132	232	300	264	6.86205	8.55156	7.80814	15.3315	19.4465	16.9885	0.000119391	0.694028	up	--	--	Molecular Function: protein disulfide isomerase activity (GO:0003756);; Cellular Component: cytosol (GO:0005829);; Biological Process: protein folding (GO:0006457);; Biological Process: glycerol ether metabolic process (GO:0006662);; Molecular Function: protein disulfide oxidoreductase activity (GO:0015035);; Biological Process: cell redox homeostasis (GO:0045454);; Biological Process: oxidation-…	K03671|1.02495e-35|pda:103696579|K03671 thioredoxin 1 | (RefSeq) thioredoxin-like protein CXXS1	--	[O]	Posttranslational modification, protein turnover, chaperones	Thioredoxin;; Thioredoxin-like	Thioredoxin-like protein CXXS1 OS=Arabidopsis thaliana OX=3702 GN=CXXS1 PE=2 SV=2	O	Posttranslational modification, protein turnover, chaperones	Thioredoxin-like protein CXXS1 [Dendrobium catenatum]
gene-MA16_Dca021504	128	90	79	188	299	254	1.86004	1.39281	1.40633	3.7105	5.8248	3.69569	2.06e-06	0.968402	up	--	--	--	--	--	--	--	B3 DNA binding domain	B3 domain-containing protein At5g06250 OS=Arabidopsis thaliana OX=3702 GN=At5g06250 PE=3 SV=1	K	Transcription	B3 domain-containing protein At2g36080-like [Dendrobium catenatum]
gene-MA16_Dca011459	130	93	91	265	369	462	0.557844	0.511045	0.4741	1.55812	2.13299	2.58894	2.94e-12	1.38677	up	[K]	Transcription	Molecular Function: kinase activity (GO:0016301);;	--	--	--	--	Protein tyrosine kinase;; Protein kinase domain;; Leucine rich repeat;; Leucine rich repeat N-terminal domain	Probable leucine-rich repeat receptor-like protein kinase At5g49770 OS=Arabidopsis thaliana OX=3702 GN=At5g49770 PE=2 SV=1	S	Function unknown	putative leucine-rich repeat receptor-like protein kinase [Dendrobium catenatum]
gene-MA16_Dca008033	306	268	173	167	189	174	1.22067	1.39983	0.825388	0.889814	0.990843	0.899821	0.00186235	-0.587696	down	[N]	Cell motility	Biological Process: pollen germination (GO:0009846);; Cellular Component: integral component of membrane (GO:0016021);; Molecular Function: cellulose synthase (UDP-forming) activity (GO:0016760);; Biological Process: cellulose biosynthetic process (GO:0030244);; Biological Process: cell wall organization (GO:0071555);;	K20924|0|vvi:100247012|K20924 cellulose synthase-like protein [EC:2.4.1.-] | (RefSeq) cellulose synthase-like protein D1	--	--	--	Cellulose synthase;; Glycosyl transferase family group 2	Cellulose synthase-like protein D1 OS=Arabidopsis thaliana OX=3702 GN=CSLD1 PE=2 SV=1	O	Posttranslational modification, protein turnover, chaperones	Cellulose synthase-like protein D1 [Dendrobium catenatum]
gene-MA16_Dca003087	32	22	22	84	52	64	0.463774	0.417259	0.37666	1.63758	0.99966	1.21828	0.00157604	0.828881	up	[G]	Carbohydrate transport and metabolism	Cellular Component: endoplasmic reticulum (GO:0005783);; Cellular Component: membrane (GO:0016020);; Molecular Function: hydrolase activity, acting on ester bonds (GO:0016788);;	--	--	[R]	General function prediction only	Strictosidine synthase;; SMP-30/Gluconolaconase/LRE-like region;; Arylesterase;; NHL repeat	Protein STRICTOSIDINE SYNTHASE-LIKE 10 OS=Arabidopsis thaliana OX=3702 GN=SSL10 PE=2 SV=1	G	Carbohydrate transport and metabolism	protein STRICTOSIDINE SYNTHASE-LIKE 10-like [Dendrobium catenatum]
gene-MA16_Dca020851	4589	3364	3222	2514	2488	3119	20.6567	19.962	16.9372	14.8985	14.0423	18.1161	4e-09	-0.615793	down	[T]	Signal transduction mechanisms	Molecular Function: phosphorelay sensor kinase activity (GO:0000155);; Biological Process: phosphorelay signal transduction system (GO:0000160);; Molecular Function: ATP binding (GO:0005524);; Cellular Component: intracellular (GO:0005622);; Biological Process: signal transduction by protein phosphorylation (GO:0023014);;	K20715|0|pda:103702839|K20715 phototropin [EC:2.7.11.1] | (RefSeq) phototropin-1A	--	--	--	Protein kinase domain;; PAS domain;; Protein tyrosine kinase;; PAS fold;; PAS fold;; PAS fold	Phototropin-1A OS=Oryza sativa subsp. japonica OX=39947 GN=PHOT1A PE=1 SV=2	T	Signal transduction mechanisms	phototropin-1A isoform X1 [Dendrobium catenatum]
gene-MA16_Dca024307	58	24	32	88	71	91	0.264676	0.140742	0.176724	0.543192	0.427608	0.545217	0.00518589	0.706995	up	--	--	--	--	--	[T]	Signal transduction mechanisms	Protein phosphatase 2C	Protein phosphatase 2C 32 OS=Arabidopsis thaliana OX=3702 GN=POL PE=1 SV=2	T	Signal transduction mechanisms	Protein phosphatase 2C 32 [Dendrobium catenatum]
gene-MA16_Dca020046	153	144	138	85	88	87	1.34708	1.66787	1.46082	1.0029	1.01769	0.991995	5.25e-05	-0.801976	down	[V]	Defense mechanisms	Biological Process: drug transmembrane transport (GO:0006855);; Molecular Function: drug transmembrane transporter activity (GO:0015238);; Cellular Component: membrane (GO:0016020);;	K03327|0|pda:103713410|K03327 multidrug resistance protein, MATE family | (RefSeq) protein DETOXIFICATION 51-like	--	[R]	General function prediction only	MatE	Protein DETOXIFICATION 51 OS=Arabidopsis thaliana OX=3702 GN=DTX51 PE=2 SV=1	V	Defense mechanisms	protein DETOXIFICATION 51 [Dendrobium catenatum]
gene-MA16_Dca025721	1853	1457	1383	3231	3632	3938	13.992	14.4085	12.509	32.5922	36.0083	38.6543	3.83e-24	0.987776	up	[P]	Inorganic ion transport and metabolism	Cellular Component: integral component of plasma membrane (GO:0005887);; Molecular Function: secondary active sulfate transmembrane transporter activity (GO:0008271);; Cellular Component: chloroplast (GO:0009507);; Biological Process: sulfate transmembrane transport (GO:1902358);;	K17471|0|pda:103721109|K17471 sulfate transporter 3 | (RefSeq) sulfate transporter 3.1-like	--	[P]	Inorganic ion transport and metabolism	Sulfate permease family;; STAS domain	Sulfate transporter 3.1 OS=Arabidopsis thaliana OX=3702 GN=SULTR3;1 PE=2 SV=1	P	Inorganic ion transport and metabolism	sulfate transporter 3.1 [Dendrobium catenatum]
gene-MA16_Dca024722	308	239	305	188	165	210	2.0875	3.49038	3.22526	2.23327	2.61736	2.31912	3.02e-05	-0.7099	down	[Q]	Secondary metabolites biosynthesis, transport and catabolism	--	--	--	[QR]	Secondary metabolites biosynthesis, transport and catabolism;; General function prediction only	non-haem dioxygenase in morphine synthesis N-terminal;; 2OG-Fe(II) oxygenase superfamily	S-norcoclaurine synthase 1 OS=Coptis japonica OX=3442 GN=NCS1 PE=1 SV=1	S	Function unknown	S-norcoclaurine synthase 1 [Dendrobium catenatum]
gene-MA16_Dca000483	498	289	349	632	651	712	4.39107	3.31056	3.63552	7.44782	7.54563	8.08475	7.01e-06	0.605335	up	[L]	Replication, recombination and repair	Molecular Function: nucleic acid binding (GO:0003676);; Biological Process: RNA processing (GO:0006396);; Molecular Function: endoribonuclease activity, producing 5'-phosphomonoesters (GO:0016891);; Biological Process: response to stimulus (GO:0050896);; Biological Process: RNA phosphodiester bond hydrolysis (GO:0090501);;	K11592|1.30756e-173|nnu:104591938|K11592 endoribonuclease Dicer [EC:3.1.26.-] | (RefSeq) endoribonuclease Dicer homolog 2	--	[A]	RNA processing and modification	Helicase conserved C-terminal domain;; DEAD/DEAH box helicase;; Type III restriction enzyme, res subunit	Endoribonuclease Dicer homolog 2a OS=Oryza sativa subsp. japonica OX=39947 GN=DCL2A PE=2 SV=1	L	Replication, recombination and repair	endoribonuclease Dicer homolog 2a-like [Dendrobium catenatum]
Dendrobium_catenatum_newGene_15728	27	14	27	83	97	101	0.106645	0.068671	0.124452	0.440745	0.50622	0.521794	2.27e-07	1.31873	up	--	--	--	--	--	[R]	General function prediction only	--	Putative ribonuclease H protein At1g65750 OS=Arabidopsis thaliana OX=3702 GN=At1g65750 PE=3 SV=1	S	Function unknown	Putative ribonuclease H protein [Dendrobium catenatum]
gene-MA16_Dca024410	278	151	174	374	342	389	1.5722	0.984372	1.19652	2.61061	2.44381	2.61768	7.68e-05	0.646174	up	[L]	Replication, recombination and repair	--	K10738|6.07106e-111|pda:103721050|K10738 DNA helicase MCM9 [EC:3.6.4.12] | (RefSeq) probable DNA helicase MCM9	--	[L]	Replication, recombination and repair	MCM OB domain	Probable DNA helicase MCM9 OS=Oryza sativa subsp. indica OX=39946 GN=MCM9 PE=3 SV=1	L	Replication, recombination and repair	hypothetical protein MA16_Dca024410 [Dendrobium catenatum]
Dendrobium_catenatum_newGene_43620	329	226	267	207	197	167	8.10647	6.94183	7.31018	7.14332	6.74662	5.1344	9.42e-05	-0.63878	down	--	--	--	--	--	--	--	--	B2 protein OS=Daucus carota OX=4039 PE=2 SV=1	S	Function unknown	B2 protein-like, partial [Dendrobium catenatum]
gene-MA16_Dca002082	255	243	192	419	483	556	3.23321	4.02908	2.90833	7.10719	8.05281	9.17868	6.01e-07	0.806389	up	[O]	Posttranslational modification, protein turnover, chaperones	--	K04043|6.10821e-65|osa:4331379|K04043 molecular chaperone DnaK | (RefSeq) heat shock 70 kDa protein, mitochondrial	RNA degradation (ko03018)	[O]	Posttranslational modification, protein turnover, chaperones	Hsp70 protein;; FGGY family of carbohydrate kinases, C-terminal domain;; MreB/Mbl protein	Heat shock 70 kDa protein, mitochondrial OS=Solanum tuberosum OX=4113 GN=HSP68 PE=2 SV=1	O	Posttranslational modification, protein turnover, chaperones	Heat shock 70 kDa protein, mitochondrial [Dendrobium catenatum]
gene-MA16_Dca011125	161	107	197	112	89	91	1.16244	1.01515	1.70493	1.08417	0.8449	0.854951	0.00223689	-0.690704	down	[T]	Signal transduction mechanisms	Molecular Function: protein kinase activity (GO:0004672);; Cellular Component: membrane (GO:0016020);;	--	--	--	--	Protein tyrosine kinase;; Protein kinase domain;; Salt stress response/antifungal	Cysteine-rich receptor-like protein kinase 42 OS=Arabidopsis thaliana OX=3702 GN=CRK42 PE=2 SV=1	T	Signal transduction mechanisms	cysteine-rich receptor-like protein kinase 42 [Dendrobium catenatum]
gene-MA16_Dca001181	629	372	482	894	844	976	1.83075	1.71895	2.00812	3.55268	3.37678	3.70621	3.06e-07	0.661163	up	--	--	--	K11000|0|egu:105040645|K11000 callose synthase [EC:2.4.1.-] | (RefSeq) putative callose synthase 8	--	[M]	Cell wall/membrane/envelope biogenesis	1,3-beta-glucan synthase component;; 1,3-beta-glucan synthase subunit FKS1, domain-1	Putative callose synthase 8 OS=Arabidopsis thaliana OX=3702 GN=CALS8 PE=3 SV=2	S	Function unknown	Putative callose synthase 8 [Dendrobium catenatum]
gene-MA16_Dca026395	2388	1931	2186	6884	7132	8251	7.20751	7.70121	7.75578	26.8637	27.3784	31.7172	5.5e-53	1.53152	up	--	--	Cellular Component: nucleoplasm (GO:0005654);; Biological Process: regulation of transcription, DNA-templated (GO:0006355);; Biological Process: response to cold (GO:0009409);; Biological Process: response to blue light (GO:0009637);; Biological Process: flower development (GO:0009908);; Biological Process: response to far red light (GO:0010218);; Biological Process: temperature compensation of t…	K12124|0|pda:103709749|K12124 GIGANTEA | (RefSeq) protein GIGANTEA-like	Circadian rhythm - plant (ko04712)	--	--	--	Protein GIGANTEA OS=Oryza sativa subsp. japonica OX=39947 GN=GI PE=2 SV=2	S	Function unknown	Protein GIGANTEA [Dendrobium catenatum]
gene-MA16_Dca014282	1142	891	680	1993	1729	1558	46.1002	47.0682	32.8265	107.408	91.5863	81.7318	9.04e-08	0.736576	up	--	--	--	--	--	--	--	Rapid ALkalinization Factor (RALF)	Protein RALF-like 33 OS=Arabidopsis thaliana OX=3702 GN=RALFL33 PE=2 SV=1	S	Function unknown	rapid alkalinization factor-like [Dendrobium catenatum]
gene-MA16_Dca020119	830	969	801	597	544	561	17.1817	26.2771	19.8383	16.4922	14.768	15.0908	7.05e-07	-0.756259	down	--	--	Molecular Function: DNA binding (GO:0003677);; Molecular Function: transcription factor activity, sequence-specific DNA binding (GO:0003700);; Cellular Component: nucleus (GO:0005634);; Biological Process: regulation of transcription, DNA-templated (GO:0006355);;	K09286|1.99136e-24|mdm:103422389|K09286 EREBP-like factor | (RefSeq) AP2D25; ethylene-responsive transcription factor 4-like	--	--	--	AP2 domain	Ethylene-responsive transcription factor 9 OS=Arabidopsis thaliana OX=3702 GN=ERF9 PE=2 SV=1	--	--	ethylene-responsive transcription factor 4-like [Dendrobium catenatum]
gene-MA16_Dca019594	61	37	35	18	21	15	0.504985	0.394263	0.3404	0.194779	0.223162	0.160203	0.000936512	-0.903341	down	[C]	Energy production and conversion	Molecular Function: isocitrate lyase activity (GO:0004451);; Biological Process: glyoxylate cycle (GO:0006097);; Biological Process: tricarboxylic acid cycle (GO:0006099);; Cellular Component: glyoxysome (GO:0009514);; Molecular Function: metal ion binding (GO:0046872);; Molecular Function: transferase activity, transferring acyl groups, acyl groups converted into alkyl on transfer (GO:0046912);;	K01637|0|vvi:100248231|K01637 isocitrate lyase [EC:4.1.3.1] | (RefSeq) isocitrate lyase	Glyoxylate and dicarboxylate metabolism (ko00630);; Carbon metabolism (ko01200)	[C]	Energy production and conversion	Isocitrate lyase family;; Phosphoenolpyruvate phosphomutase	Isocitrate lyase OS=Dendrobium crumenatum OX=51096 GN=ICL PE=2 SV=1	C	Energy production and conversion	isocitrate lyase [Dendrobium catenatum]
gene-MA16_Dca024185	13921	10872	12523	8611	9634	8516	118.457	121.135	127.611	97.8411	107.596	94.1445	3.08e-12	-0.649721	down	[PQ]	Inorganic ion transport and metabolism;; Secondary metabolites biosynthesis, transport and catabolism	Cellular Component: plastid (GO:0009536);; Molecular Function: oxidoreductase activity (GO:0016491);; Biological Process: single-organism metabolic process (GO:0044710);;	--	--	--	--	Rieske-like [2Fe-2S] domain	--	C	Energy production and conversion	hypothetical protein MA16_Dca024185 [Dendrobium catenatum]
gene-MA16_Dca005241	103	75	49	220	195	214	0.676939	0.647939	0.379865	1.93731	1.68196	1.82916	1.51e-07	1.09038	up	[L]	Replication, recombination and repair	Cellular Component: THO complex (GO:0000347);; Molecular Function: DNA helicase activity (GO:0003678);; Molecular Function: chromatin binding (GO:0003682);; Molecular Function: DNA replication origin binding (GO:0003688);; Molecular Function: ATP binding (GO:0005524);; Cellular Component: cytoplasm (GO:0005737);; Biological Process: DNA replication initiation (GO:0006270);; Biological Process: ce…	K02209|0|mus:103969669|K02209 DNA replication licensing factor MCM5 [EC:3.6.4.12] | (RefSeq) DNA replication licensing factor MCM5	DNA replication (ko03030)	[L]	Replication, recombination and repair	MCM2/3/5 family;; MCM OB domain;; MCM N-terminal domain;; Magnesium chelatase, subunit ChlI;; ATPase family associated with various cellular activities (AAA)	DNA replication licensing factor MCM5 OS=Oryza sativa subsp. japonica OX=39947 GN=MCM5 PE=2 SV=1	L	Replication, recombination and repair	DNA replication licensing factor MCM3 like [Dendrobium catenatum]
gene-MA16_Dca019891	106	106	84	255	217	285	0.395105	0.517707	0.3747	1.27224	1.06706	1.38478	1.36e-07	1.00573	up	--	--	--	--	--	[T]	Signal transduction mechanisms	NB-ARC domain	Putative disease resistance RPP13-like protein 1 OS=Arabidopsis thaliana OX=3702 GN=RPPL1 PE=3 SV=1	S	Function unknown	Disease resistance protein RGA2 [Dendrobium catenatum]
gene-MA16_Dca011297	119	52	74	174	164	142	0.493473	0.280755	0.365999	0.963373	0.892749	0.764908	0.00242553	0.665348	up	[N]	Cell motility	Cellular Component: Golgi membrane (GO:0000139);; Cellular Component: integral component of membrane (GO:0016021);; Molecular Function: cellulose synthase (UDP-forming) activity (GO:0016760);; Biological Process: cellulose biosynthetic process (GO:0030244);; Biological Process: cell wall organization (GO:0071555);;	K20924|0|egu:105059254|K20924 cellulose synthase-like protein [EC:2.4.1.-] | (RefSeq) cellulose synthase-like protein D2	--	--	--	Cellulose synthase;; RING/Ubox like zinc-binding domain;; Glycosyl transferase family group 2	Cellulose synthase-like protein D2 OS=Oryza sativa subsp. indica OX=39946 GN=CSLD2 PE=3 SV=1	M	Cell wall/membrane/envelope biogenesis	cellulose synthase-like protein D2 [Dendrobium catenatum]
gene-MA16_Dca007982	1498	989	1080	1965	2224	2283	14.569	12.4781	12.5526	25.4459	28.2588	28.8474	5.31e-11	0.663155	up	[M]	Cell wall/membrane/envelope biogenesis	Molecular Function: sulfotransferase activity (GO:0008146);; Molecular Function: zinc ion binding (GO:0008270);; Biological Process: glycolipid biosynthetic process (GO:0009247);; Cellular Component: chloroplast (GO:0009507);; Molecular Function: coenzyme binding (GO:0050662);;	K06118|0|pda:103718107|K06118 UDP-sulfoquinovose synthase [EC:3.13.1.1] | (RefSeq) UDP-sulfoquinovose synthase, chloroplastic	Amino sugar and nucleotide sugar metabolism (ko00520);; Glycerolipid metabolism (ko00561)	[M]	Cell wall/membrane/envelope biogenesis	NAD dependent epimerase/dehydratase family;; GDP-mannose 4,6 dehydratase;; Polysaccharide biosynthesis protein	UDP-sulfoquinovose synthase, chloroplastic OS=Spinacia oleracea OX=3562 GN=SQD1 PE=1 SV=1	M	Cell wall/membrane/envelope biogenesis	UDP-sulfoquinovose synthase, chloroplastic [Dendrobium catenatum]
gene-MA16_Dca014464	3	10	7	33	34	37	0.028286	0.177082	0.101613	0.601386	0.60445	0.651086	0.000791118	0.943118	up	[Q]	Secondary metabolites biosynthesis, transport and catabolism	Molecular Function: metal ion binding (GO:0046872);; Molecular Function: dioxygenase activity (GO:0051213);;	--	--	[QR]	Secondary metabolites biosynthesis, transport and catabolism;; General function prediction only	2OG-Fe(II) oxygenase superfamily;; non-haem dioxygenase in morphine synthesis N-terminal	Protein DMR6-LIKE OXYGENASE 2 OS=Arabidopsis thaliana OX=3702 GN=DLO2 PE=2 SV=1	S	Function unknown	protein DMR6-LIKE OXYGENASE 2-like [Dendrobium catenatum]
Dendrobium_catenatum_newGene_29512	215	188	126	449	420	456	1.73534	1.98128	1.21743	4.84024	4.45587	4.77958	8.1e-10	1.03078	up	[G]	Carbohydrate transport and metabolism	--	--	--	[GC]	Carbohydrate transport and metabolism;; Energy production and conversion	UDP-glucoronosyl and UDP-glucosyl transferase	UDP-glycosyltransferase 83A1 OS=Arabidopsis thaliana OX=3702 GN=UGT83A1 PE=2 SV=1	S	Function unknown	UDP-glycosyltransferase 83A1-like [Dendrobium catenatum]
gene-MA16_Dca013506	117	64	78	193	167	157	3.23228	2.3	2.56315	7.1372	6.07681	5.63709	0.000530976	0.704488	up	[T]	Signal transduction mechanisms	Biological Process: response to stress (GO:0006950);; Molecular Function: hydrolase activity (GO:0016787);;	--	--	--	--	Universal stress protein family	Universal stress protein A-like protein OS=Arabidopsis thaliana OX=3702 GN=At3g01520 PE=1 SV=2	T	Signal transduction mechanisms	universal stress protein PHOS34 [Dendrobium catenatum]
gene-MA16_Dca022767	113	83	55	187	172	166	0.832004	0.799697	0.482827	1.84809	1.6709	1.59668	0.000407395	0.745588	up	[KL]	Transcription;; Replication, recombination and repair	--	K10875|0|pda:103696435|K10875 DNA repair and recombination protein RAD54 and RAD54-like protein [EC:3.6.4.-] | (RefSeq) SNF2 domain-containing protein CLASSY 1-like	Homologous recombination (ko03440)	[L]	Replication, recombination and repair	SNF2 family N-terminal domain;; Helicase conserved C-terminal domain;; Type III restriction enzyme, res subunit	SNF2 domain-containing protein CLASSY 1 OS=Arabidopsis thaliana OX=3702 GN=CLSY1 PE=1 SV=1	L	Replication, recombination and repair	CHD3-type chromatin-remodeling factor PICKLE [Dendrobium catenatum]
gene-MA16_Dca020956	2258	1481	1458	3286	3382	3034	23.219	19.9682	17.9689	44.9226	45.3716	40.5345	4.68e-12	0.707858	up	--	--	Cellular Component: integral component of membrane (GO:0016021);;	--	--	--	--	GDSL/SGNH-like Acyl-Esterase family found in Pmr5 and Cas1p;; PMR5 N terminal Domain	Protein trichome birefringence-like 26 OS=Arabidopsis thaliana OX=3702 GN=TBL26 PE=2 SV=1	S	Function unknown	protein trichome birefringence-like 26 [Dendrobium catenatum]
gene-MA16_Dca002857	97	83	43	174	162	157	1.21304	1.35818	0.665219	2.92266	2.69717	2.59361	0.000655932	0.773049	up	[G]	Carbohydrate transport and metabolism	--	--	--	--	--	--	PI-PLC X domain-containing protein At5g67130 OS=Arabidopsis thaliana OX=3702 GN=At5g67130 PE=1 SV=1	S	Function unknown	PI-PLC X domain-containing protein At5g67130-like isoform X1 [Dendrobium catenatum]
Dendrobium_catenatum_newGene_28025	394	305	373	686	764	623	3.00536	2.97357	3.34675	6.89882	7.50772	6.08759	3.75e-07	0.71207	up	--	--	--	K09338|2.82365e-91|egu:105050334|K09338 homeobox-leucine zipper protein | (RefSeq) homeobox-leucine zipper protein HOX16-like	--	[K]	Transcription	Homeobox associated leucine zipper;; Homeobox domain;; Homeobox KN domain	Homeobox-leucine zipper protein HOX16 OS=Oryza sativa subsp. japonica OX=39947 GN=HOX16 PE=2 SV=1	K	Transcription	homeobox-leucine zipper protein HOX16-like isoform X1 [Dendrobium catenatum]
gene-MA16_Dca002569	130	78	60	122	135	401	1.98962	1.75357	1.23711	2.06112	2.26978	5.02271	0.0061429	0.736446	up	[K]	Transcription	--	--	--	[S]	Function unknown	Leucine Rich repeats (2 copies)	Plant intracellular Ras-group-related LRR protein 6 OS=Oryza sativa subsp. japonica OX=39947 GN=IRL6 PE=2 SV=1	S	Function unknown	hypothetical protein MA16_Dca002569 [Dendrobium catenatum]
gene-MA16_Dca020229	119	187	123	92	85	97	2.11221	4.35136	2.62903	2.18698	1.99024	2.22799	0.00400185	-0.676072	down	--	--	--	K09286|1.62084e-55|egu:105043733|K09286 EREBP-like factor | (RefSeq) ethylene-responsive transcription factor ERF105-like	--	--	--	AP2 domain	Ethylene-responsive transcription factor 5 OS=Nicotiana tabacum OX=4097 GN=ERF5 PE=2 SV=1	K	Transcription	Ethylene-responsive transcription factor 5 [Dendrobium catenatum]
gene-MA16_Dca017752	92	94	62	493	298	398	0.556922	0.732559	0.418607	3.86631	2.3255	3.04479	1.12e-16	1.72708	up	[I]	Lipid transport and metabolism	Molecular Function: iron ion binding (GO:0005506);; Cellular Component: endoplasmic reticulum (GO:0005783);; Biological Process: fatty acid biosynthetic process (GO:0006633);; Biological Process: wax biosynthetic process (GO:0010025);; Biological Process: cutin biosynthetic process (GO:0010143);; Cellular Component: integral component of membrane (GO:0016021);; Molecular Function: oxidoreductase …	K15404|0|egu:105044200|K15404 aldehyde decarbonylase [EC:4.1.99.5] | (RefSeq) protein ECERIFERUM 1-like	Cutin, suberine and wax biosynthesis (ko00073)	--	--	WAX2 C-terminal domain;; Fatty acid hydroxylase superfamily	Protein ECERIFERUM 1 OS=Arabidopsis thaliana OX=3702 GN=CER1 PE=1 SV=1	S	Function unknown	Protein ECERIFERUM 1 [Dendrobium catenatum]
gene-MA16_Dca017907	38	51	48	87	111	115	0.411172	0.72343	0.623131	1.26807	1.60061	1.64186	0.00289934	0.728167	up	[R]	General function prediction only	Molecular Function: catalytic activity (GO:0003824);; Biological Process: DNA metabolic process (GO:0006259);; Biological Process: cellular macromolecule biosynthetic process (GO:0034645);;	K07053|1.98218e-179|egu:105056864|K07053 3',5'-nucleoside bisphosphate phosphatase [EC:3.1.3.97] | (RefSeq) 5'-3' exoribonuclease	--	--	--	PHP domain	--	S	Function unknown	uncharacterized protein LOC110105833 [Dendrobium catenatum]
gene-MA16_Dca023516	772	732	753	1196	1495	1743	3.90987	4.72197	4.55515	8.1627	10.2188	11.7919	7.92e-07	0.716937	up	[E]	Amino acid transport and metabolism	--	K16296|2.02354e-78|egu:105057969|K16296 serine carboxypeptidase-like clade I [EC:3.4.16.-] | (RefSeq) serine carboxypeptidase-like 18	--	[OE]	Posttranslational modification, protein turnover, chaperones;; Amino acid transport and metabolism	Serine carboxypeptidase	Serine carboxypeptidase-like 5 OS=Arabidopsis thaliana OX=3702 GN=SCPL5 PE=2 SV=2	E	Amino acid transport and metabolism	Serine carboxypeptidase-like 5 [Dendrobium catenatum]
gene-MA16_Dca007618	525	335	381	780	755	744	8.18264	6.88574	7.1194	16.372	15.6208	15.0524	2.18e-08	0.670785	up	[T]	Signal transduction mechanisms	Molecular Function: protein tyrosine phosphatase activity (GO:0004725);; Molecular Function: protein tyrosine/serine/threonine phosphatase activity (GO:0008138);; Biological Process: peptidyl-tyrosine dephosphorylation (GO:0035335);;	K14165|6.21411e-130|egu:105047290|K14165 atypical dual specificity phosphatase [EC:3.1.3.16 3.1.3.48] | (RefSeq) putative dual specificity protein phosphatase DSP8	--	[V]	Defense mechanisms	Dual specificity phosphatase, catalytic domain	Putative dual specificity protein phosphatase DSP8 OS=Arabidopsis thaliana OX=3702 GN=DSP8 PE=2 SV=2	T	Signal transduction mechanisms	putative dual specificity protein phosphatase DSP8 [Dendrobium catenatum]
Dendrobium_catenatum_newGene_36658	91836	81632	79705	55209	66156	63715	570.028	663.593	592.416	457.645	539.001	513.916	1.32e-10	-0.626696	down	--	--	Cellular Component: photosystem II (GO:0009523);; Cellular Component: chloroplast thylakoid membrane (GO:0009535);; Biological Process: photosynthetic electron transport in photosystem II (GO:0009772);; Cellular Component: integral component of membrane (GO:0016021);; Molecular Function: chlorophyll binding (GO:0016168);; Biological Process: protein-chromophore linkage (GO:0018298);; Molecular Fu…	K02704|5.75698e-93|atr:2546567|K02704 photosystem II CP47 chlorophyll apoprotein | (RefSeq) psbB, AmtrCp049; photosystem II P680 chlorophyll A apoprotein	Photosynthesis (ko00195)	--	--	Photosystem II protein	Photosystem II CP47 reaction center protein OS=Phalaenopsis aphrodite subsp. formosana OX=308872 GN=psbB PE=3 SV=1	S	Function unknown	photosystem II CP47 protein, partial (chloroplast) [Burchardia multiflora]
gene-MA16_Dca024723	148	50	67	12	9	4	6.8885	3.02714	3.70849	0.741527	0.499861	0.199272	6.17e-12	-1.91197	down	--	--	Biological Process: response to auxin (GO:0009733);;	K14488|6.30738e-49|nnu:104607469|K14488 SAUR family protein | (RefSeq) auxin-induced protein 15A-like	Plant hormone signal transduction (ko04075)	--	--	Auxin responsive protein	Auxin-responsive protein SAUR50 OS=Arabidopsis thaliana OX=3702 GN=SAUR50 PE=1 SV=1	S	Function unknown	auxin-responsive protein SAUR50-like [Dendrobium catenatum]
gene-MA16_Dca007417	199	163	192	315	416	515	3.19093	3.45433	3.47512	7.72298	9.70957	11.3728	3.36e-06	0.856015	up	[TK]	Signal transduction mechanisms;; Transcription	Biological Process: phosphorelay signal transduction system (GO:0000160);; Cellular Component: intracellular (GO:0005622);;	K14492|6.3042e-92|egu:105052748|K14492 two-component response regulator ARR-A family | (RefSeq) two-component response regulator ORR9	Plant hormone signal transduction (ko04075)	[K]	Transcription	Response regulator receiver domain	Two-component response regulator ORR9 OS=Oryza sativa subsp. japonica OX=39947 GN=RR9 PE=2 SV=2	K	Transcription	two-component response regulator ORR9-like [Dendrobium catenatum]
gene-MA16_Dca008190	125	83	103	167	252	271	0.981187	0.848486	0.965315	1.74644	2.59666	2.76814	7.5e-05	0.815256	up	--	--	--	--	--	--	--	NPH3 family;; BTB/POZ domain	BTB/POZ domain-containing protein At5g03250 OS=Arabidopsis thaliana OX=3702 GN=At5g03250 PE=2 SV=1	S	Function unknown	BTB/POZ domain-containing protein At5g03250 [Dendrobium catenatum]
gene-MA16_Dca011506	111	56	57	228	206	174	0.891499	0.586035	0.544286	2.45655	2.17866	1.81969	6.75e-07	1.06273	up	--	--	Biological Process: DNA metabolic process (GO:0006259);; Cellular Component: intracellular membrane-bounded organelle (GO:0043231);;	--	--	[S]	Function unknown	Mini-chromosome maintenance replisome factor	Mini-chromosome maintenance complex-binding protein OS=Arabidopsis thaliana OX=3702 GN=ETG1 PE=1 SV=1	S	Function unknown	mini-chromosome maintenance complex-binding protein [Dendrobium catenatum]
gene-MA16_Dca007215	395	177	202	528	615	510	2.93611	1.72473	1.79437	5.23278	6.03493	4.92028	4.31e-06	0.839324	up	[I]	Lipid transport and metabolism	--	--	--	[I]	Lipid transport and metabolism	Acyl CoA binding protein	Acyl-CoA-binding domain-containing protein 5 OS=Oryza sativa subsp. japonica OX=39947 GN=ACBP5 PE=2 SV=1	I	Lipid transport and metabolism	Acyl-CoA-binding domain-containing protein 3 [Dendrobium catenatum]
gene-MA16_Dca008947	455	444	425	313	336	272	4.48506	5.72639	5.01659	4.11089	4.34792	3.48125	1.68e-05	-0.663472	down	[P]	Inorganic ion transport and metabolism	Biological Process: sulfate assimilation (GO:0000103);; Molecular Function: sulfate adenylyltransferase (ATP) activity (GO:0004781);; Cellular Component: cytosol (GO:0005829);; Cellular Component: chloroplast stroma (GO:0009570);;	K13811|0|egu:105044163|K13811 3'-phosphoadenosine 5'-phosphosulfate synthase [EC:2.7.7.4 2.7.1.25] | (RefSeq) ATP sulfurylase 2-like	Purine metabolism (ko00230);; Monobactam biosynthesis (ko00261);; Selenocompound metabolism (ko00450);; Sulfur metabolism (ko00920)	[P]	Inorganic ion transport and metabolism	ATP-sulfurylase;; PUA-like domain	ATP sulfurylase 2 OS=Arabidopsis thaliana OX=3702 GN=APS2 PE=1 SV=1	P	Inorganic ion transport and metabolism	ATP sulfurylase 2 [Dendrobium catenatum]
Dendrobium_catenatum_newGene_22080	32	32	26	78	77	59	0.30738	0.406773	0.302388	1.00794	1.00195	0.743661	0.00322873	0.750862	up	--	--	--	--	--	--	--	Cyclin-dependent kinase inhibitor	Cyclin-dependent kinase inhibitor 6 OS=Oryza sativa subsp. japonica OX=39947 GN=KRP6 PE=3 SV=1	T	Signal transduction mechanisms	cyclin-dependent kinase inhibitor 1-like isoform X2 [Dendrobium catenatum]
gene-MA16_Dca024399	770	704	735	1500	1647	1634	5.64166	6.69841	6.52847	14.738	15.7683	15.4633	1.38e-14	0.877307	up	--	--	Cellular Component: membrane (GO:0016020);;	K07088|3.01906e-163|pda:103717732|K07088 uncharacterized protein | (RefSeq) protein PIN-LIKES 7-like	--	[S]	Function unknown	Membrane transport protein	Protein PIN-LIKES 5 OS=Arabidopsis thaliana OX=3702 GN=PILS5 PE=2 SV=1	S	Function unknown	hypothetical protein MA16_Dca024399 [Dendrobium catenatum]
gene-MA16_Dca002042	5	4	3	55	101	113	0.112795	0.109237	0.09166	1.86827	3.37942	3.76658	1.9e-15	2.20877	up	--	--	--	--	--	--	--	Cotton fibre expressed protein	--	S	Function unknown	uncharacterized protein LOC110112551 [Dendrobium catenatum]
gene-MA16_Dca003593	96	71	56	381	209	257	3.35976	3.22335	2.34607	17.8088	9.59919	11.6908	1.53e-10	1.41604	up	--	--	Cellular Component: nucleosome (GO:0000786);; Cellular Component: nucleus (GO:0005634);; Biological Process: nucleosome assembly (GO:0006334);; Cellular Component: plastid (GO:0009536);; Molecular Function: nucleosomal DNA binding (GO:0031492);; Molecular Function: protein heterodimerization activity (GO:0046982);;	K11253|2.72919e-92|zma:100192589|K11253 histone H3 | (RefSeq) H3C4, GRMZM2G130079, GRMZM2G376957, GRMZM2G401581, GRMZM2G418258, GRMZM5G864735, H3C2, H3C3; Histone H3.2	--	[B]	Chromatin structure and dynamics	Core histone H2A/H2B/H3/H4	Histone H3.2 OS=Nicotiana tabacum OX=4097 GN=B34 PE=1 SV=1	B	Chromatin structure and dynamics	hypothetical protein CARUB_v10021660mg, partial [Capsella rubella]
gene-MA16_Dca010166	63	78	87	228	157	155	0.400394	0.630306	0.672685	1.97914	1.32715	1.29864	0.000519852	0.80425	up	[P]	Inorganic ion transport and metabolism	Molecular Function: potassium ion transmembrane transporter activity (GO:0015079);; Cellular Component: integral component of membrane (GO:0016021);; Biological Process: potassium ion transmembrane transport (GO:0071805);;	K03549|0|pda:103708615|K03549 KUP system potassium uptake protein | (RefSeq) probable potassium transporter 17	--	--	--	K+ potassium transporter	Probable potassium transporter 17 OS=Oryza sativa subsp. japonica OX=39947 GN=HAK17 PE=2 SV=2	P	Inorganic ion transport and metabolism	probable potassium transporter 17 isoform X1 [Dendrobium catenatum]
gene-MA16_Dca007555	59	82	52	104	142	202	1.14398	2.06917	1.26433	2.78496	3.63652	5.36581	0.0032704	0.731974	up	[Q]	Secondary metabolites biosynthesis, transport and catabolism	--	--	--	--	--	Glyoxalase/Bleomycin resistance protein/Dioxygenase superfamily	--	S	Function unknown	uncharacterized protein LOC110101913 isoform X1 [Dendrobium catenatum]
gene-MA16_Dca002720	38	11	20	76	116	85	0.503487	0.185226	0.316171	1.34321	2.03728	1.47506	6.4e-06	1.20911	up	--	--	--	--	--	[S]	Function unknown	Armadillo/beta-catenin-like repeat	--	S	Function unknown	U-box domain-containing protein 2-like [Dendrobium catenatum]
gene-MA16_Dca019002	319	275	376	247	199	238	2.73292	2.48131	3.53225	2.46475	1.98408	2.27738	0.000510147	-0.625258	down	[E]	Amino acid transport and metabolism	Molecular Function: transporter activity (GO:0005215);; Biological Process: transport (GO:0006810);; Cellular Component: integral component of membrane (GO:0016021);;	--	--	[E]	Amino acid transport and metabolism	POT family	Protein NRT1/ PTR FAMILY 5.2 OS=Arabidopsis thaliana OX=3702 GN=NPF5.2 PE=2 SV=1	E	Amino acid transport and metabolism	Peptide transporter PTR3-A [Dendrobium catenatum]
gene-MA16_Dca001802	23	48	39	81	142	89	0.557324	1.58919	1.15128	2.70388	4.69663	2.91175	0.00249987	0.813923	up	[O]	Posttranslational modification, protein turnover, chaperones	--	K13993|1.4899e-50|jcu:105631575|K13993 HSP20 family protein | (RefSeq) 22.0 kDa class IV heat shock protein-like	Protein processing in endoplasmic reticulum (ko04141)	[O]	Posttranslational modification, protein turnover, chaperones	Hsp20/alpha crystallin family	21.9 kDa heat shock protein OS=Oryza sativa subsp. japonica OX=39947 GN=HSP21.9 PE=2 SV=1	O	Posttranslational modification, protein turnover, chaperones	17.3 kDa class I heat shock protein-like [Dendrobium catenatum]
gene-MA16_Dca007375	921	1120	870	695	738	605	8.57356	13.654	9.69434	8.63018	9.01598	7.3185	4.55e-05	-0.659838	down	[Q]	Secondary metabolites biosynthesis, transport and catabolism	Biological Process: fatty acid biosynthetic process (GO:0006633);; Cellular Component: integral component of membrane (GO:0016021);; Molecular Function: transferase activity, transferring acyl groups other than amino-acyl groups (GO:0016747);;	K15397|0|pda:103718379|K15397 3-ketoacyl-CoA synthase [EC:2.3.1.199] | (RefSeq) 3-ketoacyl-CoA synthase 4	Fatty acid elongation (ko00062)	--	--	FAE1/Type III polyketide synthase-like protein;; 3-Oxoacyl-[acyl-carrier-protein (ACP)] synthase III C terminal;; Chalcone and stilbene synthases, C-terminal domain	3-ketoacyl-CoA synthase 4 OS=Arabidopsis thaliana OX=3702 GN=KCS4 PE=2 SV=1	I	Lipid transport and metabolism	3-ketoacyl-CoA synthase 4-like [Dendrobium catenatum]
gene-MA16_Dca027278	435	289	300	722	762	713	10.6952	9.29415	8.83522	23.7552	24.613	22.8085	6.24e-13	0.88221	up	--	--	Molecular Function: protein tyrosine phosphatase activity (GO:0004725);; Biological Process: peptidyl-tyrosine dephosphorylation (GO:0035335);;	K18045|4.62285e-91|cam:101511093|K18045 tyrosine-protein phosphatase SIW14 [EC:3.1.3.48] | (RefSeq) probable tyrosine-protein phosphatase At1g05000	--	[V]	Defense mechanisms	Tyrosine phosphatase family;; Tyrosine phosphatase family	Tyrosine-protein phosphatase DSP1 OS=Arabidopsis thaliana OX=3702 GN=DSP1 PE=1 SV=1	T	Signal transduction mechanisms	probable tyrosine-protein phosphatase At1g05000 [Dendrobium catenatum]
gene-MA16_Dca021690	308	367	300	196	221	159	5.24591	8.18035	6.11309	4.45594	4.93132	3.51818	1.29e-05	-0.83821	down	[I]	Lipid transport and metabolism	Biological Process: secondary shoot formation (GO:0010223);; Molecular Function: hydrolase activity, acting on ester bonds (GO:0016788);; Biological Process: strigolactone biosynthetic process (GO:1901601);;	--	--	--	--	Alpha/beta hydrolase family;; alpha/beta hydrolase fold	Probable strigolactone esterase DAD2 OS=Petunia hybrida OX=4102 GN=DAD2 PE=1 SV=1	S	Function unknown	probable strigolactone esterase DAD2 [Dendrobium catenatum]
gene-MA16_Dca016378	193	106	157	117	93	87	1.48361	1.08039	1.39191	1.27143	0.910518	0.836347	0.00199576	-0.654223	down	--	--	--	K10695|2.82856e-115|egu:105050620|K10695 E3 ubiquitin-protein ligase RNF1/2 [EC:2.3.2.27] | (RefSeq) putative E3 ubiquitin-protein ligase RING1a	--	[O]	Posttranslational modification, protein turnover, chaperones	Zinc finger, C3HC4 type (RING finger);; Zinc finger, C3HC4 type (RING finger);; Zinc finger, C3HC4 type (RING finger);; Ring finger domain	Putative E3 ubiquitin-protein ligase RING1b OS=Arabidopsis thaliana OX=3702 GN=RING1B PE=1 SV=1	K	Transcription	putative E3 ubiquitin-protein ligase RING1b [Dendrobium catenatum]
gene-MA16_Dca006141	485	439	427	1128	1390	1037	12.0905	14.3081	11.5437	40.9427	44.4799	33.0378	1.27e-15	1.12268	up	--	--	Biological Process: flavonoid biosynthetic process (GO:0009813);; Molecular Function: chalcone isomerase activity (GO:0045430);;	K01859|3.71581e-48|mdm:103426381|K01859 chalcone isomerase [EC:5.5.1.6] | (RefSeq) chalcone--flavonone isomerase-like	Flavonoid biosynthesis (ko00941)	--	--	Chalcone-flavanone isomerase	Chalcone--flavonone isomerase OS=Allium cepa OX=4679 GN=CHI PE=2 SV=1	G	Carbohydrate transport and metabolism	Chalcone--flavonone isomerase [Dendrobium catenatum]
gene-MA16_Dca005702	1111	903	812	1518	2145	1899	5.92456	6.27926	5.20507	10.6214	14.939	13.0807	1.4e-08	0.747243	up	--	--	--	--	--	--	--	Auxin response factor;; B3 DNA binding domain;; AUX/IAA family	Auxin response factor 9 OS=Arabidopsis thaliana OX=3702 GN=ARF9 PE=1 SV=1	K	Transcription	Auxin response factor 18 [Dendrobium catenatum]
gene-MA16_Dca012771	2067	1839	1969	1527	1349	1296	83.7961	98.0844	95.861	82.9615	72.0111	67.99	8.85e-09	-0.660516	down	--	--	Cellular Component: integral component of membrane (GO:0016021);;	--	--	--	--	--	--	S	Function unknown	uncharacterized protein LOC110103572 [Dendrobium catenatum]
[truncated: 341 more rows]
