# Supplementary material for: RNA sequencing-based exploration of the effects of far-red light on lncRNAs involved in the shade-avoidance response of D. officinale
Source: PeerJ. 2021 Feb 12;9:e10769. doi: 10.7717/peerj.10769 (PMC7883695; doi:10.7717/peerj.10769)
Supplement: Supplemental Information 1 [file peerj-09-10769-s001.zip › Supplemental Information/Table S7.xlsx]

## Sheet: FR2-1_FR2-2_FR2-3_vs_FR8-1_FR8-
Table S7 The related information of differentially expressed genes in the FR4-FR1
#ID	FR1-1_Count	FR1-2_Count	FR1-3_Count	FR4-1_Count	FR4-2_Count	FR4-3_Count	FR1-1_FPKM	FR1-2_FPKM	FR1-3_FPKM	FR4-1_FPKM	FR4-2_FPKM	FR4-3_FPKM	Pvalue	log2FC	regulated	COG_class	COG_class_annotation	GO_annotation	KEGG_annotation	KEGG_pathway_annotation	KOG_class	KOG_class_annotation	Pfam_annotation	Swiss-Prot_annotation	eggNOG_class	eggNOG_class_annotation	NR_annotation
gene-MA16_Dca011666	70	52	86	146	116	128	1.1722	0.86139	1.25743	2.47342	1.93073	2.10865	0.0096375	0.604286	up	--	--	Cellular Component: integral component of membrane (GO:0016021);;	--	--	--	--	--	F-box protein At3g44326 OS=Arabidopsis thaliana OX=3702 GN=At3g44326 PE=2 SV=1	S	Function unknown	probable F-box protein At2g36090 [Dendrobium catenatum]
gene-MA16_Dca014423	865	913	962	527	518	610	13.1136	13.9156	12.7852	8.63638	7.93129	10.0876	1.55801e-10	-0.891401	down	[H]	Coenzyme transport and metabolism	Cellular Component: mitochondrion (GO:0005739);; Molecular Function: S-adenosylmethionine-dependent methyltransferase activity (GO:0008757);; Cellular Component: chloroplast (GO:0009507);; Biological Process: methylation (GO:0032259);;	--	--	--	--	Methyltransferase domain;; ubiE/COQ5 methyltransferase family	--	S	Function unknown	uncharacterized protein LOC110116116 [Dendrobium catenatum]
gene-MA16_Dca023377	110	117	139	487	466	331	5.18482	5.5066	5.72122	23.3111	21.8845	15.3797	1.56042e-13	1.4467	up	--	--	--	--	--	--	--	--	--	--	--	AMP deaminase [Dendrobium catenatum]
gene-MA16_Dca015126	475	469	712	963	1078	1854	5.38554	5.58497	7.07004	11.0304	12.1451	20.6089	6.90739e-06	0.928407	up	--	--	--	--	--	--	--	Pollen proteins Ole e I like	Proline-rich protein 4 OS=Arabidopsis thaliana OX=3702 GN=PRP4 PE=2 SV=1	S	Function unknown	repetitive proline-rich cell wall protein 2-like [Dendrobium catenatum]
gene-MA16_Dca018623	532	428	688	253	223	250	16.6556	13.3601	18.774	8.15769	6.89598	7.84563	1.39485e-15	-1.27998	down	[I]	Lipid transport and metabolism	Molecular Function: 1-acylglycerol-3-phosphate O-acyltransferase activity (GO:0003841);; Biological Process: phospholipid biosynthetic process (GO:0008654);; Cellular Component: integral component of membrane (GO:0016021);;	--	--	[I]	Lipid transport and metabolism	Acyltransferase	1-acyl-sn-glycerol-3-phosphate acyltransferase OS=Cocos nucifera OX=13894 PE=1 SV=1	I	Lipid transport and metabolism	1-acyl-sn-glycerol-3-phosphate acyltransferase-like isoform X1 [Dendrobium catenatum]
Dendrobium_catenatum_newGene_12946	358	693	843	368	408	476	1.65911	3.01479	4.01637	1.81434	2.07084	2.17171	0.00113014	-0.673649	down	--	--	--	--	--	--	--	--	--	S	Function unknown	uncharacterized protein LOC110094029 isoform X2 [Dendrobium catenatum]
gene-MA16_Dca000105	218	233	569	668	674	549	1.03981	1.12843	2.39183	3.22712	3.19301	2.70949	0.00337016	0.655539	up	[V]	Defense mechanisms	Molecular Function: ATP binding (GO:0005524);; Cellular Component: integral component of membrane (GO:0016021);; Molecular Function: ATPase activity, coupled to transmembrane movement of substances (GO:0042626);; Biological Process: transmembrane transport (GO:0055085);;	K05658|0|mus:103995907|K05658 ATP-binding cassette, subfamily B (MDR/TAP), member 1 [EC:3.6.3.44] | (RefSeq) ABC transporter B family member 11	ABC transporters (ko02010)	[Q]	Secondary metabolites biosynthesis, transport and catabolism	ABC transporter transmembrane region;; ABC transporter;; RecF/RecN/SMC N terminal domain;; AAA domain;; P-loop containing region of AAA domain;; Predicted ATPase of the ABC class;; Zeta toxin;; Domain of unknown function DUF87	ABC transporter B family member 4 OS=Arabidopsis thaliana OX=3702 GN=ABCB4 PE=1 SV=1	V	Defense mechanisms	ABC transporter B family member 11-like [Dendrobium catenatum]
Dendrobium_catenatum_newGene_29304	19	18	4	57	51	64	0.317172	0.294015	0.071999	1.08773	0.877009	1.25747	0.00435523	0.916172	up	[R]	General function prediction only	Molecular Function: oxidoreductase activity (GO:0016491);; Biological Process: oxidation-reduction process (GO:0055114);;	--	--	[C]	Energy production and conversion	Aldo/keto reductase family;; Aldo/keto reductase family	Probable aldo-keto reductase 1 OS=Glycine max OX=3847 GN=AKR1 PE=2 SV=1	C	Energy production and conversion	probable aldo-keto reductase 1 [Phalaenopsis equestris]
gene-MA16_Dca023809	80	101	200	72	90	58	2.03866	2.70775	4.23044	1.70024	2.28464	1.41963	0.00569672	-0.731665	down	--	--	--	--	--	--	--	Domain of unknown function (DUF4228)	--	S	Function unknown	hypothetical protein MA16_Dca023809 [Dendrobium catenatum]
gene-MA16_Dca001716	224	239	305	148	192	217	2.80857	3.02615	3.38787	1.91592	2.3831	2.57599	0.00137786	-0.595613	down	--	--	--	--	--	--	--	--	--	S	Function unknown	hypothetical protein MA16_Dca001716 [Dendrobium catenatum]
gene-MA16_Dca015366	295	369	522	662	737	854	1.2631	1.57845	1.95278	2.91609	3.13113	3.59345	4.34671e-06	0.705151	up	--	--	--	--	--	[S]	Function unknown	Transmembrane protein 131-like	--	S	Function unknown	hypothetical protein MA16_Dca015366 [Dendrobium catenatum]
gene-MA16_Dca002419	59	36	59	95	121	105	2.17162	1.31812	1.9178	3.56889	4.4646	3.84593	0.00863766	0.681346	up	--	--	--	--	--	--	--	--	--	S	Function unknown	uncharacterized protein LOC110101253 [Dendrobium catenatum]
gene-MA16_Dca019444	1957	1667	1968	1237	1407	1272	105.488	89.686	92.4991	67.2105	75.1861	67.2557	8.46358e-07	-0.69087	down	--	--	--	K19035|3.78108e-15|mus:103978757|K19035 50S ribosomal protein 6 | (RefSeq) 50S ribosomal protein 6, chloroplastic-like	--	--	--	Family of unknown function (DUF5323)	50S ribosomal protein 6, chloroplastic OS=Spinacia oleracea OX=3562 GN=PSRP6 PE=1 SV=1	S	Function unknown	50S ribosomal protein 6, chloroplastic [Dendrobium catenatum]
gene-MA16_Dca010758	506	433	656	424	286	342	12.9871	11.086	14.6841	10.9761	7.2675	8.61787	3.49112e-05	-0.726396	down	--	--	Molecular Function: calcium ion binding (GO:0005509);; Cellular Component: plastid (GO:0009536);;	--	--	--	--	Rapid ALkalinization Factor (RALF)	--	S	Function unknown	hypothetical protein MA16_Dca010758 [Dendrobium catenatum]
gene-MA16_Dca011126	523	383	1350	535	360	349	8.33651	6.17458	18.951	8.67526	5.72586	5.49333	0.00302975	-0.77122	down	[IR]	Lipid transport and metabolism;; General function prediction only	Cellular Component: integral component of membrane (GO:0016021);; Molecular Function: hydrolase activity, acting on ester bonds (GO:0016788);;	--	--	--	--	GDSL-like Lipase/Acylhydrolase	GDSL esterase/lipase At4g01130 OS=Arabidopsis thaliana OX=3702 GN=At4g01130 PE=2 SV=1	S	Function unknown	GDSL esterase/lipase At4g01130-like [Dendrobium catenatum]
Dendrobium_catenatum_newGene_34725	90	110	136	364	372	424	2.01986	2.41556	2.68586	8.32216	8.34993	9.44107	2.81068e-18	1.47836	up	[G]	Carbohydrate transport and metabolism	Molecular Function: hydrolase activity, hydrolyzing O-glycosyl compounds (GO:0004553);; Biological Process: carbohydrate metabolic process (GO:0005975);;	K05349|1.97756e-131|pda:103708265|K05349 beta-glucosidase [EC:3.2.1.21] | (RefSeq) lysosomal beta glucosidase-like	Cyanoamino acid metabolism (ko00460);; Starch and sucrose metabolism (ko00500);; Phenylpropanoid biosynthesis (ko00940)	--	--	Glycosyl hydrolase family 3 N terminal domain	--	G	Carbohydrate transport and metabolism	uncharacterized protein LOC110109642 [Dendrobium catenatum]
gene-MA16_Dca022750	325	345	348	237	260	230	2.33786	2.65744	2.34205	2.00035	1.84421	2.07974	0.000151141	-0.644521	down	--	--	--	--	--	--	--	PPR repeat family;; PPR repeat;; Pentatricopeptide repeat domain;; PPR repeat;; Pentacotripeptide-repeat region of PRORP	Protein THYLAKOID ASSEMBLY 8-like, chloroplastic OS=Arabidopsis thaliana OX=3702 GN=THA8L PE=1 SV=1	S	Function unknown	Pentatricopeptide repeat-containing protein [Dendrobium catenatum]
gene-MA16_Dca016118	1386	1544	1231	3103	2281	3128	6.14625	6.74661	4.78945	14.0002	10.0792	13.7334	7.1634e-05	0.728859	up	[T]	Signal transduction mechanisms	--	--	--	[T]	Signal transduction mechanisms	Protein kinase domain;; Protein tyrosine kinase	MAP3K epsilon protein kinase 1 OS=Arabidopsis thaliana OX=3702 GN=M3KE1 PE=1 SV=1	T	Signal transduction mechanisms	MAP3K epsilon protein kinase 1-like [Dendrobium catenatum]
gene-MA16_Dca025240	749	540	573	385	303	297	8.23984	5.86998	5.31458	4.22703	3.22864	3.13203	1.40929e-06	-1.01225	down	[G]	Carbohydrate transport and metabolism	--	K01087|5.93642e-167|pda:103701745|K01087 trehalose 6-phosphate phosphatase [EC:3.1.3.12] | (RefSeq) probable trehalose-phosphate phosphatase 6	Starch and sucrose metabolism (ko00500)	[G]	Carbohydrate transport and metabolism	Trehalose-phosphatase	Probable trehalose-phosphate phosphatase 6 OS=Oryza sativa subsp. japonica OX=39947 GN=TPP6 PE=2 SV=1	G	Carbohydrate transport and metabolism	probable trehalose-phosphate phosphatase 6 [Dendrobium catenatum]
gene-MA16_Dca005913	78	97	114	374	269	355	1.21132	1.50761	1.54578	5.87672	4.15672	5.41714	3.66782e-13	1.42911	up	--	--	--	--	--	--	--	Fasciclin domain	Fasciclin-like arabinogalactan protein 1 OS=Arabidopsis thaliana OX=3702 GN=FLA1 PE=1 SV=1	M	Cell wall/membrane/envelope biogenesis	fasciclin-like arabinogalactan protein 1 [Dendrobium catenatum]
gene-MA16_Dca026050	15486	15437	24614	11747	12132	10579	215.158	214.063	298.105	164.548	167.04	144.201	4.37826e-14	-0.83605	down	[O]	Posttranslational modification, protein turnover, chaperones	Cellular Component: nucleus (GO:0005634);; Cellular Component: cytoplasm (GO:0005737);;	K08770|0|dosa:Os06t0681400-01|K08770 ubiquitin C | (RAP-DB) Os06g0681400; Ubiquitin domain containing protein.	--	[OR]	Posttranslational modification, protein turnover, chaperones;; General function prediction only	Ubiquitin family;; Ubiquitin-2 like Rad60 SUMO-like;; Ubiquitin-like domain;; DUF2407 ubiquitin-like domain;; Ubiquitin-2 like Rad60 SUMO-like;; RNA methyltransferase;; Protein of unknown function (DUF2870);; Domain of Unknown Function with PDB structure (DUF3861);; Toluene-4-monooxygenase system protein B (TmoB);; ACT domain;; Domain of unknown function (DUF1893);; IclR helix-turn-helix domain	Polyubiquitin 10 OS=Arabidopsis thaliana OX=3702 GN=UBQ10 PE=2 SV=2	O	Posttranslational modification, protein turnover, chaperones	hypothetical protein LSAT_1X127601 [Lactuca sativa]
gene-MA16_Dca017102	82	74	148	71	56	54	6.41392	5.76222	10.0855	5.55296	4.30114	4.15795	0.00397396	-0.732911	down	--	--	--	--	--	--	--	--	--	--	--	hypothetical protein MA16_Dca017101 [Dendrobium catenatum]
gene-MA16_Dca008612	1029	1026	1290	2302	2124	2337	20.8445	20.9167	22.5818	48.119	43.8847	48.2234	4.97155e-16	0.798661	up	[O]	Posttranslational modification, protein turnover, chaperones	Cellular Component: membrane (GO:0016020);;	--	--	[C]	Energy production and conversion	SPFH domain / Band 7 family	Hypersensitive-induced response protein-like protein 1 OS=Oryza sativa subsp. japonica OX=39947 GN=HIRL1 PE=2 SV=1	O	Posttranslational modification, protein turnover, chaperones	hypersensitive-induced response protein 1-like [Dendrobium catenatum]
gene-MA16_Dca024857	221	257	327	792	718	743	1.19289	1.38208	1.53886	4.26917	3.84349	3.93532	7.33837e-22	1.2421	up	[K]	Transcription	--	--	--	[T]	Signal transduction mechanisms	NB-ARC domain;; Leucine Rich repeats (2 copies);; Leucine rich repeat	Putative disease resistance RPP13-like protein 1 OS=Arabidopsis thaliana OX=3702 GN=RPPL1 PE=3 SV=1	S	Function unknown	uncharacterized protein LOC110093682 [Dendrobium catenatum]
gene-MA16_Dca003000	145	86	29	7461	2164	2540	5.91156	3.72148	1.058	330.636	94.2393	109.482	8.14873e-06	1.37246	up	--	--	--	--	--	--	--	--	--	--	--	uncharacterized protein LOC110103720 [Dendrobium catenatum]
gene-MA16_Dca004802	12	12	13	39	43	50	0.181496	0.175162	0.164798	0.603268	0.67188	0.767584	0.000695884	1.04239	up	--	--	--	K09422|2.88582e-82|pda:103709300|K09422 myb proto-oncogene protein, plant | (RefSeq) myb-related protein Hv33	--	[K]	Transcription	Myb-like DNA-binding domain;; Myb-like DNA-binding domain	Transcription factor MYB86 OS=Arabidopsis thaliana OX=3702 GN=MYB86 PE=2 SV=1	K	Transcription	Transcription factor MYB86 [Dendrobium catenatum]
gene-MA16_Dca021517	57	20	39	180	107	90	0.684772	0.240595	0.414077	2.20485	1.28569	1.06819	0.00163371	0.962265	up	[QV]	Secondary metabolites biosynthesis, transport and catabolism;; Defense mechanisms	Molecular Function: iron ion binding (GO:0005506);; Cellular Component: integral component of membrane (GO:0016021);; Molecular Function: oxidoreductase activity, acting on paired donors, with incorporation or reduction of molecular oxygen, NAD(P)H as one donor, and incorporation of one atom of oxygen (GO:0016709);; Molecular Function: heme binding (GO:0020037);; Biological Process: secondary met…	--	--	[Q]	Secondary metabolites biosynthesis, transport and catabolism	Cytochrome P450	Flavonoid 3&apos;-monooxygenase OS=Petunia hybrida OX=4102 GN=CYP75B2 PE=2 SV=1	Q	Secondary metabolites biosynthesis, transport and catabolism	cytochrome P450 71A1-like [Dendrobium catenatum]
gene-MA16_Dca024961	115	123	125	80	88	89	1.09558	1.16277	1.0385	0.764164	0.827217	0.827392	0.005456	-0.611896	down	[D]	Cell cycle control, cell division, chromosome partitioning	--	--	--	[S]	Function unknown	Armadillo/beta-catenin-like repeat;; U-box domain	U-box domain-containing protein 10 OS=Arabidopsis thaliana OX=3702 GN=PUB10 PE=2 SV=1	O	Posttranslational modification, protein turnover, chaperones	U-box domain-containing protein 10 [Dendrobium catenatum]
gene-MA16_Dca003340	810	866	1337	671	754	722	7.7874	8.36848	10.8456	5.94734	7.32263	6.75922	4.22946e-07	-0.636745	down	[E]	Amino acid transport and metabolism	--	K01592|0|egu:105043195|K01592 tyrosine decarboxylase [EC:4.1.1.25] | (RefSeq) tyrosine decarboxylase 1	Tyrosine metabolism (ko00350);; Isoquinoline alkaloid biosynthesis (ko00950)	[E]	Amino acid transport and metabolism	Glycosyl hydrolase family 14;; Pyridoxal-dependent decarboxylase conserved domain;; Myb-like DNA-binding domain;; Myb-like DNA-binding domain	Tyrosine decarboxylase 1 OS=Oryza sativa subsp. japonica OX=39947 GN=Os07g0437500 PE=2 SV=1	S	Function unknown	Tyrosine decarboxylase 1 [Dendrobium catenatum]
gene-MA16_Dca008444	97	94	188	222	225	258	1.20331	1.1597	2.03023	2.77884	2.7648	3.15013	0.00210568	0.646366	up	[V]	Defense mechanisms	Biological Process: drug transmembrane transport (GO:0006855);; Molecular Function: drug transmembrane transporter activity (GO:0015238);; Molecular Function: antiporter activity (GO:0015297);; Cellular Component: integral component of membrane (GO:0016021);;	K03327|0|zma:100501847|K03327 multidrug resistance protein, MATE family | (RefSeq) GRMZM2G481440; putative MATE efflux family protein	--	[R]	General function prediction only	MatE	Protein DETOXIFICATION 33 OS=Arabidopsis thaliana OX=3702 GN=DTX33 PE=2 SV=1	V	Defense mechanisms	protein DETOXIFICATION 33-like [Dendrobium catenatum]
gene-MA16_Dca024929	36	30	52	13	8	21	0.640297	0.528329	0.818059	0.233211	0.126142	0.360184	0.00176773	-0.98683	down	[T]	Signal transduction mechanisms	Molecular Function: protein serine/threonine phosphatase activity (GO:0004722);; Biological Process: protein dephosphorylation (GO:0006470);; Molecular Function: metal ion binding (GO:0046872);;	K14497|6.02266e-116|mus:103979690|K14497 protein phosphatase 2C [EC:3.1.3.16] | (RefSeq) probable protein phosphatase 2C 51 isoform X1	Plant hormone signal transduction (ko04075)	[T]	Signal transduction mechanisms	Protein phosphatase 2C;; Protein phosphatase 2C	Probable protein phosphatase 2C 51 OS=Oryza sativa subsp. japonica OX=39947 GN=Os05g0572700 PE=2 SV=1	T	Signal transduction mechanisms	probable protein phosphatase 2C 51 [Dendrobium catenatum]
gene-MA16_Dca013087	397	468	423	1380	1431	1406	11.5264	13.559	10.6973	40.4286	41.1834	40.0796	7.63498e-22	1.41311	up	--	--	--	--	--	--	--	PB1 domain	--	S	Function unknown	uncharacterized protein LOC110114760 [Dendrobium catenatum]
Dendrobium_catenatum_newGene_20442	264	173	377	91	99	188	2.39945	1.67859	3.15133	0.762024	0.882949	1.65425	0.00011324	-1.01197	down	--	--	--	--	--	--	--	Terpene synthase, N-terminal domain;; Terpene synthase family, metal binding domain	(+)-germacrene D synthase OS=Zingiber officinale OX=94328 PE=1 SV=1	S	Function unknown	sesquiterpene synthase [Vanda hybrid cultivar]
gene-MA16_Dca014487	130	187	391	454	516	484	1.16136	1.66583	3.05241	4.09863	4.58093	4.24325	0.000732875	0.773847	up	[G]	Carbohydrate transport and metabolism	Cellular Component: chloroplast thylakoid membrane (GO:0009535);; Cellular Component: plant-type vacuole membrane (GO:0009705);; Cellular Component: integral component of membrane (GO:0016021);; Molecular Function: substrate-specific transmembrane transporter activity (GO:0022891);; Biological Process: transmembrane transport (GO:0055085);;	K08202|0|egu:105034631|K08202 MFS transporter, OCT family, solute carrier family 22 (organic cation transporter), member 4/5 | (RefSeq) organic cation/carnitine transporter 4-like	--	[R]	General function prediction only	Sugar (and other) transporter;; Major Facilitator Superfamily	Organic cation/carnitine transporter 4 OS=Arabidopsis thaliana OX=3702 GN=OCT4 PE=2 SV=1	G	Carbohydrate transport and metabolism	Organic cation/carnitine transporter 4 [Dendrobium catenatum]
gene-MA16_Dca025365	86	82	118	160	205	193	0.851037	0.820694	1.07349	1.61813	2.09447	1.90642	0.000732827	0.688157	up	[G]	Carbohydrate transport and metabolism	Molecular Function: sugar:proton symporter activity (GO:0005351);; Molecular Function: glucose transmembrane transporter activity (GO:0005355);; Cellular Component: integral component of plasma membrane (GO:0005887);; Biological Process: proton transport (GO:0015992);; Biological Process: glucose import (GO:0046323);; Biological Process: glucose transmembrane transport (GO:1904659);;	--	--	[R]	General function prediction only	Sugar (and other) transporter;; Major Facilitator Superfamily	Probable polyol transporter 4 OS=Arabidopsis thaliana OX=3702 GN=PLT4 PE=2 SV=1	G	Carbohydrate transport and metabolism	probable polyol transporter 4 isoform X1 [Dendrobium catenatum]
gene-MA16_Dca015413	905	1279	2030	9585	13402	12228	27.1535	41.8909	60.5434	330.171	433.6	368.599	1.40178e-54	2.68184	up	--	--	--	--	--	[K]	Transcription	TAZ zinc finger	BTB/POZ and TAZ domain-containing protein 1 OS=Arabidopsis thaliana OX=3702 GN=BT1 PE=1 SV=1	S	Function unknown	BTB/POZ and TAZ domain-containing protein 1 [Dendrobium catenatum]
gene-MA16_Dca010924	192	192	136	367	423	434	2.14698	2.23127	1.32227	4.25012	4.48657	4.71604	0.000153414	0.851046	up	[M]	Cell wall/membrane/envelope biogenesis	Molecular Function: catalytic activity (GO:0003824);; Biological Process: biosynthetic process (GO:0009058);;	K00968|1.63021e-164|mus:103970913|K00968 choline-phosphate cytidylyltransferase [EC:2.7.7.15] | (RefSeq) choline-phosphate cytidylyltransferase 2-like	Glycerophospholipid metabolism (ko00564)	[I]	Lipid transport and metabolism	Cytidylyltransferase-like	Choline-phosphate cytidylyltransferase 2 OS=Arabidopsis thaliana OX=3702 GN=CCT2 PE=1 SV=1	IM	Lipid transport and metabolism;; Cell wall/membrane/envelope biogenesis	choline-phosphate cytidylyltransferase 2-like [Dendrobium catenatum]
gene-MA16_Dca022179	628	678	1231	1798	1307	1457	2.72388	2.93867	4.65561	7.86916	5.62362	6.20887	0.000191452	0.636877	up	[T]	Signal transduction mechanisms	--	--	--	[S]	Function unknown	U-box domain;; Armadillo/beta-catenin-like repeat;; HEAT repeats	U-box domain-containing protein 43 OS=Arabidopsis thaliana OX=3702 GN=PUB43 PE=2 SV=1	S	Function unknown	U-box domain-containing protein 13 [Dendrobium catenatum]
gene-MA16_Dca021392	1402	1058	2392	1099	1067	1277	12.5296	9.68077	19.0654	10.2296	7.65402	12.327	0.000873307	-0.597904	down	--	--	--	--	--	--	--	--	--	S	Function unknown	Putative WEB family protein [Dendrobium catenatum]
gene-MA16_Dca001344	45	59	140	223	163	264	0.46351	0.615262	1.29505	2.42407	1.74282	2.81329	0.000230088	0.99319	up	[F]	Nucleotide transport and metabolism	--	K01937|0|pda:103713326|K01937 CTP synthase [EC:6.3.4.2] | (RefSeq) CTP synthase	Pyrimidine metabolism (ko00240)	[F]	Nucleotide transport and metabolism	CTP synthase N-terminus;; Glutamine amidotransferase class-I;; Peptidase C26	--	F	Nucleotide transport and metabolism	CTP synthase-like [Dendrobium catenatum]
gene-MA16_Dca005718	283	383	560	310	289	288	3.38064	4.56274	5.83009	3.73528	3.41409	3.3755	0.000582967	-0.585676	down	[QV]	Secondary metabolites biosynthesis, transport and catabolism;; Defense mechanisms	--	--	--	[QI]	Secondary metabolites biosynthesis, transport and catabolism;; Lipid transport and metabolism	Cytochrome P450	Cytochrome P450 72A14 OS=Arabidopsis thaliana OX=3702 GN=CYP72A14 PE=2 SV=1	Q	Secondary metabolites biosynthesis, transport and catabolism	cytochrome P450 72A15-like [Dendrobium catenatum]
gene-MA16_Dca017394	258	253	165	134	114	102	1.89769	1.85736	1.03844	0.977621	0.817978	0.763936	0.000165549	-0.963464	down	--	--	--	--	--	--	--	bHLH-MYC and R2R3-MYB transcription factors N-terminal;; Helix-loop-helix DNA-binding domain	Basic helix-loop-helix protein A OS=Pisum sativum OX=3888 GN=BHLH PE=3 SV=1	K	Transcription	Transcription factor TT8 [Dendrobium catenatum]
gene-MA16_Dca008752	236	233	340	869	795	723	1.47891	1.40905	1.83548	5.44177	4.86619	4.37076	1.2698e-20	1.30723	up	[P]	Inorganic ion transport and metabolism	--	K01537|0|pda:103710395|K01537 Ca2+-transporting ATPase [EC:3.6.3.8] | (RefSeq) calcium-transporting ATPase 4, endoplasmic reticulum-type-like	--	[P]	Inorganic ion transport and metabolism	Cation transporting ATPase, C-terminus;; E1-E2 ATPase;; haloacid dehalogenase-like hydrolase;; Cation transporter/ATPase, N-terminus;; Cation transport ATPase (P-type);; haloacid dehalogenase-like hydrolase	Calcium-transporting ATPase 1, endoplasmic reticulum-type OS=Arabidopsis thaliana OX=3702 GN=ECA1 PE=1 SV=2	P	Inorganic ion transport and metabolism	calcium-transporting ATPase 1, endoplasmic reticulum-type-like [Dendrobium catenatum]
gene-MA16_Dca010069	452	540	541	956	909	1081	2.75491	3.28267	2.87207	5.87587	5.49118	6.46465	6.71453e-07	0.698493	up	[K]	Transcription	--	--	--	[T]	Signal transduction mechanisms	NB-ARC domain;; Leucine Rich repeats (2 copies);; Leucine rich repeat	Putative disease resistance protein RGA4 OS=Solanum bulbocastanum OX=147425 GN=RGA4 PE=2 SV=1	S	Function unknown	putative disease resistance protein RGA4 [Dendrobium catenatum]
gene-MA16_Dca009844	31	39	298	32	20	25	0.47817	0.594565	4.04009	0.489095	0.308052	0.371357	0.00124772	-1.03702	down	--	--	--	--	--	--	--	--	--	S	Function unknown	uncharacterized protein LOC110111068 [Dendrobium catenatum]
gene-MA16_Dca016712	612	817	883	3151	4475	3812	17.3635	23.1535	21.8607	90.2514	125.957	106.229	5.26272e-40	1.98989	up	--	--	Biological Process: defense response (GO:0006952);;	--	--	--	--	LURP-one-related	Protein LURP-one-related 8 OS=Arabidopsis thaliana OX=3702 GN=At2g38640 PE=2 SV=1	S	Function unknown	protein LURP-one-related 8-like [Dendrobium catenatum]
gene-MA16_Dca029015	553	493	408	341	311	346	15.9068	14.1555	10.2319	9.8754	8.86174	9.75209	0.000866346	-0.690796	down	[C]	Energy production and conversion	--	K02113|7.90785e-42|pda:103708158|K02113 F-type H+-transporting ATPase subunit delta | (RefSeq) ATP synthase delta chain, chloroplastic-like	Oxidative phosphorylation (ko00190);; Photosynthesis (ko00195)	[C]	Energy production and conversion	ATP synthase delta (OSCP) subunit	ATP synthase subunit delta, chloroplastic OS=Arabidopsis thaliana OX=3702 GN=ATPD PE=1 SV=1	C	Energy production and conversion	ATP synthase delta chain, chloroplastic [Dendrobium catenatum]
gene-MA16_Dca025019	164	197	641	149	97	62	4.19168	4.93918	14.2684	3.58514	2.50205	1.56434	3.78013e-05	-1.22776	down	--	--	--	--	--	--	--	PLATZ transcription factor	--	S	Function unknown	uncharacterized protein LOC110102318 isoform X1 [Dendrobium catenatum]
gene-MA16_Dca013199	412	554	608	344	284	230	11.6251	15.6281	14.9663	9.80297	7.95648	6.37929	7.22916e-08	-0.97469	down	--	--	Cellular Component: integral component of peroxisomal membrane (GO:0005779);; Biological Process: peroxisome fission (GO:0016559);; Molecular Function: identical protein binding (GO:0042802);; Biological Process: regulation of peroxisome size (GO:0044375);;	--	--	[U]	Intracellular trafficking, secretion, and vesicular transport	Peroxisomal biogenesis factor 11 (PEX11)	Peroxisomal membrane protein 11-4 OS=Oryza sativa subsp. japonica OX=39947 GN=PEX11-4 PE=2 SV=2	S	Function unknown	peroxisomal membrane protein 11-4 [Dendrobium catenatum]
gene-MA16_Dca020665	49	37	248	20	22	33	0.864269	0.660633	3.8699	0.335278	0.379871	0.537437	0.000372035	-1.14322	down	[Q]	Secondary metabolites biosynthesis, transport and catabolism	Molecular Function: metal ion binding (GO:0046872);;	--	--	[QR]	Secondary metabolites biosynthesis, transport and catabolism;; General function prediction only	2OG-Fe(II) oxygenase superfamily;; non-haem dioxygenase in morphine synthesis N-terminal	Probable 2-oxoglutarate-dependent dioxygenase At3g111800 OS=Arabidopsis thaliana OX=3702 GN=At3g11180 PE=2 SV=1	S	Function unknown	probable 2-oxoglutarate-dependent dioxygenase At3g111800 [Dendrobium catenatum]
gene-MA16_Dca004932	60	68	98	160	116	168	1.45047	1.59032	1.81558	3.54855	2.43844	3.5065	0.0032524	0.675017	up	[G]	Carbohydrate transport and metabolism	Cellular Component: integral component of plasma membrane (GO:0005887);; Biological Process: water transport (GO:0006833);; Biological Process: cellular water homeostasis (GO:0009992);; Molecular Function: silicate transmembrane transporter activity (GO:0015115);; Molecular Function: water channel activity (GO:0015250);; Molecular Function: glycerol channel activity (GO:0015254);; Biological Proc…	K09874|6.37137e-141|pda:103716402|K09874 aquaporin NIP | (RefSeq) aquaporin NIP2-1-like	--	[G]	Carbohydrate transport and metabolism	Major intrinsic protein	Aquaporin NIP2-1 OS=Oryza sativa subsp. japonica OX=39947 GN=NIP2-1 PE=1 SV=1	G	Carbohydrate transport and metabolism	aquaporin NIP2-1-like [Dendrobium catenatum]
Dendrobium_catenatum_newGene_16181	91	102	151	259	228	201	0.558479	0.763507	0.813345	1.61699	1.39664	1.22065	0.000179304	0.736836	up	--	--	--	--	--	--	--	Pathogenesis-related protein Bet v I family	S-norcoclaurine synthase OS=Thalictrum flavum subsp. glaucum OX=150095 PE=1 SV=1	S	Function unknown	ataxia telangiectasia mutated family protein [Dendrobium catenatum]
gene-MA16_Dca008037	6869	7772	8938	4450	4619	4695	77.3622	87.3587	87.7487	50.5313	51.5519	51.8698	9.29412e-29	-0.957359	down	--	--	--	K20102|0|egu:105040885|K20102 YTH domain-containing family protein | (RefSeq) YTH domain-containing family protein 1-like	--	[R]	General function prediction only	YT521-B-like domain	30-kDa cleavage and polyadenylation specificity factor 30 OS=Arabidopsis thaliana OX=3702 GN=CPSF30 PE=1 SV=1	S	Function unknown	uncharacterized protein LOC110112663 [Dendrobium catenatum]
gene-MA16_Dca000777	311	384	504	287	269	211	12.1306	14.9591	17.1418	11.2867	10.4052	8.05759	9.30056e-06	-0.761347	down	--	--	Cellular Component: monolayer-surrounded lipid storage body (GO:0012511);; Cellular Component: integral component of membrane (GO:0016021);; Biological Process: lipid storage (GO:0019915);;	--	--	--	--	Oleosin	Oleosin Bn-V (Fragment) OS=Brassica napus OX=3708 PE=2 SV=1	S	Function unknown	oleosin 1-like [Dendrobium catenatum]
gene-MA16_Dca017505	375	372	674	2192	2579	2391	3.77979	3.68707	5.92455	21.956	25.3413	23.3996	7.61202e-45	2.05088	up	[G]	Carbohydrate transport and metabolism	Molecular Function: hydrolase activity, hydrolyzing O-glycosyl compounds (GO:0004553);; Cellular Component: cell wall (GO:0005618);; Biological Process: xyloglucan metabolic process (GO:0010411);; Molecular Function: xyloglucan:xyloglucosyl transferase activity (GO:0016762);; Biological Process: cell wall biogenesis (GO:0042546);; Cellular Component: apoplast (GO:0048046);; Biological Process: ce…	K08235|5.34075e-154|mus:103985556|K08235 xyloglucan:xyloglucosyl transferase [EC:2.4.1.207] | (RefSeq) XET1; probable xyloglucan endotransglucosylase/hydrolase protein 23	--	--	--	Glycosyl hydrolases family 16;; Xyloglucan endo-transglycosylase (XET) C-terminus	Xyloglucan endotransglucosylase/hydrolase protein 22 OS=Arabidopsis thaliana OX=3702 GN=XTH22 PE=1 SV=1	G	Carbohydrate transport and metabolism	Xyloglucan endotransglucosylase/hydrolase protein 22 [Dendrobium catenatum]
gene-MA16_Dca027224	1016	1337	1883	950	920	657	16.663	21.8514	26.7657	15.6025	14.8977	10.8344	5.72128e-07	-0.84585	down	--	--	--	--	--	--	--	--	--	S	Function unknown	uncharacterized protein LOC110114773 [Dendrobium catenatum]
gene-MA16_Dca005046	1328	1064	1413	2540	3671	3796	43.0158	33.7637	40.3777	75.5332	117.052	109.118	7.58096e-11	1.09919	up	[TK]	Signal transduction mechanisms;; Transcription	Biological Process: phosphorelay signal transduction system (GO:0000160);; Cellular Component: intracellular (GO:0005622);;	K14492|5.20499e-62|vvi:100246693|K14492 two-component response regulator ARR-A family | (RefSeq) RRA3; two-component response regulator ARR17	Plant hormone signal transduction (ko04075)	[K]	Transcription	Response regulator receiver domain	Two-component response regulator ARR17 OS=Arabidopsis thaliana OX=3702 GN=ARR17 PE=2 SV=1	K	Transcription	two-component response regulator ARR17-like [Dendrobium catenatum]
gene-MA16_Dca014895	54	51	84	106	144	117	0.593444	0.563475	0.808038	1.17838	1.58001	1.26644	0.0061667	0.651865	up	--	--	--	--	--	--	--	Weak chloroplast movement under blue light	WEB family protein At2g38370 OS=Arabidopsis thaliana OX=3702 GN=At2g38370 PE=2 SV=1	S	Function unknown	WEB family protein At2g38370-like [Dendrobium catenatum]
gene-MA16_Dca001496	140	156	176	347	260	259	1.24153	1.37496	1.36003	3.09814	2.28408	2.25238	0.00130343	0.611127	up	[E]	Amino acid transport and metabolism	Molecular Function: DNA binding (GO:0003677);; Molecular Function: oxidoreductase activity (GO:0016491);; Biological Process: oxidation-reduction process (GO:0055114);;	--	--	[Q]	Secondary metabolites biosynthesis, transport and catabolism	Flavin containing amine oxidoreductase;; NAD(P)-binding Rossmann-like domain;; SWIRM domain;; Pyridine nucleotide-disulphide oxidoreductase;; FAD binding domain	Lysine-specific histone demethylase 1 homolog 2 OS=Arabidopsis thaliana OX=3702 GN=LDL2 PE=1 SV=1	S	Function unknown	Lysine-specific histone demethylase 1 like 2 [Dendrobium catenatum]
gene-MA16_Dca014237	25	30	39	141	57	73	0.593842	0.72987	0.827426	3.44694	1.35718	1.72697	0.00231817	0.912565	up	--	--	--	--	--	--	--	--	--	--	--	classical arabinogalactan protein 9-like [Dendrobium catenatum]
gene-MA16_Dca001354	801	838	943	1498	1637	1580	5.91285	6.12042	7.59196	10.875	15.374	12.2242	1.33631e-08	0.643646	up	[J]	Translation, ribosomal structure and biogenesis	Biological Process: tRNA processing (GO:0008033);;	K14168|2.378e-63|pda:103701070|K14168 cytoplasmic tRNA 2-thiolation protein 1 [EC:2.7.7.-] | (RefSeq) cytoplasmic tRNA 2-thiolation protein 1	Sulfur relay system (ko04122)	[R]	General function prediction only	--	Cytoplasmic tRNA 2-thiolation protein 1 OS=Arabidopsis thaliana OX=3702 GN=NCS6 PE=2 SV=2	D	Cell cycle control, cell division, chromosome partitioning	Cytoplasmic tRNA 2-thiolation protein 1 [Dendrobium catenatum]
gene-MA16_Dca009047	55	39	49	135	113	99	1.9947	1.41549	1.55827	4.94488	4.08279	3.52454	0.00100536	0.849452	up	[J]	Translation, ribosomal structure and biogenesis	Molecular Function: structural constituent of ribosome (GO:0003735);; Cellular Component: plasma membrane (GO:0005886);; Biological Process: translation (GO:0006412);; Cellular Component: cytosolic large ribosomal subunit (GO:0022625);;	K02885|2.44433e-75|tcc:TCM_021266|K02885 large subunit ribosomal protein L19e | (RefSeq) Ribosomal protein L19e family protein isoform 1	Ribosome (ko03010)	[J]	Translation, ribosomal structure and biogenesis	Ribosomal protein L19e	60S ribosomal protein L19-2 OS=Arabidopsis thaliana OX=3702 GN=RPL19B PE=2 SV=1	J	Translation, ribosomal structure and biogenesis	60S ribosomal protein L19-1-like [Dendrobium catenatum]
gene-MA16_Dca020228	31	40	99	134	126	134	0.157019	0.356884	0.448225	0.705019	0.747442	0.828532	0.00270758	0.824725	up	[P]	Inorganic ion transport and metabolism	Molecular Function: ATP binding (GO:0005524);; Cellular Component: integral component of plasma membrane (GO:0005887);; Biological Process: ATP biosynthetic process (GO:0006754);; Molecular Function: hydrogen-exporting ATPase activity, phosphorylative mechanism (GO:0008553);; Cellular Component: intracellular membrane-bounded organelle (GO:0043231);; Molecular Function: metal ion binding (GO:0046…	K01535|0|pda:103713587|K01535 H+-transporting ATPase [EC:3.6.3.6] | (RefSeq) plasma membrane ATPase 1	Oxidative phosphorylation (ko00190)	[P]	Inorganic ion transport and metabolism	E1-E2 ATPase;; haloacid dehalogenase-like hydrolase;; Cation transporter/ATPase, N-terminus	Plasma membrane ATPase 1 OS=Solanum lycopersicum OX=4081 GN=LHA1 PE=2 SV=1	P	Inorganic ion transport and metabolism	plasma membrane ATPase 1-like [Dendrobium catenatum]
gene-MA16_Dca024122	1775	1926	2526	1415	1621	1301	29.6383	32.0935	36.7743	23.8213	26.825	21.3038	2.35983e-09	-0.686216	down	[ER]	Amino acid transport and metabolism;; General function prediction only	Molecular Function: L-iditol 2-dehydrogenase activity (GO:0003939);; Molecular Function: zinc ion binding (GO:0008270);; Biological Process: oxidation-reduction process (GO:0055114);;	K00008|0|nnu:104596194|K00008 L-iditol 2-dehydrogenase [EC:1.1.1.14] | (RefSeq) sorbitol dehydrogenase	Pentose and glucuronate interconversions (ko00040);; Fructose and mannose metabolism (ko00051)	[Q]	Secondary metabolites biosynthesis, transport and catabolism	Alcohol dehydrogenase GroES-like domain;; Zinc-binding dehydrogenase;; Zinc-binding dehydrogenase	Sorbitol dehydrogenase OS=Arabidopsis thaliana OX=3702 GN=SDH PE=1 SV=1	E	Amino acid transport and metabolism	Sorbitol dehydrogenase [Dendrobium catenatum]
gene-MA16_Dca006212	493	364	2551	311	244	161	12.4804	9.18676	56.3571	7.93119	6.11031	3.9878	0.00436195	-0.902868	down	--	--	--	K09286|1.36998e-51|pda:103724191|K09286 EREBP-like factor | (RefSeq) ethylene-responsive transcription factor 2	--	--	--	AP2 domain	Ethylene-responsive transcription factor 1 OS=Solanum lycopersicum OX=4081 GN=ERF1 PE=2 SV=1	K	Transcription	ethylene-responsive transcription factor 2-like [Dendrobium catenatum]
gene-MA16_Dca023568	1101	1222	1767	2881	4153	4598	5.65675	6.45333	8.17513	15.3642	21.987	23.8009	1.6976e-14	1.23946	up	[HR]	Coenzyme transport and metabolism;; General function prediction only	Biological Process: sucrose metabolic process (GO:0005985);; Molecular Function: sucrose synthase activity (GO:0016157);; Molecular Function: sucrose-phosphate synthase activity (GO:0046524);;	K00696|0|pda:103706486|K00696 sucrose-phosphate synthase [EC:2.4.1.14] | (RefSeq) probable sucrose-phosphate synthase 1	Starch and sucrose metabolism (ko00500)	[M]	Cell wall/membrane/envelope biogenesis	Glycosyl transferases group 1;; Glycosyl transferases group 1;; Sucrose synthase;; Sucrose-6F-phosphate phosphohydrolase	Probable sucrose-phosphate synthase 1 OS=Citrus unshiu OX=55188 GN=SPS1 PE=2 SV=1	M	Cell wall/membrane/envelope biogenesis	probable sucrose-phosphate synthase 1 [Dendrobium catenatum]
gene-MA16_Dca014783	1168	1220	1432	871	981	996	13.8989	14.8559	14.9088	11.1178	12.6088	11.7255	9.02299e-08	-0.604625	down	[L]	Replication, recombination and repair	--	--	--	--	--	SOUL heme-binding protein;; Uncharacterized conserved protein (DUF2358)	Heme-binding-like protein At3g10130, chloroplastic OS=Arabidopsis thaliana OX=3702 GN=At3g10130 PE=1 SV=1	S	Function unknown	uncharacterized protein LOC110095188 [Dendrobium catenatum]
gene-MA16_Dca022331	767	915	1074	1638	1709	2151	5.1742	6.1771	6.33018	11.2944	11.1534	14.0979	6.72279e-09	0.766624	up	[G]	Carbohydrate transport and metabolism	Biological Process: maltose catabolic process (GO:0000025);; Molecular Function: 4-alpha-glucanotransferase activity (GO:0004134);; Cellular Component: cytosol (GO:0005829);; Biological Process: glycogen metabolic process (GO:0005977);; Molecular Function: heteropolysaccharide binding (GO:0010297);; Molecular Function: starch binding (GO:2001070);;	K00705|0|egu:105057692|K00705 4-alpha-glucanotransferase [EC:2.4.1.25] | (RefSeq) 4-alpha-glucanotransferase DPE2	Starch and sucrose metabolism (ko00500)	--	--	4-alpha-glucanotransferase;; Starch binding domain	4-alpha-glucanotransferase DPE2 OS=Oryza sativa subsp. japonica OX=39947 GN=DPE2 PE=2 SV=1	G	Carbohydrate transport and metabolism	4-alpha-glucanotransferase DPE2 [Dendrobium catenatum]
gene-MA16_Dca024841	3362	3323	4895	1490	1598	1415	110.248	108.787	139.942	49.2642	51.9241	45.5235	2.37893e-49	-1.50554	down	--	--	--	--	--	--	--	Chlorophyll A-B binding protein	Early light-induced protein 1, chloroplastic OS=Arabidopsis thaliana OX=3702 GN=ELIP1 PE=1 SV=1	S	Function unknown	early light-induced protein 1, chloroplastic-like isoform X3 [Dendrobium catenatum]
gene-MA16_Dca001582	218	249	293	540	344	544	4.04066	4.62758	4.88249	10.5632	6.39839	10.3672	0.000837702	0.642633	up	[R]	General function prediction only	--	--	--	--	--	NmrA-like family;; NAD(P)H-binding;; 3-beta hydroxysteroid dehydrogenase/isomerase family	Isoflavone reductase homolog OS=Solanum tuberosum OX=4113 PE=2 SV=1	S	Function unknown	isoflavone reductase homolog isoform X1 [Dendrobium catenatum]
gene-MA16_Dca011276	1208	1103	1370	3201	2691	3312	12.6178	11.493	12.475	33.7143	27.864	33.9454	1.09044e-17	1.07338	up	[T]	Signal transduction mechanisms	--	K12130|2.93386e-137|egu:105035907|K12130 pseudo-response regulator 5 | (RefSeq) two-component response regulator-like APRR9	Circadian rhythm - plant (ko04712)	[K]	Transcription	Response regulator receiver domain;; CCT motif	Two-component response regulator-like PRR95 OS=Oryza sativa subsp. japonica OX=39947 GN=PRR95 PE=2 SV=1	K	Transcription	two-component response regulator-like PRR95 isoform X1 [Dendrobium catenatum]
gene-MA16_Dca021926	340	530	758	151	232	71	20.9938	32.6647	40.8122	9.38343	14.1588	4.29265	3.69632e-08	-1.51353	down	--	--	--	--	--	--	--	--	Late embryogenesis abundant protein Dc3 OS=Daucus carota OX=4039 PE=2 SV=1	S	Function unknown	ABA-inducible protein PHV A1-like [Dendrobium catenatum]
gene-MA16_Dca004914	2633	2537	2802	1931	2190	1614	37.5572	36.1215	34.8437	27.7701	30.951	22.5857	9.99482e-06	-0.648267	down	--	--	--	--	--	[GC]	Carbohydrate transport and metabolism;; Energy production and conversion	UDP-glucoronosyl and UDP-glucosyl transferase	Putative UDP-rhamnose:rhamnosyltransferase 1 OS=Fragaria ananassa OX=3747 GN=GT4 PE=2 SV=1	S	Function unknown	putative UDP-rhamnose:rhamnosyltransferase 1 [Dendrobium catenatum]
gene-MA16_Dca003414	54	56	82	327	347	291	0.629254	0.654178	0.829382	3.99855	4.12487	3.39823	1.16522e-23	1.93015	up	--	--	--	--	--	--	--	Helix-loop-helix DNA-binding domain	Transcription factor bHLH93 OS=Arabidopsis thaliana OX=3702 GN=BHLH93 PE=1 SV=1	K	Transcription	transcription factor bHLH93-like isoform X1 [Dendrobium catenatum]
gene-MA16_Dca022530	130	94	173	70	85	48	2.18533	1.57923	2.5328	1.18734	1.41322	0.791579	0.000369031	-0.917596	down	--	--	--	K10664|1.79582e-51|pda:103723164|K10664 E3 ubiquitin-protein ligase ATL6/9/15/31/42/55 [EC:2.3.2.27] | (RefSeq) E3 ubiquitin-protein ligase ATL6-like	--	[O]	Posttranslational modification, protein turnover, chaperones	Ring finger domain;; RING-like zinc finger;; RING-H2 zinc finger domain;; Zinc finger, C3HC4 type (RING finger);; Anaphase-promoting complex subunit 11 RING-H2 finger	E3 ubiquitin-protein ligase ATL6 OS=Arabidopsis thaliana OX=3702 GN=ATL6 PE=1 SV=2	O	Posttranslational modification, protein turnover, chaperones	E3 ubiquitin-protein ligase ATL6-like [Dendrobium catenatum]
gene-MA16_Dca010766	155	160	259	137	86	87	2.24246	2.15872	3.12673	2.07586	0.990866	0.974255	9.16583e-05	-0.900528	down	--	--	Cellular Component: membrane (GO:0016020);;	--	--	--	--	Nodulin-like	Protein NUCLEAR FUSION DEFECTIVE 4 OS=Arabidopsis thaliana OX=3702 GN=NFD4 PE=3 SV=1	S	Function unknown	protein NUCLEAR FUSION DEFECTIVE 4-like [Dendrobium catenatum]
gene-MA16_Dca027395	9	11	15	46	50	36	0.113243	0.140976	0.164326	0.596421	0.640176	0.449286	0.000447298	1.08685	up	[R]	General function prediction only	--	--	--	[R]	General function prediction only	Tetratricopeptide repeat;; TPR repeat;; Tetratricopeptide repeat;; Tetratricopeptide repeat;; Tetratricopeptide repeat;; Tetratricopeptide repeat;; Tetratricopeptide repeat;; Tetratricopeptide repeat;; Tetratricopeptide repeat;; Tetratricopeptide repeat;; Tetratricopeptide repeat;; Anaphase-promoting complex, cyclosome, subunit 3;; Tetratricopeptide repeat	Inactive TPR repeat-containing thioredoxin TTL3 OS=Arabidopsis thaliana OX=3702 GN=TTL3 PE=1 SV=2	O	Posttranslational modification, protein turnover, chaperones	Inactive TPR repeat-containing thioredoxin TTL3 [Dendrobium catenatum]
gene-MA16_Dca016837	182	156	166	320	371	329	3.90517	3.32895	3.10158	6.92201	7.88588	6.92084	0.000171958	0.720462	up	--	--	Cellular Component: cytoplasm (GO:0005737);; Biological Process: metal ion transport (GO:0030001);; Molecular Function: transition metal ion binding (GO:0046914);; Biological Process: cellular transition metal ion homeostasis (GO:0046916);;	--	--	[P]	Inorganic ion transport and metabolism	Heavy-metal-associated domain	Heavy metal-associated isoprenylated plant protein 36 OS=Arabidopsis thaliana OX=3702 GN=HIPP36 PE=2 SV=1	S	Function unknown	heavy metal-associated isoprenylated plant protein 36 [Dendrobium catenatum]
Dendrobium_catenatum_newGene_30900	2513	2682	4676	2605	2373	1560	79.2933	84.4378	128.611	82.8519	74.1986	48.2908	0.000212444	-0.684985	down	--	--	Molecular Function: metal ion binding (GO:0046872);;	--	--	[P]	Inorganic ion transport and metabolism	Metallothionein	Metallothionein-like protein type 2 OS=Musa acuminata OX=4641 PE=3 SV=2	S	Function unknown	metallothionein-like protein type 2 [Dendrobium catenatum]
gene-MA16_Dca000671	520	415	1109	413	425	378	5.72744	4.66787	10.7309	4.64559	4.77189	4.124	0.000385173	-0.769986	down	--	--	Molecular Function: transcription factor activity, sequence-specific DNA binding (GO:0003700);; Biological Process: regulation of transcription, DNA-templated (GO:0006355);; Molecular Function: sequence-specific DNA binding (GO:0043565);;	K13424|2.12193e-170|egu:105044758|K13424 WRKY transcription factor 33 | (RefSeq) WRKY transcription factor WRKY24	Plant-pathogen interaction (ko04626)	--	--	WRKY DNA -binding domain	WRKY transcription factor WRKY24 OS=Oryza sativa subsp. indica OX=39946 GN=WRKY24 PE=2 SV=1	K	Transcription	probable WRKY transcription factor 26 [Dendrobium catenatum]
gene-MA16_Dca017567	377	479	242	737	1073	735	3.87104	4.58766	2.16643	6.53142	10.3523	7.46282	0.00195743	0.777496	up	--	--	--	--	--	--	--	Helix-loop-helix DNA-binding domain	Transcription factor bHLH62 OS=Arabidopsis thaliana OX=3702 GN=BHLH62 PE=2 SV=1	K	Transcription	transcription factor bHLH48-like [Dendrobium catenatum]
gene-MA16_Dca018864	87	117	82	215	287	392	0.723904	0.991436	0.589645	1.89751	2.40638	3.32091	5.06182e-06	1.14741	up	[R]	General function prediction only	Cellular Component: mitochondrion (GO:0005739);; Cellular Component: plastid (GO:0009536);; Cellular Component: integral component of membrane (GO:0016021);;	K06911|5.91976e-172|sita:101758637|K06911 uncharacterized protein | (RefSeq) pirin-like protein	--	--	--	Pirin C-terminal cupin domain;; Pirin	Pirin-like protein OS=Solanum lycopersicum OX=4081 PE=2 SV=1	S	Function unknown	Pirin-like protein [Dendrobium catenatum]
gene-MA16_Dca014101	24	33	57	133	101	113	0.302444	0.419984	0.645039	1.74625	1.30956	1.44752	1.55196e-05	1.13729	up	--	--	--	--	--	--	--	--	--	S	Function unknown	uncharacterized protein LOC110109969 [Dendrobium catenatum]
gene-MA16_Dca009645	61	43	60	160	135	117	0.576687	0.465312	0.568647	1.58535	1.26038	1.10794	0.000200551	0.919666	up	[G]	Carbohydrate transport and metabolism	--	--	--	--	--	Protein of unknown function, DUF547;; Leucine-zipper of ternary complex factor MIP1	--	S	Function unknown	uncharacterized protein LOC110115647 isoform X2 [Dendrobium catenatum]
gene-MA16_Dca019715	4178	2101	5427	1529	2019	2489	35.4215	19.4665	40.3357	16.1421	21.1801	24.2548	1.47452e-05	-0.97171	down	[M]	Cell wall/membrane/envelope biogenesis	Cellular Component: integral component of membrane (GO:0016021);;	K08678|0|pda:103706625|K08678 UDP-glucuronate decarboxylase [EC:4.1.1.35] | (RefSeq) UDP-glucuronic acid decarboxylase 1-like	Starch and sucrose metabolism (ko00500);; Amino sugar and nucleotide sugar metabolism (ko00520)	[GM]	Carbohydrate transport and metabolism;; Cell wall/membrane/envelope biogenesis	GDP-mannose 4,6 dehydratase;; NAD dependent epimerase/dehydratase family;; 3-beta hydroxysteroid dehydrogenase/isomerase family;; Male sterility protein;; RmlD substrate binding domain;; Polysaccharide biosynthesis protein	UDP-glucuronic acid decarboxylase 1 OS=Arabidopsis thaliana OX=3702 GN=UXS1 PE=1 SV=1	M	Cell wall/membrane/envelope biogenesis	UDP-glucuronic acid decarboxylase 1 [Dendrobium catenatum]
gene-MA16_Dca011391	25	23	51	67	85	86	0.51019	0.355093	0.722514	1.03478	1.25219	1.27103	0.00309234	0.827003	up	[G]	Carbohydrate transport and metabolism	Cellular Component: integral component of plasma membrane (GO:0005887);; Biological Process: water transport (GO:0006833);; Biological Process: cellular water homeostasis (GO:0009992);; Biological Process: response to boron-containing substance (GO:0010036);; Molecular Function: arsenite transmembrane transporter activity (GO:0015105);; Molecular Function: water channel activity (GO:0015250);; Mo…	K09874|5.69416e-159|mus:103975807|K09874 aquaporin NIP | (RefSeq) probable aquaporin NIP5-1	--	[G]	Carbohydrate transport and metabolism	Major intrinsic protein	Aquaporin NIP3-1 OS=Oryza sativa subsp. japonica OX=39947 GN=NIP3-1 PE=2 SV=2	G	Carbohydrate transport and metabolism	Aquaporin NIP3-1 [Dendrobium catenatum]
gene-MA16_Dca003462	109	120	161	275	296	268	1.80803	1.98309	2.32907	4.61012	4.88214	4.37856	6.97393e-07	0.848461	up	--	--	Biological Process: carbohydrate transport (GO:0008643);; Cellular Component: integral component of membrane (GO:0016021);;	--	--	[GE]	Carbohydrate transport and metabolism;; Amino acid transport and metabolism	Triose-phosphate Transporter family;; UAA transporter family;; EamA-like transporter family	Probable sugar phosphate/phosphate translocator At1g12500 OS=Arabidopsis thaliana OX=3702 GN=At1g12500 PE=1 SV=1	S	Function unknown	probable sugar phosphate/phosphate translocator At3g11320 [Dendrobium catenatum]
gene-MA16_Dca025513	313	351	350	160	169	188	24.2521	27.1613	23.6186	12.4698	12.9868	14.2611	5.83747e-10	-1.08652	down	--	--	--	--	--	--	--	--	--	--	--	hypothetical protein MA16_Dca025513 [Dendrobium catenatum]
gene-MA16_Dca026833	673	578	1379	1993	1815	1263	26.4027	22.6483	47.2177	78.8968	70.6506	48.6466	0.000848641	0.706072	up	--	--	Biological Process: metabolic process (GO:0008152);; Molecular Function: transferase activity, transferring hexosyl groups (GO:0016758);;	--	--	[GC]	Carbohydrate transport and metabolism;; Energy production and conversion	UDP-glucoronosyl and UDP-glucosyl transferase	UDP-glycosyltransferase 73B4 OS=Arabidopsis thaliana OX=3702 GN=UGT73B4 PE=2 SV=1	S	Function unknown	UDP-glycosyltransferase 73B4 [Dendrobium catenatum]
gene-MA16_Dca015031	261	226	247	905	941	905	12.4545	10.7905	10.2872	43.6306	44.5992	42.4724	1.04111e-23	1.58228	up	--	--	--	--	--	--	--	--	--	--	--	hypothetical protein MA16_Dca015031 [Dendrobium catenatum]
gene-MA16_Dca026558	170	152	312	153	149	130	5.12315	4.5568	8.18673	4.63531	4.42449	3.84175	0.00371467	-0.621598	down	[O]	Posttranslational modification, protein turnover, chaperones	Biological Process: single-organism process (GO:0044699);;	K17479|3.72035e-74|egu:105057633|K17479 glutaredoxin domain-containing cysteine-rich protein 1 | (RefSeq) uncharacterized protein At5g39865	--	[O]	Posttranslational modification, protein turnover, chaperones	Glutaredoxin	Uncharacterized protein At5g39865 OS=Arabidopsis thaliana OX=3702 GN=At5g39865 PE=2 SV=1	O	Posttranslational modification, protein turnover, chaperones	uncharacterized protein At5g39865-like [Dendrobium catenatum]
gene-MA16_Dca004418	1323	1355	1745	3096	3331	3570	4.9449	5.05674	5.68314	11.677	12.3413	13.092	8.57242e-24	0.960391	up	--	--	--	--	--	[T]	Signal transduction mechanisms	Leucine Rich repeats (2 copies);; Leucine-rich repeat;; Leucine rich repeat;; Fused Ig-PH domain of plant-specific actin-binding protein	187-kDa microtubule-associated protein AIR9 OS=Arabidopsis thaliana OX=3702 GN=AIR9 PE=1 SV=1	S	Function unknown	187-kDa microtubule-associated protein AIR9 isoform X1 [Dendrobium catenatum]
gene-MA16_Dca022795	1262	1532	1649	2196	3002	3285	27.7585	34.2422	30.3887	48.3475	69.1677	64.4204	8.15858e-06	0.687261	up	[G]	Carbohydrate transport and metabolism	Molecular Function: 6-phosphofructokinase activity (GO:0003872);; Molecular Function: ATP binding (GO:0005524);; Cellular Component: cytoplasm (GO:0005737);; Biological Process: fructose 6-phosphate metabolic process (GO:0006002);; Biological Process: carbohydrate phosphorylation (GO:0046835);; Molecular Function: diphosphate-fructose-6-phosphate 1-phosphotransferase activity (GO:0047334);; Biolo…	K00895|1.61123e-78|pda:103718504|K00895 diphosphate-dependent phosphofructokinase [EC:2.7.1.90] | (RefSeq) pyrophosphate--fructose 6-phosphate 1-phosphotransferase subunit beta	Glycolysis / Gluconeogenesis (ko00010);; Pentose phosphate pathway (ko00030);; Fructose and mannose metabolism (ko00051)	[G]	Carbohydrate transport and metabolism	--	Pyrophosphate--fructose 6-phosphate 1-phosphotransferase subunit beta OS=Ricinus communis OX=3988 GN=PFP-BETA PE=3 SV=1	G	Carbohydrate transport and metabolism	pyrophosphate--fructose 6-phosphate 1-phosphotransferase subunit beta-like [Dendrobium catenatum]
gene-MA16_Dca016122	208	135	358	121	129	131	17.1572	11.0931	25.7407	10.0407	10.5082	10.5541	0.000334499	-0.861053	down	--	--	--	--	--	--	--	--	--	S	Function unknown	uncharacterized protein LOC110116687 [Dendrobium catenatum]
gene-MA16_Dca022406	193	131	79	1228	1329	1093	7.36582	4.98467	2.61083	47.4323	50.4842	41.092	1.04166e-18	2.29719	up	--	--	--	--	--	--	--	--	--	--	--	uncharacterized protein LOC110101435 [Dendrobium catenatum]
gene-MA16_Dca025658	1473	1419	1683	992	1267	1190	25.1618	25.1093	26.0711	17.6932	22.2477	19.8904	1.10136e-05	-0.585246	down	[J]	Translation, ribosomal structure and biogenesis	Molecular Function: nucleotide binding (GO:0000166);; Molecular Function: nucleic acid binding (GO:0003676);; Cellular Component: chloroplast stroma (GO:0009570);; Cellular Component: thylakoid (GO:0009579);; Cellular Component: viral nucleocapsid (GO:0019013);; Cellular Component: intracellular ribonucleoprotein complex (GO:0030529);;	K11294|1.23321e-90|mus:103972384|K11294 nucleolin | (RefSeq) 33 kDa ribonucleoprotein, chloroplastic	--	[R]	General function prediction only	RNA recognition motif. (a.k.a. RRM, RBD, or RNP domain)	RNA-binding protein CP33, chloroplastic OS=Arabidopsis thaliana OX=3702 GN=CP33 PE=2 SV=1	S	Function unknown	33 kDa ribonucleoprotein, chloroplastic [Dendrobium catenatum]
gene-MA16_Dca015677	147	107	119	85	79	85	1.81737	1.33903	1.23609	0.990782	1.02213	1.16149	0.0062376	-0.667466	down	--	--	--	--	--	--	--	Helix-loop-helix DNA-binding domain	Putative transcription factor bHLH041 OS=Arabidopsis thaliana OX=3702 GN=BHLH41 PE=3 SV=1	S	Function unknown	putative transcription factor bHLH041 isoform X1 [Dendrobium catenatum]
gene-MA16_Dca010647	246	324	383	650	710	633	3.98133	5.22314	5.39912	10.6022	11.3809	10.0464	4.15195e-09	0.832326	up	[O]	Posttranslational modification, protein turnover, chaperones	Molecular Function: serine-type endopeptidase activity (GO:0004252);; Cellular Component: Golgi apparatus (GO:0005794);; Cellular Component: integral component of membrane (GO:0016021);; Biological Process: protein processing (GO:0016485);;	--	--	[T]	Signal transduction mechanisms	Rhomboid family	RHOMBOID-like protein 1 OS=Arabidopsis thaliana OX=3702 GN=RBL1 PE=2 SV=1	S	Function unknown	RHOMBOID-like protein 2 [Dendrobium catenatum]
gene-MA16_Dca005972	382	325	396	250	271	263	11.5009	9.12326	10.0123	7.32706	7.6058	7.62769	9.55822e-05	-0.650675	down	[C]	Energy production and conversion	Molecular Function: electron carrier activity (GO:0009055);; Molecular Function: metal ion binding (GO:0046872);; Molecular Function: iron-sulfur cluster binding (GO:0051536);;	--	--	--	--	2Fe-2S iron-sulfur cluster binding domain	Photosynthetic NDH subunit of subcomplex B 3, chloroplastic OS=Arabidopsis thaliana OX=3702 GN=PNSB3 PE=2 SV=1	C	Energy production and conversion	photosynthetic NDH subunit of subcomplex B 3, chloroplastic isoform X2 [Dendrobium catenatum]
gene-MA16_Dca017823	264	212	327	505	463	509	0.990565	0.797389	1.07107	1.92085	1.70074	1.88605	3.6297e-05	0.643926	up	[P]	Inorganic ion transport and metabolism	--	K01530|0|mus:103968758|K01530 phospholipid-translocating ATPase [EC:3.6.3.1] | (RefSeq) putative phospholipid-transporting ATPase 9 isoform X1	--	[R]	General function prediction only	Phospholipid-translocating P-type ATPase C-terminal;; Phospholipid-translocating ATPase N-terminal;; haloacid dehalogenase-like hydrolase;; Cation transport ATPase (P-type);; E1-E2 ATPase	Putative phospholipid-transporting ATPase 9 OS=Arabidopsis thaliana OX=3702 GN=ALA9 PE=3 SV=1	U	Intracellular trafficking, secretion, and vesicular transport	Putative phospholipid-transporting ATPase 9 [Dendrobium catenatum]
gene-MA16_Dca025741	684	203	368	137	129	142	28.232	8.34338	13.251	5.6781	5.26474	5.7535	3.05894e-06	-1.34683	down	[O]	Posttranslational modification, protein turnover, chaperones	--	K13993|1.11681e-53|pda:103720808|K13993 HSP20 family protein | (RefSeq) 17.1 kDa class II heat shock protein-like	Protein processing in endoplasmic reticulum (ko04141)	[O]	Posttranslational modification, protein turnover, chaperones	Hsp20/alpha crystallin family	17.1 kDa class II heat shock protein OS=Pisum sativum OX=3888 GN=HSP17.7 PE=1 SV=1	O	Posttranslational modification, protein turnover, chaperones	17.1 kDa class II heat shock protein-like [Dendrobium catenatum]
gene-MA16_Dca024215	839	1196	1044	320	460	383	10.9978	15.0117	11.5133	4.35168	5.92679	4.90734	1.07077e-15	-1.47026	down	--	--	--	--	--	--	--	Helix-loop-helix DNA-binding domain	Transcription factor bHLH96 OS=Arabidopsis thaliana OX=3702 GN=BHLH96 PE=1 SV=1	K	Transcription	transcription factor bHLH96-like [Dendrobium catenatum]
gene-MA16_Dca015669	6586	5799	5626	15551	15987	15589	93.1318	81.847	69.3416	221.716	224.023	216.265	1.52185e-12	1.0878	up	[T]	Signal transduction mechanisms	Molecular Function: protein serine/threonine kinase activity (GO:0004674);; Molecular Function: ATP binding (GO:0005524);; Biological Process: protein phosphorylation (GO:0006468);; Biological Process: signal transduction (GO:0007165);;	K07198|0|pda:103702112|K07198 5'-AMP-activated protein kinase, catalytic alpha subunit [EC:2.7.11.11] | (RefSeq) CBL-interacting protein kinase 18-like	Regulation of autophagy (ko04140)	[T]	Signal transduction mechanisms	Protein kinase domain;; Protein tyrosine kinase;; NAF domain;; Kinase-like	CBL-interacting protein kinase 2 OS=Oryza sativa subsp. japonica OX=39947 GN=CIPK2 PE=2 SV=1	T	Signal transduction mechanisms	CBL-interacting protein kinase 2 [Dendrobium catenatum]
gene-MA16_Dca017487	157	109	163	331	324	264	1.96061	1.35378	1.76989	4.16998	4.01124	3.23081	0.000103899	0.794059	up	[G]	Carbohydrate transport and metabolism	Molecular Function: magnesium ion binding (GO:0000287);; Molecular Function: pyruvate kinase activity (GO:0004743);; Biological Process: glycolytic process (GO:0006096);; Molecular Function: kinase activity (GO:0016301);; Molecular Function: potassium ion binding (GO:0030955);;	K00873|0|pda:103701052|K00873 pyruvate kinase [EC:2.7.1.40] | (RefSeq) pyruvate kinase, cytosolic isozyme	Glycolysis / Gluconeogenesis (ko00010);; Purine metabolism (ko00230);; Pyruvate metabolism (ko00620);; Carbon metabolism (ko01200);; Biosynthesis of amino acids (ko01230)	[G]	Carbohydrate transport and metabolism	Pyruvate kinase, barrel domain;; Pyruvate kinase, alpha/beta domain	Pyruvate kinase, cytosolic isozyme OS=Nicotiana tabacum OX=4097 PE=2 SV=1	G	Carbohydrate transport and metabolism	pyruvate kinase, cytosolic isozyme [Dendrobium catenatum]
gene-MA16_Dca024694	66	36	71	95	172	154	1.45369	0.795563	1.36742	2.11362	3.78198	3.33711	0.00276427	0.82386	up	--	--	--	--	--	--	--	LURP-one-related	Protein LURP-one-related 8 OS=Arabidopsis thaliana OX=3702 GN=At2g38640 PE=2 SV=1	S	Function unknown	Protein LURP-one-related 8 [Dendrobium catenatum]
gene-MA16_Dca020902	217	164	127	474	387	336	2.84277	2.13909	1.44526	6.26199	5.02207	4.31277	0.00119085	0.804998	up	[MDT]	Cell wall/membrane/envelope biogenesis;; Cell cycle control, cell division, chromosome partitioning;; Signal transduction mechanisms	Molecular Function: nucleotide binding (GO:0000166);; Cellular Component: membrane (GO:0016020);;	--	--	[O]	Posttranslational modification, protein turnover, chaperones	Domain associated at C-terminal with AAA;; ATPase family associated with various cellular activities (AAA)	AAA-ATPase ASD, mitochondrial OS=Arabidopsis thaliana OX=3702 GN=AATP1 PE=1 SV=1	O	Posttranslational modification, protein turnover, chaperones	26S protease regulatory subunit 10B like A [Dendrobium catenatum]
gene-MA16_Dca005311	211	208	483	158	140	160	2.70006	2.59692	5.44654	1.99634	1.80842	1.96603	2.67914e-05	-0.954068	down	--	--	Molecular Function: hydrolase activity, hydrolyzing O-glycosyl compounds (GO:0004553);; Biological Process: carbohydrate metabolic process (GO:0005975);;	K19893|0|egu:105050902|K19893 glucan endo-1,3-beta-glucosidase 5/6 [EC:3.2.1.39] | (RefSeq) glucan endo-1,3-beta-glucosidase 6-like	Starch and sucrose metabolism (ko00500)	--	--	Glycosyl hydrolases family 17;; X8 domain	Glucan endo-1,3-beta-glucosidase 6 OS=Arabidopsis thaliana OX=3702 GN=At5g58090 PE=1 SV=2	G	Carbohydrate transport and metabolism	glucan endo-1,3-beta-glucosidase 6-like [Dendrobium catenatum]
gene-MA16_Dca020882	624	607	582	454	431	463	14.5988	14.3666	11.2108	10.4341	9.19126	10.3151	0.000283614	-0.603314	down	--	--	Molecular Function: binding (GO:0005488);; Biological Process: regulation of transcription, DNA-templated (GO:0006355);; Biological Process: histone acetylation (GO:0016573);;	--	--	--	--	Myb-like DNA-binding domain	Transcription factor MYBS3 OS=Oryza sativa subsp. japonica OX=39947 GN=MYBS3 PE=2 SV=1	K	Transcription	transcription factor MYBS3-like [Dendrobium catenatum]
gene-MA16_Dca006041	68	102	175	52	65	71	2.33567	3.51863	5.29721	1.74977	2.22357	2.41322	0.00216141	-0.806549	down	[V]	Defense mechanisms	Molecular Function: hydrolase activity (GO:0016787);;	K07766|7.30948e-81|pda:103695819|K07766 diphosphoinositol-polyphosphate diphosphatase [EC:3.6.1.52] | (RefSeq) nudix hydrolase 17, mitochondrial-like	--	[T]	Signal transduction mechanisms	NUDIX domain	Nudix hydrolase 17, mitochondrial OS=Arabidopsis thaliana OX=3702 GN=NUDT17 PE=2 SV=1	L	Replication, recombination and repair	nudix hydrolase 17, mitochondrial-like isoform X1 [Dendrobium catenatum]
gene-MA16_Dca001447	77	73	158	216	177	230	0.846867	0.577979	1.21982	2.2887	1.49183	1.95563	0.00149312	0.73201	up	--	--	Biological Process: cytoskeleton organization (GO:0007010);;	--	--	[Z]	Cytoskeleton	Gelsolin repeat	Villin-1 OS=Oryza sativa subsp. indica OX=39946 GN=VLN1 PE=3 SV=1	S	Function unknown	Villin-1 [Dendrobium catenatum]
gene-MA16_Dca025189	187	133	370	135	151	130	1.92197	1.3934	3.33434	1.41665	1.66525	1.34372	0.00348712	-0.7177	down	[T]	Signal transduction mechanisms	Molecular Function: protein serine/threonine kinase activity (GO:0004674);; Molecular Function: ATP binding (GO:0005524);; Cellular Component: nucleus (GO:0005634);; Cellular Component: mitochondrion (GO:0005739);; Cellular Component: cytosol (GO:0005829);; Cellular Component: plasma membrane (GO:0005886);; Biological Process: protein phosphorylation (GO:0006468);; Biological Process: response to…	--	--	[T]	Signal transduction mechanisms	Protein kinase domain;; Protein tyrosine kinase;; NAF domain;; Kinase-like	CBL-interacting protein kinase 23 OS=Oryza sativa subsp. japonica OX=39947 GN=CIPK23 PE=2 SV=1	S	Function unknown	CBL-interacting protein kinase 23-like [Dendrobium catenatum]
gene-MA16_Dca014289	19654	17696	14056	11208	11730	9576	245.227	220.375	152.877	140.993	145.036	117.219	1.70343e-05	-0.817551	down	[G]	Carbohydrate transport and metabolism	Biological Process: carbohydrate metabolic process (GO:0005975);; Molecular Function: beta-glucosidase activity (GO:0008422);; Molecular Function: transferase activity (GO:0016740);; Biological Process: glycosyl compound metabolic process (GO:1901657);;	K01188|0|egu:105045201|K01188 beta-glucosidase [EC:3.2.1.21] | (RefSeq) beta-glucosidase 22-like	Cyanoamino acid metabolism (ko00460);; Starch and sucrose metabolism (ko00500);; Phenylpropanoid biosynthesis (ko00940)	[G]	Carbohydrate transport and metabolism	Glycosyl hydrolase family 1	Beta-glucosidase 22 OS=Oryza sativa subsp. japonica OX=39947 GN=BGLU22 PE=2 SV=1	G	Carbohydrate transport and metabolism	beta-glucosidase 22-like [Dendrobium catenatum]
gene-MA16_Dca000134	269	288	488	665	669	660	10.5877	11.0131	16.8247	26.4669	26.3275	26.0875	1.68839e-06	0.720602	up	[T]	Signal transduction mechanisms	Biological Process: response to stress (GO:0006950);;	--	--	--	--	Universal stress protein family	Universal stress protein A-like protein OS=Arabidopsis thaliana OX=3702 GN=At3g01520 PE=1 SV=2	T	Signal transduction mechanisms	universal stress protein A-like protein [Dendrobium catenatum]
gene-MA16_Dca005051	440	412	434	805	770	872	10.7688	10.0473	9.24249	19.8436	18.6697	20.9365	1.11572e-05	0.669687	up	--	--	--	--	--	--	--	Homeobox domain	WUSCHEL-related homeobox 8 OS=Oryza sativa subsp. japonica OX=39947 GN=WOX8 PE=2 SV=1	K	Transcription	WUSCHEL-related homeobox 8-like [Dendrobium catenatum]
gene-MA16_Dca011410	66	102	110	66	41	45	1.1867	1.62136	1.49093	1.1605	0.617267	0.829704	0.00185044	-0.826961	down	--	--	--	K12471|2.95648e-120|pda:103716500|K12471 epsin | (RefSeq) epsin-2-like	Endocytosis (ko04144)	[F]	Nucleotide transport and metabolism	ENTH domain	Clathrin interactor EPSIN 1 OS=Arabidopsis thaliana OX=3702 GN=EPSIN1 PE=1 SV=1	U	Intracellular trafficking, secretion, and vesicular transport	epsin-2-like [Dendrobium catenatum]
gene-MA16_Dca002368	123	117	176	272	319	362	2.39637	2.13267	3.00745	5.31699	6.15427	6.89113	4.74231e-07	0.920807	up	[GR]	Carbohydrate transport and metabolism;; General function prediction only	Biological Process: metabolic process (GO:0008152);; Molecular Function: hydrolase activity (GO:0016787);;	K17623|2.40262e-130|pda:103701555|K17623 pseudouridine 5'-phosphatase [EC:3.1.3.96] | (RefSeq) (DL)-glycerol-3-phosphatase 2-like	--	[R]	General function prediction only	Haloacid dehalogenase-like hydrolase;; haloacid dehalogenase-like hydrolase;; HAD-hyrolase-like	(DL)-glycerol-3-phosphatase 2 OS=Arabidopsis thaliana OX=3702 GN=GPP2 PE=1 SV=1	S	Function unknown	riboflavin kinase [Dendrobium catenatum]
gene-MA16_Dca023947	433	427	394	196	175	162	6.39245	6.5338	5.2597	2.93702	2.74617	2.66448	1.31478e-11	-1.31101	down	--	--	Cellular Component: membrane (GO:0016020);;	--	--	--	--	Protein of unknown function (DUF1230)	Protein CONSERVED IN THE GREEN LINEAGE AND DIATOMS 27, chloroplastic OS=Arabidopsis thaliana OX=3702 GN=CGLD27 PE=2 SV=1	S	Function unknown	uncharacterized protein ycf36 isoform X1 [Dendrobium catenatum]
gene-MA16_Dca013343	1635	1284	3762	1114	1170	1169	15.2944	11.9881	30.6833	10.5017	10.8435	10.732	1.2774e-05	-0.940386	down	--	--	--	--	--	[R]	General function prediction only	Ankyrin repeats (many copies);; Ankyrin repeat;; Ankyrin repeats (3 copies);; Ankyrin repeat	Zinc finger CCCH domain-containing protein 33 OS=Oryza sativa subsp. japonica OX=39947 GN=Os05g0128200 PE=2 SV=1	S	Function unknown	zinc finger CCCH domain-containing protein 33-like [Dendrobium catenatum]
gene-MA16_Dca022092	38	41	65	76	106	124	0.591936	0.638468	0.895193	1.20613	1.66893	1.93419	0.00581982	0.721094	up	--	--	Cellular Component: membrane (GO:0016020);;	--	--	[T]	Signal transduction mechanisms	Protein of unknown function (DUF568);; Eukaryotic cytochrome b561	Cytochrome b561 and DOMON domain-containing protein At5g47530 OS=Arabidopsis thaliana OX=3702 GN=At5g47530 PE=2 SV=1	S	Function unknown	Auxin-induced in root cultures protein 12 [Dendrobium catenatum]
gene-MA16_Dca001377	1064	532	720	274	312	244	19.4187	9.67727	11.4459	4.98278	5.60351	4.29991	2.12411e-09	-1.43267	down	[O]	Posttranslational modification, protein turnover, chaperones	Biological Process: protein folding (GO:0006457);; Molecular Function: unfolded protein binding (GO:0051082);;	K09510|4.5989e-171|egu:105040948|K09510 DnaJ homolog subfamily B member 4 | (RefSeq) dnaJ homolog subfamily B member 13-like	--	[O]	Posttranslational modification, protein turnover, chaperones	DnaJ C terminal domain;; DnaJ domain	Chaperone protein dnaJ 2 OS=Arabidopsis thaliana OX=3702 GN=ATJ2 PE=1 SV=2	O	Posttranslational modification, protein turnover, chaperones	dnaJ homolog subfamily B member 13-like [Dendrobium catenatum]
gene-MA16_Dca008139	1355	1413	1763	854	758	646	17.4345	18.1453	19.7802	11.0764	9.66323	8.15465	1.581e-18	-1.14788	down	[T]	Signal transduction mechanisms	--	K14498|1.05553e-115|egu:105041929|K14498 serine/threonine-protein kinase SRK2 [EC:2.7.11.1] | (RefSeq) serine/threonine-protein kinase SAPK2	Plant hormone signal transduction (ko04075)	[T]	Signal transduction mechanisms	Protein kinase domain;; Protein tyrosine kinase	Serine/threonine-protein kinase SAPK2 OS=Oryza sativa subsp. indica OX=39946 GN=SAPK2 PE=2 SV=2	T	Signal transduction mechanisms	Serine/threonine-protein kinase SAPK2 [Dendrobium catenatum]
gene-MA16_Dca008374	3435	3287	6822	2476	2799	2852	50.29	48.0593	87.0501	36.5373	40.5973	40.9562	4.18233e-07	-0.825691	down	[G]	Carbohydrate transport and metabolism	Molecular Function: transporter activity (GO:0005215);; Biological Process: transport (GO:0006810);; Cellular Component: integral component of membrane (GO:0016021);;	K09872|0|mus:103973264|K09872 aquaporin PIP | (RefSeq) probable aquaporin PIP1-2	--	[G]	Carbohydrate transport and metabolism	Major intrinsic protein	Aquaporin PIP1-2 OS=Zea mays OX=4577 GN=PIP1-2 PE=1 SV=1	G	Carbohydrate transport and metabolism	Aquaporin PIP1-2 [Dendrobium catenatum]
gene-MA16_Dca008788	23	32	31	101	91	70	0.350296	0.470026	0.410115	1.55124	1.44451	1.04631	9.87336e-05	1.06831	up	--	--	Cellular Component: integral component of membrane (GO:0016021);; Biological Process: nitrogen compound transport (GO:0071705);;	--	--	--	--	Ureide permease;; Sugar transport protein	Ureide permease 2 OS=Arabidopsis thaliana OX=3702 GN=UPS2 PE=1 SV=2	S	Function unknown	ureide permease 2-like isoform X1 [Dendrobium catenatum]
gene-MA16_Dca017368	84	60	73	160	125	224	0.749577	0.555674	0.597548	1.79439	1.48506	2.07805	0.00185834	0.804509	up	--	--	Cellular Component: integral component of membrane (GO:0016021);;	K15285|0|pda:103720405|K15285 solute carrier family 35, member E3 | (RefSeq) uncharacterized membrane protein At1g06890	--	[GE]	Carbohydrate transport and metabolism;; Amino acid transport and metabolism	Triose-phosphate Transporter family;; EamA-like transporter family	UDP-xylose transporter 3 OS=Arabidopsis thaliana OX=3702 GN=UXT3 PE=1 SV=1	S	Function unknown	uncharacterized membrane protein At1g06890-like [Dendrobium catenatum]
gene-MA16_Dca016399	130	131	215	299	288	254	3.84232	3.87559	5.56622	8.9544	8.46052	7.39406	0.00110336	0.590987	up	--	--	--	--	--	--	--	Helix-loop-helix DNA-binding domain	Transcription factor bHLH104 OS=Arabidopsis thaliana OX=3702 GN=BHLH104 PE=1 SV=1	K	Transcription	transcription factor bHLH104-like [Dendrobium catenatum]
gene-MA16_Dca014638	178	173	265	121	126	120	3.03311	2.95008	3.93892	2.07347	2.13084	2.00445	4.42169e-06	-0.845126	down	--	--	--	--	--	--	--	F-box domain;; F-box-like	--	--	--	uncharacterized protein LOC110114214 [Dendrobium catenatum]
gene-MA16_Dca023464	64	107	143	195	200	173	0.828766	1.08323	1.2504	1.97979	2.07964	1.86537	0.00810924	0.591843	up	--	--	--	--	--	--	--	Protein of unknown function (DUF3755)	--	S	Function unknown	uncharacterized protein LOC110108083 [Dendrobium catenatum]
Dendrobium_catenatum_newGene_19719	2262	2758	2216	1605	1221	782	27.9664	34.0351	23.8753	20.0036	14.9491	9.48543	1.2641e-06	-1.06309	down	--	--	Cellular Component: intracellular (GO:0005622);; Molecular Function: zinc ion binding (GO:0008270);;	--	--	[K]	Transcription	CCT motif;; B-box zinc finger	Zinc finger protein CONSTANS-LIKE 2 OS=Arabidopsis thaliana OX=3702 GN=COL2 PE=1 SV=1	K	Transcription	zinc finger protein CONSTANS-LIKE 2-like [Dendrobium catenatum]
gene-MA16_Dca015817	22	17	24	58	49	55	0.468714	0.405709	0.445742	1.41602	1.24222	1.34352	0.00457274	0.825537	up	[L]	Replication, recombination and repair	Molecular Function: nucleic acid binding (GO:0003676);; Molecular Function: ATP binding (GO:0005524);;	K15271|1.32833e-123|egu:105056185|K15271 ATP-dependent DNA helicase HFM1/MER3 [EC:3.6.4.12] | (RefSeq) ATP-dependent DNA helicase MER3 homolog	--	[A]	RNA processing and modification	DEAD/DEAH box helicase;; Type III restriction enzyme, res subunit	ATP-dependent DNA helicase MER3 homolog OS=Oryza sativa subsp. japonica OX=39947 GN=MER3 PE=2 SV=1	L	Replication, recombination and repair	DEAD-box ATP-dependent RNA helicase ISE2, chloroplastic [Dendrobium catenatum]
gene-MA16_Dca016957	114	59	136	283	201	192	6.1187	3.12257	6.36851	15.3772	10.7414	10.127	0.00274184	0.761468	up	--	--	Cellular Component: plastid (GO:0009536);;	--	--	--	--	--	--	S	Function unknown	uncharacterized protein LOC110096874 [Dendrobium catenatum]
Dendrobium_catenatum_newGene_11490	29	39	41	141	129	91	1.99976	2.67444	2.44029	9.83089	8.7761	6.16401	3.94262e-06	1.2085	up	--	--	--	--	--	--	--	Plant protein 1589 of unknown function (A_thal_3526)	--	S	Function unknown	uncharacterized protein LOC110036145, partial [Phalaenopsis equestris]
gene-MA16_Dca004999	592	684	888	1386	1519	1297	8.4089	9.44107	10.6882	19.5345	21.1716	17.5836	1.33689e-10	0.745768	up	--	--	Molecular Function: aspartic-type endopeptidase activity (GO:0004190);; Biological Process: proteolysis (GO:0006508);; Biological Process: protein catabolic process (GO:0030163);;	--	--	[O]	Posttranslational modification, protein turnover, chaperones	Xylanase inhibitor N-terminal;; Xylanase inhibitor C-terminal;; Eukaryotic aspartyl protease	Aspartyl protease family protein At5g10770 OS=Arabidopsis thaliana OX=3702 GN=At5g10770 PE=2 SV=1	O	Posttranslational modification, protein turnover, chaperones	Protein ASPARTIC PROTEASE IN GUARD CELL 1 [Dendrobium catenatum]
gene-MA16_Dca011811	281	276	321	650	786	757	2.44366	2.17243	2.44739	5.70375	7.29181	7.21171	5.8697e-13	1.0556	up	[G]	Carbohydrate transport and metabolism	Molecular Function: hydrolase activity, hydrolyzing O-glycosyl compounds (GO:0004553);; Biological Process: carbohydrate metabolic process (GO:0005975);;	K05350|0|nnu:104609066|K05350 beta-glucosidase [EC:3.2.1.21] | (RefSeq) beta-glucosidase 18-like	Cyanoamino acid metabolism (ko00460);; Starch and sucrose metabolism (ko00500);; Phenylpropanoid biosynthesis (ko00940)	[G]	Carbohydrate transport and metabolism	Glycosyl hydrolase family 1	Beta-glucosidase 18 OS=Oryza sativa subsp. japonica OX=39947 GN=BGLU18 PE=3 SV=2	G	Carbohydrate transport and metabolism	beta-glucosidase 18-like isoform X1 [Dendrobium catenatum]
gene-MA16_Dca009859	29	85	196	17	34	4	0.859913	2.49589	5.06759	0.495311	0.982937	0.104304	0.000477974	-1.11971	down	--	--	Molecular Function: DNA binding (GO:0003677);; Molecular Function: transcription factor activity, sequence-specific DNA binding (GO:0003700);; Cellular Component: nucleus (GO:0005634);; Biological Process: regulation of transcription, DNA-templated (GO:0006355);;	--	--	--	--	AP2 domain	Dehydration-responsive element-binding protein 1E OS=Oryza sativa subsp. japonica OX=39947 GN=DREB1E PE=2 SV=1	K	Transcription	Dehydration-responsive element-binding protein 1E [Dendrobium catenatum]
gene-MA16_Dca000730	215	323	365	152	183	119	5.66405	8.50585	8.38502	4.04426	4.78579	3.05728	8.7732e-07	-1.0326	down	--	--	--	--	--	--	--	--	--	S	Function unknown	hypothetical protein MA16_Dca000730 [Dendrobium catenatum]
gene-MA16_Dca006858	960	1008	1046	1606	1809	2070	7.38984	7.52558	7.09218	12.0968	13.769	15.2446	1.09614e-05	0.618769	up	[R]	General function prediction only	Molecular Function: ATP binding (GO:0005524);;	--	--	[R]	General function prediction only	AFG1-like ATPase	--	S	Function unknown	lactation elevated protein 1 isoform X1 [Dendrobium catenatum]
gene-MA16_Dca017095	180	275	289	786	974	1021	2.05828	3.14069	2.8762	9.06122	11.0392	11.4535	1.07664e-20	1.58255	up	[GI]	Carbohydrate transport and metabolism;; Lipid transport and metabolism	Molecular Function: hydrolase activity (GO:0016787);;	--	--	--	--	Pectinesterase;; Plant invertase/pectin methylesterase inhibitor	Probable pectinesterase/pectinesterase inhibitor 35 OS=Arabidopsis thaliana OX=3702 GN=PME35 PE=2 SV=1	G	Carbohydrate transport and metabolism	pectinesterase-like [Dendrobium catenatum]
gene-MA16_Dca007303	209	204	268	784	734	549	2.51931	2.46226	2.82557	9.55329	8.79078	6.51195	4.0962e-14	1.29947	up	[G]	Carbohydrate transport and metabolism	Biological Process: carbohydrate transport (GO:0008643);; Cellular Component: integral component of membrane (GO:0016021);; Molecular Function: substrate-specific transmembrane transporter activity (GO:0022891);; Biological Process: transmembrane transport (GO:0055085);;	--	--	[R]	General function prediction only	Sugar (and other) transporter;; Major Facilitator Superfamily	Polyol transporter 5 OS=Arabidopsis thaliana OX=3702 GN=PLT5 PE=1 SV=2	G	Carbohydrate transport and metabolism	Polyol transporter 5 [Dendrobium catenatum]
Dendrobium_catenatum_newGene_35401	108	98	105	47	68	25	2.00382	1.84335	1.75204	0.929184	1.22684	0.512427	0.000739147	-0.977286	down	--	--	--	--	--	--	--	--	--	--	--	uncharacterized protein LOC110113579 [Dendrobium catenatum]
gene-MA16_Dca006283	365	422	588	186	250	256	3.56529	4.11601	5.01621	1.83482	2.42182	2.45688	1.7154e-10	-1.08258	down	[U]	Intracellular trafficking, secretion, and vesicular transport	--	--	--	--	--	WD40-like Beta Propeller Repeat;; Dipeptidyl peptidase IV (DPP IV) N-terminal region	--	U	Intracellular trafficking, secretion, and vesicular transport	uncharacterized protein LOC110110157 [Dendrobium catenatum]
Dendrobium_catenatum_newGene_23255	0	12	8	75	49	79	0	0.270216	0.158325	1.82678	1.1868	1.8734	8.82982e-06	1.42966	up	--	--	Cellular Component: membrane (GO:0016020);;	--	--	--	--	Purine nucleobase transmembrane transport;; EamA-like transporter family	Purine permease 1 OS=Arabidopsis thaliana OX=3702 GN=PUP1 PE=1 SV=1	U	Intracellular trafficking, secretion, and vesicular transport	Purine permease 3 [Apostasia shenzhenica]
gene-MA16_Dca008442	218	172	124	101	94	102	4.00678	3.15781	2.043	1.77955	1.67785	1.82723	0.00194927	-0.820293	down	--	--	--	--	--	[O]	Posttranslational modification, protein turnover, chaperones	Ring finger domain;; RING-H2 zinc finger domain;; RING-like zinc finger;; Anaphase-promoting complex subunit 11 RING-H2 finger;; Zinc finger, C3HC4 type (RING finger)	NEP1-interacting protein 2 OS=Arabidopsis thaliana OX=3702 GN=NIP2 PE=1 SV=1	O	Posttranslational modification, protein turnover, chaperones	NEP1-interacting protein 1 [Dendrobium catenatum]
gene-MA16_Dca018806	336	132	213	943	644	451	9.84408	3.84914	5.42676	27.8572	18.7134	12.9674	0.00028106	1.00877	up	--	--	--	--	--	--	--	--	Putative ripening-related protein 1 OS=Oryza sativa subsp. japonica OX=39947 GN=Os04g0364800 PE=3 SV=2	S	Function unknown	putative ripening-related protein 1 [Dendrobium catenatum]
gene-MA16_Dca012410	47	59	164	308	205	233	0.78761	1.19799	2.84582	5.71423	3.54236	4.23085	0.000210892	1.0235	up	--	--	--	--	--	--	--	WRKY DNA -binding domain	Probable WRKY transcription factor 65 OS=Arabidopsis thaliana OX=3702 GN=WRKY65 PE=2 SV=1	K	Transcription	probable WRKY transcription factor 65 isoform X1 [Dendrobium catenatum]
gene-MA16_Dca007796	6190	4291	8232	3622	4087	2989	178.94	123.847	207.439	105.55	117.03	84.6829	8.78e-08	-0.911726	down	--	--	--	--	--	--	--	--	--	--	--	hypothetical protein MA16_Dca007796 [Dendrobium catenatum]
gene-MA16_Dca007926	138	184	211	346	266	389	1.50969	2.01601	2.01496	3.8357	2.89743	4.20062	0.000719374	0.647928	up	[T]	Signal transduction mechanisms	Cellular Component: plasma membrane (GO:0005886);; Cellular Component: integral component of membrane (GO:0016021);;	--	--	[R]	General function prediction only	Ankyrin repeats (3 copies);; Domain of unknown function;; Ankyrin repeats (many copies);; Ankyrin repeats (many copies);; Ankyrin repeat;; Ankyrin repeat	Ankyrin repeat-containing protein At2g01680 OS=Arabidopsis thaliana OX=3702 GN=At2g01680 PE=2 SV=1	S	Function unknown	Ankyrin repeat-containing protein [Dendrobium catenatum]
gene-MA16_Dca015901	252	458	553	988	898	724	2.48462	4.30886	4.58475	9.7081	9.32628	6.88934	7.40175e-05	0.785647	up	--	--	Molecular Function: GTPase activity (GO:0003924);; Molecular Function: structural constituent of cytoskeleton (GO:0005200);; Molecular Function: GTP binding (GO:0005525);; Cellular Component: cytoplasm (GO:0005737);; Cellular Component: microtubule (GO:0005874);; Biological Process: microtubule-based process (GO:0007017);;	K07375|1.27766e-150|nnu:104607854|K07375 tubulin beta | (RefSeq) tubulin beta-1 chain	Phagosome (ko04145)	[Z]	Cytoskeleton	Tubulin/FtsZ family, GTPase domain	Tubulin beta-2 chain OS=Triticum aestivum OX=4565 GN=TUBB2 PE=2 SV=1	Z	Cytoskeleton	Tubulin beta-1 chain [Dendrobium catenatum]
gene-MA16_Dca012749	371	621	482	1052	1135	893	2.95241	4.93012	3.34343	8.4449	8.95359	6.97359	7.26372e-05	0.766859	up	[O]	Posttranslational modification, protein turnover, chaperones	Molecular Function: serine-type endopeptidase activity (GO:0004252);; Cellular Component: cell wall (GO:0005618);; Biological Process: proteolysis (GO:0006508);;	--	--	--	--	Subtilase family;; PA domain;; Peptidase inhibitor I9	Subtilisin-like protease SBT1.5 OS=Arabidopsis thaliana OX=3702 GN=SBT1.5 PE=2 SV=1	O	Posttranslational modification, protein turnover, chaperones	subtilisin-like protease SBT1.5 [Dendrobium catenatum]
gene-MA16_Dca008227	71	25	64	131	119	139	0.426118	0.144624	0.332484	0.789029	0.704897	0.817289	0.00623793	0.782858	up	[K]	Transcription	--	--	--	[T]	Signal transduction mechanisms	NB-ARC domain;; Leucine rich repeat;; Leucine Rich repeats (2 copies)	Putative disease resistance protein RGA1 OS=Solanum bulbocastanum OX=147425 GN=RGA1 PE=2 SV=2	S	Function unknown	Putative disease resistance protein RGA1 [Dendrobium catenatum]
gene-MA16_Dca011342	47	48	83	22	34	20	3.52891	3.65471	5.48396	1.66093	2.5083	1.48631	0.000786352	-0.982846	down	--	--	--	--	--	[S]	Function unknown	Oxidoreductase-like protein, N-terminal	--	S	Function unknown	hypothetical protein MA16_Dca011342 [Dendrobium catenatum]
gene-MA16_Dca014713	50	54	322	53	28	31	1.65213	1.81006	9.44041	1.78735	0.918473	0.996387	0.00125633	-1.03546	down	--	--	Molecular Function: DNA binding (GO:0003677);; Molecular Function: transcription factor activity, sequence-specific DNA binding (GO:0003700);; Cellular Component: nucleus (GO:0005634);; Biological Process: regulation of transcription, DNA-templated (GO:0006355);;	--	--	--	--	AP2 domain	Ethylene-responsive transcription factor 7 OS=Arabidopsis thaliana OX=3702 GN=ERF7 PE=1 SV=1	K	Transcription	Ethylene-responsive transcription factor 3 [Dendrobium catenatum]
gene-MA16_Dca026448	279	164	450	155	160	152	15.3047	8.96902	21.5027	8.53285	8.68437	8.14395	0.00013067	-0.912661	down	--	--	Molecular Function: calcium ion binding (GO:0005509);;	K16465|6.1693e-41|egu:105045379|K16465 centrin-1 | (RefSeq) calcium-binding protein KIC-like	--	[ZD]	Cytoskeleton;; Cell cycle control, cell division, chromosome partitioning	EF-hand domain pair	Calcium-binding protein KRP1 OS=Arabidopsis thaliana OX=3702 GN=KRP1 PE=2 SV=1	DTZ	Cell cycle control, cell division, chromosome partitioning;; Signal transduction mechanisms;; Cytoskeleton	calcium-binding protein KIC-like isoform X1 [Dendrobium catenatum]
gene-MA16_Dca017703	998	1182	1231	755	789	917	9.94491	10.5985	10.3512	7.39539	7.21514	8.83526	1.17859e-06	-0.645753	down	[I]	Lipid transport and metabolism	Molecular Function: hydrolase activity (GO:0016787);;	--	--	[R]	General function prediction only	Alpha/beta hydrolase family;; alpha/beta hydrolase fold;; Serine aminopeptidase, S33;; DNA photolyase	--	S	Function unknown	hypothetical protein MA16_Dca017703 [Dendrobium catenatum]
gene-MA16_Dca007367	376	424	242	135	300	92	5.21265	5.86947	2.92521	1.87977	4.12349	1.24463	0.00394802	-0.855093	down	[G]	Carbohydrate transport and metabolism	Biological Process: metabolic process (GO:0008152);; Molecular Function: transferase activity, transferring hexosyl groups (GO:0016758);;	K13495|2.67782e-107|egu:105036092|K13495 cis-zeatin O-glucosyltransferase [EC:2.4.1.215] | (RefSeq) putative cis-zeatin O-glucosyltransferase	Zeatin biosynthesis (ko00908)	[GC]	Carbohydrate transport and metabolism;; Energy production and conversion	UDP-glucoronosyl and UDP-glucosyl transferase;; Glycosyltransferase family 28 C-terminal domain	Cis-zeatin O-glucosyltransferase 2 OS=Zea mays OX=4577 GN=CISZOG2 PE=1 SV=1	S	Function unknown	cis-zeatin O-glucosyltransferase 2-like [Dendrobium catenatum]
gene-MA16_Dca000336	5268	4895	6588	3516	3752	4243	100.363	93.0723	109.401	67.5376	70.8337	79.3044	1.88029e-11	-0.716803	down	--	--	Cellular Component: photosystem I (GO:0009522);; Cellular Component: chloroplast thylakoid membrane (GO:0009535);; Biological Process: photosynthesis, light harvesting (GO:0009765);; Cellular Component: integral component of membrane (GO:0016021);; Molecular Function: chlorophyll binding (GO:0016168);; Biological Process: protein-chromophore linkage (GO:0018298);; Molecular Function: metal ion bi…	K08912|1.21021e-108|pvu:PHAVU_004G093100g|K08912 light-harvesting complex II chlorophyll a/b binding protein 1 | (RefSeq) hypothetical protein	Photosynthesis - antenna proteins (ko00196)	--	--	Chlorophyll A-B binding protein	Chlorophyll a-b binding protein 2, chloroplastic OS=Oryza sativa subsp. japonica OX=39947 GN=CAB2R PE=2 SV=2	J	Translation, ribosomal structure and biogenesis	Chlorophyll a-b binding protein 2, chloroplastic [Dendrobium catenatum]
gene-MA16_Dca014367	14	22	54	73	117	145	0.270876	0.377347	0.831028	1.29302	2.04356	2.51522	0.000119452	1.16958	up	[IR]	Lipid transport and metabolism;; General function prediction only	Molecular Function: hydrolase activity (GO:0016787);;	--	--	--	--	GDSL-like Lipase/Acylhydrolase	GDSL esterase/lipase At5g45670 OS=Arabidopsis thaliana OX=3702 GN=At5g45670 PE=2 SV=1	S	Function unknown	GDSL esterase/lipase [Dendrobium catenatum]
gene-MA16_Dca025435	362	324	717	288	286	276	12.6542	11.2809	21.8267	10.127	9.88283	9.4443	7.86291e-05	-0.780572	down	--	--	Cellular Component: plasma membrane (GO:0005886);;	--	--	--	--	--	--	S	Function unknown	hypothetical protein MA16_Dca025435 [Dendrobium catenatum]
gene-MA16_Dca017195	17	8	17	81	36	61	1.08502	0.486854	0.954297	5.5002	2.38617	3.98764	0.000405423	1.11419	up	--	--	--	--	--	--	--	--	--	--	--	hypothetical protein MA16_Dca017195 [Dendrobium catenatum]
gene-MA16_Dca014632	2288	2608	2375	4681	4193	4244	10.9766	13.1893	10.0819	22.7492	19.9214	20.0173	1.75182e-05	0.601085	up	[N]	Cell motility	Cellular Component: plasma membrane (GO:0005886);; Molecular Function: zinc ion binding (GO:0008270);; Cellular Component: integral component of membrane (GO:0016021);; Molecular Function: cellulose synthase (UDP-forming) activity (GO:0016760);; Biological Process: cellulose biosynthetic process (GO:0030244);; Biological Process: cell wall organization (GO:0071555);;	K10999|0|pda:103711912|K10999 cellulose synthase A [EC:2.4.1.12] | (RefSeq) probable cellulose synthase A catalytic subunit 5 [UDP-forming]	--	--	--	Cellulose synthase;; Zinc-binding RING-finger;; Glycosyl transferase family group 2	Probable cellulose synthase A catalytic subunit 5 [UDP-forming] OS=Oryza sativa subsp. japonica OX=39947 GN=CESA5 PE=2 SV=1	M	Cell wall/membrane/envelope biogenesis	probable cellulose synthase A catalytic subunit 5 [UDP-forming] [Dendrobium catenatum]
gene-MA16_Dca014305	89	97	141	194	179	237	0.900227	0.979597	1.24071	1.98133	1.79777	2.3538	0.00141077	0.639684	up	--	--	Cellular Component: plastid (GO:0009536);;	--	--	--	--	--	BTB/POZ domain-containing protein At1g63850 OS=Arabidopsis thaliana OX=3702 GN=At1g63850 PE=1 SV=1	S	Function unknown	BTB/POZ domain-containing protein At1g63850 [Dendrobium catenatum]
gene-MA16_Dca018025	1086	1190	1754	2409	2901	3189	3.50353	3.84179	4.90674	7.91524	9.26957	10.108	3.65498e-11	0.860652	up	[L]	Replication, recombination and repair	Molecular Function: DNA binding (GO:0003677);; Molecular Function: RNA binding (GO:0003723);; Molecular Function: helicase activity (GO:0004386);; Molecular Function: ribonuclease III activity (GO:0004525);; Molecular Function: ATP binding (GO:0005524);; Biological Process: RNA processing (GO:0006396);; Biological Process: rRNA catabolic process (GO:0016075);; Biological Process: RNA phosphodiest…	K11592|0|pda:103702762|K11592 endoribonuclease Dicer [EC:3.1.26.-] | (RefSeq) endoribonuclease Dicer homolog 1	--	[A]	RNA processing and modification	Ribonuclease III domain;; Ribonuclease-III-like;; Dicer dimerisation domain;; PAZ domain;; Helicase conserved C-terminal domain;; double strand RNA binding domain from DEAD END PROTEIN 1;; Double-stranded RNA binding motif;; DEAD/DEAH box helicase;; Type III restriction enzyme, res subunit	Endoribonuclease Dicer homolog 1 OS=Oryza sativa subsp. japonica OX=39947 GN=DCL1 PE=3 SV=1	L	Replication, recombination and repair	endoribonuclease Dicer homolog 1 [Dendrobium catenatum]
gene-MA16_Dca004693	101	104	197	226	261	279	2.35083	2.42654	4.00314	5.31476	5.9364	6.35521	0.0009581	0.680098	up	[J]	Translation, ribosomal structure and biogenesis	Molecular Function: nucleotide binding (GO:0000166);; Molecular Function: nucleic acid binding (GO:0003676);;	--	--	[R]	General function prediction only	RNA recognition motif. (a.k.a. RRM, RBD, or RNP domain)	Glycine-rich RNA-binding protein 3, mitochondrial OS=Arabidopsis thaliana OX=3702 GN=RBG3 PE=1 SV=1	S	Function unknown	glycine-rich RNA-binding protein 1-like [Dendrobium catenatum]
gene-MA16_Dca006117	1433	1387	1735	533	585	572	48.2198	46.5952	50.9046	18.0655	19.5094	18.8628	1.25769e-44	-1.57852	down	[M]	Cell wall/membrane/envelope biogenesis	Molecular Function: transporter activity (GO:0005215);; Cellular Component: mitochondrion (GO:0005739);; Cellular Component: vacuolar membrane (GO:0005774);; Cellular Component: endoplasmic reticulum (GO:0005783);; Cellular Component: Golgi apparatus (GO:0005794);; Cellular Component: plasma membrane (GO:0005886);; Biological Process: transport (GO:0006810);; Biological Process: response to heat …	K03098|3.37705e-83|egu:105050712|K03098 apolipoprotein D and lipocalin family protein | (RefSeq) temperature-induced lipocalin-1	--	[M]	Cell wall/membrane/envelope biogenesis	Lipocalin-like domain;; Lipocalin / cytosolic fatty-acid binding protein family	Temperature-induced lipocalin-1 OS=Arabidopsis thaliana OX=3702 GN=TIL PE=1 SV=1	M	Cell wall/membrane/envelope biogenesis	temperature-induced lipocalin-1-like [Dendrobium catenatum]
Dendrobium_catenatum_newGene_34726	68	88	168	285	311	358	1.38265	1.79293	2.98579	5.86955	6.29747	7.18431	4.30408e-08	1.21454	up	[G]	Carbohydrate transport and metabolism	--	K05349|7.96806e-129|pda:103697810|K05349 beta-glucosidase [EC:3.2.1.21] | (RefSeq) beta-glucosidase BoGH3B-like	Cyanoamino acid metabolism (ko00460);; Starch and sucrose metabolism (ko00500);; Phenylpropanoid biosynthesis (ko00940)	--	--	Glycosyl hydrolase family 3 C-terminal domain	Probable beta-D-xylosidase 5 OS=Arabidopsis thaliana OX=3702 GN=BXL5 PE=2 SV=2	G	Carbohydrate transport and metabolism	uncharacterized protein LOC110109642 [Dendrobium catenatum]
gene-MA16_Dca028583	7	9	11	54	76	62	0.214818	0.297584	0.330256	1.8701	2.61292	2.10161	2.06756e-08	1.70349	up	--	--	--	--	--	--	--	Cotton fibre expressed protein	--	S	Function unknown	uncharacterized protein LOC110098362 [Dendrobium catenatum]
gene-MA16_Dca017834	324	407	508	828	1016	915	2.89036	3.61808	3.92853	7.43158	8.97673	7.9945	2.13441e-11	0.923089	up	[R]	General function prediction only	--	--	--	[Z]	Cytoskeleton	Tetratricopeptide repeat;; Tetratricopeptide repeat;; Tetratricopeptide repeat;; Tetratricopeptide repeat;; Tetratricopeptide repeat;; Tetratricopeptide repeat;; Tetratricopeptide repeat;; Tetratricopeptide repeat;; TPR repeat;; Soluble NSF attachment protein, SNAP;; Uncharacterized protein conserved in bacteria (DUF2225)	Protein KINESIN LIGHT CHAIN-RELATED 2 OS=Arabidopsis thaliana OX=3702 GN=KLCR2 PE=1 SV=1	S	Function unknown	protein KINESIN LIGHT CHAIN-RELATED 2-like [Dendrobium catenatum]
gene-MA16_Dca013201	156	199	356	176	143	145	2.4132	2.45189	4.90648	2.89761	1.69593	1.71569	0.00230574	-0.664914	down	[GI]	Carbohydrate transport and metabolism;; Lipid transport and metabolism	Cellular Component: cell wall (GO:0005618);; Cellular Component: integral component of membrane (GO:0016021);; Molecular Function: pectinesterase activity (GO:0030599);; Biological Process: cell wall modification (GO:0042545);; Molecular Function: aspartyl esterase activity (GO:0045330);; Biological Process: pectin catabolic process (GO:0045490);;	--	--	--	--	Pectinesterase	Probable pectinesterase 68 OS=Arabidopsis thaliana OX=3702 GN=PME68 PE=2 SV=1	G	Carbohydrate transport and metabolism	probable pectinesterase 68 [Dendrobium catenatum]
gene-MA16_Dca013328	59	40	71	121	131	129	0.49066	0.326095	0.510875	1.01115	1.08316	1.05066	0.000705632	0.811452	up	--	--	--	--	--	--	--	Domain of unknown function (DUF3527)	--	S	Function unknown	uncharacterized protein LOC110099787 isoform X1 [Dendrobium catenatum]
gene-MA16_Dca013732	1905	2245	1822	4155	4576	3675	72.1343	84.8586	60.1534	158.676	171.73	136.537	4.0688e-06	0.768704	up	--	--	--	--	--	--	--	--	--	S	Function unknown	uncharacterized protein LOC110097060 [Dendrobium catenatum]
gene-MA16_Dca003694	678	644	913	1642	1317	1713	9.28505	8.81046	10.9053	22.6976	17.8952	23.0368	2.57739e-10	0.835078	up	[E]	Amino acid transport and metabolism	Molecular Function: serine-type carboxypeptidase activity (GO:0004185);; Molecular Function: transferase activity, transferring acyl groups other than amino-acyl groups (GO:0016747);; Biological Process: secondary metabolic process (GO:0019748);; Biological Process: proteolysis involved in cellular protein catabolic process (GO:0051603);;	K16297|0|egu:105051074|K16297 serine carboxypeptidase-like clade II [EC:3.4.16.-] | (RefSeq) serine carboxypeptidase-like 45	--	[OE]	Posttranslational modification, protein turnover, chaperones;; Amino acid transport and metabolism	Serine carboxypeptidase	Serine carboxypeptidase-like 45 OS=Arabidopsis thaliana OX=3702 GN=SCPL45 PE=2 SV=1	E	Amino acid transport and metabolism	serine carboxypeptidase-like 45 [Dendrobium catenatum]
gene-MA16_Dca013008	1078	842	1139	1953	1791	2113	51.8779	67.5951	48.1418	103.999	100.697	116.46	1.17994e-06	0.69237	up	--	--	--	--	--	--	--	--	--	--	--	hypothetical protein MA16_Dca013008 [Dendrobium catenatum]
Dendrobium_catenatum_newGene_32606	109	172	250	143	85	106	1.41456	2.22535	2.81646	1.85537	1.07883	1.34088	0.00596709	-0.679351	down	[R]	General function prediction only	--	--	--	--	--	Tetratricopeptide repeat;; Tetratricopeptide repeat;; Tetratricopeptide repeat;; Tetratricopeptide repeat;; Tetratricopeptide repeat;; Tetratricopeptide repeat	Protein SULFUR DEFICIENCY-INDUCED 1 OS=Arabidopsis thaliana OX=3702 GN=SDI1 PE=2 SV=1	S	Function unknown	protein SULFUR DEFICIENCY-INDUCED 1-like isoform X1 [Dendrobium catenatum]
gene-MA16_Dca023911	387	334	470	256	272	298	6.41048	5.51917	6.77773	4.27456	4.45886	4.83934	1.21318e-05	-0.679151	down	--	--	--	K18211|1.45126e-85|pda:103697631|K18211 synaptosomal-associated protein 25 | (RefSeq) SNAP25 homologous protein SNAP33-like	--	[U]	Intracellular trafficking, secretion, and vesicular transport	--	SNAP25 homologous protein SNAP33 OS=Arabidopsis thaliana OX=3702 GN=SNAP33 PE=1 SV=1	U	Intracellular trafficking, secretion, and vesicular transport	putative SNAP25 homologous protein SNAP30 isoform X1 [Dendrobium catenatum]
gene-MA16_Dca010587	1878	2950	2745	1655	2152	1629	19.2741	30.2123	24.5541	17.1176	21.8816	16.4021	0.00020162	-0.626953	down	[G]	Carbohydrate transport and metabolism	Molecular Function: phosphomannomutase activity (GO:0004615);; Cellular Component: cytosol (GO:0005829);; Biological Process: carbohydrate metabolic process (GO:0005975);; Cellular Component: chloroplast stroma (GO:0009570);;	--	--	[G]	Carbohydrate transport and metabolism	Phosphoglucomutase/phosphomannomutase, alpha/beta/alpha domain I;; Phosphoglucomutase/phosphomannomutase, alpha/beta/alpha domain II;; Phosphoglucomutase/phosphomannomutase, alpha/beta/alpha domain III	--	G	Carbohydrate transport and metabolism	uncharacterized protein LOC110100273 [Dendrobium catenatum]
gene-MA16_Dca008814	3	21	45	303	216	216	0.021443	0.210447	0.396816	3.12416	2.18547	2.1614	1.90611e-10	1.98963	up	[T]	Signal transduction mechanisms	--	K12116|0|pda:103695941|K12116 flavin-binding kelch repeat F-box protein 1 | (RefSeq) adagio-like protein 3	Circadian rhythm - plant (ko04712)	--	--	Galactose oxidase, central domain;; Galactose oxidase, central domain;; Kelch motif;; Kelch motif;; Kelch motif;; Kelch motif;; PAS domain;; PAS fold;; PAS fold;; F-box domain	Adagio-like protein 3 OS=Oryza sativa subsp. japonica OX=39947 GN=Os11g0547000 PE=2 SV=2	O	Posttranslational modification, protein turnover, chaperones	adagio-like protein 3 [Dendrobium catenatum]
gene-MA16_Dca012709	253	295	341	234	215	176	4.62888	5.38242	5.44443	4.32325	3.89755	3.1506	0.000210245	-0.64688	down	--	--	Molecular Function: structural constituent of ribosome (GO:0003735);; Cellular Component: mitochondrial inner membrane (GO:0005743);; Biological Process: translation (GO:0006412);; Molecular Function: coenzyme A transmembrane transporter activity (GO:0015228);; Cellular Component: integral component of membrane (GO:0016021);; Biological Process: coenzyme A transmembrane transport (GO:0035349);;	K15084|3.75995e-168|pda:103696157|K15084 solute carrier family 25 (mitochondrial carrier protein), member 16 | (RefSeq) mitochondrial substrate carrier family protein P	--	[C]	Energy production and conversion	Mitochondrial carrier protein	Mitochondrial carrier protein CoAc1 OS=Zea mays OX=4577 GN=COAC1 PE=2 SV=1	S	Function unknown	mitochondrial substrate carrier family protein P [Dendrobium catenatum]
gene-MA16_Dca016289	100	122	146	349	316	337	3.00622	3.64429	3.83218	10.5894	9.41601	9.95873	4.73563e-12	1.16194	up	--	--	--	--	--	--	--	Cotton fibre expressed protein	--	S	Function unknown	uncharacterized protein LOC110109939 [Dendrobium catenatum]
gene-MA16_Dca024988	59	29	66	135	89	150	0.617154	0.253192	0.555723	1.44439	1.13685	1.36033	0.0037699	0.811012	up	--	--	--	--	--	--	--	Chalcone isomerase like;; Chalcone-flavanone isomerase	Fatty-acid-binding protein 2 OS=Arabidopsis thaliana OX=3702 GN=FAP2 PE=2 SV=2	S	Function unknown	fatty-acid-binding protein 2 [Dendrobium catenatum]
gene-MA16_Dca005448	51	56	61	115	137	137	0.924706	1.01443	0.971141	2.11949	2.46881	2.44202	0.000184525	0.858139	up	--	--	--	--	--	[R]	General function prediction only	Zinc finger C-x8-C-x5-C-x3-H type (and similar);; Torus domain	Zinc finger CCCH domain-containing protein 63 OS=Oryza sativa subsp. japonica OX=39947 GN=Os11g0472000 PE=2 SV=2	S	Function unknown	Zinc finger CCCH domain-containing protein 63 [Dendrobium catenatum]
gene-MA16_Dca021125	336	449	353	305	208	164	3.3161	4.42053	3.03426	3.0339	2.03455	1.58377	0.00051141	-0.816129	down	--	--	Cellular Component: mitochondrion (GO:0005739);; Cellular Component: integral component of membrane (GO:0016021);; Biological Process: transmembrane transport (GO:0055085);;	K13754|0|pda:103716304|K13754 solute carrier family 24 (sodium/potassium/calcium exchanger), member 6 | (RefSeq) cation/calcium exchanger 4-like	--	[P]	Inorganic ion transport and metabolism	Sodium/calcium exchanger protein	Cation/calcium exchanger 4 OS=Arabidopsis thaliana OX=3702 GN=CCX4 PE=2 SV=1	P	Inorganic ion transport and metabolism	cation/calcium exchanger 4-like isoform X1 [Dendrobium catenatum]
gene-MA16_Dca017307	16	20	28	58	84	70	0.338575	0.412431	0.515902	1.26452	1.78682	1.48027	8.80204e-05	1.12211	up	--	--	--	K09422|3.41774e-115|egu:105058421|K09422 myb proto-oncogene protein, plant | (RefSeq) transcription repressor MYB6-like	--	[K]	Transcription	Myb-like DNA-binding domain;; Myb-like DNA-binding domain	Transcription factor MYB93 OS=Arabidopsis thaliana OX=3702 GN=MYB93 PE=1 SV=1	K	Transcription	transcription factor MYB39-like [Dendrobium catenatum]
gene-MA16_Dca006538	122	191	302	691	707	581	0.641699	0.882487	1.71917	3.80414	3.86938	2.49133	8.64732e-12	1.36671	up	[R]	General function prediction only	--	--	--	[BK]	Chromatin structure and dynamics;; Transcription	SET domain	Histone-lysine N-methyltransferase ATXR7 OS=Arabidopsis thaliana OX=3702 GN=ATXR7 PE=2 SV=1	S	Function unknown	Histone-lysine N-methyltransferase ATX1 [Dendrobium catenatum]
Dendrobium_catenatum_newGene_34790	171	218	280	522	527	532	1.27702	1.56831	1.78477	3.63868	3.80448	3.76914	4.07349e-12	1.00134	up	--	--	--	--	--	--	--	WRKY DNA -binding domain	Probable WRKY transcription factor 3 OS=Arabidopsis thaliana OX=3702 GN=WRKY3 PE=2 SV=1	K	Transcription	probable WRKY transcription factor 4 isoform X2 [Dendrobium catenatum]
gene-MA16_Dca018744	67	62	76	129	159	139	0.7745	0.908188	0.784491	1.24014	1.61725	1.46649	0.00089072	0.738515	up	[HR]	Coenzyme transport and metabolism;; General function prediction only	--	--	--	--	--	Alpha/beta hydrolase family;; alpha/beta hydrolase fold;; Serine aminopeptidase, S33	Putative methylesterase 14, chloroplastic OS=Arabidopsis thaliana OX=3702 GN=MES14 PE=1 SV=1	S	Function unknown	Putative methylesterase 14, chloroplastic [Dendrobium catenatum]
gene-MA16_Dca007673	144	142	248	100	156	101	2.09532	2.0604	3.15455	1.46539	2.23728	1.42796	0.00659001	-0.632117	down	--	--	Biological Process: amino acid transmembrane transport (GO:0003333);; Molecular Function: amino acid transmembrane transporter activity (GO:0015171);; Cellular Component: integral component of membrane (GO:0016021);;	K14209|2.28249e-162|mus:104000177|K14209 solute carrier family 36 (proton-coupled amino acid transporter) | (RefSeq) amino acid transporter ANT1	--	[E]	Amino acid transport and metabolism	Transmembrane amino acid transporter protein	Amino acid transporter ANT1 OS=Arabidopsis thaliana OX=3702 GN=ANT1 PE=1 SV=1	E	Amino acid transport and metabolism	amino acid transporter ANT1-like [Dendrobium catenatum]
gene-MA16_Dca015652	1246	926	785	557	609	665	13.7645	10.2052	7.55692	6.20036	6.66563	7.20157	0.000174506	-0.817855	down	[O]	Posttranslational modification, protein turnover, chaperones	Biological Process: single-organism process (GO:0044699);;	--	--	[O]	Posttranslational modification, protein turnover, chaperones	DnaJ domain;; Thioredoxin-like domain;; Thioredoxin	DnaJ protein ERDJ3A OS=Oryza sativa subsp. japonica OX=39947 GN=ERDJ3A PE=1 SV=2	O	Posttranslational modification, protein turnover, chaperones	dnaJ protein ERDJ3A [Dendrobium catenatum]
gene-MA16_Dca004970	37	50	52	137	156	140	0.42991	0.622179	0.543242	1.74458	1.93548	1.7037	1.3624e-07	1.22097	up	[T]	Signal transduction mechanisms	Molecular Function: hydrolase activity (GO:0016787);;	--	--	[G]	Carbohydrate transport and metabolism	Calcineurin-like phosphoesterase;; Iron/zinc purple acid phosphatase-like protein C;; Purple acid Phosphatase, N-terminal domain	Probable purple acid phosphatase 20 OS=Arabidopsis thaliana OX=3702 GN=PAP20 PE=2 SV=1	S	Function unknown	putative purple acid phosphatase 20 [Dendrobium catenatum]
Dendrobium_catenatum_newGene_17905	247	275	246	468	467	579	1.94366	1.97794	1.67559	3.90646	3.50074	4.8465	0.000137176	0.693142	up	--	--	--	--	--	--	--	--	--	S	Function unknown	uncharacterized protein LOC110112808 isoform X1 [Dendrobium catenatum]
gene-MA16_Dca014304	230	122	198	472	588	543	1.91861	1.01829	1.43802	3.97544	4.86973	4.44997	2.87903e-07	1.14253	up	--	--	--	--	--	[K]	Transcription	Associated with HOX	Homeobox protein BEL1 homolog OS=Arabidopsis thaliana OX=3702 GN=BEL1 PE=1 SV=2	K	Transcription	Homeobox protein BEL1 like [Dendrobium catenatum]
gene-MA16_Dca022708	131	79	144	205	226	268	4.58523	2.74929	4.39387	7.23789	7.86394	9.21913	0.00295773	0.671695	up	--	--	--	--	--	--	--	--	Vascular-related unknown protein 1 OS=Arabidopsis thaliana OX=3702 GN=VUP1 PE=2 SV=1	S	Function unknown	uncharacterized protein LOC110101185 [Dendrobium catenatum]
gene-MA16_Dca002016	174	167	176	327	308	371	1.51779	1.44018	1.31994	3.1513	2.57027	3.33857	0.000155712	0.683059	up	[M]	Cell wall/membrane/envelope biogenesis	Molecular Function: protein serine/threonine kinase activity (GO:0004674);; Molecular Function: ATP binding (GO:0005524);; Biological Process: protein phosphorylation (GO:0006468);; Cellular Component: integral component of membrane (GO:0016021);;	--	--	--	--	Protein kinase domain;; Protein tyrosine kinase;; Leucine rich repeat;; Leucine rich repeat N-terminal domain;; Leucine Rich repeats (2 copies);; Leucine Rich Repeat	Probable LRR receptor-like serine/threonine-protein kinase At5g45780 OS=Arabidopsis thaliana OX=3702 GN=At5g45780 PE=2 SV=1	S	Function unknown	probable LRR receptor-like serine/threonine-protein kinase At5g45780 isoform X1 [Dendrobium catenatum]
Dendrobium_catenatum_newGene_31177	176	191	149	354	316	456	1.10982	1.20121	0.818448	2.2574	1.97787	2.82765	0.000437258	0.772944	up	[T]	Signal transduction mechanisms	--	--	--	--	--	Protein tyrosine kinase;; Protein kinase domain;; S-locus glycoprotein domain;; D-mannose binding lectin;; PAN-like domain	Receptor-like serine/threonine-protein kinase SD1-8 OS=Arabidopsis thaliana OX=3702 GN=SD18 PE=1 SV=1	T	Signal transduction mechanisms	receptor-like serine/threonine-protein kinase SD1-8 isoform X1 [Dendrobium catenatum]
gene-MA16_Dca025720	148	142	200	382	415	439	3.643	3.48456	4.28861	9.49835	10.1354	10.5991	6.94741e-12	1.07268	up	--	--	--	--	--	--	--	zinc-finger of the FCS-type, C2-C2	Protein MARD1 OS=Arabidopsis thaliana OX=3702 GN=MARD1 PE=2 SV=2	S	Function unknown	protein MARD1-like [Dendrobium catenatum]
gene-MA16_Dca005122	79	82	79	182	175	189	0.816751	0.812238	0.755142	2.15234	1.71996	1.90464	5.93914e-05	0.85174	up	--	--	--	K08472|0|pda:103721861|K08472 mlo protein | (RefSeq) MLO-like protein 14	--	--	--	Mlo family	MLO-like protein 11 OS=Arabidopsis thaliana OX=3702 GN=MLO11 PE=2 SV=1	D	Cell cycle control, cell division, chromosome partitioning	MLO-like protein 11 [Dendrobium catenatum]
gene-MA16_Dca019352	18	19	29	67	57	63	0.269051	0.294633	0.387727	1.04568	0.877292	0.957623	0.000625524	0.96957	up	--	--	--	--	--	--	--	PB1 domain	--	S	Function unknown	uncharacterized protein LOC110110857 [Dendrobium catenatum]
gene-MA16_Dca001439	843	666	1611	535	792	688	8.03472	7.02717	12.3288	7.37529	10.1883	9.22005	0.00101531	-0.685392	down	[H]	Coenzyme transport and metabolism	--	K14156|0|pda:103704865|K14156 choline/ethanolamine kinase [EC:2.7.1.32 2.7.1.82] | (RefSeq) probable choline kinase 2	Glycerophospholipid metabolism (ko00564)	[M]	Cell wall/membrane/envelope biogenesis	Choline/ethanolamine kinase;; Phosphotransferase enzyme family	Probable choline kinase 2 OS=Arabidopsis thaliana OX=3702 GN=At1g74320 PE=2 SV=1	M	Cell wall/membrane/envelope biogenesis	probable choline kinase 2 [Dendrobium catenatum]
gene-MA16_Dca019855	2768	3085	3377	2122	2257	2403	10.3936	11.567	11.0731	8.03631	8.39543	8.8483	2.88816e-09	-0.630472	down	[G]	Carbohydrate transport and metabolism	Molecular Function: inorganic phosphate transmembrane transporter activity (GO:0005315);; Cellular Component: chloroplast inner membrane (GO:0009706);; Biological Process: xanthophyll cycle (GO:0010028);; Molecular Function: L-ascorbic acid transporter activity (GO:0015229);; Biological Process: L-ascorbic acid transport (GO:0015882);; Cellular Component: integral component of membrane (GO:001602…	--	--	[G]	Carbohydrate transport and metabolism	Major Facilitator Superfamily;; Sugar (and other) transporter	Probable anion transporter 4, chloroplastic OS=Oryza sativa subsp. japonica OX=39947 GN=PHT4;4 PE=2 SV=1	G	Carbohydrate transport and metabolism	putative anion transporter 4, chloroplastic [Dendrobium catenatum]
gene-MA16_Dca012569	145	197	214	396	385	495	0.861792	1.17236	1.11309	2.38217	2.27523	2.89889	1.43792e-07	0.923167	up	[K]	Transcription	--	--	--	--	--	Protein kinase domain;; Leucine rich repeat;; Leucine Rich repeats (2 copies);; Protein tyrosine kinase;; Leucine rich repeat N-terminal domain;; Leucine Rich Repeat	LRR receptor-like serine/threonine-protein kinase OS=Arabidopsis thaliana OX=3702 GN=RGI3 PE=1 SV=1	S	Function unknown	probable LRR receptor-like serine/threonine-protein kinase At4g26540 [Dendrobium catenatum]
gene-MA16_Dca024719	189	124	164	324	404	389	2.06679	1.34587	1.56237	3.56896	4.38462	4.17978	2.84474e-05	0.885146	up	[G]	Carbohydrate transport and metabolism	--	K00873|0|pda:103704679|K00873 pyruvate kinase [EC:2.7.1.40] | (RefSeq) pyruvate kinase isozyme G, chloroplastic	Glycolysis / Gluconeogenesis (ko00010);; Purine metabolism (ko00230);; Pyruvate metabolism (ko00620);; Carbon metabolism (ko01200);; Biosynthesis of amino acids (ko01230)	[G]	Carbohydrate transport and metabolism	Pyruvate kinase, barrel domain;; Pyruvate kinase, alpha/beta domain	Pyruvate kinase isozyme G, chloroplastic OS=Nicotiana tabacum OX=4097 PE=2 SV=1	G	Carbohydrate transport and metabolism	pyruvate kinase isozyme G, chloroplastic-like [Dendrobium catenatum]
gene-MA16_Dca020380	321	377	401	224	269	242	5.86599	6.86399	6.383	4.11244	4.86998	4.3247	6.05091e-06	-0.729599	down	--	--	--	--	--	--	--	Domain of unknown function (DUF1995)	--	S	Function unknown	hypothetical protein MA16_Dca020380 [Dendrobium catenatum]
Dendrobium_catenatum_newGene_31229	53	57	68	147	170	167	0.765914	0.864428	0.873062	2.07398	2.03969	2.31971	4.62772e-07	1.08592	up	[P]	Inorganic ion transport and metabolism	Cellular Component: nucleus (GO:0005634);;	K01537|1.81389e-20|egu:105039309|K01537 Ca2+-transporting ATPase [EC:3.6.3.8] | (RefSeq) calcium-transporting ATPase 8, plasma membrane-type	--	[P]	Inorganic ion transport and metabolism	--	Probable U3 small nucleolar RNA-associated protein 11 OS=Oryza sativa subsp. japonica OX=39947 GN=Os01g0810000 PE=2 SV=2	S	Function unknown	putative calcium-transporting ATPase 7, plasma membrane-type [Dendrobium catenatum]
Dendrobium_catenatum_newGene_30987	399	343	298	1217	1215	1142	7.66071	6.55631	4.97508	23.5532	23.1114	21.506	2.82547e-13	1.39361	up	--	--	--	--	--	--	--	zinc-finger of the FCS-type, C2-C2	Protein MARD1 OS=Arabidopsis thaliana OX=3702 GN=MARD1 PE=2 SV=2	S	Function unknown	uncharacterized protein LOC110101833 [Dendrobium catenatum]
gene-MA16_Dca023064	10781	10570	11077	7296	8018	8267	222.146	219.218	199.212	147.583	158.579	161.223	2.00517e-07	-0.64933	down	[C]	Energy production and conversion	Molecular Function: plastoquinol--plastocyanin reductase activity (GO:0009496);; Biological Process: photosynthesis (GO:0015979);; Cellular Component: integral component of membrane (GO:0016021);; Cellular Component: thylakoid membrane (GO:0042651);; Molecular Function: electron transporter, transferring electrons within cytochrome b6/f complex of photosystem II activity (GO:0045158);; Molecular …	K02636|1.91672e-121|pda:103723659|K02636 cytochrome b6-f complex iron-sulfur subunit [EC:1.10.9.1] | (RefSeq) cytochrome b6-f complex iron-sulfur subunit, chloroplastic	Photosynthesis (ko00195)	[C]	Energy production and conversion	Cytochrome B6-F complex Fe-S subunit;; Rieske [2Fe-2S] domain	Cytochrome b6-f complex iron-sulfur subunit, chloroplastic OS=Fritillaria agrestis OX=64177 GN=petC PE=2 SV=1	C	Energy production and conversion	cytochrome b6-f complex iron-sulfur subunit, chloroplastic [Dendrobium catenatum]
gene-MA16_Dca013198	1366	1289	920	3000	2246	2345	16.5688	15.4904	9.6512	36.5686	26.8428	27.9634	0.000499842	0.734501	up	[G]	Carbohydrate transport and metabolism	Biological Process: anion transport (GO:0006820);; Cellular Component: integral component of membrane (GO:0016021);; Molecular Function: transmembrane transporter activity (GO:0022857);; Biological Process: transmembrane transport (GO:0055085);;	K13783|0|mus:103993281|K13783 MFS transporter, OPA family, solute carrier family 37 (glycerol-3-phosphate transporter), member 1/2 | (RefSeq) putative glycerol-3-phosphate transporter 1	--	[G]	Carbohydrate transport and metabolism	Major Facilitator Superfamily	Putative glycerol-3-phosphate transporter 1 OS=Arabidopsis thaliana OX=3702 GN=At3g47420 PE=2 SV=1	G	Carbohydrate transport and metabolism	putative glycerol-3-phosphate transporter 1 [Dendrobium catenatum]
gene-MA16_Dca009442	13	14	54	86	85	76	0.323174	0.344411	1.28632	2.40617	2.26195	2.12193	0.0022697	0.947557	up	[T]	Signal transduction mechanisms	Molecular Function: calcium ion binding (GO:0005509);; Cellular Component: plasma membrane (GO:0005886);;	K06268|3.45665e-117|pda:103711181|K06268 serine/threonine-protein phosphatase 2B regulatory subunit | (RefSeq) calcineurin B-like protein 7	--	[T]	Signal transduction mechanisms	EF hand;; EF-hand domain;; EF-hand domain pair;; EF hand;; EF-hand domain pair	Calcineurin B-like protein 7 OS=Oryza sativa subsp. japonica OX=39947 GN=CBL7 PE=2 SV=1	DTZ	Cell cycle control, cell division, chromosome partitioning;; Signal transduction mechanisms;; Cytoskeleton	calcineurin B-like protein 7 isoform X2 [Dendrobium catenatum]
gene-MA16_Dca000046	100	94	63	222	155	198	1.55321	1.54305	0.828549	3.39961	2.25964	2.9209	0.00587098	0.721633	up	[T]	Signal transduction mechanisms	Molecular Function: protein kinase activity (GO:0004672);; Molecular Function: ATP binding (GO:0005524);; Biological Process: protein phosphorylation (GO:0006468);; Cellular Component: integral component of membrane (GO:0016021);;	K04733|8.00451e-168|egu:105035279|K04733 interleukin-1 receptor-associated kinase 4 [EC:2.7.11.1] | (RefSeq) probable serine/threonine-protein kinase PBL21	--	[T]	Signal transduction mechanisms	Protein tyrosine kinase;; Protein kinase domain	Probable serine/threonine-protein kinase PBL21 OS=Arabidopsis thaliana OX=3702 GN=PBL21 PE=1 SV=1	T	Signal transduction mechanisms	putative serine/threonine-protein kinase isoform X1 [Dendrobium catenatum]
gene-MA16_Dca014499	992	1280	2061	1071	860	772	9.02147	11.6487	16.3857	10.0754	8.25847	7.31089	8.21505e-06	-0.772195	down	--	--	Cellular Component: integral component of membrane (GO:0016021);;	--	--	--	--	Protein of unknown function (DUF3754)	--	S	Function unknown	uncharacterized protein LOC110107844 isoform X1 [Dendrobium catenatum]
gene-MA16_Dca000481	20	17	26	58	53	57	0.562349	0.488997	0.654166	1.71794	1.54334	1.62609	0.00215089	0.882997	up	--	--	--	--	--	--	--	--	--	S	Function unknown	uncharacterized protein LOC110093871 [Dendrobium catenatum]
gene-MA16_Dca012193	242	184	311	460	519	487	3.20414	2.27942	3.75483	6.71269	7.00949	6.55793	8.44067e-06	0.745936	up	[E]	Amino acid transport and metabolism	--	K01695|3.2708e-36|pda:103706010|K01695 tryptophan synthase alpha chain [EC:4.2.1.20] | (RefSeq) tryptophan synthase alpha chain, chloroplastic-like	Glycine, serine and threonine metabolism (ko00260);; Phenylalanine, tyrosine and tryptophan biosynthesis (ko00400);; Biosynthesis of amino acids (ko01230)	[E]	Amino acid transport and metabolism	Tryptophan synthase alpha chain	Tryptophan synthase alpha chain OS=Arabidopsis thaliana OX=3702 GN=TRPA1 PE=1 SV=2	E	Amino acid transport and metabolism	Tryptophan synthase alpha chain [Dendrobium catenatum]
gene-MA16_Dca000410	14	23	60	73	83	93	0.177273	0.304607	0.693912	0.988031	1.09285	1.21335	0.00657457	0.825846	up	--	--	--	--	--	[S]	Function unknown	Armadillo/beta-catenin-like repeat;; Neurochondrin	U-box domain-containing protein 12 OS=Oryza sativa subsp. japonica OX=39947 GN=PUB12 PE=2 SV=1	S	Function unknown	U-box domain-containing protein 4-like [Dendrobium catenatum]
gene-MA16_Dca016411	511	528	434	298	320	451	5.2713	4.80793	3.67551	3.08249	2.89207	4.17105	0.00409583	-0.60957	down	--	--	--	--	--	--	--	--	--	S	Function unknown	hypothetical protein MA16_Dca016411 [Dendrobium catenatum]
Dendrobium_catenatum_newGene_22779	257	271	277	202	176	213	10.4634	11.0226	9.83424	8.28485	7.08042	8.49261	0.000850338	-0.600898	down	--	--	Cellular Component: integral component of membrane (GO:0016021);; Molecular Function: heat shock protein binding (GO:0031072);; Molecular Function: unfolded protein binding (GO:0051082);;	--	--	--	--	--	Protein ORANGE-LIKE, chloroplastic OS=Arabidopsis thaliana OX=3702 GN=ORLIKE PE=1 SV=1	S	Function unknown	protein ORANGE-LIKE, chloroplastic-like, partial [Dendrobium catenatum]
gene-MA16_Dca012700	64	91	73	170	184	194	0.56984	0.758805	0.659363	1.50065	1.79308	1.85049	6.86121e-05	0.900023	up	--	--	--	--	--	--	--	Leucine-zipper of ternary complex factor MIP1;; Protein of unknown function, DUF547	--	S	Function unknown	hypothetical protein MA16_Dca012700 [Dendrobium catenatum]
gene-MA16_Dca000366	83	59	74	22	41	29	1.20859	0.859143	0.940243	0.315801	0.582555	0.402538	0.000382221	-1.03152	down	[T]	Signal transduction mechanisms	--	--	--	--	--	U-box domain	U-box domain-containing protein 21 OS=Arabidopsis thaliana OX=3702 GN=PUB21 PE=2 SV=1	O	Posttranslational modification, protein turnover, chaperones	U-box domain-containing protein 21-like [Dendrobium catenatum]
gene-MA16_Dca026791	130	130	122	77	102	88	3.42625	3.41837	2.79984	2.04603	2.66571	2.28733	0.00820573	-0.620158	down	--	--	--	--	--	--	--	--	--	S	Function unknown	uncharacterized protein LOC110112824 [Dendrobium catenatum]
gene-MA16_Dca026225	214	433	577	607	815	932	7.68104	15.5347	18.0719	21.9876	29.0148	32.8516	0.00277053	0.674934	up	[O]	Posttranslational modification, protein turnover, chaperones	--	--	--	--	--	D-mannose binding lectin	Mannose-specific lectin OS=Dendrobium findlayanum OX=179355 GN=dfa PE=1 SV=1	S	Function unknown	mannose-specific lectin-like [Dendrobium catenatum]
gene-MA16_Dca021169	58	42	143	37	33	25	1.01098	0.742082	2.20937	0.650613	0.57883	0.433441	0.00130524	-0.976769	down	--	--	Biological Process: polysaccharide biosynthetic process (GO:0000271);; Cellular Component: Golgi apparatus (GO:0005794);; Molecular Function: transferase activity, transferring glycosyl groups (GO:0016757);;	--	--	--	--	Glycosyl transferase family 8	Probable galacturonosyltransferase-like 9 OS=Arabidopsis thaliana OX=3702 GN=GATL9 PE=2 SV=1	M	Cell wall/membrane/envelope biogenesis	probable galacturonosyltransferase-like 6 [Dendrobium catenatum]
gene-MA16_Dca017462	117	105	151	415	477	768	0.876081	0.88049	1.16409	2.86122	3.08919	4.42153	2.22374e-14	1.68978	up	[E]	Amino acid transport and metabolism	--	K16296|0|egu:105057969|K16296 serine carboxypeptidase-like clade I [EC:3.4.16.-] | (RefSeq) serine carboxypeptidase-like 18	--	[OE]	Posttranslational modification, protein turnover, chaperones;; Amino acid transport and metabolism	Serine carboxypeptidase	Serine carboxypeptidase-like 18 OS=Arabidopsis thaliana OX=3702 GN=SCPL18 PE=2 SV=2	E	Amino acid transport and metabolism	Serine carboxypeptidase-like 18 [Dendrobium catenatum]
gene-MA16_Dca008974	88	62	151	37	60	53	1.15734	0.810025	1.73689	0.481509	0.779799	0.684611	0.00159818	-0.875201	down	--	--	Molecular Function: hydrolase activity, hydrolyzing O-glycosyl compounds (GO:0004553);; Biological Process: carbohydrate metabolic process (GO:0005975);; Molecular Function: polysaccharide binding (GO:0030247);; Cellular Component: anchored component of plasma membrane (GO:0046658);;	--	--	--	--	Glycosyl hydrolases family 17;; X8 domain	Glucan endo-1,3-beta-glucosidase 8 OS=Arabidopsis thaliana OX=3702 GN=At1g64760 PE=1 SV=2	S	Function unknown	glucan endo-1,3-beta-glucosidase 8-like [Dendrobium catenatum]
gene-MA16_Dca022117	246	217	138	55	100	59	7.6319	6.61312	3.6155	1.64371	2.99437	1.67333	6.83259e-06	-1.27879	down	[M]	Cell wall/membrane/envelope biogenesis	Molecular Function: catalytic activity (GO:0003824);; Cellular Component: integral component of membrane (GO:0016021);; Molecular Function: coenzyme binding (GO:0050662);;	K13082|5.15976e-91|pda:103712715|K13082 bifunctional dihydroflavonol 4-reductase/flavanone 4-reductase [EC:1.1.1.219 1.1.1.234] | (RefSeq) dihydroflavonol-4-reductase	Flavonoid biosynthesis (ko00941)	[V]	Defense mechanisms	NAD dependent epimerase/dehydratase family	Dihydroflavonol 4-reductase OS=Hordeum vulgare OX=4513 GN=ANT18 PE=3 SV=1	M	Cell wall/membrane/envelope biogenesis	Dihydroflavonol-4-reductase [Dendrobium catenatum]
gene-MA16_Dca004928	477	720	910	471	464	291	12.1179	18.2706	20.1773	12.0636	11.6976	7.25029	3.10379e-05	-0.845946	down	--	--	--	--	--	--	--	ZF-HD protein dimerisation region	Zinc-finger homeodomain protein 11 OS=Arabidopsis thaliana OX=3702 GN=ZHD11 PE=1 SV=1	S	Function unknown	zinc-finger homeodomain protein 10 [Dendrobium catenatum]
gene-MA16_Dca019007	972	692	1736	553	644	618	4.27272	3.26036	6.57995	3.1201	3.94721	3.03858	2.2705e-06	-0.943087	down	[E]	Amino acid transport and metabolism	Molecular Function: oxidoreductase activity (GO:0016491);; Biological Process: oxidation-reduction process (GO:0055114);;	K17839|0|egu:105058904|K17839 polyamine oxidase [EC:1.5.3.17 1.5.3.-] | (RefSeq) probable polyamine oxidase 4	Arginine and proline metabolism (ko00330);; beta-Alanine metabolism (ko00410)	[Q]	Secondary metabolites biosynthesis, transport and catabolism	Flavin containing amine oxidoreductase;; NAD(P)-binding Rossmann-like domain;; FAD binding domain;; FAD dependent oxidoreductase	Probable polyamine oxidase 4 OS=Arabidopsis thaliana OX=3702 GN=PAO4 PE=1 SV=1	S	Function unknown	probable polyamine oxidase 4 [Dendrobium catenatum]
gene-MA16_Dca006428	205	361	601	624	1110	596	2.11929	3.78081	5.49055	6.5526	11.5461	6.12308	0.00514257	0.700629	up	[C]	Energy production and conversion	Cellular Component: mitochondrion (GO:0005739);; Cellular Component: chloroplast stroma (GO:0009570);; Cellular Component: membrane (GO:0016020);; Molecular Function: oxidoreductase activity (GO:0016491);; Molecular Function: heme binding (GO:0020037);; Cellular Component: apoplast (GO:0048046);; Molecular Function: iron-sulfur cluster binding (GO:0051536);; Biological Process: oxidation-reductio…	K00366|0|egu:105060899|K00366 ferredoxin-nitrite reductase [EC:1.7.7.1] | (RefSeq) ferredoxin--nitrite reductase, chloroplastic	Nitrogen metabolism (ko00910)	[P]	Inorganic ion transport and metabolism	Nitrite and sulphite reductase 4Fe-4S domain;; Nitrite/Sulfite reductase ferredoxin-like half domain	Ferredoxin--nitrite reductase, chloroplastic (Fragment) OS=Zea mays OX=4577 GN=NIR PE=2 SV=1	C	Energy production and conversion	ferredoxin--nitrite reductase, chloroplastic [Dendrobium catenatum]
gene-MA16_Dca005788	1019	1155	1955	2552	2501	3429	6.41387	7.15799	10.9342	16.6519	16.1725	21.598	3.79371e-07	0.817682	up	[J]	Translation, ribosomal structure and biogenesis	--	K11294|2.57152e-92|mus:104000266|K11294 nucleolin | (RefSeq) nucleolin 2-like isoform X1	--	[K]	Transcription	RNA recognition motif. (a.k.a. RRM, RBD, or RNP domain);; Nup53/35/40-type RNA recognition motif	Nucleolin 2 OS=Oryza sativa subsp. japonica OX=39947 GN=Os04g0620700 PE=2 SV=2	S	Function unknown	nucleolin 2-like isoform X1 [Dendrobium catenatum]
gene-MA16_Dca006876	21	34	34	123	126	171	0.491382	0.810332	0.697906	2.98495	3.00198	4.04615	4.10337e-10	1.62	up	--	--	--	--	--	--	--	SAM domain (Sterile alpha motif)	--	S	Function unknown	uncharacterized protein LOC110108922 [Dendrobium catenatum]
gene-MA16_Dca017088	49	59	88	144	174	183	1.58911	1.59543	2.12271	4.19334	4.633	4.80837	5.07692e-06	1.01448	up	--	--	--	--	--	--	--	Dormancy/auxin associated protein	--	S	Function unknown	hypothetical protein MA16_Dca017088 [Dendrobium catenatum]
gene-MA16_Dca018795	37	37	81	128	88	114	0.467755	0.512067	1.24664	1.78707	1.46511	1.23174	0.00626463	0.730375	up	--	--	--	--	--	--	--	--	--	S	Function unknown	hypothetical protein MA16_Dca018795 [Dendrobium catenatum]
gene-MA16_Dca004285	430	321	255	103	98	90	31.7911	23.7001	16.4236	7.62045	7.11525	6.52992	4.28812e-11	-1.65617	down	--	--	--	--	--	--	--	--	--	S	Function unknown	hypothetical protein MA16_Dca004285 [Dendrobium catenatum]
gene-MA16_Dca002622	174	157	177	480	485	459	2.54618	2.28697	2.25804	7.09062	7.03481	6.5939	7.4888e-13	1.18664	up	[T]	Signal transduction mechanisms	Molecular Function: protein serine/threonine kinase activity (GO:0004674);; Molecular Function: ATP binding (GO:0005524);; Cellular Component: nucleus (GO:0005634);; Cellular Component: mitochondrion (GO:0005739);; Cellular Component: cytosol (GO:0005829);; Cellular Component: plasma membrane (GO:0005886);; Biological Process: protein phosphorylation (GO:0006468);; Biological Process: response to…	--	--	[T]	Signal transduction mechanisms	Protein kinase domain;; Protein tyrosine kinase;; NAF domain;; Kinase-like	CBL-interacting protein kinase 23 OS=Oryza sativa subsp. japonica OX=39947 GN=CIPK23 PE=2 SV=1	S	Function unknown	CBL-interacting protein kinase 23 [Dendrobium catenatum]
Dendrobium_catenatum_newGene_13245	57	79	157	50	63	44	0.752596	1.04104	1.8277	0.668599	0.823384	0.567924	0.00527915	-0.777063	down	--	--	--	--	--	--	--	--	Transcription factor bHLH148 OS=Arabidopsis thaliana OX=3702 GN=BHLH148 PE=1 SV=1	K	Transcription	transcription factor bHLH149-like [Dendrobium catenatum]
gene-MA16_Dca008327	97	75	118	179	230	213	3.16248	2.45003	3.35699	5.9041	7.469	6.8247	0.000145775	0.798044	up	--	--	--	--	--	--	--	Cotton fibre expressed protein	--	S	Function unknown	uncharacterized protein LOC110093396 [Dendrobium catenatum]
gene-MA16_Dca000027	774	387	1249	67	144	174	22.9011	11.4215	32.2184	1.98552	4.22164	5.04971	4.36204e-14	-2.09538	down	[O]	Posttranslational modification, protein turnover, chaperones	--	K13993|3.72557e-62|sly:543846|K13993 HSP20 family protein | (RefSeq) vis1; small heat shock protein	Protein processing in endoplasmic reticulum (ko04141)	[O]	Posttranslational modification, protein turnover, chaperones	Hsp20/alpha crystallin family	Small heat shock protein, chloroplastic OS=Pisum sativum OX=3888 GN=HSP21 PE=2 SV=1	O	Posttranslational modification, protein turnover, chaperones	Small heat shock protein, chloroplastic [Dendrobium catenatum]
gene-MA16_Dca013968	624	658	517	371	306	340	5.91357	6.2209	4.27129	3.54037	2.87141	3.15853	1.94995e-06	-0.944786	down	[R]	General function prediction only	--	--	--	[R]	General function prediction only	Ankyrin repeats (3 copies);; Ankyrin repeats (many copies);; Ankyrin repeats (many copies);; Ankyrin repeat;; Ankyrin repeat	Ankyrin repeat-containing protein NPR4 OS=Oryza sativa subsp. japonica OX=39947 GN=NPR4 PE=2 SV=1	S	Function unknown	serine/threonine-protein phosphatase 6 regulatory ankyrin repeat subunit B-like [Dendrobium catenatum]
gene-MA16_Dca025299	352	420	488	726	771	790	2.40284	2.93843	2.92548	5.11692	5.32611	5.37746	1.87763e-07	0.640849	up	--	--	--	--	--	--	--	IQ calmodulin-binding motif;; Protein of unknown function (DUF4005)	Protein IQ-DOMAIN 32 OS=Arabidopsis thaliana OX=3702 GN=IQD32 PE=1 SV=3	S	Function unknown	protein IQ-DOMAIN 32-like [Dendrobium catenatum]
gene-MA16_Dca012813	1442	1390	2331	1102	1091	1053	16.0271	15.3665	22.5731	12.8839	12.6876	11.8796	6.53265e-11	-0.809124	down	--	--	--	--	--	--	--	--	--	S	Function unknown	hypothetical protein MA16_Dca012813 [Dendrobium catenatum]
gene-MA16_Dca012211	182	123	183	533	535	318	3.2995	2.26502	2.76968	9.70975	9.28255	6.19635	1.55111e-06	1.10506	up	[T]	Signal transduction mechanisms	Molecular Function: acid phosphatase activity (GO:0003993);; Biological Process: dephosphorylation (GO:0016311);; Molecular Function: metal ion binding (GO:0046872);;	--	--	[G]	Carbohydrate transport and metabolism	Calcineurin-like phosphoesterase;; Iron/zinc purple acid phosphatase-like protein C	Purple acid phosphatase 2 OS=Ipomoea batatas OX=4120 GN=PAP2 PE=1 SV=1	S	Function unknown	Purple acid phosphatase 2 [Dendrobium catenatum]
gene-MA16_Dca003746	3349	2762	6390	2472	2742	2129	72.4688	59.6597	120.549	53.9337	58.8059	45.2038	5.41414e-06	-0.833722	down	[G]	Carbohydrate transport and metabolism	Cellular Component: vacuole (GO:0005773);; Cellular Component: integral component of plasma membrane (GO:0005887);; Biological Process: water transport (GO:0006833);; Cellular Component: plasmodesma (GO:0009506);; Biological Process: cellular water homeostasis (GO:0009992);; Molecular Function: water channel activity (GO:0015250);; Molecular Function: glycerol channel activity (GO:0015254);; Biol…	K09872|0|pda:103703966|K09872 aquaporin PIP | (RefSeq) aquaporin PIP2-4	--	[G]	Carbohydrate transport and metabolism	Major intrinsic protein	Aquaporin PIP2-3 OS=Zea mays OX=4577 GN=PIP2-3 PE=2 SV=1	G	Carbohydrate transport and metabolism	aquaporin PIP2-4 [Dendrobium catenatum]
gene-MA16_Dca005410	294	405	576	303	314	293	3.25895	4.47171	5.55898	3.38196	3.44263	3.17902	0.000312543	-0.606442	down	--	--	Biological Process: transcription, DNA-templated (GO:0006351);; Biological Process: regulation of cellular process (GO:0050794);;	K14494|0|egu:105048735|K14494 DELLA protein | (RefSeq) DELLA protein SLR1-like	Plant hormone signal transduction (ko04075)	--	--	GRAS domain family;; Transcriptional regulator DELLA protein N terminal	DELLA protein DWARF8 OS=Zea mays OX=4577 GN=D8 PE=1 SV=1	K	Transcription	DELLA protein DWARF8-like [Dendrobium catenatum]
gene-MA16_Dca017015	58	46	329	28	54	58	0.801706	0.640251	4.0132	0.38854	0.7479	0.793243	0.00626683	-0.877875	down	--	--	--	--	--	--	--	Transferase family	Malonyl-coenzyme A:anthocyanin 3-O-glucoside-6&apos;&apos;-O-malonyltransferase OS=Dahlia pinnata OX=101596 GN=3MAT PE=1 SV=1	S	Function unknown	Malonyl-coenzyme A:anthocyanin 3-O-glucoside-6&apos;&apos;-O-malonyltransferase [Dendrobium catenatum]
gene-MA16_Dca006867	1908	1995	1716	3333	3426	3489	37.8233	39.4726	29.6465	66.6127	67.2881	67.8422	0.000136796	0.597808	up	--	--	--	--	--	--	--	--	--	S	Function unknown	uncharacterized protein LOC110106881 [Dendrobium catenatum]
gene-MA16_Dca015376	182	247	376	650	562	730	0.815477	1.14223	1.36176	2.79452	2.30219	3.03258	1.15183e-08	1.01382	up	--	--	--	--	--	--	--	--	--	S	Function unknown	hypothetical protein MA16_Dca015376 [Dendrobium catenatum]
gene-MA16_Dca024960	380	517	436	277	372	205	6.09488	8.29145	6.09644	4.48383	5.91801	3.21624	0.000945039	-0.736439	down	--	--	--	--	--	[K]	Transcription	CCT motif;; B-box zinc finger	Zinc finger protein CONSTANS-LIKE 16 OS=Arabidopsis thaliana OX=3702 GN=COL16 PE=1 SV=2	K	Transcription	zinc finger protein CONSTANS-LIKE 16 [Dendrobium catenatum]
gene-MA16_Dca027468	109	142	122	70	93	88	5.41671	7.07099	5.2894	3.52809	4.6041	4.30736	0.00562616	-0.657341	down	[O]	Posttranslational modification, protein turnover, chaperones	Biological Process: proteolysis (GO:0006508);; Molecular Function: peptidase activity (GO:0008233);;	K04773|1.22001e-56|mdm:103455453|K04773 protease IV [EC:3.4.21.-] | (RefSeq) serine protease SPPA, chloroplastic-like	--	--	--	Peptidase family S49	Serine protease SPPA, chloroplastic OS=Arabidopsis thaliana OX=3702 GN=SPPA PE=2 SV=1	--	--	protease IV [Dendrobium catenatum]
gene-MA16_Dca003321	254	202	487	203	186	114	10.0378	7.95847	16.7592	8.05922	7.26201	4.40114	0.000501541	-0.862389	down	--	--	Molecular Function: DNA binding (GO:0003677);; Molecular Function: transcription factor activity, sequence-specific DNA binding (GO:0003700);; Cellular Component: nucleus (GO:0005634);; Biological Process: regulation of transcription, DNA-templated (GO:0006355);;	K09286|1.46875e-52|pda:103696620|K09286 EREBP-like factor | (RefSeq) ethylene-responsive transcription factor ERF011-like	--	--	--	AP2 domain	Ethylene-responsive transcription factor ERF010 OS=Arabidopsis thaliana OX=3702 GN=ERF010 PE=2 SV=1	K	Transcription	ethylene-responsive transcription factor RAP2-9-like [Dendrobium catenatum]
gene-MA16_Dca002581	57	67	201	297	273	208	0.466868	0.544002	1.43528	2.44806	2.21104	1.6716	0.00168394	0.870065	up	[K]	Transcription	--	--	--	[T]	Signal transduction mechanisms	NB-ARC domain	Disease resistance protein RGA2 OS=Solanum bulbocastanum OX=147425 GN=RGA2 PE=1 SV=1	S	Function unknown	Disease resistance protein RGA2 [Dendrobium catenatum]
gene-MA16_Dca005205	752	661	657	1492	1519	1470	77.1203	67.6122	58.7247	154.35	154.462	147.935	2.67125e-07	0.829006	up	--	--	--	--	--	--	--	--	--	--	--	hypothetical protein MA16_Dca005205 [Dendrobium catenatum]
gene-MA16_Dca008727	250	256	218	190	98	164	3.29726	3.61717	2.55278	2.46404	1.25411	1.96071	0.00252928	-0.746079	down	--	--	--	--	--	--	--	Phloem protein 2;; F-box domain	F-box protein PP2-A13 OS=Arabidopsis thaliana OX=3702 GN=PP2A13 PE=1 SV=1	S	Function unknown	F-box protein PP2-A13-like [Dendrobium catenatum]
gene-MA16_Dca007695	1494	1390	1394	2783	3406	2897	97.8165	90.6325	79.546	181.826	219.801	182.241	1.44427e-07	0.811828	up	[F]	Nucleotide transport and metabolism	Molecular Function: nucleoside diphosphate kinase activity (GO:0004550);; Molecular Function: ATP binding (GO:0005524);; Biological Process: nucleoside diphosphate phosphorylation (GO:0006165);; Biological Process: GTP biosynthetic process (GO:0006183);; Biological Process: UTP biosynthetic process (GO:0006228);; Biological Process: CTP biosynthetic process (GO:0006241);;	K00940|8.86356e-45|egu:105053933|K00940 nucleoside-diphosphate kinase [EC:2.7.4.6] | (RefSeq) nucleoside diphosphate kinase B	Purine metabolism (ko00230);; Pyrimidine metabolism (ko00240)	[F]	Nucleotide transport and metabolism	Nucleoside diphosphate kinase	Nucleoside diphosphate kinase 1 OS=Arabidopsis thaliana OX=3702 GN=NDK1 PE=1 SV=1	F	Nucleotide transport and metabolism	Nucleoside diphosphate kinase 1 [Dendrobium catenatum]
gene-MA16_Dca008360	7	5	7	34	48	42	0.11067	0.072909	0.106645	0.59265	0.83707	0.723421	1.17194e-05	1.39188	up	--	--	--	--	--	--	--	--	--	S	Function unknown	hypothetical protein MA16_Dca008360 [Dendrobium catenatum]
gene-MA16_Dca007785	103	102	149	279	339	348	1.12453	1.19012	1.44465	3.37183	3.86382	3.95552	1.57675e-10	1.15385	up	--		Cellular Component: integral component of membrane (GO:0016021);;	K10703|1.05059e-115|gra:105804148|K10703 very-long-chain (3R)-3-hydroxyacyl-CoA dehydratase [EC:4.2.1.134] | (RefSeq) very-long-chain (3R)-3-hydroxyacyl-CoA dehydratase PASTICCINO 2	Fatty acid elongation (ko00062);; Biosynthesis of unsaturated fatty acids (ko01040);; Fatty acid metabolism (ko01212)	[R]	General function prediction only	Protein tyrosine phosphatase-like protein, PTPLA	Very-long-chain (3R)-3-hydroxyacyl-CoA dehydratase PASTICCINO 2A OS=Oryza sativa subsp. japonica OX=39947 GN=PAS2A PE=2 SV=2	S	Function unknown	Very-long-chain (3R)-3-hydroxyacyl-[acyl-carrier protein] dehydratase PASTICCINO 2 [Dendrobium catenatum]
gene-MA16_Dca011773	139	124	168	106	109	84	4.14358	3.6862	4.37935	3.19517	3.23314	2.44582	0.00307479	-0.632189	down	--	--	Biological Process: root development (GO:0048364);; Molecular Function: triphosphatase activity (GO:0050355);;	--	--	--	--	CYTH domain	Triphosphate tunel metalloenzyme 3 OS=Arabidopsis thaliana OX=3702 GN=TTM3 PE=1 SV=1	S	Function unknown	triphosphate tunel metalloenzyme 3 [Dendrobium catenatum]
gene-MA16_Dca013042	66	106	174	61	61	11	3.19626	5.10736	7.34326	2.97991	2.90183	0.510188	0.00636417	-0.867831	down	--	--	--	--	--	--	--	--	--	S	Function unknown	hypothetical protein MA16_Dca013042 [Dendrobium catenatum]
gene-MA16_Dca001721	50	49	31	300	287	396	1.48277	1.43537	0.724962	8.32269	8.17789	11.1093	1.26319e-17	2.15574	up	--	--	--	--	--	[A]	RNA processing and modification	RING-variant domain	--	O	Posttranslational modification, protein turnover, chaperones	uncharacterized protein LOC110114195 [Dendrobium catenatum]
gene-MA16_Dca017094	74	91	104	339	361	387	3.1444	3.90079	3.86102	14.6811	15.3708	16.2828	1.61479e-21	1.67266	up	--	--	--	--	--	--	--	zinc-finger of the FCS-type, C2-C2	Protein MARD1 OS=Arabidopsis thaliana OX=3702 GN=MARD1 PE=2 SV=2	S	Function unknown	uncharacterized protein LOC110112045 [Dendrobium catenatum]
gene-MA16_Dca019649	38	33	57	339	49	428	0.18112	0.159203	0.238658	1.65435	0.235149	2.03137	2.44859e-05	1.34929	up	--	--	--	--	--	[R]	General function prediction only	PPR repeat family;; PPR repeat;; PPR repeat;; Pentatricopeptide repeat domain;; Pentacotripeptide-repeat region of PRORP	Pentatricopeptide repeat-containing protein At5g65560 OS=Arabidopsis thaliana OX=3702 GN=At5g65560 PE=2 SV=1	S	Function unknown	Pentatricopeptide repeat-containing protein [Dendrobium catenatum]
gene-MA16_Dca006010	16	10	47	80	151	116	0.405052	0.250948	1.05977	2.09544	3.87702	2.96771	1.6448e-05	1.33584	up	[MDT]	Cell wall/membrane/envelope biogenesis;; Cell cycle control, cell division, chromosome partitioning;; Signal transduction mechanisms	Molecular Function: ATP binding (GO:0005524);;	K08900|2.48001e-80|egu:105047865|K08900 mitochondrial chaperone BCS1 | (RefSeq) AAA-ATPase At3g50940-like	--	[O]	Posttranslational modification, protein turnover, chaperones	ATPase family associated with various cellular activities (AAA)	AAA-ATPase At3g50940 OS=Arabidopsis thaliana OX=3702 GN=At3g50940 PE=2 SV=1	O	Posttranslational modification, protein turnover, chaperones	hypothetical protein MA16_Dca006010 [Dendrobium catenatum]
gene-MA16_Dca014338	180	197	348	488	439	475	3.71798	3.55816	5.59735	8.48582	8.66916	8.13278	2.53643e-05	0.727159	up	[I]	Lipid transport and metabolism	--	--	--	[I]	Lipid transport and metabolism	Acyl CoA binding protein	Acyl-CoA-binding domain-containing protein 5 OS=Oryza sativa subsp. japonica OX=39947 GN=ACBP5 PE=2 SV=1	I	Lipid transport and metabolism	acyl-CoA-binding domain-containing protein 3-like isoform X2 [Dendrobium catenatum]
gene-MA16_Dca015910	442	392	667	370	351	371	5.37884	4.78099	7.41851	4.54041	4.22886	4.62161	6.76838e-05	-0.599223	down	--	--	--	--	--	[U]	Intracellular trafficking, secretion, and vesicular transport	VHS domain;; GAT domain	TOM1-like protein 6 OS=Arabidopsis thaliana OX=3702 GN=TOL6 PE=1 SV=1	S	Function unknown	target of Myb protein 1-like [Dendrobium catenatum]
gene-MA16_Dca014607	68	122	159	235	243	182	3.42083	6.10412	6.99844	11.9322	12.1519	8.97494	0.00614124	0.638038	up	--	--	--	--	--	--	--	Protein of unknown function (DUF668)	--	S	Function unknown	hypothetical protein MA16_Dca014607 [Dendrobium catenatum]
gene-MA16_Dca020740	2816	3027	4208	2178	2231	2179	23.1053	27.5392	32.6876	17.9596	18.195	17.5554	5.73327e-20	-0.778841	down	[R]	General function prediction only	Cellular Component: chloroplast thylakoid membrane (GO:0009535);; Cellular Component: chloroplast envelope (GO:0009941);; Cellular Component: plastoglobule (GO:0010287);; Molecular Function: oxidoreductase activity (GO:0016491);; Biological Process: oxidation-reduction process (GO:0055114);;	--	--	[C]	Energy production and conversion	Aldo/keto reductase family	Uncharacterized oxidoreductase At1g06690, chloroplastic OS=Arabidopsis thaliana OX=3702 GN=At1g06690 PE=1 SV=1	C	Energy production and conversion	putative oxidoreductase [Dendrobium catenatum]
gene-MA16_Dca015827	45	57	61	32	15	27	1.84898	2.34797	2.2169	1.32704	0.608676	1.08814	0.00205658	-0.917965	down	--	--	--	--	--	--	--	--	--	S	Function unknown	uncharacterized protein LOC110110670 [Dendrobium catenatum]
Dendrobium_catenatum_newGene_22280	27	30	30	90	70	74	0.179019	0.19835	0.169482	0.602399	0.459479	0.477169	0.000595781	0.934075	up	[T]	Signal transduction mechanisms	--	--	--	--	--	Protein tyrosine kinase;; Protein kinase domain;; S-locus glycoprotein domain;; D-mannose binding lectin;; PAN-like domain	G-type lectin S-receptor-like serine/threonine-protein kinase B120 OS=Arabidopsis thaliana OX=3702 GN=B120 PE=2 SV=1	T	Signal transduction mechanisms	G-type lectin S-receptor-like serine/threonine-protein kinase At1g11330 isoform X1 [Dendrobium catenatum]
gene-MA16_Dca020330	85	65	55	22	22	39	0.98417	0.717786	0.530689	0.240059	0.342666	0.422415	0.000663698	-1.03087	down	--	--	--	--	--	[GC]	Carbohydrate transport and metabolism;; Energy production and conversion	--	UDP-glycosyltransferase 85A5 OS=Arabidopsis thaliana OX=3702 GN=UGT85A5 PE=2 SV=1	S	Function unknown	UDP-glycosyltransferase 85A5 [Dendrobium catenatum]
gene-MA16_Dca010891	836	871	965	2030	1916	2037	8.45506	8.7437	8.46428	20.5571	19.0812	20.0839	9.95662e-17	0.927576	up	--	--	Biological Process: transcription, DNA-templated (GO:0006351);; Biological Process: regulation of cellular process (GO:0050794);;	K14484|2.51613e-110|egu:105048317|K14484 auxin-responsive protein IAA | (RefSeq) AUX/IAA; auxin-responsive protein IAA17	Plant hormone signal transduction (ko04075)	--	--	AUX/IAA family	Auxin-responsive protein IAA27 OS=Arabidopsis thaliana OX=3702 GN=IAA27 PE=1 SV=1	K	Transcription	Auxin-responsive protein IAA27 [Dendrobium catenatum]
gene-MA16_Dca020252	48	48	42	150	124	143	1.15268	1.1476	0.869571	3.67063	2.97695	3.4005	4.52036e-06	1.12837	up	[R]	General function prediction only	Cellular Component: membrane (GO:0016020);;	--	--	--	--	Fasciclin domain	Fasciclin-like arabinogalactan protein 7 OS=Arabidopsis thaliana OX=3702 GN=FLA7 PE=1 SV=1	M	Cell wall/membrane/envelope biogenesis	fasciclin-like arabinogalactan protein 7 [Dendrobium catenatum]
gene-MA16_Dca008302	54	70	42	267	234	374	0.537657	0.778246	0.395183	3.00379	2.56049	4.05618	3.11716e-11	1.71631	up	[HC]	Coenzyme transport and metabolism;; Energy production and conversion	--	--	--	[CR]	Energy production and conversion;; General function prediction only	FAD binding domain;; FAD dependent oxidoreductase;; Pyridine nucleotide-disulphide oxidoreductase;; NAD(P)-binding Rossmann-like domain;; Pyridine nucleotide-disulphide oxidoreductase;; FAD binding domain	Monooxygenase 1 OS=Arabidopsis thaliana OX=3702 GN=MO1 PE=2 SV=1	CH	Energy production and conversion;; Coenzyme transport and metabolism	Zeaxanthin epoxidase, chloroplastic [Dendrobium catenatum]
gene-MA16_Dca017994	549	594	706	435	469	483	6.12474	6.49702	6.93766	4.67337	4.84303	4.88521	1.88868e-06	-0.588675	down	--	--	Molecular Function: chaperone binding (GO:0051087);;	--	--	[T]	Signal transduction mechanisms	BAG domain	BAG family molecular chaperone regulator 3 OS=Arabidopsis thaliana OX=3702 GN=BAG3 PE=1 SV=1	O	Posttranslational modification, protein turnover, chaperones	BAG family molecular chaperone regulator 2-like [Dendrobium catenatum]
gene-MA16_Dca012926	519	523	567	405	411	392	14.1481	14.2543	13.4889	11.1346	11.1092	10.4937	4.18507e-05	-0.589578	down	[O]	Posttranslational modification, protein turnover, chaperones	Molecular Function: iron ion binding (GO:0005506);; Biological Process: iron-sulfur cluster assembly (GO:0016226);; Molecular Function: iron-sulfur cluster binding (GO:0051536);;	--	--	[O]	Posttranslational modification, protein turnover, chaperones	NifU-like domain	NifU-like protein 3, chloroplastic OS=Arabidopsis thaliana OX=3702 GN=NIFU3 PE=2 SV=1	O	Posttranslational modification, protein turnover, chaperones	nifU-like protein 3, chloroplastic [Dendrobium catenatum]
gene-MA16_Dca015932	1177	2603	1927	907	769	409	28.4622	62.8579	40.6351	22.1188	18.4224	9.69402	0.000324987	-1.09306	down	[P]	Inorganic ion transport and metabolism	Molecular Function: ferroxidase activity (GO:0004322);; Biological Process: iron ion transport (GO:0006826);; Biological Process: cellular iron ion homeostasis (GO:0006879);; Molecular Function: ferric iron binding (GO:0008199);; Cellular Component: chloroplast (GO:0009507);; Biological Process: oxidation-reduction process (GO:0055114);;	K00522|8.08784e-111|pda:103722395|K00522 ferritin heavy chain [EC:1.16.3.2] | (RefSeq) ferritin-3, chloroplastic-like	--	[P]	Inorganic ion transport and metabolism	Ferritin-like domain	Ferritin-3, chloroplastic OS=Glycine max OX=3847 PE=2 SV=1	P	Inorganic ion transport and metabolism	ferritin-3, chloroplastic-like isoform X1 [Dendrobium catenatum]
gene-MA16_Dca009878	115	146	214	265	274	335	1.09749	1.5736	1.79346	2.6574	2.76123	3.06392	0.000698571	0.639764	up	[IQ]	Lipid transport and metabolism;; Secondary metabolites biosynthesis, transport and catabolism	Cellular Component: peroxisome (GO:0005777);; Biological Process: metabolic process (GO:0008152);; Molecular Function: ligase activity (GO:0016874);;	--	--	[I]	Lipid transport and metabolism	AMP-binding enzyme;; AMP-binding enzyme C-terminal domain	Probable acyl-activating enzyme 1, peroxisomal OS=Arabidopsis thaliana OX=3702 GN=AAE1 PE=2 SV=1	IQ	Lipid transport and metabolism;; Secondary metabolites biosynthesis, transport and catabolism	putative acyl-activating enzyme 1, peroxisomal [Dendrobium catenatum]
gene-MA16_Dca016509	79	118	138	311	322	279	1.01064	1.51579	1.53552	4.0327	4.15767	3.5265	2.38331e-09	1.1387	up	[G]	Carbohydrate transport and metabolism	Molecular Function: pectate lyase activity (GO:0030570);; Biological Process: pectin catabolic process (GO:0045490);; Molecular Function: metal ion binding (GO:0046872);;	K01728|0|egu:105043162|K01728 pectate lyase [EC:4.2.2.2] | (RefSeq) probable pectate lyase 5	Pentose and glucuronate interconversions (ko00040)	--	--	Pectate lyase	Probable pectate lyase 12 OS=Arabidopsis thaliana OX=3702 GN=At3g53190 PE=2 SV=2	G	Carbohydrate transport and metabolism	probable pectate lyase 5 [Dendrobium catenatum]
gene-MA16_Dca001445	203	216	262	377	541	607	2.21422	2.34461	2.49192	4.14807	5.85085	6.48933	4.12194e-06	0.872932	up	[O]	Posttranslational modification, protein turnover, chaperones	--	--	--	--	--	Tetratricopeptide repeat	--	S	Function unknown	hypothetical protein MA16_Dca001445 [Dendrobium catenatum]
Dendrobium_catenatum_newGene_12501	606	823	999	396	324	349	4.1358	5.5965	6.0196	2.72942	2.19341	2.33011	3.45009e-18	-1.2897	down	--	--	Molecular Function: structural constituent of ribosome (GO:0003735);; Biological Process: translation (GO:0006412);; Biological Process: transport (GO:0006810);; Cellular Component: chloroplast (GO:0009507);; Cellular Component: membrane (GO:0016020);;	--	--	[C]	Energy production and conversion	Mitochondrial carrier protein;; EF-hand domain;; EF hand	Probable S-adenosylmethionine carrier 2, chloroplastic OS=Arabidopsis thaliana OX=3702 GN=SAMC2 PE=2 SV=1	S	Function unknown	mitochondrial substrate carrier family protein C-like [Dendrobium catenatum]
gene-MA16_Dca021507	218	225	291	193	118	156	3.57657	4.30424	4.02992	2.69119	1.92362	2.20646	0.000234342	-0.749726	down	--	--	--	--	--	[K]	Transcription	--	--	S	Function unknown	uncharacterized protein LOC110109132 isoform X1 [Dendrobium catenatum]
gene-MA16_Dca017118	149	198	132	68	88	140	1.78832	2.55648	1.3925	0.889113	1.11878	1.87666	0.00931134	-0.710581	down	--	--	--	--	--	--	--	Myb-like DNA-binding domain	Transcription factor LUX OS=Arabidopsis thaliana OX=3702 GN=LUX PE=1 SV=1	K	Transcription	Two-component response regulator ARR2 [Dendrobium catenatum]
gene-MA16_Dca013744	44	62	71	113	179	88	0.903463	1.26776	1.27175	2.34177	3.64021	1.75775	0.00972052	0.703169	up	--	--	Biological Process: flower development (GO:0009908);; Biological Process: cutin biosynthetic process (GO:0010143);; Cellular Component: integral component of membrane (GO:0016021);; Biological Process: dephosphorylation (GO:0016311);; Molecular Function: phosphatase activity (GO:0016791);; Molecular Function: glycerol-3-phosphate 2-O-acyltransferase activity (GO:0090447);;	K13508|5.33971e-144|egu:105046257|K13508 glycerol-3-phosphate acyltransferase [EC:2.3.1.15] | (RefSeq) glycerol-3-phosphate 2-O-acyltransferase 6	Glycerolipid metabolism (ko00561);; Glycerophospholipid metabolism (ko00564)	--	--	Acyltransferase	Glycerol-3-phosphate 2-O-acyltransferase 6 OS=Arabidopsis thaliana OX=3702 GN=GPAT6 PE=1 SV=1	I	Lipid transport and metabolism	glycerol-3-phosphate 2-O-acyltransferase 6-like [Dendrobium catenatum]
gene-MA16_Dca020790	1270	1797	3168	1207	1111	1518	11.1853	15.786	24.3165	10.7155	9.6922	13.1122	6.62141e-05	-0.762487	down	--	--	--	--	--	--	--	Rubber elongation factor protein (REF)	Stress-related protein OS=Vitis riparia OX=96939 GN=SRP PE=2 SV=1	S	Function unknown	Stress-related protein [Dendrobium catenatum]
gene-MA16_Dca025448	179	215	302	470	404	420	1.13988	1.36549	1.74705	3.14241	2.65926	2.71654	1.83349e-05	0.671118	up	[T]	Signal transduction mechanisms	--	--	--	[T]	Signal transduction mechanisms	Protein tyrosine kinase;; Protein kinase domain	Receptor-like serine/threonine-protein kinase ALE2 OS=Arabidopsis thaliana OX=3702 GN=ALE2 PE=1 SV=1	T	Signal transduction mechanisms	Receptor-like serine/threonine-protein kinase ALE2 [Dendrobium catenatum]
gene-MA16_Dca018635	501	421	494	348	291	296	12.4668	10.4539	10.9676	8.81497	7.12581	7.29336	1.44781e-05	-0.748855	down	--	--	--	--	--	[R]	General function prediction only	C2 domain	Protein C2-DOMAIN ABA-RELATED 11 OS=Arabidopsis thaliana OX=3702 GN=CAR11 PE=1 SV=1	S	Function unknown	ADP-ribosylation factor GTPase-activating protein AGD12 [Dendrobium catenatum]
gene-MA16_Dca005548	58	38	66	222	176	122	0.321463	0.212298	0.318715	1.25053	0.97528	0.666762	8.18682e-06	1.17209	up	[R]	General function prediction only	--	--	--	[T]	Signal transduction mechanisms	NB-ARC domain;; Leucine Rich repeats (2 copies);; Leucine rich repeat	Putative disease resistance protein RGA3 OS=Solanum bulbocastanum OX=147425 GN=RGA3 PE=2 SV=2	S	Function unknown	putative disease resistance protein RGA3 [Dendrobium catenatum]
gene-MA16_Dca026892	198	141	225	132	111	89	13.9316	9.90158	13.8649	9.36283	7.73581	6.11997	0.000307063	-0.820036	down	--	--	Biological Process: response to auxin (GO:0009733);;	K14488|4.4345e-31|pda:103698930|K14488 SAUR family protein | (RefSeq) auxin-responsive protein SAUR32-like	Plant hormone signal transduction (ko04075)	--	--	Auxin responsive protein	Auxin-responsive protein SAUR32 OS=Arabidopsis thaliana OX=3702 GN=SAUR32 PE=2 SV=1	S	Function unknown	auxin-responsive protein SAUR32-like [Dendrobium catenatum]
gene-MA16_Dca012397	394	441	522	881	988	1022	2.70523	2.92318	3.07632	6.05908	6.58638	6.87833	1.76714e-12	0.861833	up	--	--	Cellular Component: plasma membrane (GO:0005886);; Molecular Function: lipid binding (GO:0008289);;	--	--	--	--	Protein of unknown function (DUF1336);; START domain;; PH domain	Protein ENHANCED DISEASE RESISTANCE 2-like OS=Arabidopsis thaliana OX=3702 GN=EDR2L PE=2 SV=1	S	Function unknown	protein ENHANCED DISEASE RESISTANCE 2-like [Dendrobium catenatum]
gene-MA16_Dca009524	190	403	361	240	222	147	4.11154	8.72835	6.82868	5.23611	4.77405	3.11816	0.00494165	-0.688332	down	--	--	--	--	--	--	--	TCP family transcription factor	Transcription factor PCF2 OS=Oryza sativa subsp. japonica OX=39947 GN=PCF2 PE=1 SV=1	K	Transcription	transcription factor PCF2-like [Dendrobium catenatum]
gene-MA16_Dca004271	456	567	616	1163	1022	1289	3.93069	4.78019	4.58868	10.0774	8.64728	10.8047	5.75671e-10	0.843855	up	--	--	--	--	--	--	--	--	--	S	Function unknown	hypothetical protein MA16_Dca004271 [Dendrobium catenatum]
gene-MA16_Dca019447	163	158	141	96	90	117	2.41225	1.78113	1.92154	1.46724	0.993292	1.27014	0.00240886	-0.706247	down	--	--	--	--	--	--	--	Helix-loop-helix DNA-binding domain	Transcription factor bHLH25 OS=Arabidopsis thaliana OX=3702 GN=BHLH25 PE=2 SV=2	K	Transcription	transcription factor bHLH18-like [Dendrobium catenatum]
gene-MA16_Dca005269	285	329	557	286	302	198	11.3793	13.1036	19.3993	11.5355	11.9386	7.74812	0.00145234	-0.650776	down	--	--	Molecular Function: binding (GO:0005488);;	--	--	[R]	General function prediction only	A20-like zinc finger;; AN1-like Zinc finger	Zinc finger A20 and AN1 domain-containing stress-associated protein 4 OS=Arabidopsis thaliana OX=3702 GN=SAP4 PE=1 SV=1	S	Function unknown	zinc finger A20 and AN1 domain-containing stress-associated protein 5-like [Dendrobium catenatum]
gene-MA16_Dca017084	272	315	313	516	515	599	3.31227	3.82057	3.31913	6.33029	6.21036	7.15959	9.95059e-05	0.607672	up	--	--	Cellular Component: Golgi apparatus (GO:0005794);; Cellular Component: integral component of membrane (GO:0016021);;	--	--	[S]	Function unknown	Lung seven transmembrane receptor	--	S	Function unknown	transmembrane protein 87A [Dendrobium catenatum]
gene-MA16_Dca021086	523	544	811	449	491	388	13.0996	13.5775	17.7149	11.3396	12.16	9.52595	9.80982e-06	-0.64205	down	[J]	Translation, ribosomal structure and biogenesis	Molecular Function: aminoacyl-tRNA hydrolase activity (GO:0004045);;	K01056|1.20372e-116|pxb:103937466|K01056 peptidyl-tRNA hydrolase, PTH1 family [EC:3.1.1.29] | (RefSeq) chloroplastic group IIB intron splicing facilitator CRS2-B, chloroplastic-like	--	[J]	Translation, ribosomal structure and biogenesis	Peptidyl-tRNA hydrolase	Chloroplastic group IIB intron splicing facilitator CRS2, chloroplastic OS=Zea mays OX=4577 GN=CRS2 PE=1 SV=1	J	Translation, ribosomal structure and biogenesis	chloroplastic group IIB intron splicing facilitator CRS2, chloroplastic isoform X2 [Dendrobium catenatum]
gene-MA16_Dca002120	116	72	124	56	37	49	2.17565	1.3485	2.01805	1.04406	0.685477	0.891663	0.000108571	-1.03611	down	--	--	--	K09490|9.84772e-08|osa:4333877|K09490 heat shock 70kDa protein 5 | (RefSeq) luminal-binding protein 4	Protein export (ko03060);; Protein processing in endoplasmic reticulum (ko04141)	[O]	Posttranslational modification, protein turnover, chaperones	Hsp70 protein	Heat shock 70 kDa protein BIP2 OS=Oryza sativa subsp. japonica OX=39947 GN=BIP2 PE=2 SV=1	O	Posttranslational modification, protein turnover, chaperones	Heat shock 70 kDa protein [Dendrobium catenatum]
gene-MA16_Dca022376	39	42	52	120	104	105	1.12306	1.51827	1.20335	3.35758	2.96526	2.93488	0.000107828	0.927423	up	--	--	Biological Process: regulation of transcription from RNA polymerase II promoter (GO:0006357);; Biological Process: histone acetylation (GO:0016573);; Cellular Component: NuA4 histone acetyltransferase complex (GO:0035267);;	--	--	--	--	Chromatin modification-related protein EAF7	--	S	Function unknown	hypothetical protein MA16_Dca022376 [Dendrobium catenatum]
gene-MA16_Dca009412	493	481	615	1028	1060	1227	5.93955	5.82793	6.42984	12.4141	12.5131	14.4793	2.00942e-11	0.830329	up	--	--	Cellular Component: integral component of membrane (GO:0016021);;	K13946|0|nnu:104596961|K13946 auxin influx carrier (AUX1 LAX family) | (RefSeq) auxin transporter-like protein 2	Plant hormone signal transduction (ko04075)	[E]	Amino acid transport and metabolism	Transmembrane amino acid transporter protein	Auxin transporter-like protein 2 OS=Medicago truncatula OX=3880 GN=LAX2 PE=2 SV=1	E	Amino acid transport and metabolism	auxin transporter-like protein 2 [Dendrobium catenatum]
gene-MA16_Dca010901	1360	1653	1762	1211	1139	1073	28.1236	34.1529	31.725	25.219	23.3099	21.7884	3.42151e-08	-0.656683	down	[T]	Signal transduction mechanisms	Biological Process: chlorophyll catabolic process (GO:0015996);; Molecular Function: chlorophyllase activity (GO:0047746);;	K08099|1.00631e-144|pda:103695966|K08099 chlorophyllase [EC:3.1.1.14] | (RefSeq) chlorophyllase-2, chloroplastic	Porphyrin and chlorophyll metabolism (ko00860)	--	--	Chlorophyllase;; Chlorophyllase enzyme;; Alpha/beta hydrolase family;; Platelet-activating factor acetylhydrolase, isoform II;; Dienelactone hydrolase family	Chlorophyllase-2, chloroplastic OS=Arabidopsis thaliana OX=3702 GN=CLH2 PE=1 SV=1	S	Function unknown	chlorophyllase-2, chloroplastic-like [Dendrobium catenatum]
gene-MA16_Dca008950	1813	1954	2773	1194	1605	1190	15.8716	22.8488	27.723	14.4802	19.4739	11.4938	1.7872e-09	-0.848404	down	--	--	Cellular Component: membrane (GO:0016020);;	--	--	[I]	Lipid transport and metabolism	--	--	S	Function unknown	uncharacterized protein LOC110102590 [Dendrobium catenatum]
gene-MA16_Dca003945	104	136	141	215	266	235	1.46192	1.2573	1.01016	1.9219	2.28309	2.07356	0.000870282	0.641411	up	--	--	--	--	--	--	--	Protein of unknown function (DUF632)	Nitrate regulatory gene2 protein OS=Arabidopsis thaliana OX=3702 GN=NRG2 PE=1 SV=1	S	Function unknown	hypothetical protein MA16_Dca003945 [Dendrobium catenatum]
gene-MA16_Dca019501	2039	2280	3301	1564	1695	1537	32.6834	36.4716	46.1105	25.2708	26.9097	24.1571	1.18709e-14	-0.821148	down	[H]	Coenzyme transport and metabolism	Biological Process: isoprenoid biosynthetic process (GO:0008299);; Cellular Component: chloroplast (GO:0009507);; Biological Process: photosynthesis (GO:0015979);; Molecular Function: metal ion binding (GO:0046872);; Molecular Function: trans-octaprenyltranstransferase activity (GO:0050347);; Molecular Function: all-trans-nonaprenyl-diphosphate synthase (geranyl-diphosphate specific) activity (GO…	K05356|0|mus:103989203|K05356 all-trans-nonaprenyl-diphosphate synthase [EC:2.5.1.84 2.5.1.85] | (RefSeq) probable solanesyl-diphosphate synthase 3, chloroplastic	Terpenoid backbone biosynthesis (ko00900)	[H]	Coenzyme transport and metabolism	Polyprenyl synthetase	Probable solanesyl-diphosphate synthase 3, chloroplastic (Fragment) OS=Oryza sativa subsp. japonica OX=39947 GN=SPS3 PE=3 SV=1	H	Coenzyme transport and metabolism	probable solanesyl-diphosphate synthase 3, chloroplastic [Dendrobium catenatum]
gene-MA16_Dca006242	549	447	605	320	275	283	9.64299	7.81967	9.24756	5.63929	4.79816	4.87182	5.3315e-10	-0.998144	down	--	--	Cellular Component: intracellular part (GO:0044424);;	--	--	[S]	Function unknown	PPPDE putative peptidase domain	DeSI-like protein At4g17486 OS=Arabidopsis thaliana OX=3702 GN=At4g17486 PE=2 SV=1	S	Function unknown	desumoylating isopeptidase 1 [Dendrobium catenatum]
gene-MA16_Dca010401	4231	4589	4928	2322	2679	3008	90.1116	95.8054	90.3092	49.9544	56.8925	62.8428	7.06005e-14	-0.947731	down	[O]	Posttranslational modification, protein turnover, chaperones	Molecular Function: ATP binding (GO:0005524);;	--	--	[O]	Posttranslational modification, protein turnover, chaperones	Ubiquitin-conjugating enzyme	Ubiquitin-conjugating enzyme E2 8 OS=Arabidopsis thaliana OX=3702 GN=UBC8 PE=1 SV=1	O	Posttranslational modification, protein turnover, chaperones	Ubiquitin-conjugating enzyme E2 8 [Dendrobium catenatum]
gene-MA16_Dca017692	119	96	87	184	250	254	1.05878	0.848307	0.587087	1.65749	2.21488	2.22519	0.00102172	0.791878	up	[T]	Signal transduction mechanisms	Molecular Function: calmodulin-dependent protein kinase activity (GO:0004683);; Molecular Function: calcium ion binding (GO:0005509);; Molecular Function: calmodulin binding (GO:0005516);; Molecular Function: ATP binding (GO:0005524);; Cellular Component: nucleus (GO:0005634);; Cellular Component: cytoplasm (GO:0005737);; Molecular Function: calcium-dependent protein serine/threonine kinase activ…	K13412|2.5419e-155|pda:103709055|K13412 calcium-dependent protein kinase [EC:2.7.11.1] | (RefSeq) calcium and calcium/calmodulin-dependent serine/threonine-protein kinase-like	Plant-pathogen interaction (ko04626)	[T]	Signal transduction mechanisms	Protein kinase domain;; Protein tyrosine kinase;; EF-hand domain pair;; EF-hand domain;; EF hand;; EF hand;; EF-hand domain pair	Calcium and calcium/calmodulin-dependent serine/threonine-protein kinase OS=Lilium longiflorum OX=4690 GN=CCAMK PE=1 SV=1	T	Signal transduction mechanisms	Calcium and calcium/calmodulin-dependent serine/threonine-protein kinase [Dendrobium catenatum]
gene-MA16_Dca005931	564	819	1051	1596	1717	1950	7.48525	10.8886	12.1874	21.2121	22.5321	25.3614	1.50817e-09	0.885943	up	[T]	Signal transduction mechanisms	--	--	--	--	--	Ankyrin repeats (3 copies);; Ankyrin repeats (many copies);; Ankyrin repeats (many copies);; Ankyrin repeat;; Ankyrin repeat	Putative E3 ubiquitin-protein ligase XBAT31 OS=Arabidopsis thaliana OX=3702 GN=XBAT31 PE=2 SV=1	S	Function unknown	Putative E3 ubiquitin-protein ligase XBAT31 [Dendrobium catenatum]
gene-MA16_Dca011181	1989	1767	2233	1429	1437	1454	142.175	126.047	139.148	103.014	101.77	101.984	1.23534e-08	-0.653483	down	[C]	Energy production and conversion	Molecular Function: ATP binding (GO:0005524);; Cellular Component: chloroplast thylakoid membrane (GO:0009535);; Biological Process: ATP synthesis coupled proton transport (GO:0015986);; Cellular Component: proton-transporting ATP synthase complex, catalytic core F(1) (GO:0045261);; Molecular Function: proton-transporting ATP synthase activity, rotational mechanism (GO:0046933);; Molecular Functi…	K02114|6.81786e-33|egu:12079471|K02114 F-type H+-transporting ATPase subunit epsilon | (RefSeq) atpE, ElguCp046; ATP synthase CF1 epsilon subunit	Oxidative phosphorylation (ko00190);; Photosynthesis (ko00195)	[C]	Energy production and conversion	--	ATP synthase epsilon chain, chloroplastic OS=Phalaenopsis aphrodite subsp. formosana OX=308872 GN=atpE PE=3 SV=1	C	Energy production and conversion	ATP synthase epsilon chain, chloroplastic [Dendrobium catenatum]
gene-MA16_Dca018941	84	116	123	73	77	74	0.77796	0.903696	0.953682	0.524726	0.682515	0.683865	0.00662883	-0.616607	down	[M]	Cell wall/membrane/envelope biogenesis	--	--	--	--	--	--	--	S	Function unknown	hypothetical protein MA16_Dca018941 [Dendrobium catenatum]
gene-MA16_Dca016348	2696	3200	2820	1727	2060	1591	84.0842	99.6217	76.6664	54.2963	63.6608	48.6689	7.36039e-08	-0.855571	down	--	--	--	--	--	--	--	RbcX protein	Chaperonin-like RbcX protein 2, chloroplastic OS=Arabidopsis thaliana OX=3702 GN=RBCX2 PE=1 SV=1	S	Function unknown	chaperonin-like RbcX protein 2, chloroplastic [Dendrobium catenatum]
gene-MA16_Dca003671	1241	1383	1890	2732	3365	2931	35.9376	40.3223	47.3035	81.2554	98.8612	84.1493	4.28656e-12	0.790641	up	--	--	Biological Process: defense response (GO:0006952);;	--	--	--	--	LURP-one-related	Protein LURP-one-related 15 OS=Arabidopsis thaliana OX=3702 GN=At5g01750 PE=1 SV=1	S	Function unknown	protein LURP-one-related 15-like [Dendrobium catenatum]
gene-MA16_Dca004982	3030	2778	2650	1753	2264	2234	48.2664	44.2096	36.7607	28.1406	35.6769	34.923	0.000262502	-0.615382	down	[O]	Posttranslational modification, protein turnover, chaperones	Molecular Function: peroxidase activity (GO:0004601);; Cellular Component: chloroplast thylakoid (GO:0009534);; Molecular Function: peroxiredoxin activity (GO:0051920);; Biological Process: oxidation-reduction process (GO:0055114);; Biological Process: cellular oxidant detoxification (GO:0098869);;	K03564|1.56419e-98|egu:105058599|K03564 peroxiredoxin Q/BCP [EC:1.11.1.15] | (RefSeq) peroxiredoxin Q, chloroplastic	--	[O]	Posttranslational modification, protein turnover, chaperones	AhpC/TSA family;; Redoxin	Peroxiredoxin Q, chloroplastic OS=Populus jackii OX=640484 GN=PRXQ PE=1 SV=1	O	Posttranslational modification, protein turnover, chaperones	Peroxiredoxin Q, chloroplastic [Dendrobium catenatum]
gene-MA16_Dca018721	1114	1274	1640	2997	3954	3000	21.066	24.2087	26.9317	57.7407	75.0663	55.9326	1.9719e-15	1.06738	up	[H]	Coenzyme transport and metabolism	Molecular Function: alternative oxidase activity (GO:0009916);; Cellular Component: integral component of membrane (GO:0016021);; Molecular Function: metal ion binding (GO:0046872);; Biological Process: oxidation-reduction process (GO:0055114);; Cellular Component: respiratory chain (GO:0070469);;	K17893|1.61778e-168|egu:105042535|K17893 ubiquinol oxidase [EC:1.10.3.11] | (RefSeq) ubiquinol oxidase 2, mitochondrial-like	--	--	--	Alternative oxidase	Ubiquinol oxidase 1a, mitochondrial OS=Arabidopsis thaliana OX=3702 GN=AOX1A PE=1 SV=2	S	Function unknown	ubiquinol oxidase 2, mitochondrial-like [Dendrobium catenatum]
gene-MA16_Dca007531	241	167	402	601	894	524	3.05514	2.12004	4.45647	7.70575	11.2686	6.53551	2.24996e-05	0.982421	up	--	--	--	--	--	[GC]	Carbohydrate transport and metabolism;; Energy production and conversion	UDP-glucoronosyl and UDP-glucosyl transferase	UDP-glycosyltransferase 73C4 OS=Arabidopsis thaliana OX=3702 GN=UGT73C4 PE=2 SV=1	S	Function unknown	UDP-glycosyltransferase 73C6-like [Dendrobium catenatum]
gene-MA16_Dca002417	95	105	170	454	305	359	1.52155	1.67544	2.38083	7.36059	4.86361	5.6643	5.37063e-10	1.26353	up	[I]	Lipid transport and metabolism	Biological Process: lipid metabolic process (GO:0006629);; Cellular Component: integral component of membrane (GO:0016021);; Molecular Function: oxidoreductase activity, acting on paired donors, with oxidation of a pair of donors resulting in the reduction of molecular oxygen to two molecules of water (GO:0016717);; Biological Process: oxidation-reduction process (GO:0055114);;	K10256|0|bdi:100835723|K10256 omega-6 fatty acid desaturase / acyl-lipid omega-6 desaturase (Delta-12 desaturase) [EC:1.14.19.6 1.14.19.22] | (RefSeq) fatty acid desaturase DES2	Biosynthesis of unsaturated fatty acids (ko01040);; Fatty acid metabolism (ko01212)	--	--	Fatty acid desaturase;; Domain of unknown function (DUF3474)	Omega-6 fatty acid desaturase, endoplasmic reticulum isozyme 2 OS=Glycine max OX=3847 GN=FAD2-2 PE=2 SV=1	I	Lipid transport and metabolism	omega-6 fatty acid desaturase, endoplasmic reticulum isozyme 2-like [Dendrobium catenatum]
gene-MA16_Dca010654	916	725	823	594	594	618	52.0358	41.0626	40.7334	34.0073	33.4286	34.4059	0.000191248	-0.621264	down	--	--	Cellular Component: chloroplast (GO:0009507);;	--	--	--	--	--	Light-harvesting complex-like protein OHP1, chloroplastic OS=Arabidopsis thaliana OX=3702 GN=OHP1 PE=1 SV=1	S	Function unknown	light-harvesting complex-like protein OHP1, chloroplastic isoform X1 [Dendrobium catenatum]
gene-MA16_Dca010498	195	129	321	427	367	375	1.40291	1.005	2.16109	3.11408	2.85607	3.01549	0.00514393	0.606785	up	[M]	Cell wall/membrane/envelope biogenesis	--	--	--	--	--	Protein kinase domain;; Protein tyrosine kinase;; Di-glucose binding within endoplasmic reticulum	Probable LRR receptor-like serine/threonine-protein kinase At1g56130 OS=Arabidopsis thaliana OX=3702 GN=At1g56130 PE=2 SV=2	S	Function unknown	putative LRR receptor-like serine/threonine-protein kinase [Dendrobium catenatum]
gene-MA16_Dca008354	163	154	172	456	398	422	2.36064	2.22449	2.18218	6.68122	5.74087	6.02326	9.14874e-11	1.08917	up	[T]	Signal transduction mechanisms	Molecular Function: protein serine/threonine kinase activity (GO:0004674);; Molecular Function: ATP binding (GO:0005524);; Biological Process: protein phosphorylation (GO:0006468);; Biological Process: signal transduction (GO:0007165);;	--	--	[T]	Signal transduction mechanisms	Protein kinase domain;; Protein tyrosine kinase;; NAF domain;; Kinase-like	CBL-interacting protein kinase 6 OS=Oryza sativa subsp. japonica OX=39947 GN=CIPK6 PE=2 SV=1	T	Signal transduction mechanisms	CBL-interacting protein kinase 6-like [Dendrobium catenatum]
gene-MA16_Dca014525	101	174	140	254	312	235	2.24105	3.91553	2.69158	5.58206	6.76587	5.10565	0.00463805	0.637136	up	--	--	--	--	--	[T]	Signal transduction mechanisms	BAG domain	BAG family molecular chaperone regulator 1 OS=Arabidopsis thaliana OX=3702 GN=BAG1 PE=1 SV=1	O	Posttranslational modification, protein turnover, chaperones	BAG family molecular chaperone regulator 1-like [Dendrobium catenatum]
gene-MA16_Dca012940	25	25	21	54	62	66	0.379314	0.379917	0.282122	0.833245	0.948761	1.00555	0.00509799	0.811574	up	--		--	--	--	--	--	Protein tyrosine kinase;; Protein kinase domain	Probable LRR receptor-like serine/threonine-protein kinase At1g56140 OS=Arabidopsis thaliana OX=3702 GN=At1g56140 PE=2 SV=2	T	Signal transduction mechanisms	putative serine/threonine-protein kinase [Dendrobium catenatum]
gene-MA16_Dca025403	2975	2813	2712	9437	6003	7447	37.7126	36.2441	30.1616	122.585	76.1771	94.3882	6.67302e-10	1.10219	up	--	--	Cellular Component: endomembrane system (GO:0012505);; Cellular Component: membrane-bounded organelle (GO:0043227);; Cellular Component: intracellular organelle (GO:0043229);; Cellular Component: cytoplasmic part (GO:0044444);;	--	--	--	--	BURP domain	BURP domain-containing protein 3 OS=Oryza sativa subsp. japonica OX=39947 GN=BURP3 PE=2 SV=1	S	Function unknown	BURP domain-containing protein 3 [Dendrobium catenatum]
gene-MA16_Dca009589	32474	29460	30311	19851	21488	20855	1405.76	1272.84	1143.78	866.39	921.803	885.666	5.02743e-08	-0.753005	down	[C]	Energy production and conversion	Cellular Component: plastid (GO:0009536);; Molecular Function: iron-sulfur cluster binding (GO:0051536);; Biological Process: oxidation-reduction process (GO:0055114);;	K02639|1.00589e-43|bvg:104903711|K02639 ferredoxin | (RefSeq) ferredoxin-1, chloroplastic-like	Photosynthesis (ko00195)	--	--	2Fe-2S iron-sulfur cluster binding domain	Ferredoxin, chloroplastic OS=Triticum aestivum OX=4565 GN=PETF PE=1 SV=2	C	Energy production and conversion	ferredoxin-like [Dendrobium catenatum]
gene-MA16_Dca025800	505	599	843	1080	1488	1804	3.26117	3.896	4.78107	7.08106	9.61081	11.5646	2.47511e-07	0.908476	up	--	--	--	--	--	--	--	Plant protein of unknown function (DUF863)	--	S	Function unknown	uncharacterized protein LOC110115596 [Dendrobium catenatum]
gene-MA16_Dca006950	198	189	322	148	155	189	2.7148	2.588	3.85459	2.04356	2.10317	2.54675	0.000977952	-0.631833	down	--	--	--	--	--	[R]	General function prediction only	BTB/POZ domain	BTB/POZ domain-containing protein At5g41330 OS=Arabidopsis thaliana OX=3702 GN=At5g41330 PE=2 SV=1	S	Function unknown	BTB/POZ domain-containing protein At5g41330 [Dendrobium catenatum]
Dendrobium_catenatum_newGene_31104	262	294	248	854	748	299	1.67943	1.85314	1.37165	5.4793	5.24194	1.80665	0.00315419	0.791106	up	--	--	--	--	--	--	--	MuDR family transposase;; MULE transposase domain;; SWIM zinc finger;; PB1 domain;; Transposase, Mutator family	--	S	Function unknown	uncharacterized protein LOC110094333 [Dendrobium catenatum]
gene-MA16_Dca016506	4481	4868	6737	3811	4150	3594	79.6448	86.3521	104.377	68.2901	73.0975	62.6613	3.05011e-11	-0.644621	down	[ER]	Amino acid transport and metabolism;; General function prediction only	Molecular Function: L-iditol 2-dehydrogenase activity (GO:0003939);; Molecular Function: zinc ion binding (GO:0008270);; Biological Process: oxidation-reduction process (GO:0055114);;	K00008|0|mus:103983248|K00008 L-iditol 2-dehydrogenase [EC:1.1.1.14] | (RefSeq) sorbitol dehydrogenase isoform X1	Pentose and glucuronate interconversions (ko00040);; Fructose and mannose metabolism (ko00051)	[Q]	Secondary metabolites biosynthesis, transport and catabolism	Alcohol dehydrogenase GroES-like domain;; Zinc-binding dehydrogenase;; Zinc-binding dehydrogenase	Sorbitol dehydrogenase OS=Arabidopsis thaliana OX=3702 GN=SDH PE=1 SV=1	E	Amino acid transport and metabolism	Sorbitol dehydrogenase [Dendrobium catenatum]
gene-MA16_Dca021959	2613	3022	3874	1359	1002	849	25.744	29.726	33.2809	13.4953	9.78216	8.20842	2.71991e-24	-1.63511	down	[G]	Carbohydrate transport and metabolism	Biological Process: polysaccharide catabolic process (GO:0000272);; Molecular Function: beta-amylase activity (GO:0016161);; Biological Process: cellular carbohydrate metabolic process (GO:0044262);;	K01177|0|pda:103710765|K01177 beta-amylase [EC:3.2.1.2] | (RefSeq) beta-amylase 3, chloroplastic	Starch and sucrose metabolism (ko00500)	--	--	Glycosyl hydrolase family 14	Beta-amylase 3, chloroplastic OS=Arabidopsis thaliana OX=3702 GN=BAM3 PE=1 SV=3	S	Function unknown	Beta-amylase 3, chloroplastic [Dendrobium catenatum]
gene-MA16_Dca026045	150	134	282	118	132	140	13.0622	11.5787	21.3883	10.3266	11.326	11.9513	0.00665351	-0.599698	down	[O]	Posttranslational modification, protein turnover, chaperones	Biological Process: sulfate assimilation (GO:0000103);; Molecular Function: protein disulfide isomerase activity (GO:0003756);; Molecular Function: thioredoxin-disulfide reductase activity (GO:0004791);; Cellular Component: cytosol (GO:0005829);; Cellular Component: plasma membrane (GO:0005886);; Biological Process: protein folding (GO:0006457);; Biological Process: glycerol ether metabolic proce…	K03671|3.22284e-30|ath:AT1G11530|K03671 thioredoxin 1 | (RefSeq) CXXS1; C-terminal cysteine residue is changed to a serine 1	--	[O]	Posttranslational modification, protein turnover, chaperones	Thioredoxin	Thioredoxin-like protein CXXS1 OS=Arabidopsis thaliana OX=3702 GN=CXXS1 PE=2 SV=2	O	Posttranslational modification, protein turnover, chaperones	thioredoxin-like protein CXXS1 [Dendrobium catenatum]
gene-MA16_Dca005155	525	436	467	335	265	306	5.10739	4.22464	3.95777	3.2816	2.55497	2.91543	2.18553e-05	-0.796701	down	--	--	--	K17586|4.08884e-125|egu:105061080|K17586 PHD and RING finger domain-containing protein 1 | (RefSeq) uncharacterized LOC105061080	--	[K]	Transcription	PHD-finger;; Ring finger domain;; Zinc finger, C3HC4 type (RING finger)	--	O	Posttranslational modification, protein turnover, chaperones	autophagy-related protein 36-like [Dendrobium catenatum]
gene-MA16_Dca004252	77	75	141	224	199	256	0.745751	0.723555	1.19131	2.18769	1.91286	2.43565	1.75487e-05	0.914915	up	[T]	Signal transduction mechanisms	--	--	--	--	--	Protein kinase domain;; Protein tyrosine kinase;; LysM domain	Protein LYK5 OS=Arabidopsis thaliana OX=3702 GN=LYK5 PE=2 SV=1	T	Signal transduction mechanisms	protein LYK5 [Dendrobium catenatum]
gene-MA16_Dca025534	3669	3751	2492	6262	7290	7453	138.135	140.963	81.7755	237.719	271.996	275.317	0.000286084	0.738419	up	[S]	Function unknown	--	--	--	--	--	D-mannose binding lectin	Mannose-specific lectin OS=Galanthus nivalis OX=4670 PE=1 SV=1	S	Function unknown	mannose-specific lectin-like [Dendrobium catenatum]
gene-MA16_Dca021534	228	272	270	428	512	442	2.57564	3.06474	2.35972	4.92545	5.73669	4.85187	0.000320256	0.592841	up	[P]	Inorganic ion transport and metabolism	Molecular Function: transporter activity (GO:0005215);; Biological Process: transport (GO:0006810);; Cellular Component: integral component of membrane (GO:0016021);;	--	--	[P]	Inorganic ion transport and metabolism	Natural resistance-associated macrophage protein	Metal transporter Nramp3 OS=Oryza sativa subsp. japonica OX=39947 GN=NRAMP3 PE=2 SV=1	P	Inorganic ion transport and metabolism	metal transporter Nramp3-like [Dendrobium catenatum]
gene-MA16_Dca026179	669	659	647	428	486	477	6.96649	7.11725	6.23181	4.13783	5.03779	5.25174	3.02518e-05	-0.676062	down	--	--	Molecular Function: carboxypeptidase activity (GO:0004180);; Biological Process: proteolysis (GO:0006508);; Molecular Function: serine-type peptidase activity (GO:0008236);;	K01285|0|egu:105052949|K01285 lysosomal Pro-X carboxypeptidase [EC:3.4.16.2] | (RefSeq) lysosomal Pro-X carboxypeptidase	--	[OR]	Posttranslational modification, protein turnover, chaperones;; General function prediction only	Serine carboxypeptidase S28	Probable serine protease EDA2 OS=Arabidopsis thaliana OX=3702 GN=EDA2 PE=2 SV=2	S	Function unknown	lysosomal Pro-X carboxypeptidase [Dendrobium catenatum]
Dendrobium_catenatum_newGene_13025	190	220	252	322	385	602	1.08272	1.07697	1.21697	1.58607	1.93175	2.39737	0.00157875	0.682731	up	--	--	--	--	--	--	--	--	--	--	--	hypothetical protein MA16_Dca002255 [Dendrobium catenatum]
gene-MA16_Dca025885	105	80	146	254	251	267	0.580316	0.458106	0.728468	1.53959	1.61825	1.46917	1.98545e-06	0.932179	up	[L]	Replication, recombination and repair	--	K10706|0|egu:105035897|K10706 senataxin [EC:3.6.4.-] | (RefSeq) helicase SEN1-like	--	[A]	RNA processing and modification	AAA domain;; AAA domain;; AAA domain;; AAA domain;; Viral (Superfamily 1) RNA helicase	Probable helicase MAGATAMA 3 OS=Arabidopsis thaliana OX=3702 GN=MAA3 PE=2 SV=1	L	Replication, recombination and repair	uncharacterized protein LOC110105878 [Dendrobium catenatum]
gene-MA16_Dca004719	2142	2476	3010	4952	4718	4774	9.16324	10.5639	11.133	21.3031	19.9197	19.9941	1.30158e-17	0.716667	up	--	--	--	--	--	--	--	--	COP1-interacting protein 7 OS=Arabidopsis thaliana OX=3702 GN=CIP7 PE=1 SV=1	S	Function unknown	uncharacterized protein LOC110102721 isoform X1 [Dendrobium catenatum]
Dendrobium_catenatum_newGene_20997	34	24	37	219	164	126	0.693584	0.628311	0.326005	4.93511	3.151	2.38307	7.12194e-11	1.72998	up	--	--	--	--	--	[R]	General function prediction only	zinc-binding in reverse transcriptase	--	S	Function unknown	uncharacterized protein LOC110097698 [Dendrobium catenatum]
gene-MA16_Dca016162	1513	1414	3011	941	813	748	12.7537	11.844	22.351	8.01897	6.80662	6.18539	9.25086e-13	-1.2776	down	--	--	--	--	--	--	--	PLATZ transcription factor	--	S	Function unknown	hypothetical protein MA16_Dca016162 [Dendrobium catenatum]
gene-MA16_Dca001048	2412	2292	2278	4506	5008	4910	29.8646	28.3777	24.3916	55.3817	62.6371	59.1953	3.58918e-08	0.782321	up	[G]	Carbohydrate transport and metabolism	Molecular Function: phosphoglycerate kinase activity (GO:0004618);; Molecular Function: ATP binding (GO:0005524);; Biological Process: glycolytic process (GO:0006096);;	K00927|0|egu:105056157|K00927 phosphoglycerate kinase [EC:2.7.2.3] | (RefSeq) phosphoglycerate kinase 3, cytosolic	Glycolysis / Gluconeogenesis (ko00010);; Carbon fixation in photosynthetic organisms (ko00710);; Carbon metabolism (ko01200);; Biosynthesis of amino acids (ko01230)	[G]	Carbohydrate transport and metabolism	Phosphoglycerate kinase	Phosphoglycerate kinase, cytosolic OS=Triticum aestivum OX=4565 PE=2 SV=1	G	Carbohydrate transport and metabolism	phosphoglycerate kinase, cytosolic [Dendrobium catenatum]
Dendrobium_catenatum_newGene_35873	12	12	14	33	41	36	0.272632	0.267538	0.274127	0.787228	0.967949	0.831905	0.00747822	0.831319	up	--	--	--	K03231|9.79824e-09|mtr:MTR_5g037350|K03231 elongation factor 1-alpha | (RefSeq) elongation factor 1-alpha	RNA transport (ko03013)	--	--	--	--	S	Function unknown	ataxia telangiectasia mutated family protein [Dendrobium catenatum]
Dendrobium_catenatum_newGene_33031	135	118	144	115	86	66	2.10863	1.83286	1.94965	1.80479	1.33048	1.00398	0.00873276	-0.641662	down	--	--	Cellular Component: chloroplast (GO:0009507);; Biological Process: photosynthetic acclimation (GO:0009643);; Cellular Component: integral component of membrane (GO:0016021);;	K07052|6.58125e-14|sita:101783762|K07052 uncharacterized protein | (RefSeq) uncharacterized LOC101783762	--	--	--	--	--	S	Function unknown	hypothetical protein SETIT_007241mg [Setaria italica]
gene-MA16_Dca025253	935	963	1353	696	710	867	6.83208	6.83371	7.6782	4.94346	5.25595	5.38842	6.56689e-08	-0.674873	down	[M]	Cell wall/membrane/envelope biogenesis	--	--	--	--	--	Mechanosensitive ion channel	Mechanosensitive ion channel protein 2, chloroplastic OS=Arabidopsis thaliana OX=3702 GN=MSL2 PE=2 SV=1	M	Cell wall/membrane/envelope biogenesis	Mechanosensitive ion channel protein 2, chloroplastic [Dendrobium catenatum]
gene-MA16_Dca027970	84419	103278	104797	69473	69276	76543	4039.15	4931.96	4370.82	3351.41	3284.65	3592.93	1.20574e-08	-0.628549	down	[C]	Energy production and conversion	Cellular Component: chloroplast thylakoid membrane (GO:0009535);; Biological Process: photosynthetic electron transport chain (GO:0009767);; Cellular Component: integral component of membrane (GO:0016021);; Molecular Function: oxidoreductase activity (GO:0016491);; Molecular Function: electron transporter, transferring electrons within the cyclic electron transport pathway of photosynthesis activ…	K02637|4.22705e-78|pda:8890542|K02637 cytochrome b6-f complex subunit 4 | (RefSeq) petD, PhdaC_p053; cytochrome b6-f complex subunit IV	Photosynthesis (ko00195)	[C]	Energy production and conversion	Cytochrome b(C-terminal)/b6/petD	Cytochrome b6-f complex subunit 4 OS=Citrus sinensis OX=2711 GN=petD PE=3 SV=1	C	Energy production and conversion	Cytochrome b6-f complex subunit 4 [Dendrobium catenatum]
gene-MA16_Dca000638	1331	1072	1478	857	1065	820	52.9168	42.5188	51.2213	34.3544	41.9577	31.9803	1.92837e-05	-0.660067	down	--	--	Biological Process: response to desiccation (GO:0009269);;	--	--	--	--	Late embryogenesis abundant protein	Late embryogenesis abundant protein Lea14-A OS=Gossypium hirsutum OX=3635 GN=LEA14-A PE=2 SV=1	S	Function unknown	late embryogenesis abundant protein Lea14-A-like [Dendrobium catenatum]
gene-MA16_Dca026995	1163	376	534	90	96	57	43.5142	14.0151	17.4026	3.37941	3.52427	2.05753	1.61728e-07	-1.68313	down	[O]	Posttranslational modification, protein turnover, chaperones	--	K13993|3.33492e-40|adu:107464855|K13993 HSP20 family protein | (RefSeq) 17.4 kDa class III heat shock protein	Protein processing in endoplasmic reticulum (ko04141)	[O]	Posttranslational modification, protein turnover, chaperones	Hsp20/alpha crystallin family	17.4 kDa class III heat shock protein OS=Arabidopsis thaliana OX=3702 GN=HSP17.4B PE=2 SV=1	O	Posttranslational modification, protein turnover, chaperones	18.6 kDa class III heat shock protein [Dendrobium catenatum]
gene-MA16_Dca012185	552	678	847	1538	1520	1131	7.24009	8.86664	9.68613	20.5511	19.9381	14.6916	2.05987e-07	0.779548	up	[QV]	Secondary metabolites biosynthesis, transport and catabolism;; Defense mechanisms	Molecular Function: oxidoreductase activity (GO:0016491);;	--	--	[Q]	Secondary metabolites biosynthesis, transport and catabolism	Cytochrome P450	Isoflavone 2&apos;-hydroxylase OS=Glycyrrhiza echinata OX=46348 GN=CYP81E1 PE=1 SV=2	Q	Secondary metabolites biosynthesis, transport and catabolism	isoflavone 3&apos;-hydroxylase-like [Dendrobium catenatum]
Dendrobium_catenatum_newGene_37385	93	139	247	205	342	451	0.625015	0.828852	1.27559	1.70363	1.83979	2.15874	0.00582305	0.722555	up	--	--	--	--	--	--	--	--	--	S	Function unknown	ataxia telangiectasia mutated family protein [Dendrobium catenatum]
gene-MA16_Dca016888	569	482	284	756	902	1186	15.5996	13.172	6.7898	20.8866	24.5098	31.9093	0.00945312	0.661357	up	--	--	--	--	--	--	--	--	--	--	--	heterogeneous nuclear ribonucleoprotein A3-like [Dendrobium catenatum]
gene-MA16_Dca003461	431	494	537	834	916	995	2.46725	2.13151	2.58537	3.55645	3.87322	5.46602	2.96286e-07	0.675902	up	--	--	--	--	--	--	--	DENN (AEX-3) domain;; uDENN domain	DENN domain and WD repeat-containing protein SCD1 OS=Arabidopsis thaliana OX=3702 GN=SCD1 PE=1 SV=1	S	Function unknown	uncharacterized protein LOC110106099 isoform X1 [Dendrobium catenatum]
gene-MA16_Dca001256	4	4	12	31	49	52	0.033631	0.03538	0.090335	0.279154	0.433249	0.457785	2.60176e-05	1.3474	up	[T]	Signal transduction mechanisms	Molecular Function: ATP binding (GO:0005524);; Molecular Function: ATPase-coupled organic phosphonate transmembrane transporter activity (GO:0015416);; Biological Process: organic phosphonate transport (GO:0015716);; Biological Process: organophosphate ester transport (GO:0015748);; Cellular Component: integral component of membrane (GO:0016021);;	--	--	[Q]	Secondary metabolites biosynthesis, transport and catabolism	ABC-2 type transporter;; ABC transporter;; AAA domain, putative AbiEii toxin, Type IV TA system;; P-loop containing region of AAA domain	ABC transporter G family member 11 OS=Arabidopsis thaliana OX=3702 GN=ABCG11 PE=1 SV=1	V	Defense mechanisms	ABC transporter G family member 11-like [Dendrobium catenatum]
gene-MA16_Dca025659	184	167	167	103	101	107	2.80677	2.54284	2.2103	1.5775	1.52103	1.59577	0.000120135	-0.832305	down	[O]	Posttranslational modification, protein turnover, chaperones	Molecular Function: ATP binding (GO:0005524);; Biological Process: protein folding (GO:0006457);; Biological Process: response to heat (GO:0009408);; Molecular Function: heat shock protein binding (GO:0031072);; Molecular Function: metal ion binding (GO:0046872);; Molecular Function: unfolded protein binding (GO:0051082);;	K09503|0|egu:105034311|K09503 DnaJ homolog subfamily A member 2 | (RefSeq) dnaJ protein homolog	Protein processing in endoplasmic reticulum (ko04141)	[O]	Posttranslational modification, protein turnover, chaperones	DnaJ C terminal domain;; DnaJ domain;; DnaJ central domain	DnaJ protein homolog OS=Cucumis sativus OX=3659 GN=DNAJ1 PE=2 SV=1	O	Posttranslational modification, protein turnover, chaperones	dnaJ protein homolog [Dendrobium catenatum]
gene-MA16_Dca007752	40	78	103	169	137	153	0.958898	1.86386	2.1534	4.09041	3.25624	3.58744	0.00364764	0.726734	up	[L]	Replication, recombination and repair	Molecular Function: DNA binding (GO:0003677);; Cellular Component: nucleus (GO:0005634);; Biological Process: leading strand elongation (GO:0006272);; Biological Process: regulation of DNA replication (GO:0006275);; Biological Process: mismatch repair (GO:0006298);; Biological Process: translesion synthesis (GO:0019985);; Molecular Function: DNA polymerase processivity factor activity (GO:0030337…	K04802|9.07796e-180|vvi:100248466|K04802 proliferating cell nuclear antigen | (RefSeq) proliferating cell nuclear antigen-like	DNA replication (ko03030);; Base excision repair (ko03410);; Nucleotide excision repair (ko03420);; Mismatch repair (ko03430)	[L]	Replication, recombination and repair	Proliferating cell nuclear antigen, C-terminal domain;; Proliferating cell nuclear antigen, N-terminal domain;; Repair protein Rad1/Rec1/Rad17;; Rad9	Proliferating cell nuclear antigen OS=Nicotiana tabacum OX=4097 GN=PCNA PE=2 SV=1	L	Replication, recombination and repair	proliferating cell nuclear antigen [Dendrobium catenatum]
gene-MA16_Dca024640	583	662	1253	1426	1557	1767	3.62238	4.11318	6.75968	8.50186	9.22748	10.6959	2.84243e-05	0.716955	up	[TK]	Signal transduction mechanisms;; Transcription	--	K12129|0|egu:105044676|K12129 pseudo-response regulator 7 | (RefSeq) two-component response regulator-like PRR37	Circadian rhythm - plant (ko04712)	[K]	Transcription	Response regulator receiver domain;; CCT motif	Two-component response regulator-like PRR73 OS=Oryza sativa subsp. indica OX=39946 GN=PRR73 PE=2 SV=2	K	Transcription	two-component response regulator-like PRR73 [Dendrobium catenatum]
gene-MA16_Dca020875	416	387	538	781	816	883	3.65914	3.39455	4.12551	6.92947	7.11715	7.62319	7.64833e-08	0.66754	up	--	--	--	K12125|0|pda:103712957|K12125 protein EARLY FLOWERING 3 | (RefSeq) protein EARLY FLOWERING 3	Circadian rhythm - plant (ko04712)	--	--	--	ELF3-like protein 2 OS=Oryza sativa subsp. japonica OX=39947 GN=ELF3-2 PE=2 SV=2	S	Function unknown	ELF3-like protein 2 [Dendrobium catenatum]
gene-MA16_Dca005956	111	56	120	157	186	242	1.47104	0.736637	1.38073	2.09391	2.44249	3.13528	0.00985825	0.66495	up	[V]	Defense mechanisms	--	K03327|0|pda:103695889|K03327 multidrug resistance protein, MATE family | (RefSeq) protein DETOXIFICATION 18-like	--	[R]	General function prediction only	MatE	Protein DETOXIFICATION 19 OS=Arabidopsis thaliana OX=3702 GN=DTX19 PE=2 SV=1	V	Defense mechanisms	protein DETOXIFICATION 19-like [Dendrobium catenatum]
gene-MA16_Dca019168	589	475	715	436	435	448	14.7813	12.0924	15.1043	10.7794	11.3285	10.8506	4.31224e-05	-0.592364	down	--	--	--	--	--	--	--	PAP_fibrillin	Probable plastid-lipid-associated protein 11, chloroplastic OS=Arabidopsis thaliana OX=3702 GN=PAP11 PE=2 SV=1	S	Function unknown	probable plastid-lipid-associated protein 11 [Dendrobium catenatum]
gene-MA16_Dca002728	1354	1175	1473	872	1033	836	47.0797	40.7788	44.6414	30.5571	35.5883	28.4917	5.82428e-07	-0.71301	down	--	--	Cellular Component: chloroplast (GO:0009507);; Cellular Component: membrane (GO:0016020);;	--	--	--	--	--	--	S	Function unknown	uncharacterized protein LOC110104212 [Dendrobium catenatum]
gene-MA16_Dca017227	278	380	906	60	107	50	9.35053	12.7466	26.5693	2.00661	3.54066	1.63508	9.59876e-16	-2.22104	down	--	--	--	--	--	--	--	Dehydrin	Dehydrin Xero 1 OS=Arabidopsis thaliana OX=3702 GN=XERO1 PE=2 SV=2	S	Function unknown	Dehydrin Xero 1 [Dendrobium catenatum]
gene-MA16_Dca000347	339	361	399	613	698	793	3.84282	4.07649	3.94142	7.00919	7.84036	8.82443	3.98501e-06	0.690252	up	--	--	--	K13508|1.11533e-160|egu:105047194|K13508 glycerol-3-phosphate acyltransferase [EC:2.3.1.15] | (RefSeq) glycerol-3-phosphate acyltransferase 1-like	Glycerolipid metabolism (ko00561);; Glycerophospholipid metabolism (ko00564)	--	--	haloacid dehalogenase-like hydrolase;; Acyltransferase	Glycerol-3-phosphate acyltransferase 1 OS=Arabidopsis thaliana OX=3702 GN=GPAT1 PE=1 SV=1	I	Lipid transport and metabolism	glycerol-3-phosphate acyltransferase 1-like [Dendrobium catenatum]
gene-MA16_Dca010117	41	60	159	198	193	228	0.618718	0.904224	2.08696	3.02146	2.89011	3.38062	0.00194588	0.859522	up	--	--	--	--	--	--	--	bHLH-MYC and R2R3-MYB transcription factors N-terminal;; Helix-loop-helix DNA-binding domain	Transcription factor bHLH14 OS=Arabidopsis thaliana OX=3702 GN=BHLH14 PE=1 SV=1	K	Transcription	transcription factor MYC3-like [Dendrobium catenatum]
gene-MA16_Dca017564	1030	1295	1646	1051	893	859	13.1252	16.4739	18.2884	13.5057	11.283	10.7366	3.70433e-07	-0.656363	down	[R]	General function prediction only	Molecular Function: selenium binding (GO:0008430);;	K17285|0|cmo:103497673|K17285 selenium-binding protein 1 | (RefSeq) selenium-binding protein 2	--	[P]	Inorganic ion transport and metabolism	56kDa selenium binding protein (SBP56)	Selenium-binding protein 2 OS=Arabidopsis thaliana OX=3702 GN=SBP2 PE=1 SV=1	S	Function unknown	selenium-binding protein 2-like [Dendrobium catenatum]
gene-MA16_Dca019144	626	534	541	1739	1608	1022	7.3884	6.2899	5.56215	20.6903	18.8101	11.8327	1.36261e-06	1.00217	up	[GEPR]	Carbohydrate transport and metabolism;; Amino acid transport and metabolism;; Inorganic ion transport and metabolism;; General function prediction only	Molecular Function: inorganic phosphate transmembrane transporter activity (GO:0005315);; Cellular Component: integral component of plasma membrane (GO:0005887);; Biological Process: phosphate ion transport (GO:0006817);; Molecular Function: symporter activity (GO:0015293);; Molecular Function: substrate-specific transmembrane transporter activity (GO:0022891);; Biological Process: transmembrane …	--	--	[P]	Inorganic ion transport and metabolism	Sugar (and other) transporter;; Major Facilitator Superfamily	Probable inorganic phosphate transporter 1-4 OS=Oryza sativa subsp. japonica OX=39947 GN=PHT1-4 PE=2 SV=1	G	Carbohydrate transport and metabolism	probable inorganic phosphate transporter 1-4 [Dendrobium catenatum]
gene-MA16_Dca023840	18210	13936	27852	9395	11343	10884	165.538	126.442	220.705	86.1057	102.179	97.0675	2.2478e-11	-1.02711	down	[O]	Posttranslational modification, protein turnover, chaperones	Molecular Function: ATP binding (GO:0005524);; Biological Process: protein folding (GO:0006457);; Biological Process: response to stress (GO:0006950);; Molecular Function: unfolded protein binding (GO:0051082);;	K04079|0|mus:103999891|K04079 molecular chaperone HtpG | (RefSeq) heat shock protein 81-1-like	Protein processing in endoplasmic reticulum (ko04141);; Plant-pathogen interaction (ko04626)	[O]	Posttranslational modification, protein turnover, chaperones	Hsp90 protein;; Histidine kinase-, DNA gyrase B-, and HSP90-like ATPase;; Histidine kinase-, DNA gyrase B-, and HSP90-like ATPase	Heat shock protein 81-1 OS=Oryza sativa subsp. japonica OX=39947 GN=HSP81-1 PE=3 SV=2	O	Posttranslational modification, protein turnover, chaperones	heat shock protein 81-1 [Dendrobium catenatum]
Dendrobium_catenatum_newGene_21209	198	385	569	766	800	669	6.25292	12.8982	16.1805	28.9734	25.8657	21.4056	0.00120777	0.703664	up	--	--	--	--	--	--	--	--	--	--	--	hypothetical protein MA16_Dca022656 [Dendrobium catenatum]
gene-MA16_Dca012084	146	169	234	81	104	88	4.08271	4.71108	5.70865	2.27587	2.86879	2.40457	2.23221e-07	-1.05401	down	--	--	--	--	--	--	--	Plant invertase/pectin methylesterase inhibitor	Pectinesterase inhibitor 11 OS=Arabidopsis thaliana OX=3702 GN=PMEI11 PE=2 SV=1	S	Function unknown	21 kDa protein [Dendrobium catenatum]
gene-MA16_Dca000722	26	27	27	81	81	54	0.606261	0.866022	0.608196	2.22074	2.00557	1.30463	0.00173481	0.892939	up	[E]	Amino acid transport and metabolism	Biological Process: methionine biosynthetic process (GO:0009086);; Cellular Component: intracellular part (GO:0044424);; Molecular Function: dioxygenase activity (GO:0051213);;	K08967|2.51598e-71|nnu:104596618|K08967 1,2-dihydroxy-3-keto-5-methylthiopentene dioxygenase [EC:1.13.11.53 1.13.11.54] | (RefSeq) 1,2-dihydroxy-3-keto-5-methylthiopentene dioxygenase 2	Cysteine and methionine metabolism (ko00270)	[S]	Function unknown	ARD/ARD' family;; AraC-like ligand binding domain;; Cupin domain	1,2-dihydroxy-3-keto-5-methylthiopentene dioxygenase 2 OS=Oryza sativa subsp. japonica OX=39947 GN=ARD2 PE=2 SV=1	S	Function unknown	1,2-dihydroxy-3-keto-5-methylthiopentene dioxygenase 2-like isoform X1 [Dendrobium catenatum]
gene-MA16_Dca018947	9	18	23	57	72	75	0.364566	0.75567	0.818004	2.41584	2.96828	3.07734	1.86383e-05	1.27209	up	--	--	Biological Process: proteolysis (GO:0006508);; Molecular Function: peptidase activity (GO:0008233);;	--	--	--	--	Hydrophobic seed protein	pEARLI1-like lipid transfer protein 3 OS=Arabidopsis thaliana OX=3702 GN=At4g12500 PE=2 SV=1	S	Function unknown	36.4 kDa proline-rich protein-like [Dendrobium catenatum]
gene-MA16_Dca016282	175	252	198	129	110	129	5.13562	7.39406	5.06007	3.81583	3.20246	3.71472	0.000127198	-0.8469	down	[R]	General function prediction only	Cellular Component: nucleus (GO:0005634);; Cellular Component: cytosol (GO:0005829);; Biological Process: cytokinin biosynthetic process (GO:0009691);; Molecular Function: hydrolase activity, hydrolyzing N-glycosyl compounds (GO:0016799);;	K06966|2.63556e-124|jcu:105628075|K06966 uncharacterized protein | (RefSeq) cytokinin riboside 5'-monophosphate phosphoribohydrolase LOG1	--	--	--	Possible lysine decarboxylase	Cytokinin riboside 5&apos;-monophosphate phosphoribohydrolase LOG1 OS=Arabidopsis thaliana OX=3702 GN=LOG1 PE=1 SV=1	S	Function unknown	cytokinin riboside 5&apos;-monophosphate phosphoribohydrolase LOG1 [Dendrobium catenatum]
gene-MA16_Dca004187	182	208	430	149	155	117	2.18511	2.49635	4.51172	1.79996	1.84215	1.37619	4.93257e-05	-0.93583	down	[QV]	Secondary metabolites biosynthesis, transport and catabolism;; Defense mechanisms	Molecular Function: iron ion binding (GO:0005506);; Cellular Component: integral component of membrane (GO:0016021);; Molecular Function: heme binding (GO:0020037);; Biological Process: oxidation-reduction process (GO:0055114);; Molecular Function: aromatase activity (GO:0070330);;	--	--	[QI]	Secondary metabolites biosynthesis, transport and catabolism;; Lipid transport and metabolism	Cytochrome P450	Cytochrome P450 94C1 OS=Arabidopsis thaliana OX=3702 GN=CYP94C1 PE=1 SV=1	Q	Secondary metabolites biosynthesis, transport and catabolism	cytochrome P450 94C1 [Dendrobium catenatum]
gene-MA16_Dca007851	1593	1277	2427	912	1110	746	5.82903	4.66624	7.7504	3.36138	4.02769	2.67722	1.05569e-08	-1.01482	down	[T]	Signal transduction mechanisms	Molecular Function: ATP binding (GO:0005524);; Cellular Component: plasma membrane (GO:0005886);; Cellular Component: integral component of membrane (GO:0016021);; Molecular Function: ATPase activity, coupled to transmembrane movement of substances (GO:0042626);; Biological Process: transmembrane transport (GO:0055085);;	--	--	[Q]	Secondary metabolites biosynthesis, transport and catabolism	ABC-2 type transporter;; ABC transporter;; Plant PDR ABC transporter associated;; ABC-transporter extracellular N-terminal;; AAA domain, putative AbiEii toxin, Type IV TA system;; ATPase family associated with various cellular activities (AAA)	ABC transporter G family member 42 OS=Oryza sativa subsp. japonica OX=39947 GN=ABCG42 PE=2 SV=1	V	Defense mechanisms	Pleiotropic drug resistance protein 12 [Dendrobium catenatum]
gene-MA16_Dca013846	4661	2380	3570	583	827	801	137.3	69.964	91.6604	17.3082	24.1203	23.1253	2.21794e-22	-2.15007	down	[O]	Posttranslational modification, protein turnover, chaperones	--	K13993|5.90376e-62|aip:107629638|K13993 HSP20 family protein | (RefSeq) heat shock 22 kDa protein, mitochondrial	Protein processing in endoplasmic reticulum (ko04141)	[O]	Posttranslational modification, protein turnover, chaperones	Hsp20/alpha crystallin family	Small heat shock protein, chloroplastic OS=Oxybasis rubra OX=3560 GN=HSP23 PE=2 SV=1	O	Posttranslational modification, protein turnover, chaperones	small heat shock protein, chloroplastic-like [Dendrobium catenatum]
gene-MA16_Dca015926	93	83	66	1942	1871	1441	2.29325	2.02735	1.41012	48.4792	45.8945	34.9905	3.39959e-75	3.72421	up	--	--	Cellular Component: membrane (GO:0016020);; Biological Process: metal ion transport (GO:0030001);; Molecular Function: metal ion transmembrane transporter activity (GO:0046873);; Biological Process: transmembrane transport (GO:0055085);;	K14709|1.61018e-83|mus:103981945|K14709 solute carrier family 39 (zinc transporter), member 1/2/3 | (RefSeq) zinc transporter 8-like	--	[P]	Inorganic ion transport and metabolism	ZIP Zinc transporter	Zinc transporter 5 OS=Oryza sativa subsp. japonica OX=39947 GN=ZIP5 PE=2 SV=1	P	Inorganic ion transport and metabolism	Zinc transporter 5 [Dendrobium catenatum]
gene-MA16_Dca003709	611	473	1010	573	396	358	21.4564	16.565	30.9391	20.3063	13.779	12.3455	0.000641571	-0.719423	down	--	--	Biological Process: transcription, DNA-templated (GO:0006351);;	--	--	--	--	No apical meristem (NAM) protein	NAC domain-containing protein 83 OS=Arabidopsis thaliana OX=3702 GN=NAC083 PE=1 SV=1	K	Transcription	NAC transcription factor ONAC010 [Dendrobium catenatum]
gene-MA16_Dca021381	64	80	83	43	57	44	1.21469	1.5031	1.36586	0.808466	1.05609	0.808109	0.00823445	-0.682845	down	--	--	Cellular Component: membrane (GO:0016020);; Molecular Function: metal ion binding (GO:0046872);;	--	--	[O]	Posttranslational modification, protein turnover, chaperones	Ring finger domain;; RING-like zinc finger;; Zinc finger, C3HC4 type (RING finger);; RING-H2 zinc finger domain;; Zinc finger, C3HC4 type (RING finger);; Anaphase-promoting complex subunit 11 RING-H2 finger	RING-H2 finger protein ATL54 OS=Arabidopsis thaliana OX=3702 GN=ATL54 PE=2 SV=2	O	Posttranslational modification, protein turnover, chaperones	RING-H2 finger protein ATL54-like [Dendrobium catenatum]
gene-MA16_Dca022338	260	314	283	535	468	591	2.39507	3.01628	2.52305	5.01147	4.69047	5.4631	0.000328887	0.626198	up	--	--	--	--	--	--	--	Protein of unknown function (DUF4005);; IQ calmodulin-binding motif	Protein IQ-DOMAIN 14 OS=Arabidopsis thaliana OX=3702 GN=IQD14 PE=1 SV=1	S	Function unknown	Protein IQ-DOMAIN 14 [Dendrobium catenatum]
gene-MA16_Dca021611	7	20	39	63	55	99	0.069463	0.210967	0.369289	0.679995	0.589267	1.04971	0.00283843	0.942496	up	--	--	Cellular Component: nucleus (GO:0005634);; Cellular Component: cytoplasm (GO:0005737);;	--	--	[S]	Function unknown	Armadillo/beta-catenin-like repeat;; Armadillo-like	--	S	Function unknown	uncharacterized protein LOC110096793 [Dendrobium catenatum]
gene-MA16_Dca021163	5484	5793	6915	3999	4566	4493	43.0702	46.0315	47.4091	31.6922	35.9384	35.2578	3.84755e-12	-0.6623	down	[R]	General function prediction only	Biological Process: translational initiation (GO:0006413);; Cellular Component: chloroplast stroma (GO:0009570);; Cellular Component: chloroplast envelope (GO:0009941);;	--	--	[G]	Carbohydrate transport and metabolism	NAD(P)H-binding;; NmrA-like family;; Complex I intermediate-associated protein 30 (CIA30);; NAD dependent epimerase/dehydratase family;; 3-beta hydroxysteroid dehydrogenase/isomerase family	Uncharacterized protein ycf39 OS=Cyanophora paradoxa OX=2762 GN=ycf39 PE=3 SV=1	GM	Carbohydrate transport and metabolism;; Cell wall/membrane/envelope biogenesis	Divinyl chlorophyllide a 8-vinyl-reductase, chloroplastic [Dendrobium catenatum]
gene-MA16_Dca018888	42	86	56	149	159	136	0.30472	0.620473	0.355448	1.33122	1.35128	1.17507	0.00166922	0.829821	up	--	--	--	--	--	--	--	Plant protein of unknown function (DUF936)	--	S	Function unknown	hypothetical protein MA16_Dca018888 [Dendrobium catenatum]
gene-MA16_Dca017229	373	309	539	889	1053	1054	4.81001	3.97004	6.06044	11.5622	13.462	13.3368	4.84801e-12	1.04955	up	[I]	Lipid transport and metabolism	Molecular Function: phosphoethanolamine N-methyltransferase activity (GO:0000234);; Cellular Component: cytoplasm (GO:0005737);; Biological Process: phosphatidylcholine biosynthetic process (GO:0006656);; Biological Process: methylation (GO:0032259);;	K05929|0|egu:105044829|K05929 phosphoethanolamine N-methyltransferase [EC:2.1.1.103] | (RefSeq) phosphoethanolamine N-methyltransferase 1	Glycerophospholipid metabolism (ko00564)	[IR]	Lipid transport and metabolism;; General function prediction only	Methyltransferase domain;; Methyltransferase domain;; Methyltransferase domain;; Methyltransferase domain;; Methyltransferase domain;; ubiE/COQ5 methyltransferase family;; Mycolic acid cyclopropane synthetase;; AdoMet dependent proline di-methyltransferase;; Tellurite resistance protein TehB;; CheR methyltransferase, SAM binding domain;; Methyltransferase small domain;; Methionine biosynthesis pr…	Phosphoethanolamine N-methyltransferase 1 OS=Arabidopsis thaliana OX=3702 GN=NMT1 PE=1 SV=1	S	Function unknown	phosphomethylethanolamine N-methyltransferase-like [Dendrobium catenatum]
gene-MA16_Dca006325	15	17	20	94	66	63	0.089258	0.101916	0.105337	0.58481	0.402359	0.379499	3.40663e-06	1.3492	up	[K]	Transcription	--	--	--	--	--	Leucine rich repeat;; Protein kinase domain;; Protein tyrosine kinase;; Leucine Rich repeats (2 copies);; Leucine Rich Repeat;; Leucine rich repeat N-terminal domain;; FNIP Repeat	Probable LRR receptor-like serine/threonine-protein kinase At3g47570 OS=Arabidopsis thaliana OX=3702 GN=At3g47570 PE=2 SV=1	S	Function unknown	probable LRR receptor-like serine/threonine-protein kinase At3g47570 isoform X1 [Dendrobium catenatum]
gene-MA16_Dca007391	234	299	471	658	515	603	2.40172	3.0649	4.20336	6.80574	5.25503	6.0538	0.000481207	0.607046	up	[I]	Lipid transport and metabolism	Molecular Function: iron ion binding (GO:0005506);; Cellular Component: plasma membrane (GO:0005886);; Biological Process: fatty acid biosynthetic process (GO:0006633);; Biological Process: cuticle hydrocarbon biosynthetic process (GO:0006723);; Biological Process: wax biosynthetic process (GO:0010025);; Cellular Component: integral component of membrane (GO:0016021);; Molecular Function: oxidore…	--	--	--	--	WAX2 C-terminal domain;; Fatty acid hydroxylase superfamily	Protein ECERIFERUM 3 OS=Arabidopsis thaliana OX=3702 GN=CER3 PE=1 SV=1	S	Function unknown	protein ECERIFERUM 3-like [Dendrobium catenatum]
gene-MA16_Dca010216	9	14	17	41	40	32	0.156394	0.238301	0.249139	0.708899	0.68513	0.543396	0.00866372	0.817571	up	--	--	--	--	--	--	--	BES1/BZR1 plant transcription factor, N-terminal	Protein BZR1 homolog 2 OS=Oryza sativa subsp. japonica OX=39947 GN=BZR2 PE=2 SV=1	S	Function unknown	BES1/BZR1 like protein 4 [Dendrobium catenatum]
gene-MA16_Dca007196	1032	1155	2062	898	934	710	11.3597	12.6808	19.7858	9.95958	10.1809	7.66633	1.03349e-06	-0.828807	down	--	--	--	--	--	[R]	General function prediction only	Ankyrin repeats (3 copies);; Ankyrin repeat;; Ankyrin repeat;; Ankyrin repeats (many copies)	Zinc finger CCCH domain-containing protein 33 OS=Oryza sativa subsp. japonica OX=39947 GN=Os05g0128200 PE=2 SV=1	S	Function unknown	zinc finger CCCH domain-containing protein 33-like [Dendrobium catenatum]
gene-MA16_Dca000214	7	14	9	80	139	105	0.361922	0.774883	0.399277	4.55581	7.81865	5.80893	1.47885e-12	2.12104	up	--	--	--	--	--	--	--	--	Flowering-promoting factor 1-like protein 3 OS=Oryza sativa subsp. japonica OX=39947 GN=Os02g0460200 PE=2 SV=1	S	Function unknown	flowering-promoting factor 1-like protein 3 [Dendrobium catenatum]
gene-MA16_Dca014097	67	107	101	232	183	236	1.47279	2.36539	1.94859	5.19033	4.02478	5.14561	3.75161e-05	0.904929	up	--	--	Molecular Function: DNA binding (GO:0003677);;	--	--	--	--	ZF-HD protein dimerisation region	Zinc-finger homeodomain protein 4 OS=Arabidopsis thaliana OX=3702 GN=ZHD4 PE=1 SV=1	S	Function unknown	zinc-finger homeodomain protein 4-like [Dendrobium catenatum]
gene-MA16_Dca021631	17	20	32	81	56	95	0.113334	0.134009	0.190794	0.561118	0.37842	0.63966	9.38389e-05	1.12849	up	[T]	Signal transduction mechanisms	Molecular Function: protein serine/threonine kinase activity (GO:0004674);; Molecular Function: ATP binding (GO:0005524);; Biological Process: protein phosphorylation (GO:0006468);; Cellular Component: integral component of membrane (GO:0016021);;	--	--	[T]	Signal transduction mechanisms	Protein tyrosine kinase;; Protein kinase domain;; Carbohydrate-binding protein of the ER;; Di-glucose binding within endoplasmic reticulum	Receptor-like protein kinase FERONIA OS=Arabidopsis thaliana OX=3702 GN=FER PE=1 SV=1	T	Signal transduction mechanisms	Receptor-like protein kinase FERONIA [Dendrobium catenatum]
gene-MA16_Dca026020	282	311	429	277	247	220	6.54363	7.41895	9.01113	6.55905	5.67821	5.09161	0.000188227	-0.598408	down	--	--	--	--	--	[S]	Function unknown	BLOC-1-related complex sub-unit 8	--	S	Function unknown	uncharacterized protein LOC110094125 [Dendrobium catenatum]
gene-MA16_Dca000907	4532	4618	4318	3136	3348	3582	155.91	160.362	129.911	108.684	114.76	121.545	2.50496e-05	-0.609562	down	[E]	Amino acid transport and metabolism	Cellular Component: mitochondrion (GO:0005739);; Cellular Component: glycine cleavage complex (GO:0005960);; Biological Process: glycine decarboxylation via glycine cleavage system (GO:0019464);;	K02437|8.10673e-89|pda:103706384|K02437 glycine cleavage system H protein | (RefSeq) glycine cleavage system H protein 3, mitochondrial	Glycine, serine and threonine metabolism (ko00260);; Glyoxylate and dicarboxylate metabolism (ko00630)	[E]	Amino acid transport and metabolism	Glycine cleavage H-protein	Glycine cleavage system H protein, mitochondrial OS=Oryza sativa subsp. japonica OX=39947 GN=GDCSH PE=1 SV=1	E	Amino acid transport and metabolism	glycine cleavage system H protein, mitochondrial-like isoform X1 [Dendrobium catenatum]
gene-MA16_Dca013962	155	150	141	474	596	579	3.0153	1.72662	2.16741	5.00398	5.9753	6.21252	1.83592e-15	1.5058	up	[R]	General function prediction only	Cellular Component: integral component of membrane (GO:0016021);;	K09775|1.69678e-73|nnu:104591652|K09775 uncharacterized protein | (RefSeq) uncharacterized membrane protein YuiD-like	--	--	--	Divergent PAP2 family	--	S	Function unknown	hypothetical protein MA16_Dca013962 [Dendrobium catenatum]
gene-MA16_Dca020497	610	711	815	491	536	559	5.75578	6.69708	6.70279	4.6695	5.01343	5.17382	1.24043e-06	-0.601911	down	--	--	--	--	--	[S]	Function unknown	Uncharacterized conserved protein (DUF2043)	UV-stimulated scaffold protein A homolog OS=Arabidopsis thaliana OX=3702 GN=At3g61800 PE=3 SV=1	S	Function unknown	UV-stimulated scaffold protein A homolog [Dendrobium catenatum]
gene-MA16_Dca012605	2733	2495	2890	1712	1955	1958	18.0601	15.2648	15.4046	10.2318	12.1754	11.9203	2.32162e-08	-0.710232	down	[O]	Posttranslational modification, protein turnover, chaperones	Biological Process: protein folding (GO:0006457);; Cellular Component: chloroplast stroma (GO:0009570);; Cellular Component: chloroplast envelope (GO:0009941);; Biological Process: protein transport (GO:0015031);;	--	--	--	--	Bacterial trigger factor protein (TF);; Bacterial trigger factor protein (TF) C-terminus	Trigger factor-like protein TIG, Chloroplastic OS=Arabidopsis thaliana OX=3702 GN=TIG PE=1 SV=1	O	Posttranslational modification, protein turnover, chaperones	trigger factor-like protein TIG, Chloroplastic isoform X2 [Dendrobium catenatum]
gene-MA16_Dca011021	38	70	63	179	140	171	0.211615	0.415706	0.350663	1.10058	0.857199	1.02867	8.11695e-06	1.09081	up	--	--	--	K18422|1.41762e-153|egu:105042788|K18422 helicase MOV-10 [EC:3.6.4.13] | (RefSeq) probable RNA helicase SDE3	--	[A]	RNA processing and modification	--	Probable RNA helicase SDE3 OS=Arabidopsis thaliana OX=3702 GN=SDE3 PE=1 SV=1	S	Function unknown	putative helicase MOV-10 isoform X2 [Dendrobium catenatum]
gene-MA16_Dca007636	128	188	181	233	314	369	1.22428	1.81807	1.5046	2.27921	3.06842	3.53581	0.00526309	0.595863	up	[K]	Transcription	Molecular Function: protein kinase activity (GO:0004672);; Molecular Function: ATP binding (GO:0005524);; Biological Process: protein phosphorylation (GO:0006468);; Cellular Component: integral component of membrane (GO:0016021);;	--	--	--	--	Protein tyrosine kinase;; Protein kinase domain;; Leucine rich repeat;; Leucine Rich repeats (2 copies);; Leucine rich repeat N-terminal domain	Probable inactive receptor kinase At5g58300 OS=Arabidopsis thaliana OX=3702 GN=At5g58300 PE=2 SV=1	S	Function unknown	probable inactive receptor kinase At5g58300 [Dendrobium catenatum]
gene-MA16_Dca006612	149	107	345	86	66	69	2.00294	1.43658	4.04536	1.16451	0.878282	0.901495	1.25246e-05	-1.19533	down	[M]	Cell wall/membrane/envelope biogenesis	Biological Process: cellular process (GO:0009987);; Molecular Function: kinase activity (GO:0016301);;	K12761|6.62268e-173|egu:105044794|K12761 carbon catabolite-derepressing protein kinase [EC:2.7.11.1] | (RefSeq) CBL-interacting serine/threonine-protein kinase 14-like	--	[T]	Signal transduction mechanisms	Protein kinase domain;; Protein tyrosine kinase;; NAF domain;; Kinase-like	CBL-interacting serine/threonine-protein kinase 11 OS=Arabidopsis thaliana OX=3702 GN=CIPK11 PE=1 SV=1	T	Signal transduction mechanisms	CBL-interacting serine/threonine-protein kinase 11-like [Dendrobium catenatum]
gene-MA16_Dca021594	52	49	49	177	142	119	3.20445	3.04686	2.6119	11.0872	8.77024	7.23868	1.43957e-05	1.08362	up	--	--	Biological Process: response to auxin (GO:0009733);;	K14488|2.19137e-34|csv:101204264|K14488 SAUR family protein | (RefSeq) auxin-induced protein X15-like	Plant hormone signal transduction (ko04075)	--	--	Auxin responsive protein	Auxin-responsive protein SAUR32 OS=Arabidopsis thaliana OX=3702 GN=SAUR32 PE=2 SV=1	S	Function unknown	auxin-responsive protein SAUR32-like [Dendrobium catenatum]
gene-MA16_Dca006421	104	119	525	88	132	118	1.35535	1.54147	5.94268	1.10908	1.64182	1.54103	0.00950328	-0.792752	down	[R]	General function prediction only	Biological Process: jasmonic acid metabolic process (GO:0009694);; Biological Process: response to jasmonic acid (GO:0009753);; Cellular Component: integral component of membrane (GO:0016021);; Molecular Function: jasmonyl-Ile conjugate hydrolase activity (GO:1990206);;	K14664|0|mus:103977561|K14664 IAA-amino acid hydrolase [EC:3.5.1.-] | (RefSeq) IAA-amino acid hydrolase ILR1-like 6	--	--	--	Peptidase family M20/M25/M40	IAA-amino acid hydrolase ILR1-like 6 OS=Oryza sativa subsp. japonica OX=39947 GN=ILL6 PE=2 SV=1	E	Amino acid transport and metabolism	IAA-amino acid hydrolase ILR1-like 6 isoform X1 [Dendrobium catenatum]
gene-MA16_Dca023819	102	140	198	96	116	97	2.48644	3.42995	4.22027	2.35982	2.8177	2.31484	0.00727902	-0.588592	down	--	--	--	--	--	--	--	--	--	S	Function unknown	uncharacterized protein LOC110104653 [Dendrobium catenatum]
gene-MA16_Dca009201	193	211	244	490	366	417	1.59407	1.76894	1.85408	4.28978	2.97651	3.2615	1.9013e-05	0.718445	up	[T]	Signal transduction mechanisms	--	--	--	[T]	Signal transduction mechanisms	Protein phosphatase 2C	Probable protein phosphatase 2C 12 OS=Arabidopsis thaliana OX=3702 GN=At1g47380 PE=2 SV=1	T	Signal transduction mechanisms	putative protein phosphatase 2C 12 [Dendrobium catenatum]
gene-MA16_Dca003771	77	80	110	132	151	222	1.91797	1.98683	2.40181	3.34402	3.74795	5.4694	0.00877338	0.614982	up	--	--	--	--	--	[R]	General function prediction only	Chromo (CHRromatin Organisation MOdifier) domain	--	L	Replication, recombination and repair	hypothetical protein MA16_Dca003771 [Dendrobium catenatum]
gene-MA16_Dca026879	117	112	180	240	259	301	0.741221	0.703806	0.995998	1.5309	1.62733	1.87076	0.000117372	0.715668	up	[K]	Transcription	Molecular Function: nucleotide binding (GO:0000166);; Molecular Function: protein kinase activity (GO:0004672);; Cellular Component: membrane (GO:0016020);; Biological Process: phosphorylation (GO:0016310);;	--	--	--	--	Protein kinase domain;; Protein tyrosine kinase;; Leucine rich repeat;; Leucine Rich repeats (2 copies);; Leucine rich repeat N-terminal domain	Receptor-like protein kinase HSL1 OS=Arabidopsis thaliana OX=3702 GN=HSL1 PE=2 SV=1	S	Function unknown	receptor-like protein kinase HSL1 [Dendrobium catenatum]
gene-MA16_Dca023432	160	194	341	566	541	455	1.5551	1.8788	2.87911	5.55744	5.17856	4.34082	1.28073e-06	0.91574	up	[T]	Signal transduction mechanisms	Molecular Function: ATP binding (GO:0005524);; Cellular Component: integral component of membrane (GO:0016021);; Molecular Function: ATPase activity (GO:0016887);;	--	--	[Q]	Secondary metabolites biosynthesis, transport and catabolism	ABC-2 type transporter;; ABC transporter	ABC transporter G family member 25 OS=Arabidopsis thaliana OX=3702 GN=ABCG25 PE=2 SV=1	V	Defense mechanisms	ABC transporter G family member 25 [Dendrobium catenatum]
gene-MA16_Dca017882	155	168	173	358	402	351	1.39105	1.22056	1.32364	3.38658	3.68689	3.21381	2.72261e-07	0.88278	up	--	--	Cellular Component: Golgi apparatus (GO:0005794);; Biological Process: protein glycosylation (GO:0006486);; Molecular Function: UDP-galactose:N-glycan beta-1,3-galactosyltransferase activity (GO:0010488);; Biological Process: Lewis a epitope biosynthetic process (GO:0010493);; Cellular Component: integral component of membrane (GO:0016021);; Molecular Function: carbohydrate binding (GO:0030246);;	K14413|0|mus:103985436|K14413 beta-1,3-galactosyltransferase [EC:2.4.1.-] | (RefSeq) beta-1,3-galactosyltransferase GALT1	--	[G]	Carbohydrate transport and metabolism	Galactosyltransferase;; Galactoside-binding lectin	Beta-1,3-galactosyltransferase GALT1 OS=Arabidopsis thaliana OX=3702 GN=GALT1 PE=1 SV=1	S	Function unknown	beta-1,3-galactosyltransferase GALT1-like [Dendrobium catenatum]
gene-MA16_Dca011343	696	940	955	1365	1596	1604	5.33398	7.19409	6.40156	10.5898	12.1639	12.1033	1.83141e-05	0.588086	up	--	--	Molecular Function: methyltransferase activity (GO:0008168);; Cellular Component: integral component of membrane (GO:0016021);; Biological Process: methylation (GO:0032259);;	--	--	--	--	Putative S-adenosyl-L-methionine-dependent methyltransferase;; Methyltransferase domain;; Methyltransferase domain	Probable methyltransferase PMT27 OS=Arabidopsis thaliana OX=3702 GN=At3g51070 PE=3 SV=1	S	Function unknown	putative methyltransferase PMT27 [Dendrobium catenatum]
gene-MA16_Dca009415	767	618	1974	540	561	604	10.4206	8.37928	23.3953	7.39326	7.55642	8.05322	9.7875e-05	-0.919592	down	--	--	--	--	--	--	--	Hs1pro-1 protein C-terminus;; Hs1pro-1 N-terminus	Nematode resistance protein-like HSPRO2 OS=Arabidopsis thaliana OX=3702 GN=HSPRO2 PE=1 SV=1	S	Function unknown	nematode resistance protein-like HSPRO2 [Dendrobium catenatum]
gene-MA16_Dca010238	40	46	68	145	166	82	0.819253	0.938546	1.21815	3.01455	3.39091	1.65253	0.000894866	0.902709	up	[E]	Amino acid transport and metabolism	Biological Process: amino acid transmembrane transport (GO:0003333);; Cellular Component: plasma membrane (GO:0005886);; Molecular Function: amino acid transmembrane transporter activity (GO:0015171);; Cellular Component: integral component of membrane (GO:0016021);;	--	--	[E]	Amino acid transport and metabolism	Amino acid permease;; C-terminus of AA_permease;; Amino acid permease	Cationic amino acid transporter 5 OS=Arabidopsis thaliana OX=3702 GN=CAT5 PE=1 SV=1	E	Amino acid transport and metabolism	cationic amino acid transporter 5-like isoform X2 [Dendrobium catenatum]
gene-MA16_Dca008943	135	150	113	198	390	428	1.93662	2.01073	1.64633	3.63592	5.91605	8.17342	0.000736145	0.883258	up	[R]	General function prediction only	Cellular Component: nucleus (GO:0005634);; Cellular Component: cytosol (GO:0005829);; Biological Process: cytokinin biosynthetic process (GO:0009691);; Molecular Function: hydrolase activity, hydrolyzing N-glycosyl compounds (GO:0016799);; Molecular Function: lyase activity (GO:0016829);;	K06966|3.87205e-121|pda:103703883|K06966 uncharacterized protein | (RefSeq) cytokinin riboside 5'-monophosphate phosphoribohydrolase LOG1-like	--	--	--	Possible lysine decarboxylase	Cytokinin riboside 5&apos;-monophosphate phosphoribohydrolase LOG1 OS=Arabidopsis thaliana OX=3702 GN=LOG1 PE=1 SV=1	S	Function unknown	cytokinin riboside 5&apos;-monophosphate phosphoribohydrolase LOG1-like [Dendrobium catenatum]
gene-MA16_Dca023988	58	78	121	210	128	162	0.748341	1.29136	1.67597	3.55466	2.2736	2.53447	0.00720483	0.656731	up	--	--	Molecular Function: zinc ion binding (GO:0008270);; Cellular Component: integral component of membrane (GO:0016021);;	--	--	[O]	Posttranslational modification, protein turnover, chaperones	Ring finger domain;; RING-like zinc finger;; RING-H2 zinc finger domain;; Zinc finger, C3HC4 type (RING finger);; RING-type zinc-finger;; Zinc finger, C3HC4 type (RING finger)	NEP1-interacting protein 1 OS=Arabidopsis thaliana OX=3702 GN=NIP1 PE=1 SV=2	O	Posttranslational modification, protein turnover, chaperones	NEP1-interacting protein 1-like [Dendrobium catenatum]
Dendrobium_catenatum_newGene_30049	50	47	108	120	149	161	0.299787	0.276895	0.561956	0.725701	0.882117	0.945516	0.00347494	0.741615	up	--	--	--	--	--	[R]	General function prediction only	--	--	--	--	hypothetical protein MA16_Dca000663 [Dendrobium catenatum]
gene-MA16_Dca010360	198	213	247	421	455	373	3.24409	3.462	3.50609	6.92389	7.34938	5.90861	1.9099e-05	0.679032	up	[I]	Lipid transport and metabolism	Molecular Function: hydrolase activity (GO:0016787);;	--	--	--	--	Serine aminopeptidase, S33;; Alpha/beta hydrolase family;; alpha/beta hydrolase fold	--	S	Function unknown	uncharacterized protein LOC110094708 isoform X1 [Dendrobium catenatum]
gene-MA16_Dca024559	2091	2078	3604	1254	1518	1692	84.7448	84.058	127.316	51.232	60.9419	67.2787	8.30577e-10	-0.912441	down	[C]	Energy production and conversion	Molecular Function: copper ion binding (GO:0005507);; Molecular Function: electron carrier activity (GO:0009055);; Cellular Component: chloroplast thylakoid membrane (GO:0009535);; Biological Process: oxidation-reduction process (GO:0055114);;	K02638|8.18877e-56|egu:105059670|K02638 plastocyanin | (RefSeq) plastocyanin B'/B''	Photosynthesis (ko00195)	--	--	Copper binding proteins, plastocyanin/azurin family	Plastocyanin, chloroplastic OS=Pisum sativum OX=3888 GN=PETE PE=3 SV=1	C	Energy production and conversion	plastocyanin-like [Dendrobium catenatum]
Dendrobium_catenatum_newGene_20460	225	274	413	206	209	187	2.29405	2.07411	2.99363	1.73168	1.71837	1.53925	5.27709e-05	-0.707328	down	--	--	--	--	--	--	--	--	Probable inactive poly [ADP-ribose] polymerase SRO2 OS=Arabidopsis thaliana OX=3702 GN=SRO2 PE=1 SV=1	S	Function unknown	probable inactive poly [ADP-ribose] polymerase SRO3 [Dendrobium catenatum]
gene-MA16_Dca009339	11936	12886	13046	8408	9724	10196	205.841	221.789	196.109	146.193	166.168	172.494	1.47979e-06	-0.607028	down	[CIR]	Energy production and conversion;; Lipid transport and metabolism;; General function prediction only	Molecular Function: FMN binding (GO:0010181);; Molecular Function: very-long-chain-(S)-2-hydroxy-acid oxidase activity (GO:0052852);; Molecular Function: long-chain-(S)-2-hydroxy-long-chain-acid oxidase activity (GO:0052853);; Molecular Function: medium-chain-(S)-2-hydroxy-acid oxidase activity (GO:0052854);; Biological Process: oxidation-reduction process (GO:0055114);;	K11517|0|egu:105033990|K11517 (S)-2-hydroxy-acid oxidase [EC:1.1.3.15] | (RefSeq) peroxisomal (S)-2-hydroxy-acid oxidase	Glyoxylate and dicarboxylate metabolism (ko00630);; Carbon metabolism (ko01200);; Peroxisome (ko04146)	[C]	Energy production and conversion	FMN-dependent dehydrogenase;; IMP dehydrogenase / GMP reductase domain;; Conserved region in glutamate synthase	(S)-2-hydroxy-acid oxidase GLO1 OS=Arabidopsis thaliana OX=3702 GN=GLO1 PE=1 SV=1	C	Energy production and conversion	peroxisomal (S)-2-hydroxy-acid oxidase GLO1 [Dendrobium catenatum]
gene-MA16_Dca025409	591	619	815	533	479	480	11.0559	11.5488	13.282	10.0523	8.88004	8.81167	3.81556e-07	-0.608183	down	--	--	--	--	--	[A]	RNA processing and modification	R3H domain;; SUZ domain	--	S	Function unknown	R3H domain-containing protein 1-like [Dendrobium catenatum]
gene-MA16_Dca009200	38	68	49	208	237	238	0.988625	1.80634	1.13203	5.56967	6.23439	6.21368	1.92559e-11	1.60558	up	--	--	--	K14499|3.07303e-36|egu:105060874|K14499 BRI1 kinase inhibitor 1 | (RefSeq) BRI1 kinase inhibitor 1-like	Plant hormone signal transduction (ko04075)	--	--	--	Probable BRI1 kinase inhibitor 1 OS=Oryza sativa subsp. japonica OX=39947 GN=BKI1 PE=1 SV=1	T	Signal transduction mechanisms	BRI1 kinase inhibitor 1-like [Dendrobium catenatum]
gene-MA16_Dca014392	485	337	1138	485	395	284	6.50957	4.51035	13.3173	6.5589	5.24256	3.73877	0.00717461	-0.695231	down	--	--	Molecular Function: transferase activity, transferring glycosyl groups (GO:0016757);;	--	--	[GC]	Carbohydrate transport and metabolism;; Energy production and conversion	UDP-glucoronosyl and UDP-glucosyl transferase	Scopoletin glucosyltransferase OS=Nicotiana tabacum OX=4097 GN=TOGT1 PE=1 SV=1	S	Function unknown	scopoletin glucosyltransferase-like [Dendrobium catenatum]
gene-MA16_Dca012777	39	38	40	82	101	73	0.312315	0.36179	0.277919	0.822912	0.866891	0.610631	0.00660603	0.720321	up	--	--	--	--	--	--	--	--	--	S	Function unknown	putative WEB family protein At4g17210 [Dendrobium catenatum]
gene-MA16_Dca002370	136	134	149	677	324	224	2.66956	2.63208	2.55525	13.4401	6.30961	4.3147	0.00025861	1.01097	up	--	--	--	--	--	--	--	--	--	--	--	uncharacterized protein LOC110100317 [Dendrobium catenatum]
gene-MA16_Dca005598	373	515	724	1270	1310	1442	5.15996	7.10088	8.72376	17.7039	17.953	19.5601	8.42084e-14	1.08697	up	--	--	Molecular Function: transferase activity, transferring acyl groups (GO:0016746);;	K19747|0|mus:103973391|K19747 BAHD acyltransferase [EC:2.3.1.-] | (RefSeq) BAHD acyltransferase DCR	--	--	--	Transferase family	BAHD acyltransferase DCR OS=Arabidopsis thaliana OX=3702 GN=DCR PE=2 SV=1	S	Function unknown	BAHD acyltransferase DCR-like [Dendrobium catenatum]
gene-MA16_Dca017749	116	69	102	207	201	183	1.4937	0.64119	1.26967	2.74396	2.73913	2.38747	0.00288199	0.698071	up	[L]	Replication, recombination and repair	Molecular Function: nucleotide binding (GO:0000166);; Molecular Function: nucleic acid binding (GO:0003676);; Molecular Function: nuclease activity (GO:0004518);; Biological Process: nucleic acid phosphodiester bond hydrolysis (GO:0090305);;	--	--	--	--	Staphylococcal nuclease homologue	Probable staphylococcal-like nuclease CAN1 OS=Oryza sativa subsp. japonica OX=39947 GN=Os01g0166100 PE=2 SV=1	L	Replication, recombination and repair	probable staphylococcal-like nuclease CAN1 [Dendrobium catenatum]
gene-MA16_Dca019567	1148	1183	2610	1050	995	876	15.918	16.3733	31.5751	14.6834	13.6802	11.9115	1.94901e-05	-0.810486	down	[G]	Carbohydrate transport and metabolism	Cellular Component: endoplasmic reticulum (GO:0005783);; Biological Process: biosynthetic process (GO:0009058);; Cellular Component: membrane (GO:0016020);; Molecular Function: hydrolase activity, acting on ester bonds (GO:0016788);; Molecular Function: strictosidine synthase activity (GO:0016844);;	--	--	[R]	General function prediction only	Strictosidine synthase;; SMP-30/Gluconolaconase/LRE-like region;; NHL repeat	Protein STRICTOSIDINE SYNTHASE-LIKE 4 OS=Arabidopsis thaliana OX=3702 GN=SSL4 PE=1 SV=1	G	Carbohydrate transport and metabolism	Strictosidine synthase 1 [Dendrobium catenatum]
gene-MA16_Dca023654	89	79	150	273	361	495	0.68482	0.619373	1.03973	2.26073	2.91556	3.90832	1.31308e-09	1.40378	up	--	--	--	--	--	[R]	General function prediction only	--	Probable plastid-lipid-associated protein 14, chloroplastic OS=Arabidopsis thaliana OX=3702 GN=PAP14 PE=1 SV=1	T	Signal transduction mechanisms	hypothetical protein MA16_Dca023654 [Dendrobium catenatum]
gene-MA16_Dca021141	300	335	457	689	664	744	2.30553	2.63469	3.06057	5.31499	5.01318	5.6121	7.97865e-09	0.726507	up	[M]	Cell wall/membrane/envelope biogenesis	Molecular Function: protein serine/threonine kinase activity (GO:0004674);; Molecular Function: ATP binding (GO:0005524);; Biological Process: protein phosphorylation (GO:0006468);; Cellular Component: integral component of membrane (GO:0016021);;	--	--	--	--	Protein kinase domain;; Protein tyrosine kinase;; Leucine rich repeat N-terminal domain;; Leucine Rich repeats (2 copies);; Leucine rich repeat;; Leucine Rich Repeat	Protein NSP-INTERACTING KINASE 1 OS=Arabidopsis thaliana OX=3702 GN=NIK1 PE=1 SV=1	T	Signal transduction mechanisms	Protein NSP-INTERACTING KINASE 1 [Dendrobium catenatum]
Dendrobium_catenatum_newGene_17698	428	271	317	1438	976	866	3.89356	2.06092	2.37802	12.5914	8.20343	7.00073	6.39887e-08	1.24007	up	[K]	Transcription	--	--	--	[R]	General function prediction only	Leucine rich repeat;; Leucine Rich repeats (2 copies);; Leucine Rich Repeat;; Leucine rich repeat N-terminal domain	Receptor-like protein 7 OS=Arabidopsis thaliana OX=3702 GN=RLP7 PE=3 SV=2	S	Function unknown	receptor-like protein 12 [Dendrobium catenatum]
gene-MA16_Dca004841	273	153	101	892	875	833	1.9529	0.975568	0.484485	6.7809	6.40635	5.84252	1.68322e-08	1.54055	up	[M]	Cell wall/membrane/envelope biogenesis	Cellular Component: mitochondrion (GO:0005739);; Cellular Component: plastid (GO:0009536);; Molecular Function: transferase activity, transferring hexosyl groups (GO:0016758);;	K03715|0|egu:105049423|K03715 1,2-diacylglycerol 3-beta-galactosyltransferase [EC:2.4.1.46] | (RefSeq) probable monogalactosyldiacylglycerol synthase 3, chloroplastic	Glycerolipid metabolism (ko00561)	--	--	Monogalactosyldiacylglycerol (MGDG) synthase;; Glycosyltransferase family 28 C-terminal domain	Probable monogalactosyldiacylglycerol synthase 3, chloroplastic OS=Oryza sativa subsp. japonica OX=39947 GN=MGD3 PE=3 SV=2	M	Cell wall/membrane/envelope biogenesis	putative monogalactosyldiacylglycerol synthase 3, chloroplastic [Dendrobium catenatum]
gene-MA16_Dca010517	7902	9266	5696	1896	956	811	111.736	130.77	70.2088	27.022	13.3915	11.2406	1.42016e-08	-1.76837	down	[T]	Signal transduction mechanisms	Molecular Function: nucleotide binding (GO:0000166);; Molecular Function: protein kinase activity (GO:0004672);; Biological Process: phosphorylation (GO:0016310);;	K12761|3.77694e-158|egu:105044794|K12761 carbon catabolite-derepressing protein kinase [EC:2.7.11.1] | (RefSeq) CBL-interacting serine/threonine-protein kinase 14-like	--	[T]	Signal transduction mechanisms	Protein kinase domain;; Protein tyrosine kinase;; NAF domain;; Kinase-like	CBL-interacting serine/threonine-protein kinase 11 OS=Arabidopsis thaliana OX=3702 GN=CIPK11 PE=1 SV=1	T	Signal transduction mechanisms	CBL-interacting serine/threonine-protein kinase 11-like [Dendrobium catenatum]
gene-MA16_Dca026096	36	63	110	25	31	25	0.816181	1.43369	2.19474	0.562248	0.68968	0.552181	0.000520397	-1.03338	down	--	--	--	--	--	--	--	Seed dormancy control	Protein DOG1-like 3 OS=Arabidopsis thaliana OX=3702 GN=DOGL3 PE=2 SV=1	S	Function unknown	protein DELAY OF GERMINATION 1-like [Dendrobium catenatum]
gene-MA16_Dca015091	469	365	563	1878	2457	2459	5.22569	4.05769	5.47634	21.1371	27.1786	26.9224	2.50417e-36	1.95714	up	--	--	--	--	--	--	--	Plant protein of unknown function	Putative UPF0481 protein At3g02645 OS=Arabidopsis thaliana OX=3702 GN=At3g02645 PE=3 SV=1	S	Function unknown	putative UPF0481 protein At3g02645 [Dendrobium catenatum]
gene-MA16_Dca005133	16	15	26	80	60	83	0.138372	0.131126	0.195188	0.711388	0.518939	0.717854	6.67165e-06	1.29105	up	[M]	Cell wall/membrane/envelope biogenesis	Molecular Function: protein kinase activity (GO:0004672);; Molecular Function: binding (GO:0005488);; Biological Process: cellular process (GO:0009987);; Cellular Component: membrane (GO:0016020);;	--	--	--	--	Protein kinase domain;; Protein tyrosine kinase;; Wall-associated receptor kinase galacturonan-binding	Wall-associated receptor kinase 2 OS=Arabidopsis thaliana OX=3702 GN=WAK2 PE=1 SV=1	T	Signal transduction mechanisms	Wall-associated receptor kinase 2 [Dendrobium catenatum]
gene-MA16_Dca008685	686	610	769	1494	2099	1902	29.086	25.827	28.4203	63.9017	88.2108	79.1322	1.42694e-13	1.13466	up	--	--	--	--	--	--	--	ABA/WDS induced protein	--	--	--	abscisic stress-ripening protein 2-like [Dendrobium catenatum]
gene-MA16_Dca009154	445	482	960	1141	1386	983	16.9438	18.2993	31.8715	43.8239	52.3121	36.731	0.000428058	0.675169	up	[J]	Translation, ribosomal structure and biogenesis	Molecular Function: nucleotide binding (GO:0000166);; Molecular Function: nucleic acid binding (GO:0003676);; Molecular Function: kinase activity (GO:0016301);; Biological Process: phosphorylation (GO:0016310);;	--	--	[R]	General function prediction only	RNA recognition motif. (a.k.a. RRM, RBD, or RNP domain)	Glycine-rich RNA-binding protein GRP2A OS=Sinapis alba OX=3728 PE=2 SV=1	S	Function unknown	glycine-rich RNA-binding protein 2-like isoform X1 [Dendrobium catenatum]
gene-MA16_Dca013859	837	929	1180	676	628	714	17.325	17.93	19.4411	13.6906	12.1531	13.3246	5.12985e-11	-0.714711	down	--	--	--	--	--	--	--	--	Transcription factor BIM2 OS=Arabidopsis thaliana OX=3702 GN=BIM2 PE=1 SV=1	K	Transcription	Transcription factor BIM2 [Dendrobium catenatum]
gene-MA16_Dca006449	170	228	565	185	130	120	2.39625	3.14221	6.66961	2.81864	1.89814	1.76943	0.000246338	-0.97944	down	--	--	Cellular Component: plasma membrane (GO:0005886);; Biological Process: carbohydrate transport (GO:0008643);; Cellular Component: integral component of membrane (GO:0016021);;	K15382|3.55581e-119|egu:105051035|K15382 solute carrier family 50 (sugar transporter) | (RefSeq) bidirectional sugar transporter SWEET14	--	[R]	General function prediction only	Sugar efflux transporter for intercellular exchange	Bidirectional sugar transporter SWEET14 OS=Oryza sativa subsp. indica OX=39946 GN=SWEET14 PE=2 SV=1	U	Intracellular trafficking, secretion, and vesicular transport	bidirectional sugar transporter SWEET14-like [Dendrobium catenatum]
gene-MA16_Dca002106	243	135	103	74	58	113	14.1707	7.83478	5.24178	4.32883	3.30206	6.44467	0.00465938	-0.848735	down	--	--	--	--	--	--	--	--	--	--	--	hypothetical protein MA16_Dca002106 [Dendrobium catenatum]
gene-MA16_Dca022734	184	217	254	366	429	428	1.8898	2.22864	2.2798	3.79069	4.37648	4.31507	1.81037e-05	0.663467	up	[G]	Carbohydrate transport and metabolism	Molecular Function: 6-phosphofructokinase activity (GO:0003872);; Molecular Function: ATP binding (GO:0005524);; Cellular Component: cytoplasm (GO:0005737);; Biological Process: carbohydrate phosphorylation (GO:0046835);; Molecular Function: diphosphate-fructose-6-phosphate 1-phosphotransferase activity (GO:0047334);; Biological Process: glycolytic process through fructose-6-phosphate (GO:0061615…	K00895|0|pda:103711718|K00895 diphosphate-dependent phosphofructokinase [EC:2.7.1.90] | (RefSeq) pyrophosphate--fructose 6-phosphate 1-phosphotransferase subunit alpha	Glycolysis / Gluconeogenesis (ko00010);; Pentose phosphate pathway (ko00030);; Fructose and mannose metabolism (ko00051)	[G]	Carbohydrate transport and metabolism	Phosphofructokinase	Pyrophosphate--fructose 6-phosphate 1-phosphotransferase subunit alpha OS=Ricinus communis OX=3988 GN=PFP-ALPHA PE=3 SV=1	G	Carbohydrate transport and metabolism	pyrophosphate--fructose 6-phosphate 1-phosphotransferase subunit alpha [Dendrobium catenatum]
gene-MA16_Dca006862	18	20	46	103	64	51	0.586455	0.655755	1.33642	3.46704	2.12193	1.68033	0.00765195	0.812828	up	--	--	--	--	--	--	--	--	Transcription factor IBH1-like 1 OS=Arabidopsis thaliana OX=3702 GN=IBL1 PE=1 SV=1	S	Function unknown	transcription factor bHLH147-like [Dendrobium catenatum]
gene-MA16_Dca011738	114	134	131	240	247	214	0.498072	0.785033	0.503024	1.06262	1.07698	1.25147	0.00145681	0.612881	up	--	--	--	--	--	--	--	--	--	S	Function unknown	hypothetical protein MA16_Dca011738 [Dendrobium catenatum]
gene-MA16_Dca017884	158	110	195	369	275	215	2.81321	1.87842	2.88244	7.44935	4.71197	3.51081	0.00988499	0.596678	up	--	--	Molecular Function: zinc ion binding (GO:0008270);; Cellular Component: integral component of membrane (GO:0016021);;	--	--	[A]	RNA processing and modification	Protein of unknown function (DUF3675);; RING-variant domain	Probable E3 ubiquitin ligase SUD1 OS=Arabidopsis thaliana OX=3702 GN=SUD1 PE=1 SV=1	O	Posttranslational modification, protein turnover, chaperones	uncharacterized protein LOC110114321 [Dendrobium catenatum]
gene-MA16_Dca026019	46	57	68	184	168	159	0.656689	0.36889	0.541081	1.53298	1.45672	1.36806	2.19448e-08	1.20857	up	--	--	--	K12471|5.5057e-135|pda:103719843|K12471 epsin | (RefSeq) clathrin interactor EPSIN 2-like	Endocytosis (ko04144)	[F]	Nucleotide transport and metabolism	ENTH domain	Clathrin interactor EPSIN 2 OS=Arabidopsis thaliana OX=3702 GN=EPSIN2 PE=1 SV=1	U	Intracellular trafficking, secretion, and vesicular transport	clathrin interactor EPSIN 3-like isoform X1 [Dendrobium catenatum]
gene-MA16_Dca023567	87	52	84	145	139	198	1.42429	0.847855	1.19615	2.41752	2.26191	3.21876	0.0033078	0.73563	up	--	--	--	K07297|3.4167e-110|mus:103996299|K07297 adiponectin receptor | (RefSeq) heptahelical transmembrane protein ADIPOR1	--	[RT]	General function prediction only;; Signal transduction mechanisms	Haemolysin-III related	Heptahelical transmembrane protein ADIPOR1 OS=Oryza sativa subsp. japonica OX=39947 GN=ADIPOR1 PE=2 SV=1	S	Function unknown	heptahelical transmembrane protein ADIPOR1 isoform X2 [Dendrobium catenatum]
gene-MA16_Dca008928	1522	1675	1238	3552	2655	2689	10.1999	10.9769	6.46336	23.842	16.3256	17.6995	0.000397379	0.688545	up	--	--	--	--	--	--	--	Filament-like plant protein, long coiled-coil	Filament-like plant protein 4 OS=Arabidopsis thaliana OX=3702 GN=FPP4 PE=1 SV=1	S	Function unknown	Filament-like plant protein 4 [Dendrobium catenatum]
Dendrobium_catenatum_newGene_775	198	251	270	447	360	475	2.17277	2.75266	2.5789	4.94929	3.91845	5.11362	0.000507675	0.588795	up	--	--	--	--	--	--	--	Mitovirus RNA-dependent RNA polymerase	Uncharacterized mitochondrial protein AtMg01110 OS=Arabidopsis thaliana OX=3702 GN=AtMg01110 PE=4 SV=1	S	Function unknown	hypothetical protein AQUCO_02300083v1 [Aquilegia coerulea]
gene-MA16_Dca011578	180	154	158	68	103	99	1.73749	1.56176	1.46607	0.771871	1.1532	0.939989	0.000168841	-0.905371	down	--	--	--	--	--	[C]	Energy production and conversion	CBS domain	SNF1-related protein kinase regulatory subunit gamma-1-like OS=Arabidopsis thaliana OX=3702 GN=CBSCBS2 PE=1 SV=1	S	Function unknown	SNF1-related protein kinase regulatory subunit gamma-1 [Dendrobium catenatum]
gene-MA16_Dca018461	114	171	182	98	105	64	3.05944	4.58681	4.25469	2.6547	2.78502	1.67491	0.000608984	-0.826515	down	--	--	--	--	--	--	--	--	--	--	--	uncharacterized protein LOC110097003 isoform X2 [Dendrobium catenatum]
gene-MA16_Dca016151	2233	1708	1766	1098	1387	1588	35.2716	26.7692	24.2119	17.5904	21.7938	24.8924	0.00074796	-0.648828	down	--	--	--	--	--	--	--	Myelodysplasia-myeloid leukemia factor 1-interacting protein	--	S	Function unknown	hypothetical protein MA16_Dca016151 [Dendrobium catenatum]
gene-MA16_Dca008184	404	362	358	692	699	669	5.32729	4.76024	4.11092	9.20585	9.14422	8.66307	0.000434951	0.601019	up	--	--	Molecular Function: transferase activity, transferring glycosyl groups (GO:0016757);;	--	--	[GC]	Carbohydrate transport and metabolism;; Energy production and conversion	UDP-glucoronosyl and UDP-glucosyl transferase	Scopoletin glucosyltransferase OS=Nicotiana tabacum OX=4097 GN=TOGT1 PE=1 SV=1	S	Function unknown	scopoletin glucosyltransferase-like [Dendrobium catenatum]
Dendrobium_catenatum_newGene_39403	39	27	65	83	113	98	0.56583	0.369227	0.798526	1.25111	1.6186	1.41897	0.00459294	0.769322	up	[Q]	Secondary metabolites biosynthesis, transport and catabolism	--	--	--	[QR]	Secondary metabolites biosynthesis, transport and catabolism;; General function prediction only	2OG-Fe(II) oxygenase superfamily	S-norcoclaurine synthase 1 OS=Coptis japonica OX=3442 GN=NCS1 PE=1 SV=1	S	Function unknown	S-norcoclaurine synthase 1-like isoform X3 [Dendrobium catenatum]
Dendrobium_catenatum_newGene_34202	35	53	96	94	124	196	0.65336	0.986584	1.55681	1.78352	2.32006	3.62247	0.00804371	0.75228	up	--	--	--	--	--	--	--	--	--	--	--	hypothetical protein MA16_Dca022781 [Dendrobium catenatum]
gene-MA16_Dca020455	260	343	530	216	224	172	5.78902	7.62922	10.3114	4.86099	4.93428	3.75872	1.06971e-06	-0.944369	down	[G]	Carbohydrate transport and metabolism	Molecular Function: ribose-5-phosphate isomerase activity (GO:0004751);; Biological Process: pentose-phosphate shunt, non-oxidative branch (GO:0009052);;	K01807|7.60744e-110|pda:103719901|K01807 ribose 5-phosphate isomerase A [EC:5.3.1.6] | (RefSeq) probable ribose-5-phosphate isomerase 2	Pentose phosphate pathway (ko00030);; Carbon fixation in photosynthetic organisms (ko00710);; Carbon metabolism (ko01200);; Biosynthesis of amino acids (ko01230)	[G]	Carbohydrate transport and metabolism	Ribose 5-phosphate isomerase A (phosphoriboisomerase A)	Probable ribose-5-phosphate isomerase 1 OS=Arabidopsis thaliana OX=3702 GN=RPI1 PE=1 SV=1	G	Carbohydrate transport and metabolism	probable ribose-5-phosphate isomerase 1 [Dendrobium catenatum]
gene-MA16_Dca005866	73	102	169	287	231	368	0.374254	0.524842	0.948371	1.95648	1.22456	2.51613	9.46295e-06	1.02353	up	--	--	--	K10750|0|egu:105049837|K10750 chromatin assembly factor 1 subunit A | (RefSeq) chromatin assembly factor 1 subunit FAS1	--	[B]	Chromatin structure and dynamics	Chromatin assembly factor 1 subunit A	Chromatin assembly factor 1 subunit FSM OS=Oryza sativa subsp. japonica OX=39947 GN=FSM PE=2 SV=1	K	Transcription	chromatin assembly factor 1 subunit FAS1 [Dendrobium catenatum]
gene-MA16_Dca014371	3852	2264	4937	1116	1331	1485	26.7831	15.7146	29.925	7.82494	9.17187	10.1296	4.17763e-15	-1.507	down	[O]	Posttranslational modification, protein turnover, chaperones	Molecular Function: ATP binding (GO:0005524);; Biological Process: protein metabolic process (GO:0019538);;	K03695|0|egu:105040848|K03695 ATP-dependent Clp protease ATP-binding subunit ClpB | (RefSeq) chaperone protein ClpB1	--	[O]	Posttranslational modification, protein turnover, chaperones	AAA domain (Cdc48 subfamily);; ATPase family associated with various cellular activities (AAA);; C-terminal, D2-small domain, of ClpB protein;; AAA domain (dynein-related subfamily);; Clp amino terminal domain, pathogenicity island component;; AAA ATPase domain;; AAA domain;; Sigma-54 interaction domain;; IstB-like ATP binding protein;; AAA domain;; AAA domain;; RNA helicase;; Holliday junction D…	Chaperone protein ClpB1 OS=Oryza sativa subsp. japonica OX=39947 GN=CLPB1 PE=2 SV=1	O	Posttranslational modification, protein turnover, chaperones	chaperone protein ClpB1 [Dendrobium catenatum]
gene-MA16_Dca001865	1094	1869	2230	4085	5821	5979	10.9791	18.7223	19.5085	41.3356	57.8955	58.8743	6.42632e-13	1.31297	up	[Q]	Secondary metabolites biosynthesis, transport and catabolism	Molecular Function: beta-carotene 15,15'-monooxygenase activity (GO:0003834);; Cellular Component: plastoglobule (GO:0010287);; Biological Process: oxidation-reduction process (GO:0055114);;	K09840|0|mus:103982044|K09840 9-cis-epoxycarotenoid dioxygenase [EC:1.13.11.51] | (RefSeq) zeaxanthin 7,8(7',8')-cleavage dioxygenase, chromoplastic	Carotenoid biosynthesis (ko00906)	[Q]	Secondary metabolites biosynthesis, transport and catabolism	Retinal pigment epithelial membrane protein	9-cis-epoxycarotenoid dioxygenase NCED1, chloroplastic OS=Oryza sativa subsp. japonica OX=39947 GN=NCED1 PE=2 SV=1	Q	Secondary metabolites biosynthesis, transport and catabolism	zeaxanthin 7,8(7&apos;,8&apos;)-cleavage dioxygenase, chromoplastic isoform X1 [Dendrobium catenatum]
gene-MA16_Dca006177	32	20	24	99	56	53	0.61833	0.387602	0.401887	1.97086	1.07955	1.0212	0.00795519	0.808202	up	--	--	--	--	--	[O]	Posttranslational modification, protein turnover, chaperones	Ring finger domain;; RING-like zinc finger;; Zinc finger, C3HC4 type (RING finger);; RING-H2 zinc finger domain;; Zinc finger, C3HC4 type (RING finger);; Anaphase-promoting complex subunit 11 RING-H2 finger	RING-H2 finger protein ATL16 OS=Arabidopsis thaliana OX=3702 GN=ATL16 PE=2 SV=1	O	Posttranslational modification, protein turnover, chaperones	RING-H2 finger protein ATL1-like [Dendrobium catenatum]
gene-MA16_Dca011103	898	1110	1298	488	292	251	12.6128	15.5548	15.8885	6.89857	4.0607	3.44566	1.86693e-15	-1.65011	down	[T]	Signal transduction mechanisms	Molecular Function: protein serine/threonine kinase activity (GO:0004674);; Molecular Function: ATP binding (GO:0005524);; Biological Process: protein phosphorylation (GO:0006468);; Biological Process: signal transduction (GO:0007165);;	K07198|0|egu:105061507|K07198 5'-AMP-activated protein kinase, catalytic alpha subunit [EC:2.7.11.11] | (RefSeq) CBL-interacting protein kinase 1	Regulation of autophagy (ko04140)	[T]	Signal transduction mechanisms	Protein kinase domain;; Protein tyrosine kinase;; NAF domain;; Kinase associated domain 1	CBL-interacting protein kinase 1 OS=Oryza sativa subsp. japonica OX=39947 GN=CIPK1 PE=2 SV=1	T	Signal transduction mechanisms	CBL-interacting protein kinase 1-like isoform X1 [Dendrobium catenatum]
gene-MA16_Dca016157	681	865	2530	728	786	695	6.79454	8.62115	22.0259	7.32806	7.77889	6.81066	0.001444	-0.797802	down	--	--	--	K13422|0|pda:103704709|K13422 transcription factor MYC2 | (RefSeq) transcription factor MYC2-like	Plant hormone signal transduction (ko04075)	--	--	bHLH-MYC and R2R3-MYB transcription factors N-terminal;; Helix-loop-helix DNA-binding domain	Transcription factor MYC2 OS=Oryza sativa subsp. japonica OX=39947 GN=MYC2 PE=1 SV=1	K	Transcription	transcription factor MYC2-like [Dendrobium catenatum]
gene-MA16_Dca021955	417	475	675	944	777	1120	2.64907	3.10644	3.86048	6.2305	5.0659	7.46885	4.24494e-05	0.636356	up	--	--	Cellular Component: membrane (GO:0016020);;	--	--	--	--	--	--	S	Function unknown	hypothetical protein MA16_Dca021955 [Dendrobium catenatum]
gene-MA16_Dca017338	1059	1065	838	1992	2270	2588	5.90017	5.96253	4.16692	11.3001	12.919	14.6094	2.93216e-06	0.879362	up	--	--	--	--	--	--	--	Filament-like plant protein, long coiled-coil	Filament-like plant protein 4 OS=Arabidopsis thaliana OX=3702 GN=FPP4 PE=1 SV=1	S	Function unknown	Filament-like plant protein 4 [Dendrobium catenatum]
gene-MA16_Dca004058	210	248	358	408	501	520	0.84274	1.25351	1.46688	1.95435	2.43012	2.7255	0.000295157	0.588498	up	--	--	--	--	--	[R]	General function prediction only	PPR repeat family;; PPR repeat;; PPR repeat;; Pentatricopeptide repeat domain;; Pentacotripeptide-repeat region of PRORP;; Tetratricopeptide repeat;; Tetratricopeptide repeat;; Anaphase-promoting complex, cyclosome, subunit 3;; Tetratricopeptide repeat	Pentatricopeptide repeat-containing protein At5g27270 OS=Arabidopsis thaliana OX=3702 GN=EMB976 PE=2 SV=2	S	Function unknown	pentatricopeptide repeat-containing protein At5g27270 isoform X1 [Dendrobium catenatum]
gene-MA16_Dca001475	236	247	208	434	461	495	2.23192	2.32821	1.71589	4.13866	4.32602	4.59624	0.000212662	0.705539	up	[M]	Cell wall/membrane/envelope biogenesis	--	K12450|0|egu:105040562|K12450 UDP-glucose 4,6-dehydratase [EC:4.2.1.76] | (RefSeq) trifunctional UDP-glucose 4,6-dehydratase/UDP-4-keto-6-deoxy-D-glucose 3,5-epimerase/UDP-4-keto-L-rhamnose-reductase RHM1	Amino sugar and nucleotide sugar metabolism (ko00520)	[G]	Carbohydrate transport and metabolism	GDP-mannose 4,6 dehydratase;; NAD dependent epimerase/dehydratase family;; 3-beta hydroxysteroid dehydrogenase/isomerase family;; RmlD substrate binding domain;; Polysaccharide biosynthesis protein;; Male sterility protein	Trifunctional UDP-glucose 4,6-dehydratase/UDP-4-keto-6-deoxy-D-glucose 3,5-epimerase/UDP-4-keto-L-rhamnose-reductase RHM1 OS=Arabidopsis thaliana OX=3702 GN=RHM1 PE=1 SV=1	M	Cell wall/membrane/envelope biogenesis	trifunctional UDP-glucose 4,6-dehydratase/UDP-4-keto-6-deoxy-D-glucose 3,5-epimerase/UDP-4-keto-L-rhamnose-reductase RHM1-like [Dendrobium catenatum]
gene-MA16_Dca011505	108	124	146	52	48	66	3.10022	3.63122	3.5987	1.5001	1.33759	1.97487	3.85168e-07	-1.1718	down	[R]	General function prediction only	Biological Process: cytokinin biosynthetic process (GO:0009691);; Molecular Function: hydrolase activity, hydrolyzing N-glycosyl compounds (GO:0016799);;	K06966|5.32584e-40|mus:103970081|K06966 uncharacterized protein | (RefSeq) cytokinin riboside 5'-monophosphate phosphoribohydrolase LOG3	--	--	--	Possible lysine decarboxylase	Cytokinin riboside 5&apos;-monophosphate phosphoribohydrolase LOG3 OS=Arabidopsis thaliana OX=3702 GN=LOG3 PE=1 SV=1	S	Function unknown	Cytokinin riboside 5&apos;-monophosphate phosphoribohydrolase LOG3 [Dendrobium catenatum]
gene-MA16_Dca021319	163	397	283	471	798	656	1.18871	2.88872	1.78901	3.51819	5.76175	4.70492	0.00134459	0.803723	up	[G]	Carbohydrate transport and metabolism	Biological Process: metabolic process (GO:0008152);; Molecular Function: hydrolase activity, acting on glycosyl bonds (GO:0016798);;	K01187|0|egu:105059813|K01187 alpha-glucosidase [EC:3.2.1.20] | (RefSeq) probable alpha-glucosidase Os06g0675700	Galactose metabolism (ko00052);; Starch and sucrose metabolism (ko00500)	[G]	Carbohydrate transport and metabolism	Glycosyl hydrolases family 31;; N-terminal barrel of NtMGAM and CtMGAM, maltase-glucoamylase;; Galactose mutarotase-like	Probable alpha-glucosidase Os06g0675700 OS=Oryza sativa subsp. japonica OX=39947 GN=Os06g0675700 PE=1 SV=1	G	Carbohydrate transport and metabolism	probable alpha-glucosidase Os06g0675700 [Dendrobium catenatum]
gene-MA16_Dca017731	14	8	8	639	185	245	1.21551	0.630192	0.556532	57.6769	16.3846	21.4923	5.77483e-21	2.90397	up	--	--	--	--	--	--	--	--	--	--	--	hypothetical protein MA16_Dca017731 [Dendrobium catenatum]
Dendrobium_catenatum_newGene_34659	19	12	36	86	60	57	0.248074	0.193501	0.563735	1.41616	0.986128	0.81565	0.00150564	0.961455	up	--	--	--	--	--	--	--	--	--	--	--	keratin-associated protein 4-12-like [Dendrobium catenatum]
gene-MA16_Dca024787	336	501	631	291	325	205	13.1155	19.5186	21.4536	11.4336	12.5545	7.83671	8.68306e-06	-0.899124	down	--	--	--	--	--	--	--	Senescence regulator	--	S	Function unknown	uncharacterized protein LOC110092701 [Dendrobium catenatum]
gene-MA16_Dca001353	100	246	232	700	729	490	1.39755	3.43131	2.83031	9.88163	10.123	6.72611	9.48981e-08	1.28896	up	[M]	Cell wall/membrane/envelope biogenesis	Biological Process: carbohydrate metabolic process (GO:0005975);; Cellular Component: integral component of membrane (GO:0016021);; Molecular Function: racemase and epimerase activity, acting on carbohydrates and derivatives (GO:0016857);; Molecular Function: coenzyme binding (GO:0050662);;	K08679|0|nnu:104609446|K08679 UDP-glucuronate 4-epimerase [EC:5.1.3.6] | (RefSeq) UDP-glucuronate 4-epimerase 6-like	Starch and sucrose metabolism (ko00500);; Amino sugar and nucleotide sugar metabolism (ko00520)	[M]	Cell wall/membrane/envelope biogenesis	NAD dependent epimerase/dehydratase family;; GDP-mannose 4,6 dehydratase;; RmlD substrate binding domain;; 3-beta hydroxysteroid dehydrogenase/isomerase family;; Polysaccharide biosynthesis protein	UDP-glucuronate 4-epimerase 6 OS=Arabidopsis thaliana OX=3702 GN=GAE6 PE=1 SV=1	M	Cell wall/membrane/envelope biogenesis	UDP-glucuronate 4-epimerase 6-like [Dendrobium catenatum]
gene-MA16_Dca018706	402	448	439	311	337	272	3.19613	3.55254	3.03939	2.48847	2.65077	2.11941	0.00014097	-0.645586	down	[E]	Amino acid transport and metabolism	Cellular Component: cytoplasm (GO:0005737);; Biological Process: L-phenylalanine catabolic process (GO:0006559);; Biological Process: cinnamic acid biosynthetic process (GO:0009800);; Molecular Function: phenylalanine ammonia-lyase activity (GO:0045548);;	K10775|0|egu:105055673|K10775 phenylalanine ammonia-lyase [EC:4.3.1.24] | (RefSeq) phenylalanine ammonia-lyase	Phenylalanine metabolism (ko00360);; Phenylpropanoid biosynthesis (ko00940)	[Q]	Secondary metabolites biosynthesis, transport and catabolism	Aromatic amino acid lyase	Phenylalanine ammonia-lyase OS=Bromheadia finlaysoniana OX=41205 GN=PAL PE=2 SV=1	E	Amino acid transport and metabolism	Phenylalanine ammonia-lyase [Dendrobium catenatum]
gene-MA16_Dca025426	240	225	194	179	153	151	3.40946	3.20403	2.42795	2.54668	2.1543	2.10066	0.00777662	-0.587206	down	--	--	--	--	--	--	--	--	--	--	--	uncharacterized protein LOC110102712 [Dendrobium catenatum]
gene-MA16_Dca014570	179	266	308	170	162	155	3.50977	4.86767	5.06987	3.26293	3.00985	2.91731	8.7591e-05	-0.735749	down	--	--	--	--	--	--	--	--	--	U	Intracellular trafficking, secretion, and vesicular transport	uncharacterized protein LOC110093984 [Dendrobium catenatum]
gene-MA16_Dca010212	1582	1559	1775	907	993	980	16.6034	16.3338	16.2421	9.59338	10.3248	10.0916	1.85494e-15	-0.944125	down	--	--	--	--	--	--	--	Weak chloroplast movement under blue light	Protein PLASTID MOVEMENT IMPAIRED 2 OS=Arabidopsis thaliana OX=3702 GN=PMI2 PE=1 SV=1	S	Function unknown	protein PLASTID MOVEMENT IMPAIRED 2 [Dendrobium catenatum]
gene-MA16_Dca005365	107	139	194	255	295	339	0.748101	0.978712	1.19075	1.81107	2.06066	2.34441	7.20184e-05	0.757214	up	--	--	--	--	--	--	--	Probable zinc-ribbon domain	Protein ENHANCED DISEASE RESISTANCE 4 OS=Arabidopsis thaliana OX=3702 GN=EDR4 PE=1 SV=1	S	Function unknown	protein ENHANCED DISEASE RESISTANCE 4-like [Dendrobium catenatum]
gene-MA16_Dca011244	12	44	39	118	88	111	0.183419	0.80672	0.559668	1.89907	1.6528	2.10692	0.000374664	1.06394	up	--	--	--	K14484|3.76179e-71|egu:105059132|K14484 auxin-responsive protein IAA | (RefSeq) auxin-responsive protein IAA10-like	Plant hormone signal transduction (ko04075)	--	--	AUX/IAA family	Auxin-responsive protein IAA10 OS=Oryza sativa subsp. indica OX=39946 GN=IAA10 PE=2 SV=2	K	Transcription	auxin-responsive protein IAA10-like [Dendrobium catenatum]
gene-MA16_Dca021208	438	467	577	271	316	297	9.83664	10.4673	11.3049	6.12271	7.02561	6.53766	8.53955e-11	-0.894728	down	--	--	--	--	--	--	--	Protein of unknown function (DUF1645)	--	S	Function unknown	uncharacterized protein LOC110115504 [Dendrobium catenatum]
gene-MA16_Dca028094	10	12	25	52	39	38	0.382491	0.4358	0.465441	0.834115	0.844821	0.823402	0.00893045	0.813512	up	--	--	--	--	--	--	--	--	--	--	--	hypothetical protein MA16_Dca028094 [Dendrobium catenatum]
gene-MA16_Dca008382	509	562	712	451	383	456	8.58661	9.45733	10.4719	7.67509	6.39876	7.54781	1.35889e-06	-0.629856	down	[GR]	Carbohydrate transport and metabolism;; General function prediction only	Biological Process: metabolic process (GO:0008152);; Molecular Function: hydrolase activity (GO:0016787);;	--	--	[R]	General function prediction only	Haloacid dehalogenase-like hydrolase;; haloacid dehalogenase-like hydrolase;; HAD-hyrolase-like	5-amino-6-(5-phospho-D-ribitylamino)uracil phosphatase, chloroplastic OS=Arabidopsis thaliana OX=3702 GN=PYRP2 PE=1 SV=1	S	Function unknown	uncharacterized protein LOC110099993 [Dendrobium catenatum]
Dendrobium_catenatum_newGene_29806	236	360	523	507	594	1053	0.46568	0.710495	0.901838	1.0118	1.16419	2.04546	0.0058365	0.654957	up	--	--	--	--	--	--	--	--	--	L	Replication, recombination and repair	hypothetical protein MA16_Dca019298 [Dendrobium catenatum]
gene-MA16_Dca010225	41	41	75	128	129	133	0.66117	0.659672	1.0575	2.09676	2.07314	2.123	4.89753e-05	0.959471	up	[K]	Transcription	--	--	--	--	--	Leucine Rich repeats (2 copies);; Leucine rich repeat;; Leucine Rich Repeat;; Leucine Rich repeat	Calmodulin-binding receptor kinase CaMRLK OS=Arabidopsis thaliana OX=3702 GN=CAMRLK PE=1 SV=1	T	Signal transduction mechanisms	probable LRR receptor-like serine/threonine-protein kinase At2g24230 [Dendrobium catenatum]
gene-MA16_Dca004869	121	77	50	547	596	427	2.97981	1.886	1.06753	13.6527	14.6117	10.3723	2.75233e-11	1.81903	up	--	--	--	--	--	--	--	--	--	--	--	hypothetical protein MA16_Dca004869 [Dendrobium catenatum]
gene-MA16_Dca008868	958	913	842	2546	2454	2690	7.31091	6.95903	5.60137	19.5987	18.5809	20.1598	4.57428e-14	1.19299	up	[H]	Coenzyme transport and metabolism	--	--	--	--	--	Putative S-adenosyl-L-methionine-dependent methyltransferase;; Methyltransferase domain	Probable methyltransferase PMT21 OS=Arabidopsis thaliana OX=3702 GN=ERD3 PE=2 SV=1	S	Function unknown	putative methyltransferase PMT21 [Dendrobium catenatum]
gene-MA16_Dca022395	164	227	207	121	118	139	3.83132	5.4892	4.41319	2.81333	2.75063	3.2593	0.000186426	-0.768272	down	--	--	Cellular Component: membrane (GO:0016020);;	--	--	--	--	--	--	S	Function unknown	uncharacterized protein LOC110097755 [Dendrobium catenatum]
gene-MA16_Dca013708	60	53	111	184	252	115	1.28974	1.14323	2.08876	4.01674	5.41029	2.42903	0.00130607	0.874902	up	--	--	--	--	--	--	--	PDDEXK-like family of unknown function	--	S	Function unknown	uncharacterized protein LOC110105658 [Dendrobium catenatum]
gene-MA16_Dca016726	961	920	1230	633	696	821	20.3949	19.1677	23.1858	13.1101	14.8801	17.2774	1.129e-07	-0.69645	down	[O]	Posttranslational modification, protein turnover, chaperones	Biological Process: sulfate assimilation (GO:0000103);; Biological Process: protein folding (GO:0006457);; Biological Process: glycerol ether metabolic process (GO:0006662);; Cellular Component: chloroplast (GO:0009507);; Molecular Function: protein disulfide oxidoreductase activity (GO:0015035);; Molecular Function: oxidoreductase activity, acting on a sulfur group of donors, disulfide as accept…	--	--	[O]	Posttranslational modification, protein turnover, chaperones	Thioredoxin	Thioredoxin-like 1-2, chloroplastic OS=Oryza sativa subsp. japonica OX=39947 GN=Os03g0326500 PE=2 SV=1	O	Posttranslational modification, protein turnover, chaperones	thioredoxin-like 1-2, chloroplastic [Dendrobium catenatum]
gene-MA16_Dca021231	689	806	803	2664	2608	2514	4.4417	5.18355	4.50986	17.3144	16.6588	15.8977	4.71577e-34	1.4938	up	[R]	General function prediction only	--	--	--	[T]	Signal transduction mechanisms	NB-ARC domain	Putative disease resistance RPP13-like protein 1 OS=Arabidopsis thaliana OX=3702 GN=RPPL1 PE=3 SV=1	S	Function unknown	disease resistance protein RGA2-like [Dendrobium catenatum]
gene-MA16_Dca022868	267	216	264	172	164	151	5.26584	3.44704	4.37681	3.0199	2.90052	2.68961	0.000116559	-0.745222	down	--	--	--	--	--	--	--	PLATZ transcription factor	--	S	Function unknown	uncharacterized protein LOC110092553 [Dendrobium catenatum]
gene-MA16_Dca017300	382	339	311	876	512	673	2.77025	2.40972	2.11535	6.03995	3.60261	4.64693	0.00233984	0.664277	up	--	--	Molecular Function: methyltransferase activity (GO:0008168);; Cellular Component: integral component of membrane (GO:0016021);; Biological Process: methylation (GO:0032259);;	--	--	--	--	Putative S-adenosyl-L-methionine-dependent methyltransferase;; Methyltransferase domain;; Methyltransferase domain;; Methyltransferase domain;; Methyltransferase domain	Probable pectin methyltransferase QUA2 OS=Arabidopsis thaliana OX=3702 GN=QUA2 PE=1 SV=2	S	Function unknown	probable pectin methyltransferase QUA2 isoform X1 [Dendrobium catenatum]
gene-MA16_Dca007518	566	469	701	368	379	339	3.63187	3.27301	4.24423	2.54539	2.45756	2.22541	3.18025e-08	-0.820452	down	[E]	Amino acid transport and metabolism	Molecular Function: 1-aminocyclopropane-1-carboxylate synthase activity (GO:0016847);; Molecular Function: pyridoxal phosphate binding (GO:0030170);; Biological Process: 1-aminocyclopropane-1-carboxylate biosynthetic process (GO:0042218);;	K20772|0|mus:103982436|K20772 1-aminocyclopropane-1-carboxylate synthase 1/2/6 [EC:4.4.1.14] | (RefSeq) 1-aminocyclopropane-1-carboxylate synthase	Cysteine and methionine metabolism (ko00270)	[T]	Signal transduction mechanisms	Aminotransferase class I and II	1-aminocyclopropane-1-carboxylate synthase OS=Nicotiana tabacum OX=4097 GN=ACS1 PE=2 SV=1	E	Amino acid transport and metabolism	1-aminocyclopropane-1-carboxylate synthase-like [Dendrobium catenatum]
gene-MA16_Dca013871	44	103	69	253	272	285	1.07322	2.56105	1.47514	6.32701	6.73309	6.98011	4.76233e-08	1.37521	up	[G]	Carbohydrate transport and metabolism	Cellular Component: plant-type vacuole (GO:0000325);; Cellular Component: membrane (GO:0016020);;	K09873|1.58022e-63|pda:103715571|K09873 aquaporin TIP | (RefSeq) probable aquaporin TIP4-3	--	[G]	Carbohydrate transport and metabolism	Major intrinsic protein	Aquaporin TIP4-1 OS=Arabidopsis thaliana OX=3702 GN=TIP4-1 PE=2 SV=1	G	Carbohydrate transport and metabolism	aquaporin TIP4-1-like [Dendrobium catenatum]
gene-MA16_Dca012633	166	182	232	516	423	341	2.28885	2.5034	2.78098	7.17627	5.78262	4.61145	3.50032e-06	0.864409	up	--	--	Biological Process: cellulose microfibril organization (GO:0010215);; Cellular Component: integral component of membrane (GO:0016021);; Biological Process: cell growth (GO:0016049);; Cellular Component: anchored component of membrane (GO:0031225);;	--	--	--	--	COBRA-like protein	COBRA-like protein 1 OS=Oryza sativa subsp. japonica OX=39947 GN=BC1L6 PE=2 SV=1	S	Function unknown	COBRA-like protein 1 [Dendrobium catenatum]
gene-MA16_Dca002557	90	95	122	45	47	62	0.774927	0.816963	0.910853	0.383243	0.394177	0.518108	4.28454e-05	-0.98654	down	--	--	Molecular Function: methyltransferase activity (GO:0008168);; Cellular Component: integral component of membrane (GO:0016021);; Biological Process: methylation (GO:0032259);;	--	--	--	--	Putative S-adenosyl-L-methionine-dependent methyltransferase	Probable methyltransferase PMT27 OS=Arabidopsis thaliana OX=3702 GN=At3g51070 PE=3 SV=1	S	Function unknown	uncharacterized protein LOC110115189 [Dendrobium catenatum]
gene-MA16_Dca003183	98	78	110	42	36	68	1.46147	1.1572	1.42817	0.621749	0.527819	0.98319	0.000887635	-0.900962	down	[T]	Signal transduction mechanisms	Molecular Function: catalytic activity (GO:0003824);;	--	--	[C]	Energy production and conversion	CBS domain	SNF1-related protein kinase regulatory subunit gamma-1 OS=Arabidopsis thaliana OX=3702 GN=KING1 PE=1 SV=2	T	Signal transduction mechanisms	SNF1-related protein kinase regulatory subunit gamma-1-like [Dendrobium catenatum]
gene-MA16_Dca000653	163	256	321	138	140	154	6.71427	10.5459	11.548	5.71234	5.72949	6.22137	2.50204e-05	-0.846453	down	--	--	--	--	--	--	--	--	--	S	Function unknown	uncharacterized protein LOC110108693 [Dendrobium catenatum]
gene-MA16_Dca000914	119	154	124	321	224	275	1.95689	2.81973	2.12875	4.24205	4.39732	3.77764	0.00112756	0.715806	up	--	--	--	--	--	[I]	Lipid transport and metabolism	CRAL/TRIO domain;; Divergent CRAL/TRIO domain	Patellin-5 OS=Arabidopsis thaliana OX=3702 GN=PATL5 PE=1 SV=2	S	Function unknown	random slug protein 5-like isoform X3 [Dendrobium catenatum]
gene-MA16_Dca005772	147	129	101	353	357	327	2.02342	1.77964	1.20594	4.99789	5.00583	4.44583	4.43413e-06	1.04167	up	--	--	Molecular Function: GTPase activity (GO:0003924);; Molecular Function: structural constituent of cytoskeleton (GO:0005200);; Molecular Function: GTP binding (GO:0005525);; Cellular Component: cytoplasm (GO:0005737);; Cellular Component: microtubule (GO:0005874);; Biological Process: microtubule-based process (GO:0007017);;	K07375|0|egu:105054846|K07375 tubulin beta | (RefSeq) tubulin beta chain-like	Phagosome (ko04145)	[Z]	Cytoskeleton	Tubulin/FtsZ family, GTPase domain;; Tubulin C-terminal domain	Tubulin beta-2 chain OS=Eleusine indica OX=29674 GN=TUBB2 PE=2 SV=1	Z	Cytoskeleton	tubulin beta chain-like [Dendrobium catenatum]
gene-MA16_Dca004884	113	104	195	280	337	392	0.783691	0.722408	1.18663	1.96832	2.33312	2.68705	8.68759e-07	0.997895	up	--	--	Cellular Component: plastid (GO:0009536);; Molecular Function: linoleate 13S-lipoxygenase activity (GO:0016165);; Biological Process: oxylipin biosynthetic process (GO:0031408);; Molecular Function: metal ion binding (GO:0046872);; Biological Process: oxidation-reduction process (GO:0055114);;	K00454|0|mus:103968512|K00454 lipoxygenase [EC:1.13.11.12] | (RefSeq) probable lipoxygenase 6	Linoleic acid metabolism (ko00591);; alpha-Linolenic acid metabolism (ko00592)	--	--	Lipoxygenase;; PLAT/LH2 domain	Probable lipoxygenase 6 OS=Oryza sativa subsp. japonica OX=39947 GN=Os03g0179900 PE=2 SV=2	S	Function unknown	probable lipoxygenase 6 [Dendrobium catenatum]
gene-MA16_Dca026619	466	425	374	228	258	134	7.83677	7.13114	5.48652	3.86395	4.28762	2.21076	1.47523e-05	-1.04635	down	[Q]	Secondary metabolites biosynthesis, transport and catabolism	Biological Process: response to light stimulus (GO:0009416);; Biological Process: flavonoid biosynthetic process (GO:0009813);; Molecular Function: naringenin 3-dioxygenase activity (GO:0045486);; Molecular Function: metal ion binding (GO:0046872);; Biological Process: oxidation-reduction process (GO:0055114);;	K00475|0|pda:103697163|K00475 naringenin 3-dioxygenase [EC:1.14.11.9] | (RefSeq) naringenin,2-oxoglutarate 3-dioxygenase-like	Flavonoid biosynthesis (ko00941)	[QR]	Secondary metabolites biosynthesis, transport and catabolism;; General function prediction only	2OG-Fe(II) oxygenase superfamily;; non-haem dioxygenase in morphine synthesis N-terminal	Naringenin,2-oxoglutarate 3-dioxygenase (Fragment) OS=Petunia hybrida OX=4102 GN=AN3 PE=1 SV=1	S	Function unknown	flavanone 3-dioxygenase [Dendrobium officinale]
Dendrobium_catenatum_newGene_24255	11374	11301	19615	9045	6326	3814	415.927	412.469	625.312	333.501	229.249	136.802	2.71791e-07	-1.12848	down	--	--	--	--	--	--	--	Metallothionein	Metallothionein-like protein 3B OS=Oryza sativa subsp. japonica OX=39947 GN=MT3B PE=2 SV=1	S	Function unknown	metallothionein-like protein type 3 [Asparagus officinalis]
gene-MA16_Dca000946	158	177	253	628	750	856	1.0068	1.17224	1.46308	4.03892	4.77507	5.38141	1.0584e-23	1.62562	up	[R]	General function prediction only	--	K20241|0|pda:103716318|K20241 WD repeat-containing protein 44 | (RefSeq) WD repeat-containing protein 44-like	--	[S]	Function unknown	WD domain, G-beta repeat;; Anaphase-promoting complex subunit 4 WD40 domain	COMPASS-like H3K4 histone methylase component WDR5B OS=Arabidopsis thaliana OX=3702 GN=WDR5B PE=1 SV=1	S	Function unknown	Protein Mut11 [Dendrobium catenatum]
gene-MA16_Dca015325	106	78	118	60	74	69	1.61387	1.03259	1.47182	0.827474	1.12576	1.01383	0.00831576	-0.639585	down	--	--	Cellular Component: integral component of membrane (GO:0016021);;	--	--	--	--	--	--	S	Function unknown	hypothetical protein MA16_Dca015325 [Dendrobium catenatum]
gene-MA16_Dca014751	481	440	632	354	375	328	6.29835	5.75323	7.22263	4.67752	4.8757	4.21512	4.61483e-07	-0.707806	down	[G]	Carbohydrate transport and metabolism	Biological Process: flavonoid metabolic process (GO:0009812);; Molecular Function: UDP-glucosyltransferase activity (GO:0035251);;	--	--	[GC]	Carbohydrate transport and metabolism;; Energy production and conversion	UDP-glucoronosyl and UDP-glucosyl transferase	Gallate 1-beta-glucosyltransferase OS=Quercus robur OX=38942 GN=UGT84A13 PE=1 SV=1	S	Function unknown	limonoid UDP-glucosyltransferase-like [Dendrobium catenatum]
Dendrobium_catenatum_newGene_18561	377	550	918	326	286	272	1.00017	1.45853	2.1273	0.871681	0.753553	0.707466	5.73315e-08	-1.0799	down	--	--	--	--	--	--	--	--	--	K	Transcription	transcription factor BIM2-like isoform X3 [Dendrobium catenatum]
gene-MA16_Dca014746	847	620	743	429	511	394	14.527	10.591	11.2023	7.39182	8.67591	6.62868	5.81929e-06	-0.858398	down	--	--	--	--	--	--	--	--	--	S	Function unknown	hypothetical protein MA16_Dca014746 [Dendrobium catenatum]
gene-MA16_Dca020871	556	532	1068	399	352	347	24.067	22.9736	40.2897	17.3857	15.0869	14.7093	8.23011e-09	-1.03256	down	--	--	--	--	--	--	--	--	--	--	--	uncharacterized protein LOC110098409 [Dendrobium catenatum]
gene-MA16_Dca024878	230	204	458	731	484	450	1.59194	1.40526	2.76228	5.10832	3.31885	3.05803	0.0043399	0.644016	up	[K]	Transcription	--	--	--	[T]	Signal transduction mechanisms	NB-ARC domain;; Leucine rich repeat	Putative disease resistance protein At4g10780 OS=Arabidopsis thaliana OX=3702 GN=At4g10780 PE=3 SV=1	S	Function unknown	probable disease resistance protein At1g61300 [Dendrobium catenatum]
gene-MA16_Dca019564	0	0	11	47	37	32	0	0	0.088104	0.435731	0.336984	0.283557	0.00243201	0.90515	up	[M]	Cell wall/membrane/envelope biogenesis	--	--	--	--	--	Protein tyrosine kinase;; Protein kinase domain;; Leucine Rich repeats (2 copies);; Leucine rich repeat N-terminal domain;; Leucine rich repeat	Pollen receptor-like kinase 6 OS=Arabidopsis thaliana OX=3702 GN=PRK6 PE=1 SV=4	T	Signal transduction mechanisms	pollen receptor-like kinase 3 [Dendrobium catenatum]
gene-MA16_Dca023278	180	202	365	106	119	162	1.85841	2.10752	3.54729	0.835263	1.25512	1.77314	2.03029e-05	-0.951641	down	--	--	Molecular Function: oxidoreductase activity, acting on single donors with incorporation of molecular oxygen, incorporation of two atoms of oxygen (GO:0016702);; Biological Process: oxylipin biosynthetic process (GO:0031408);; Molecular Function: metal ion binding (GO:0046872);; Biological Process: oxidation-reduction process (GO:0055114);;	K00454|0|pda:103708655|K00454 lipoxygenase [EC:1.13.11.12] | (RefSeq) putative lipoxygenase 5	Linoleic acid metabolism (ko00591);; alpha-Linolenic acid metabolism (ko00592)	--	--	Lipoxygenase;; PLAT/LH2 domain	Putative lipoxygenase 5 OS=Oryza sativa subsp. japonica OX=39947 GN=Os04g0447100 PE=3 SV=2	S	Function unknown	Putative lipoxygenase 5 [Dendrobium catenatum]
gene-MA16_Dca022353	668	676	1238	1828	1335	1623	2.79351	2.82232	4.51465	7.71097	5.53472	6.66071	4.10574e-05	0.677806	up	[V]	Defense mechanisms	Molecular Function: ATP binding (GO:0005524);; Cellular Component: integral component of membrane (GO:0016021);; Molecular Function: ATPase activity, coupled to transmembrane movement of substances (GO:0042626);; Biological Process: transmembrane transport (GO:0055085);;	K05666|0|pda:103708768|K05666 ATP-binding cassette, subfamily C (CFTR/MRP), member 2 | (RefSeq) ABC transporter C family member 3-like	--	[Q]	Secondary metabolites biosynthesis, transport and catabolism	ABC transporter transmembrane region;; ABC transporter;; 50S ribosome-binding GTPase	ABC transporter C family member 3 OS=Arabidopsis thaliana OX=3702 GN=ABCC3 PE=1 SV=1	V	Defense mechanisms	ABC transporter C family member 3-like [Dendrobium catenatum]
gene-MA16_Dca011372	62	128	154	300	221	201	0.83593	1.7238	1.81523	4.08534	2.95273	2.66407	0.00281633	0.740477	up	[G]	Carbohydrate transport and metabolism	Biological Process: flavonoid metabolic process (GO:0009812);; Molecular Function: UDP-glucosyltransferase activity (GO:0035251);;	--	--	[GC]	Carbohydrate transport and metabolism;; Energy production and conversion	UDP-glucoronosyl and UDP-glucosyl transferase	UDP-glycosyltransferase 87A2 OS=Arabidopsis thaliana OX=3702 GN=UGT87A2 PE=1 SV=1	S	Function unknown	UDP-glycosyltransferase 87A1-like [Dendrobium catenatum]
gene-MA16_Dca027404	1362	1463	1654	816	866	817	37.0202	39.7037	39.1982	22.3622	23.3156	21.7908	4.41714e-20	-1.01251	down	--	--	Cellular Component: integral component of membrane (GO:0016021);;	--	--	--	--	--	--	S	Function unknown	uncharacterized protein LOC110093660 isoform X1 [Dendrobium catenatum]
Dendrobium_catenatum_newGene_28466	94	54	49	237	215	167	7.77644	4.45033	3.49512	19.8566	17.6877	13.613	0.000147115	1.05209	up	--	--	Biological Process: dephosphorylation (GO:0016311);; Molecular Function: phosphatase activity (GO:0016791);;	K13248|9.24778e-36|egu:105042868|K13248 pyridoxal phosphate phosphatase PHOSPHO2 [EC:3.1.3.74] | (RefSeq) inorganic pyrophosphatase 2-like	Vitamin B6 metabolism (ko00750)	[R]	General function prediction only	Putative Phosphatase	Inorganic pyrophosphatase 2 OS=Arabidopsis thaliana OX=3702 GN=At1g17710 PE=2 SV=1	S	Function unknown	thiamine phosphate phosphatase-like protein [Dendrobium catenatum]
gene-MA16_Dca015739	101	109	136	48	49	49	2.66461	2.86788	3.12815	1.7258	1.74033	1.7221	8.91496e-08	-1.2231	down	--	--	--	--	--	--	--	--	--	--	--	hypothetical protein MA16_Dca015739 [Dendrobium catenatum]
gene-MA16_Dca022293	1126	1067	1841	2371	2526	2112	18.7426	17.9981	26.8381	40.5461	42.7513	35.0522	1.06532e-05	0.597911	up	--	--	Cellular Component: integral component of membrane (GO:0016021);;	--	--	--	--	PLAC8 family	Protein PLANT CADMIUM RESISTANCE 3 OS=Arabidopsis thaliana OX=3702 GN=PCR3 PE=3 SV=1	S	Function unknown	Protein PLANT CADMIUM RESISTANCE 3 [Dendrobium catenatum]
gene-MA16_Dca003758	99	103	94	168	198	200	1.16112	1.1978	0.959402	1.98591	2.29728	2.30258	0.00393714	0.623656	up	--	--	--	--	--	[R]	General function prediction only	PPR repeat family;; PPR repeat;; PPR repeat;; Pentatricopeptide repeat domain;; Mitochondrial 28S ribosomal protein S27;; Pentacotripeptide-repeat region of PRORP	Pentatricopeptide repeat-containing protein At1g63070, mitochondrial OS=Arabidopsis thaliana OX=3702 GN=At1g63070 PE=2 SV=1	S	Function unknown	pentatricopeptide repeat-containing protein At1g63070, mitochondrial-like [Dendrobium catenatum]
gene-MA16_Dca016361	484	464	499	308	366	372	18.6288	17.8529	16.7636	11.9622	13.9607	14.0538	0.000102125	-0.634295	down	[P]	Inorganic ion transport and metabolism	Molecular Function: superoxide dismutase activity (GO:0004784);; Molecular Function: copper ion binding (GO:0005507);; Cellular Component: vacuole (GO:0005773);; Cellular Component: peroxisome (GO:0005777);; Molecular Function: zinc ion binding (GO:0008270);; Biological Process: removal of superoxide radicals (GO:0019430);; Biological Process: oxidation-reduction process (GO:0055114);;	K04565|6.33549e-79|mus:103980801|K04565 superoxide dismutase, Cu-Zn family [EC:1.15.1.1] | (RefSeq) superoxide dismutase [Cu-Zn] 2	Peroxisome (ko04146)	[P]	Inorganic ion transport and metabolism	Copper/zinc superoxide dismutase (SODC)	Superoxide dismutase [Cu-Zn] 2 OS=Mesembryanthemum crystallinum OX=3544 GN=SODCC.2 PE=2 SV=1	P	Inorganic ion transport and metabolism	superoxide dismutase [Cu-Zn] 2 [Dendrobium catenatum]
gene-MA16_Dca026354	171	168	88	46	75	43	6.49514	6.37633	2.92076	1.74887	2.81477	1.59648	0.000119071	-1.13919	down	[M]	Cell wall/membrane/envelope biogenesis	Molecular Function: catalytic activity (GO:0003824);; Cellular Component: integral component of membrane (GO:0016021);; Molecular Function: coenzyme binding (GO:0050662);;	K13082|5.89516e-81|pda:103712715|K13082 bifunctional dihydroflavonol 4-reductase/flavanone 4-reductase [EC:1.1.1.219 1.1.1.234] | (RefSeq) dihydroflavonol-4-reductase	Flavonoid biosynthesis (ko00941)	[V]	Defense mechanisms	3-beta hydroxysteroid dehydrogenase/isomerase family;; NAD(P)H-binding;; NAD dependent epimerase/dehydratase family;; NmrA-like family;; GDP-mannose 4,6 dehydratase;; Male sterility protein	Dihydroflavonol 4-reductase OS=Hordeum vulgare OX=4513 GN=ANT18 PE=3 SV=1	M	Cell wall/membrane/envelope biogenesis	Dihydroflavonol-4-reductase [Dendrobium catenatum]
gene-MA16_Dca021262	67	56	95	207	222	233	0.405563	0.337589	0.507442	1.27722	1.34547	1.40093	7.26124e-10	1.25737	up	[P]	Inorganic ion transport and metabolism	Molecular Function: calcium-transporting ATPase activity (GO:0005388);; Molecular Function: calmodulin binding (GO:0005516);; Molecular Function: ATP binding (GO:0005524);; Cellular Component: integral component of plasma membrane (GO:0005887);; Cellular Component: intracellular membrane-bounded organelle (GO:0043231);; Molecular Function: metal ion binding (GO:0046872);; Biological Process: calc…	K01537|0|egu:105045328|K01537 Ca2+-transporting ATPase [EC:3.6.3.8] | (RefSeq) probable calcium-transporting ATPase 5, plasma membrane-type	--	[P]	Inorganic ion transport and metabolism	Cation transporting ATPase, C-terminus;; E1-E2 ATPase;; Ca2+-ATPase N terminal autoinhibitory domain;; haloacid dehalogenase-like hydrolase;; Cation transport ATPase (P-type);; Cation transporter/ATPase, N-terminus;; haloacid dehalogenase-like hydrolase	Probable calcium-transporting ATPase 9, plasma membrane-type OS=Oryza sativa subsp. japonica OX=39947 GN=ACA9 PE=3 SV=1	P	Inorganic ion transport and metabolism	probable calcium-transporting ATPase 5, plasma membrane-type [Dendrobium catenatum]
gene-MA16_Dca025816	630	550	944	268	273	314	4.94734	4.43089	5.64136	2.14642	1.91184	2.35436	2.11617e-19	-1.39756	down	[I]	Lipid transport and metabolism	--	K01054|1.22417e-117|pda:103719255|K01054 acylglycerol lipase [EC:3.1.1.23] | (RefSeq) monoglyceride lipase	Glycerolipid metabolism (ko00561)	[I]	Lipid transport and metabolism	Serine aminopeptidase, S33;; alpha/beta hydrolase fold	Caffeoylshikimate esterase OS=Arabidopsis thaliana OX=3702 GN=CSE PE=1 SV=1	I	Lipid transport and metabolism	hypothetical protein MA16_Dca025816 [Dendrobium catenatum]
Dendrobium_catenatum_newGene_27254	44	46	52	30	28	19	0.912407	0.930812	0.877012	0.590743	0.521502	0.362067	0.00896745	-0.76507	down	--	--	--	--	--	--	--	--	--	--	--	hypothetical protein MA16_Dca011197 [Dendrobium catenatum]
gene-MA16_Dca006346	3147	2858	3422	2259	2477	2212	97.185	88.0881	92.1215	70.329	75.8082	67.0124	2.14995e-07	-0.624527	down	--	--	Cellular Component: chloroplast (GO:0009507);; Molecular Function: heat shock protein binding (GO:0031072);; Molecular Function: unfolded protein binding (GO:0051082);;	--	--	--	--	--	--	S	Function unknown	uncharacterized protein LOC110102022 [Dendrobium catenatum]
gene-MA16_Dca011274	16	11	16	44	37	52	0.4553	0.305401	0.392605	1.25086	1.02437	1.45193	0.00305458	0.911622	up	--	--	Cellular Component: membrane (GO:0016020);;	--	--	--	--	--	--	S	Function unknown	uncharacterized protein LOC110101668 [Dendrobium catenatum]
gene-MA16_Dca027329	130	190	160	331	358	452	0.725588	1.05847	0.839778	1.89356	2.49598	2.54141	7.10101e-06	0.919477	up	[R]	General function prediction only	--	--	--	[T]	Signal transduction mechanisms	NB-ARC domain	Putative disease resistance RPP13-like protein 1 OS=Arabidopsis thaliana OX=3702 GN=RPPL1 PE=3 SV=1	S	Function unknown	Putative disease resistance RPP13-like protein 1 [Dendrobium catenatum]
gene-MA16_Dca006614	43	67	30	147	171	74	0.544437	0.846252	0.325082	1.87659	2.15033	0.913333	0.00773613	0.812438	up	[QV]	Secondary metabolites biosynthesis, transport and catabolism;; Defense mechanisms	--	--	--	[Q]	Secondary metabolites biosynthesis, transport and catabolism	Cytochrome P450	Cytochrome P450 71A1 OS=Persea americana OX=3435 GN=CYP71A1 PE=1 SV=2	Q	Secondary metabolites biosynthesis, transport and catabolism	cytochrome P450 71A1-like [Dendrobium catenatum]
gene-MA16_Dca020967	989	1001	1115	724	571	657	8.44709	8.51174	8.22755	6.13211	4.80856	5.54941	2.32151e-09	-0.833871	down	--	--	--	K09060|9.25347e-78|egu:105039703|K09060 plant G-box-binding factor | (RefSeq) G-box-binding factor 3-like	--	--	--	bZIP transcription factor;; G-box binding protein MFMR;; Basic region leucine zipper	Common plant regulatory factor 1 OS=Petroselinum crispum OX=4043 GN=CPRF1 PE=2 SV=1	K	Transcription	Common plant regulatory factor 1 [Dendrobium catenatum]
gene-MA16_Dca020652	185	139	384	157	138	153	5.93544	4.43503	10.7492	5.05972	4.37577	4.81941	0.00659112	-0.661555	down	--	--	Molecular Function: metal ion binding (GO:0046872);;	K16281|6.26459e-68|egu:105043299|K16281 RING-H2 zinc finger protein RHA1 | (RefSeq) E3 ubiquitin-protein ligase RHA1B	--	[O]	Posttranslational modification, protein turnover, chaperones	Ring finger domain;; RING-H2 zinc finger domain;; RING-like zinc finger;; Zinc finger, C3HC4 type (RING finger);; Zinc finger, C3HC4 type (RING finger);; Anaphase-promoting complex subunit 11 RING-H2 finger	E3 ubiquitin-protein ligase RHA1B OS=Arabidopsis thaliana OX=3702 GN=RHA1B PE=2 SV=1	O	Posttranslational modification, protein turnover, chaperones	E3 ubiquitin-protein ligase RHA1B-like [Dendrobium catenatum]
gene-MA16_Dca003277	187	212	207	503	378	300	3.82412	4.1702	3.77039	10.0933	7.79675	5.81553	0.00179929	0.659865	up	--	--	--	--	--	--	--	--	--	--	--	transcription factor UNE12-like isoform X2 [Dendrobium catenatum]
gene-MA16_Dca007414	168	260	382	601	471	488	2.24396	3.45538	4.5403	8.12891	6.23125	6.34161	0.000330117	0.70448	up	[G]	Carbohydrate transport and metabolism	Cellular Component: integral component of membrane (GO:0016021);; Molecular Function: pectate lyase activity (GO:0030570);; Biological Process: pectin catabolic process (GO:0045490);; Molecular Function: metal ion binding (GO:0046872);;	K01728|0|osa:4335013|K01728 pectate lyase [EC:4.2.2.2] | (RefSeq) probable pectate lyase 8	Pentose and glucuronate interconversions (ko00040)	--	--	Pectate lyase;; Right handed beta helix region	Probable pectate lyase 15 OS=Arabidopsis thaliana OX=3702 GN=At4g13710 PE=2 SV=1	G	Carbohydrate transport and metabolism	probable pectate lyase 8 [Dendrobium catenatum]
gene-MA16_Dca002449	948	910	1035	2536	2795	3877	17.1475	16.3769	16.2788	46.6313	50.5724	69.1824	9.41944e-17	1.35837	up	--	--	--	--	--	--	--	LSD1 zinc finger	Protein LOL1 OS=Arabidopsis thaliana OX=3702 GN=LOL1 PE=2 SV=1	S	Function unknown	Protein LOL1 [Dendrobium catenatum]
gene-MA16_Dca002853	34	58	89	166	166	116	0.530264	0.904178	1.21778	2.62248	2.58429	1.78207	0.000470388	0.91304	up	[T]	Signal transduction mechanisms	Molecular Function: protein kinase activity (GO:0004672);; Biological Process: protein phosphorylation (GO:0006468);; Cellular Component: membrane (GO:0016020);;	K04733|5.03626e-116|egu:105051970|K04733 interleukin-1 receptor-associated kinase 4 [EC:2.7.11.1] | (RefSeq) putative serine/threonine-protein kinase	--	[T]	Signal transduction mechanisms	Protein kinase domain;; Protein tyrosine kinase;; Phosphotransferase enzyme family	Leucine-rich repeat receptor protein kinase EMS1 OS=Arabidopsis thaliana OX=3702 GN=EMS1 PE=1 SV=1	T	Signal transduction mechanisms	phytosulfokine receptor 1 [Dendrobium catenatum]
gene-MA16_Dca012246	451	501	294	1486	1362	1543	7.54594	9.16056	4.94892	27.0609	22.9067	25.7533	1.29725e-09	1.3472	up	--	--	Molecular Function: DNA binding (GO:0003677);;	--	--	--	--	Myb-like DNA-binding domain;; Myb-like DNA-binding domain	MYB-like transcription factor ETC1 OS=Arabidopsis thaliana OX=3702 GN=ETC1 PE=2 SV=1	K	Transcription	Transcription factor CPC [Dendrobium catenatum]
gene-MA16_Dca025270	8770	6872	5427	16251	17591	21540	65.4497	51.1835	35.305	122.281	130.097	157.707	1.8577e-06	1.0014	up	--	--	--	--	--	--	--	--	--	--	--	hypothetical protein MA16_Dca025270 [Dendrobium catenatum]
gene-MA16_Dca015808	204	169	337	490	470	348	1.90036	1.84031	3.24966	4.5568	4.4586	3.21557	0.00162339	0.636806	up	--	--	Molecular Function: GTPase activity (GO:0003924);; Molecular Function: GTP binding (GO:0005525);;	--	--	[UR]	Intracellular trafficking, secretion, and vesicular transport;; General function prediction only	Dynamin family;; Dynamin central region;; Dynamin GTPase effector domain	Dynamin-related protein 1E OS=Arabidopsis thaliana OX=3702 GN=DRP1E PE=1 SV=1	S	Function unknown	Dynamin-related protein 1E [Dendrobium catenatum]
gene-MA16_Dca012004	245	170	431	100	151	114	7.26649	5.02735	11.1678	2.98973	4.42967	3.30874	4.30007e-06	-1.12511	down	--	--	Biological Process: cellular protein metabolic process (GO:0044267);;	K11982|6.5039e-45|egu:105058549|K11982 E3 ubiquitin-protein ligase RNF115/126 [EC:2.3.2.27] | (RefSeq) E3 ubiquitin-protein ligase RNF181-like	--	[O]	Posttranslational modification, protein turnover, chaperones	Ring finger domain;; Zinc finger, C3HC4 type (RING finger);; RING-H2 zinc finger domain;; RING-like zinc finger;; Zinc finger, C3HC4 type (RING finger);; RING-type zinc-finger	E3 ubiquitin-protein ligase MPSR1 OS=Arabidopsis thaliana OX=3702 GN=MPSR1 PE=1 SV=1	O	Posttranslational modification, protein turnover, chaperones	E3 ubiquitin-protein ligase RDUF2-like [Dendrobium catenatum]
gene-MA16_Dca015434	9	27	14	53	92	95	0.100899	0.317574	0.144227	0.633705	1.08233	1.10142	7.45369e-05	1.23957	up	[GI]	Carbohydrate transport and metabolism;; Lipid transport and metabolism	Molecular Function: pectinesterase activity (GO:0030599);; Molecular Function: pectinesterase inhibitor activity (GO:0046910);; Cellular Component: cell periphery (GO:0071944);;	--	--	--	--	Pectinesterase;; Plant invertase/pectin methylesterase inhibitor	Probable pectinesterase/pectinesterase inhibitor 51 OS=Arabidopsis thaliana OX=3702 GN=PME51 PE=2 SV=1	G	Carbohydrate transport and metabolism	probable pectinesterase/pectinesterase inhibitor 51 [Dendrobium catenatum]
gene-MA16_Dca011981	195	156	304	536	685	678	2.33178	1.86633	3.17974	6.47723	8.14052	7.97644	1.28553e-11	1.24195	up	[GI]	Carbohydrate transport and metabolism;; Lipid transport and metabolism	Molecular Function: pectinesterase activity (GO:0030599);; Molecular Function: pectinesterase inhibitor activity (GO:0046910);; Biological Process: cell wall organization (GO:0071555);; Cellular Component: cell periphery (GO:0071944);;	K01051|0|pda:103716945|K01051 pectinesterase [EC:3.1.1.11] | (RefSeq) pectinesterase	Pentose and glucuronate interconversions (ko00040);; Starch and sucrose metabolism (ko00500)	--	--	Pectinesterase;; Plant invertase/pectin methylesterase inhibitor	Pectinesterase/pectinesterase inhibitor PPE8B OS=Prunus persica OX=3760 PE=2 SV=1	G	Carbohydrate transport and metabolism	pectinesterase/pectinesterase inhibitor PPE8B-like [Dendrobium catenatum]
gene-MA16_Dca002117	3821	2844	3751	2957	2384	2348	81.8686	60.8023	70.0414	63.8584	50.6022	49.3513	0.000135926	-0.607827	down	--	--	--	K09490|9.21734e-07|cic:CICLE_v10030032mg|K09490 heat shock 70kDa protein 5 | (RefSeq) hypothetical protein	Protein export (ko03060);; Protein processing in endoplasmic reticulum (ko04141)	--	--	Hsp70 protein	--	O	Posttranslational modification, protein turnover, chaperones	uncharacterized protein LOC110114121 [Dendrobium catenatum]
gene-MA16_Dca022384	65	33	46	269	228	230	0.338388	0.168989	0.210704	1.5971	1.34761	1.34427	2.98478e-11	1.69313	up	[P]	Inorganic ion transport and metabolism	Molecular Function: ATP binding (GO:0005524);; Cellular Component: endoplasmic reticulum (GO:0005783);; Cellular Component: integral component of plasma membrane (GO:0005887);; Molecular Function: cation-transporting ATPase activity (GO:0019829);; Molecular Function: metal ion binding (GO:0046872);; Biological Process: cation transmembrane transport (GO:0098655);;	K01537|0|pda:103707717|K01537 Ca2+-transporting ATPase [EC:3.6.3.8] | (RefSeq) calcium-transporting ATPase, endoplasmic reticulum-type	--	[P]	Inorganic ion transport and metabolism	E1-E2 ATPase;; Cation transporting ATPase, C-terminus;; haloacid dehalogenase-like hydrolase;; Cation transporter/ATPase, N-terminus;; Cation transport ATPase (P-type)	Calcium-transporting ATPase, endoplasmic reticulum-type OS=Solanum lycopersicum OX=4081 GN=LCA1 PE=2 SV=1	P	Inorganic ion transport and metabolism	calcium-transporting ATPase, endoplasmic reticulum-type [Dendrobium catenatum]
gene-MA16_Dca005908	302	135	175	802	513	312	6.89045	3.71159	4.18655	20.7961	13.5941	8.41757	0.00330046	0.843317	up	--	--	--	--	--	--	--	--	--	S	Function unknown	uncharacterized protein LOC110091970 [Dendrobium catenatum]
gene-MA16_Dca006524	56	91	84	152	187	185	0.626861	0.824772	0.957658	1.96784	2.13866	2.37021	0.000239443	0.838389	up	--	--	--	--	--	--	--	bHLH-MYC and R2R3-MYB transcription factors N-terminal	Protein RICE SALT SENSITIVE 3 OS=Oryza sativa subsp. japonica OX=39947 GN=RSS3 PE=1 SV=1	S	Function unknown	uncharacterized protein LOC110108490 [Dendrobium catenatum]
gene-MA16_Dca022922	12	8	14	42	55	69	0.158928	0.098045	0.157545	0.56284	0.737322	0.909025	1.95153e-05	1.31753	up	--	--	Biological Process: flavonoid biosynthetic process (GO:0009813);; Cellular Component: intracellular membrane-bounded organelle (GO:0043231);; Biological Process: flavonoid glucuronidation (GO:0052696);; Molecular Function: quercetin 3-O-glucosyltransferase activity (GO:0080043);; Molecular Function: quercetin 7-O-glucosyltransferase activity (GO:0080044);;	--	--	[GC]	Carbohydrate transport and metabolism;; Energy production and conversion	UDP-glucoronosyl and UDP-glucosyl transferase	UDP-glycosyltransferase 86A1 OS=Arabidopsis thaliana OX=3702 GN=UGT86A1 PE=2 SV=1	S	Function unknown	UDP-glycosyltransferase 86A1 [Dendrobium catenatum]
gene-MA16_Dca000300	78	83	99	175	162	137	1.12345	1.19233	1.15767	2.28628	2.12427	1.81373	0.00539866	0.587741	up	[G]	Carbohydrate transport and metabolism	Cellular Component: phosphopyruvate hydratase complex (GO:0000015);; Molecular Function: magnesium ion binding (GO:0000287);; Molecular Function: phosphopyruvate hydratase activity (GO:0004634);; Biological Process: glycolytic process (GO:0006096);; Cellular Component: chloroplast stroma (GO:0009570);; Biological Process: response to cytokinin (GO:0009735);; Biological Process: trichome morphogen…	K01689|0|nnu:104597800|K01689 enolase [EC:4.2.1.11] | (RefSeq) enolase 1, chloroplastic-like	Glycolysis / Gluconeogenesis (ko00010);; Carbon metabolism (ko01200);; Biosynthesis of amino acids (ko01230);; RNA degradation (ko03018)	[G]	Carbohydrate transport and metabolism	Enolase, C-terminal TIM barrel domain;; Enolase, N-terminal domain;; Enolase C-terminal domain-like	Enolase 1, chloroplastic OS=Arabidopsis thaliana OX=3702 GN=ENO1 PE=1 SV=1	G	Carbohydrate transport and metabolism	Enolase 1, chloroplastic [Dendrobium catenatum]
gene-MA16_Dca012372	504	302	994	327	257	324	11.2823	6.74468	19.4077	7.37309	5.6984	7.1029	0.000162744	-0.925108	down	--	--	Molecular Function: 3'-5'-exoribonuclease activity (GO:0000175);; Biological Process: nuclear-transcribed mRNA catabolic process, deadenylation-dependent decay (GO:0000288);; Molecular Function: nucleic acid binding (GO:0003676);; Cellular Component: nucleus (GO:0005634);; Molecular Function: transferase activity (GO:0016740);; Cellular Component: CCR4-NOT complex (GO:0030014);; Biological Proces…	K12581|3.3437e-128|egu:105033956|K12581 CCR4-NOT transcription complex subunit 7/8 | (RefSeq) CCR4-CAF1; probable CCR4-associated factor 1 homolog 11	RNA degradation (ko03018)	[A]	RNA processing and modification	CAF1 family ribonuclease	Probable CCR4-associated factor 1 homolog 11 OS=Arabidopsis thaliana OX=3702 GN=CAF1-11 PE=2 SV=1	K	Transcription	probable CCR4-associated factor 1 homolog 11 [Dendrobium catenatum]
gene-MA16_Dca001967	1290	1329	1940	1067	987	1025	48.9712	49.5947	63.3979	41.4425	36.4594	39.4281	1.8014e-12	-0.728278	down	[T]	Signal transduction mechanisms	Biological Process: response to stress (GO:0006950);;	--	--	--	--	Universal stress protein family	Universal stress protein A-like protein OS=Arabidopsis thaliana OX=3702 GN=At3g01520 PE=1 SV=2	S	Function unknown	universal stress protein A-like protein [Dendrobium catenatum]
Dendrobium_catenatum_newGene_42997	2758	1867	1349	415	466	653	84.9228	57.3654	36.1891	12.8555	14.1942	19.7212	9.68223e-07	-1.48291	down	--	--	--	--	--	--	--	--	--	--	--	early light-induced protein 1, chloroplastic-like isoform X1 [Dendrobium catenatum]
gene-MA16_Dca005686	25	36	30	80	77	73	0.689208	1.00346	0.720191	2.27418	2.15925	2.02673	0.00160931	0.861535	up	--	--	--	--	--	--	--	--	--	S	Function unknown	uncharacterized protein LOC110092821 [Dendrobium catenatum]
gene-MA16_Dca011804	6	0	8	79	82	58	0.137502	0	0.159575	1.90209	1.94335	1.36301	1.1553e-09	1.94366	up	--	--	Molecular Function: DNA binding (GO:0003677);; Cellular Component: nucleus (GO:0005634);; Biological Process: regulation of transcription, DNA-templated (GO:0006355);;	--	--	--	--	No apical meristem (NAM) protein	NAC domain-containing protein 100 OS=Arabidopsis thaliana OX=3702 GN=NAC100 PE=2 SV=1	S	Function unknown	NAC domain-containing protein 100-like [Dendrobium catenatum]
gene-MA16_Dca014072	11040	11366	9227	21828	20864	21483	161.122	165.569	117.391	321.211	301.766	307.6	9.37217e-06	0.730042	up	[H]	Coenzyme transport and metabolism	Molecular Function: methionine adenosyltransferase activity (GO:0004478);; Molecular Function: ATP binding (GO:0005524);; Cellular Component: cytoplasm (GO:0005737);; Biological Process: S-adenosylmethionine biosynthetic process (GO:0006556);; Biological Process: one-carbon metabolic process (GO:0006730);; Molecular Function: metal ion binding (GO:0046872);;	K00789|0|mus:103977675|K00789 S-adenosylmethionine synthetase [EC:2.5.1.6] | (RefSeq) S-adenosylmethionine synthase-like	Cysteine and methionine metabolism (ko00270);; Biosynthesis of amino acids (ko01230)	[H]	Coenzyme transport and metabolism	S-adenosylmethionine synthetase, C-terminal domain;; S-adenosylmethionine synthetase, central domain;; S-adenosylmethionine synthetase, N-terminal domain	S-adenosylmethionine synthase OS=Dendrobium crumenatum OX=51096 GN=SAMS PE=2 SV=1	H	Coenzyme transport and metabolism	S-adenosylmethionine synthase [Dendrobium catenatum]
gene-MA16_Dca011795	96	112	190	257	213	258	0.480387	0.459615	0.812015	1.64735	0.929929	1.19308	0.00187744	0.62839	up	--	--	--	K02365|6.18017e-64|mus:103974999|K02365 separase [EC:3.4.22.49] | (RefSeq) separase-like	--	[D]	Cell cycle control, cell division, chromosome partitioning	Peptidase family C50	Separase OS=Arabidopsis thaliana OX=3702 GN=ESP1 PE=2 SV=1	DO	Cell cycle control, cell division, chromosome partitioning;; Posttranslational modification, protein turnover, chaperones	separase [Dendrobium catenatum]
Dendrobium_catenatum_newGene_21664	198	82	391	765	431	353	4.39133	1.81476	7.59092	17.1804	9.49511	7.69404	0.00926038	0.762856	up	--	--	--	--	--	--	--	Lytic transglycolase	EG45-like domain containing protein OS=Citrus jambhiri OX=64884 GN=CjBAp12 PE=1 SV=1	S	Function unknown	EG45-like domain containing protein [Dendrobium catenatum]
gene-MA16_Dca011640	270	292	556	129	114	90	3.85136	4.15861	6.91884	1.8464	1.60832	1.25985	1.82783e-14	-1.65295	down	--	--	--	--	--	--	--	UBA-like domain (DUF1421)	--	S	Function unknown	uncharacterized protein LOC110094762 [Dendrobium catenatum]
gene-MA16_Dca006893	112	182	130	353	369	382	5.34653	8.68359	5.40472	16.9916	17.4522	17.8941	2.17434e-06	1.01496	up	--	--	--	--	--	--	--	--	--	S	Function unknown	uncharacterized protein LOC110111693 [Dendrobium catenatum]
gene-MA16_Dca004391	106	91	91	258	176	191	0.75828	0.713957	0.646529	2.12218	1.38415	1.47316	0.00133282	0.753389	up	[G]	Carbohydrate transport and metabolism	Cellular Component: integral component of membrane (GO:0016021);; Biological Process: transmembrane transport (GO:0055085);;	--	--	[R]	General function prediction only	Major Facilitator Superfamily;; SPX domain	SPX domain-containing membrane protein Os04g0573000 OS=Oryza sativa subsp. japonica OX=39947 GN=Os04g0573000 PE=2 SV=2	T	Signal transduction mechanisms	SPX domain-containing membrane protein OsI_17046-like isoform X1 [Dendrobium catenatum]
gene-MA16_Dca025528	47	42	173	44	35	14	2.18856	1.97961	7.14312	2.08488	1.60458	0.652027	0.00673366	-0.866768	down	--	--	--	--	--	[R]	General function prediction only	C2H2-type zinc finger;; C2H2-type zinc finger	Zinc finger protein ZAT11 OS=Arabidopsis thaliana OX=3702 GN=ZAT11 PE=2 SV=1	S	Function unknown	Zinc finger protein ZAT11 [Dendrobium catenatum]
gene-MA16_Dca015418	2278	2286	2614	4018	4615	4046	11.9168	16.2163	11.877	23.5329	26.1897	21.9404	1.69843e-07	0.595321	up	[T]	Signal transduction mechanisms	Molecular Function: protein kinase activity (GO:0004672);; Molecular Function: ATP binding (GO:0005524);; Biological Process: protein phosphorylation (GO:0006468);;	K08287|0|egu:105049555|K08287 dual-specificity kinase [EC:2.7.12.1] | (RefSeq) serine/threonine-protein kinase AFC2	--	[T]	Signal transduction mechanisms	Protein kinase domain;; Protein tyrosine kinase	Serine/threonine-protein kinase AFC2 OS=Arabidopsis thaliana OX=3702 GN=AFC2 PE=1 SV=1	T	Signal transduction mechanisms	Serine/threonine-protein kinase AFC2 [Dendrobium catenatum]
gene-MA16_Dca024788	405	546	693	924	1004	1044	7.55647	10.2418	10.8398	17.4988	18.5012	19.6549	1.63209e-06	0.643211	up	[I]	Lipid transport and metabolism	Molecular Function: iron ion binding (GO:0005506);; Biological Process: fatty acid biosynthetic process (GO:0006633);; Cellular Component: integral component of membrane (GO:0016021);; Molecular Function: oxidoreductase activity (GO:0016491);; Biological Process: oxidation-reduction process (GO:0055114);;	K04713|1.11185e-163|egu:105056537|K04713 sphinganine C4-monooxygenase [EC:1.14.18.5] | (RefSeq) sphinganine C4-monooxygenase 1-like	Sphingolipid metabolism (ko00600)	[I]	Lipid transport and metabolism	Fatty acid hydroxylase superfamily	Sphinganine C4-monooxygenase 2 OS=Arabidopsis thaliana OX=3702 GN=SBH2 PE=1 SV=1	I	Lipid transport and metabolism	sphinganine C4-monooxygenase 1-like [Dendrobium catenatum]
gene-MA16_Dca025005	164	134	211	343	365	299	1.97149	1.38689	1.96336	3.42963	3.85789	2.70807	4.99513e-05	0.728039	up	[F]	Nucleotide transport and metabolism	Molecular Function: guanylate kinase activity (GO:0004385);; Biological Process: phosphorylation (GO:0016310);; Biological Process: GMP metabolic process (GO:0046037);; Biological Process: GDP metabolic process (GO:0046710);;	K00942|6.85855e-180|egu:105035252|K00942 guanylate kinase [EC:2.7.4.8] | (RefSeq) guanylate kinase 1	Purine metabolism (ko00230)	[F]	Nucleotide transport and metabolism	Guanylate kinase	Guanylate kinase 1 OS=Oryza sativa subsp. japonica OX=39947 GN=GK1 PE=2 SV=2	F	Nucleotide transport and metabolism	guanylate kinase [Dendrobium catenatum]
gene-MA16_Dca025580	36	35	29	108	87	104	0.589279	0.530395	0.409345	1.87452	1.55623	1.78017	9.94394e-05	1.04649	up	[M]	Cell wall/membrane/envelope biogenesis	Biological Process: galactose metabolic process (GO:0006012);; Biological Process: response to cold (GO:0009409);; Molecular Function: inositol 3-alpha-galactosyltransferase activity (GO:0047216);;	K18819|0|jcu:105642660|K18819 inositol 3-alpha-galactosyltransferase [EC:2.4.1.123] | (RefSeq) galactinol synthase 1	Galactose metabolism (ko00052)	[G]	Carbohydrate transport and metabolism	Glycosyl transferase family 8	Galactinol synthase 2 OS=Solanum lycopersicum OX=4081 GN=GOLS2 PE=2 SV=1	O	Posttranslational modification, protein turnover, chaperones	galactinol synthase 2-like [Dendrobium catenatum]
gene-MA16_Dca027687	2149	2539	2381	4272	4558	4374	41.1868	48.5714	39.776	82.5417	86.5656	82.2436	3.76061e-07	0.658261	up	[K]	Transcription	Molecular Function: DNA binding (GO:0003677);; Molecular Function: DNA-directed 5'-3' RNA polymerase activity (GO:0003899);; Biological Process: transcription, DNA-templated (GO:0006351);; Cellular Component: chloroplast (GO:0009507);; Molecular Function: ribonucleoside binding (GO:0032549);;	K03043|2.64386e-157|egu:12079461|K03043 DNA-directed RNA polymerase subunit beta [EC:2.7.7.6] | (RefSeq) rpoB, ElguCp018; RNA polymerase beta subunit	Purine metabolism (ko00230);; Pyrimidine metabolism (ko00240);; RNA polymerase (ko03020)	[K]	Transcription	RNA polymerase Rpb2, domain 6	DNA-directed RNA polymerase subunit beta OS=Phalaenopsis aphrodite subsp. formosana OX=308872 GN=rpoB PE=3 SV=2	K	Transcription	DNA-directed RNA polymerase subunit beta [Dendrobium catenatum]
gene-MA16_Dca002119	63	30	157	10	33	33	0.61602	0.290824	1.34599	0.091979	0.320831	0.318085	0.00296214	-0.954378	down	[O]	Posttranslational modification, protein turnover, chaperones	Molecular Function: ATP binding (GO:0005524);;	K03283|0|csv:101211905|K03283 heat shock 70kDa protein 1/8 | (RefSeq) heat shock cognate 70 kDa protein	Spliceosome (ko03040);; Protein processing in endoplasmic reticulum (ko04141);; Endocytosis (ko04144)	[O]	Posttranslational modification, protein turnover, chaperones	Hsp70 protein;; MreB/Mbl protein;; NAD-specific glutamate dehydrogenase	Heat shock cognate 70 kDa protein OS=Petunia hybrida OX=4102 GN=HSP70 PE=2 SV=1	O	Posttranslational modification, protein turnover, chaperones	heat shock cognate 70 kDa protein-like [Dendrobium catenatum]
gene-MA16_Dca000184	862	1054	927	1751	2104	2359	51.732	63.118	48.461	105.927	125.159	138.903	1.90337e-07	0.847514	up	--	--	--	--	--	--	--	--	--	--	--	hypothetical protein MA16_Dca000184 [Dendrobium catenatum]
gene-MA16_Dca019653	572	654	733	422	532	407	24.0879	27.4709	26.9144	17.9175	22.1985	16.7961	7.20644e-06	-0.681423	down	[R]	General function prediction only	--	--	--	--	--	Protein of unknown function (DUF861)	--	S	Function unknown	uncharacterized protein LOC110109318 [Dendrobium catenatum]
gene-MA16_Dca022671	92	100	182	188	208	295	0.687443	0.605687	1.12416	1.22523	1.52603	1.88285	0.00720061	0.616087	up	[IR]	Lipid transport and metabolism;; General function prediction only	--	--	--	--	--	GMC oxidoreductase;; GMC oxidoreductase	Long-chain-alcohol oxidase FAO4B OS=Arabidopsis thaliana OX=3702 GN=FAO4B PE=2 SV=2	E	Amino acid transport and metabolism	Long-chain-alcohol oxidase FAO4B [Dendrobium catenatum]
gene-MA16_Dca014362	2927	3671	3080	5650	6818	8713	24.0498	30.4059	21.696	46.3957	54.4214	68.5615	2.38353e-06	0.833241	up	[T]	Signal transduction mechanisms	Cellular Component: membrane (GO:0016020);;	--	--	[PQ]	Inorganic ion transport and metabolism;; Secondary metabolites biosynthesis, transport and catabolism	Ferric reductase NAD binding domain;; FAD-binding domain;; Ferric reductase like transmembrane component	Ferric reduction oxidase 7, chloroplastic OS=Arabidopsis thaliana OX=3702 GN=FRO7 PE=2 SV=1	U	Intracellular trafficking, secretion, and vesicular transport	Ferric reduction oxidase 7, chloroplastic [Dendrobium catenatum]
gene-MA16_Dca016470	368	578	774	337	321	334	3.37156	6.06675	6.44276	3.30175	3.12705	3.47822	6.48099e-07	-0.881293	down	--	--	--	--	--	--	--	Helix-loop-helix DNA-binding domain	Transcription factor bHLH130 OS=Arabidopsis thaliana OX=3702 GN=BHLH130 PE=1 SV=1	K	Transcription	transcription factor bHLH130-like [Dendrobium catenatum]
gene-MA16_Dca008783	577	534	241	155	260	100	7.37348	6.9931	2.72117	1.94069	3.37422	1.23388	0.000105089	-1.15188	down	[QV]	Secondary metabolites biosynthesis, transport and catabolism;; Defense mechanisms	Molecular Function: iron ion binding (GO:0005506);; Cellular Component: integral component of membrane (GO:0016021);; Molecular Function: oxidoreductase activity, acting on paired donors, with incorporation or reduction of molecular oxygen, NAD(P)H as one donor, and incorporation of one atom of oxygen (GO:0016709);; Molecular Function: heme binding (GO:0020037);; Biological Process: secondary met…	K05280|0|mus:103979831|K05280 flavonoid 3'-monooxygenase [EC:1.14.13.21] | (RefSeq) flavonoid 3'-monooxygenase	Flavonoid biosynthesis (ko00941);; Flavone and flavonol biosynthesis (ko00944)	[Q]	Secondary metabolites biosynthesis, transport and catabolism	Cytochrome P450	Flavonoid 3&apos;-monooxygenase CYP75B3 OS=Oryza sativa subsp. japonica OX=39947 GN=CYP75B3 PE=2 SV=1	Q	Secondary metabolites biosynthesis, transport and catabolism	flavonoid 3&apos;-monooxygenase-like isoform X1 [Dendrobium catenatum]
gene-MA16_Dca007860	1525	1674	1723	1226	1242	1214	7.51917	8.20653	7.48506	6.22757	6.10339	5.8732	5.63442e-07	-0.605391	down	[R]	General function prediction only	--	--	--	--	--	WD domain, G-beta repeat;; Protein kinase domain;; Anaphase-promoting complex subunit 4 WD40 domain;; Protein tyrosine kinase	Protein SPA1-RELATED 3 OS=Arabidopsis thaliana OX=3702 GN=SPA3 PE=1 SV=1	T	Signal transduction mechanisms	Protein SPA1-RELATED 3 [Dendrobium catenatum]
gene-MA16_Dca000224	357	327	158	118	140	110	4.90897	4.53121	1.89874	1.63791	1.90226	1.45617	0.000101138	-1.09131	down	--	--	--	--	--	--	--	Transferase family	Agmatine coumaroyltransferase OS=Arabidopsis thaliana OX=3702 GN=ACT PE=1 SV=1	S	Function unknown	phenolic glucoside malonyltransferase 2-like [Dendrobium catenatum]
Dendrobium_catenatum_newGene_22111	62	95	147	138	260	232	0.647875	0.975511	1.30669	1.44194	2.6514	2.3267	0.00547578	0.715349	up	--	--	Molecular Function: metalloendopeptidase activity (GO:0004222);; Biological Process: proteolysis (GO:0006508);; Biological Process: cell adhesion (GO:0007155);; Cellular Component: membrane (GO:0016020);;	K01404|5.40741e-126|mus:103996181|K01404 leishmanolysin [EC:3.4.24.36] | (RefSeq) leishmanolysin-like peptidase	--	[MV]	Cell wall/membrane/envelope biogenesis;; Defense mechanisms	Leishmanolysin	--	O	Posttranslational modification, protein turnover, chaperones	uncharacterized protein LOC110100801 [Dendrobium catenatum]
gene-MA16_Dca001714	49	102	142	242	204	230	0.48437	1.08293	1.35084	2.59915	2.23726	2.36379	0.000424662	0.865623	up	[E]	Amino acid transport and metabolism	--	--	--	[E]	Amino acid transport and metabolism	POT family	Protein NRT1/ PTR FAMILY 5.7 OS=Arabidopsis thaliana OX=3702 GN=NPF5.7 PE=2 SV=2	E	Amino acid transport and metabolism	protein NRT1/ PTR FAMILY 5.7-like [Dendrobium catenatum]
gene-MA16_Dca013411	531	435	509	1199	1177	1321	3.44138	2.90017	3.12831	7.6868	8.51087	8.94518	9.73873e-12	1.04307	up	[G]	Carbohydrate transport and metabolism	--	K06617|0|egu:105033561|K06617 raffinose synthase [EC:2.4.1.82] | (RefSeq) probable galactinol--sucrose galactosyltransferase 6	Galactose metabolism (ko00052)	--	--	Raffinose synthase or seed imbibition protein Sip1	Probable galactinol--sucrose galactosyltransferase 6 OS=Arabidopsis thaliana OX=3702 GN=RFS6 PE=2 SV=2	S	Function unknown	probable galactinol--sucrose galactosyltransferase 6 [Dendrobium catenatum]
gene-MA16_Dca008913	203	214	298	194	152	164	2.11513	2.20668	2.76221	2.09636	1.7352	1.82756	0.000504425	-0.616939	down	--	--	--	--	--	--	--	--	--	--	--	hypothetical protein MA16_Dca008913 [Dendrobium catenatum]
gene-MA16_Dca013723	1116	992	2233	1021	974	1050	13.866	13.3797	25.5909	13.8749	12.8467	12.0323	0.000779648	-0.602841	down	[T]	Signal transduction mechanisms	Molecular Function: protein serine/threonine phosphatase activity (GO:0004722);; Biological Process: protein dephosphorylation (GO:0006470);; Molecular Function: metal ion binding (GO:0046872);;	K14803|0|egu:105057297|K14803 protein phosphatase PTC2/3 [EC:3.1.3.16] | (RefSeq) probable protein phosphatase 2C 47	--	[T]	Signal transduction mechanisms	Protein phosphatase 2C	Probable protein phosphatase 2C 2 OS=Oryza sativa subsp. japonica OX=39947 GN=Os01g0295700 PE=2 SV=1	T	Signal transduction mechanisms	probable protein phosphatase 2C 2 isoform X1 [Dendrobium catenatum]
gene-MA16_Dca009482	1195	1785	1657	1261	1023	936	24.2937	36.2179	29.3585	25.8485	20.5995	18.6686	5.55383e-05	-0.674815	down	[H]	Coenzyme transport and metabolism	Molecular Function: pyridoxal 5'-phosphate synthase (glutamine hydrolysing) activity (GO:0036381);; Biological Process: vitamin B6 biosynthetic process (GO:0042819);; Biological Process: pyridoxal phosphate biosynthetic process (GO:0042823);;	K06215|0|mus:103997631|K06215 pyridoxal 5'-phosphate synthase pdxS subunit [EC:4.3.3.6] | (RefSeq) probable pyridoxal 5'-phosphate synthase subunit PDX1.1	Vitamin B6 metabolism (ko00750)	[H]	Coenzyme transport and metabolism	SOR/SNZ family;; Thiazole biosynthesis protein ThiG;; Dihydrouridine synthase (Dus)	Probable pyridoxal 5&apos;-phosphate synthase subunit PDX1.1 OS=Oryza sativa subsp. japonica OX=39947 GN=PDX11 PE=2 SV=1	H	Coenzyme transport and metabolism	probable pyridoxal 5&apos;-phosphate synthase subunit PDX1.1 [Dendrobium catenatum]
gene-MA16_Dca006348	744	510	339	2913	2355	2290	13.3778	8.74824	5.11508	53.4362	41.0864	38.3049	8.47142e-06	1.33602	up	--	--	Cellular Component: endoplasmic reticulum (GO:0005783);;	--	--	[P]	Inorganic ion transport and metabolism	SPX domain	SPX domain-containing protein 1 OS=Oryza sativa subsp. japonica OX=39947 GN=SPX1 PE=1 SV=1	T	Signal transduction mechanisms	SPX domain-containing protein 1-like [Dendrobium catenatum]
gene-MA16_Dca018347	72	111	103	360	361	329	0.347784	0.531755	0.433836	1.75629	1.72804	1.55695	8.90296e-15	1.5066	up	[K]	Transcription	Molecular Function: nucleotide binding (GO:0000166);; Molecular Function: protein kinase activity (GO:0004672);; Cellular Component: membrane (GO:0016020);; Biological Process: phosphorylation (GO:0016310);;	--	--	--	--	Leucine rich repeat;; Leucine Rich repeats (2 copies);; Protein kinase domain;; Protein tyrosine kinase;; Leucine Rich Repeat;; Leucine Rich repeat;; Leucine rich repeat N-terminal domain	LRR receptor-like serine/threonine-protein kinase OS=Arabidopsis thaliana OX=3702 GN=RGI3 PE=1 SV=1	S	Function unknown	putative LRR receptor-like serine/threonine-protein kinase [Dendrobium catenatum]
gene-MA16_Dca028380	123	58	348	44	44	30	5.76146	2.68521	14.2621	2.07618	2.05437	1.35313	8.67475e-06	-1.38693	down	--	--	--	K09286|1.05164e-43|pda:103696620|K09286 EREBP-like factor | (RefSeq) ethylene-responsive transcription factor ERF011-like	--	--	--	AP2 domain	Ethylene-responsive transcription factor ERF008 OS=Arabidopsis thaliana OX=3702 GN=ERF008 PE=2 SV=1	K	Transcription	ethylene-responsive transcription factor ERF008-like [Dendrobium catenatum]
Dendrobium_catenatum_newGene_16330	99	96	157	553	515	520	1.26418	1.2398	1.76051	7.23837	6.65043	6.66272	1.14133e-30	1.85924	up	[K]	Transcription	Biological Process: transcription, DNA-templated (GO:0006351);; Molecular Function: sigma factor activity (GO:0016987);; Biological Process: regulation of RNA biosynthetic process (GO:2001141);;	--	--	--	--	Sigma-70 region 2;; Sigma-70, region 4;; Sigma-70 region 3	RNA polymerase sigma factor sigD, chloroplastic OS=Arabidopsis thaliana OX=3702 GN=SIGD PE=2 SV=1	K	Transcription	RNA polymerase sigma factor sigD, chloroplastic [Dendrobium catenatum]
gene-MA16_Dca023899	144	101	157	83	92	100	2.01635	1.40535	1.92021	1.17778	1.28078	1.3778	0.00534768	-0.636919	down	--	--	Cellular Component: mitochondrion (GO:0005739);;	--	--	[R]	General function prediction only	PPR repeat family;; PPR repeat;; Pentatricopeptide repeat domain;; PPR repeat;; Pentacotripeptide-repeat region of PRORP	Pentatricopeptide repeat-containing protein At1g80150, mitochondrial OS=Arabidopsis thaliana OX=3702 GN=At1g80150 PE=2 SV=2	S	Function unknown	pentatricopeptide repeat-containing protein At1g80150, mitochondrial [Dendrobium catenatum]
gene-MA16_Dca027922	5559	5791	7256	4295	4581	4685	280.754	291.888	319.434	218.704	229.241	232.116	3.63137e-15	-0.641164	down	[CP]	Energy production and conversion;; Inorganic ion transport and metabolism	Cellular Component: mitochondrial inner membrane (GO:0005743);; Molecular Function: NADH dehydrogenase (ubiquinone) activity (GO:0008137);; Cellular Component: integral component of membrane (GO:0016021);; Biological Process: ATP synthesis coupled electron transport (GO:0042773);;	K03883|6.95421e-77|pda:11542550|K03883 NADH-ubiquinone oxidoreductase chain 5 [EC:1.6.5.3] | (RefSeq) nad5, DP_nd5; NADH dehydrogenase subunit 5	Oxidative phosphorylation (ko00190)	[C]	Energy production and conversion	Proton-conducting membrane transporter	NADH-ubiquinone oxidoreductase chain 5 OS=Triticum aestivum OX=4565 GN=ND5 PE=3 SV=1	C	Energy production and conversion	NADH-ubiquinone oxidoreductase chain 5 [Dendrobium catenatum]
gene-MA16_Dca018857	221	275	531	295	215	161	1.93647	2.60133	4.06519	2.66326	1.86633	1.3269	0.00923194	-0.62774	down	--	--	Molecular Function: methyltransferase activity (GO:0008168);; Cellular Component: integral component of membrane (GO:0016021);; Biological Process: methylation (GO:0032259);;	--	--	--	--	Putative S-adenosyl-L-methionine-dependent methyltransferase;; Methyltransferase domain;; Methyltransferase domain	Probable methyltransferase PMT15 OS=Arabidopsis thaliana OX=3702 GN=At4g00750 PE=2 SV=1	S	Function unknown	probable methyltransferase PMT15 [Dendrobium catenatum]
gene-MA16_Dca005477	19	30	54	68	104	96	0.223169	0.365216	0.57131	0.833516	1.2659	1.15238	0.00186632	0.892637	up	--	--	Molecular Function: hydrolase activity, hydrolyzing O-glycosyl compounds (GO:0004553);; Biological Process: carbohydrate metabolic process (GO:0005975);; Cellular Component: integral component of membrane (GO:0016021);;	K19892|0|mus:103994646|K19892 glucan endo-1,3-beta-glucosidase 4 [EC:3.2.1.39] | (RefSeq) glucan endo-1,3-beta-glucosidase 4-like isoform X1	Starch and sucrose metabolism (ko00500)	--	--	Glycosyl hydrolases family 17;; X8 domain	Glucan endo-1,3-beta-glucosidase 4 OS=Arabidopsis thaliana OX=3702 GN=At3g13560 PE=1 SV=1	G	Carbohydrate transport and metabolism	glucan endo-1,3-beta-glucosidase 4-like [Dendrobium catenatum]
gene-MA16_Dca019718	3826	1565	5095	659	819	1176	152.16	62.1232	176.628	26.4125	32.2649	45.8767	8.01777e-06	-1.37536	down	[O]	Posttranslational modification, protein turnover, chaperones	--	K13993|5.95522e-59|pda:103720951|K13993 HSP20 family protein | (RefSeq) 17.8 kDa class I heat shock protein-like	Protein processing in endoplasmic reticulum (ko04141)	[O]	Posttranslational modification, protein turnover, chaperones	Hsp20/alpha crystallin family	16.9 kDa class I heat shock protein 1 OS=Oryza sativa subsp. japonica OX=39947 GN=HSP16.9A PE=1 SV=1	O	Posttranslational modification, protein turnover, chaperones	16.9 kDa class I heat shock protein 1-like [Dendrobium catenatum]
gene-MA16_Dca003678	41	56	45	125	100	93	0.352387	0.431821	0.20279	0.702158	0.759812	0.698127	0.00377175	0.753544	up	--	--	--	--	--	[L]	Replication, recombination and repair	Cid1 family poly A polymerase	--	S	Function unknown	hypothetical protein MA16_Dca003678 [Dendrobium catenatum]
gene-MA16_Dca003944	36	35	47	9	8	6	1.6199	1.59268	1.86827	0.387922	0.342434	0.22703	1.57902e-06	-1.50636	down	--	--	Cellular Component: monolayer-surrounded lipid storage body (GO:0012511);; Cellular Component: integral component of membrane (GO:0016021);;	--	--	--	--	Oleosin	Oleosin 16 kDa OS=Oryza sativa subsp. japonica OX=39947 GN=OLE16 PE=2 SV=3	S	Function unknown	oleosin 16 kDa-like [Dendrobium catenatum]
gene-MA16_Dca014842	578	554	487	1255	1222	1192	8.60245	8.11537	6.27853	18.6945	17.638	17.2269	4.00773e-07	0.875843	up	[E]	Amino acid transport and metabolism	Biological Process: cellular amino acid metabolic process (GO:0006520);; Molecular Function: oxidoreductase activity, acting on the CH-NH2 group of donors, NAD or NADP as acceptor (GO:0016639);; Biological Process: oxidation-reduction process (GO:0055114);;	K00261|0|mus:103975692|K00261 glutamate dehydrogenase (NAD(P)+) [EC:1.4.1.3] | (RefSeq) glutamate dehydrogenase	Arginine biosynthesis (ko00220);; Alanine, aspartate and glutamate metabolism (ko00250);; Nitrogen metabolism (ko00910);; Carbon metabolism (ko01200)	[E]	Amino acid transport and metabolism	Glutamate/Leucine/Phenylalanine/Valine dehydrogenase;; Glu/Leu/Phe/Val dehydrogenase, dimerisation domain	Glutamate dehydrogenase 1, mitochondrial OS=Oryza sativa subsp. japonica OX=39947 GN=GDH1 PE=2 SV=1	E	Amino acid transport and metabolism	glutamate dehydrogenase 1, mitochondrial [Dendrobium catenatum]
gene-MA16_Dca004385	17	19	29	54	58	49	0.906136	1.0307	1.36945	2.996	3.17012	2.63765	0.00528517	0.808467	up	[IQ]	Lipid transport and metabolism;; Secondary metabolites biosynthesis, transport and catabolism	--	K09458|2.80662e-41|mus:103974014|K09458 3-oxoacyl-[acyl-carrier-protein] synthase II [EC:2.3.1.179] | (RefSeq) 3-oxoacyl-[acyl-carrier-protein] synthase, mitochondrial-like	Fatty acid biosynthesis (ko00061);; Biotin metabolism (ko00780);; Fatty acid metabolism (ko01212)	[IQ]	Lipid transport and metabolism;; Secondary metabolites biosynthesis, transport and catabolism	Beta-ketoacyl synthase, N-terminal domain	3-oxoacyl-[acyl-carrier-protein] synthase, mitochondrial OS=Arabidopsis thaliana OX=3702 GN=KAS PE=1 SV=1	I	Lipid transport and metabolism	3-oxoacyl-[acyl-carrier-protein] synthase, mitochondrial [Dendrobium catenatum]
gene-MA16_Dca000019	59	67	86	185	148	269	0.424067	0.483613	0.546949	1.35571	1.06625	1.92005	6.62525e-06	1.08998	up	--	--	Cellular Component: integral component of membrane (GO:0016021);;	--	--	[TZ]	Signal transduction mechanisms;; Cytoskeleton	Formin Homology 2 Domain	Formin-like protein 1 OS=Oryza sativa subsp. japonica OX=39947 GN=FH1 PE=2 SV=1	S	Function unknown	formin-like protein 1 [Dendrobium catenatum]
gene-MA16_Dca015467	560	775	810	389	451	434	10.4559	14.4722	13.1708	7.3381	8.32424	7.91846	2.01958e-09	-0.893339	down	--	--	--	--	--	--	--	Cotton fibre expressed protein;; Domain of unknown function (DUF4408)	--	S	Function unknown	uncharacterized protein LOC110099758 [Dendrobium catenatum]
gene-MA16_Dca025746	68	29	170	11	13	12	2.76422	1.18045	6.0489	0.439738	0.511903	0.460985	4.86311e-07	-1.6071	down	[O]	Posttranslational modification, protein turnover, chaperones	--	K13993|1.02541e-39|pda:103709606|K13993 HSP20 family protein | (RefSeq) 17.3 kDa class II heat shock protein-like	Protein processing in endoplasmic reticulum (ko04141)	[O]	Posttranslational modification, protein turnover, chaperones	Hsp20/alpha crystallin family	17.9 kDa class II heat shock protein OS=Glycine max OX=3847 GN=HSP17.9-D PE=3 SV=1	O	Posttranslational modification, protein turnover, chaperones	17.3 kDa class II heat shock protein-like [Dendrobium catenatum]
gene-MA16_Dca019612	206	187	155	103	95	71	9.21298	8.361	6.03543	4.62882	4.20034	3.11549	3.72562e-05	-1.02892	down	--	--	--	--	--	--	--	--	--	S	Function unknown	uncharacterized protein LOC110107194 [Dendrobium catenatum]
gene-MA16_Dca004903	148	213	346	520	361	509	0.377701	0.553983	0.784897	1.62982	0.943957	1.65185	0.000668338	0.719527	up	[LX]	Replication, recombination and repair;; Mobilome: prophages, transposons	Molecular Function: nucleotide binding (GO:0000166);; Molecular Function: DNA binding (GO:0003677);; Molecular Function: DNA-directed DNA polymerase activity (GO:0003887);; Biological Process: DNA replication (GO:0006260);; Biological Process: DNA repair (GO:0006281);; Molecular Function: zinc ion binding (GO:0008270);; Molecular Function: 3'-5' exonuclease activity (GO:0008408);; Cellular Compon…	K02324|0|sbi:SORBI_04g020730|K02324 DNA polymerase epsilon subunit 1 [EC:2.7.7.7] | (RefSeq) SORBIDRAFT_04g020730, Sb04g020730; hypothetical protein	Purine metabolism (ko00230);; Pyrimidine metabolism (ko00240);; DNA replication (ko03030);; Base excision repair (ko03410);; Nucleotide excision repair (ko03420)	[L]	Replication, recombination and repair	Domain of unknown function (DUF1744);; DNA polymerase family B, exonuclease domain;; DNA polymerase family B;; Predicted 3'-5' exonuclease related to the exonuclease domain of PolB;; RNase_H superfamily	DNA polymerase epsilon catalytic subunit A OS=Arabidopsis thaliana OX=3702 GN=POL2A PE=1 SV=1	L	Replication, recombination and repair	DNA polymerase epsilon catalytic subunit A [Dendrobium catenatum]
gene-MA16_Dca004232	387	458	1218	292	282	247	9.5761	11.3082	26.2738	7.28264	6.90277	5.97898	1.10694e-06	-1.18897	down	--	--	--	K09286|1.00434e-34|mus:103991168|K09286 EREBP-like factor | (RefSeq) ethylene-responsive transcription factor 4-like	--	--	--	AP2 domain	Ethylene-responsive transcription factor 9 OS=Arabidopsis thaliana OX=3702 GN=ERF9 PE=2 SV=1	K	Transcription	ethylene-responsive transcription factor 9-like [Dendrobium catenatum]
gene-MA16_Dca028688	294	140	521	28	35	63	12.8826	6.12001	19.9196	1.22562	1.48106	2.70718	3.2445e-13	-2.13484	down	[O]	Posttranslational modification, protein turnover, chaperones	--	K13993|2.45514e-34|egu:105047872|K13993 HSP20 family protein | (RefSeq) 18.1 kDa class I heat shock protein-like	Protein processing in endoplasmic reticulum (ko04141)	[O]	Posttranslational modification, protein turnover, chaperones	Hsp20/alpha crystallin family;; CS domain	18.1 kDa class I heat shock protein OS=Oryza sativa subsp. japonica OX=39947 GN=HSP18.1 PE=2 SV=1	O	Posttranslational modification, protein turnover, chaperones	class I heat shock protein-like [Dendrobium catenatum]
gene-MA16_Dca028448	1827	1558	1797	3907	5210	4203	68.129	58.0265	57.6765	148.406	192.578	157.079	3.74116e-12	1.07606	up	[F]	Nucleotide transport and metabolism	Molecular Function: nucleoside diphosphate kinase activity (GO:0004550);; Molecular Function: ATP binding (GO:0005524);; Biological Process: nucleoside diphosphate phosphorylation (GO:0006165);; Biological Process: GTP biosynthetic process (GO:0006183);; Biological Process: UTP biosynthetic process (GO:0006228);; Biological Process: CTP biosynthetic process (GO:0006241);;	K00940|2.44597e-67|egu:105043765|K00940 nucleoside-diphosphate kinase [EC:2.7.4.6] | (RefSeq) nucleoside diphosphate kinase B	Purine metabolism (ko00230);; Pyrimidine metabolism (ko00240)	[F]	Nucleotide transport and metabolism	Nucleoside diphosphate kinase	Nucleoside diphosphate kinase 1 OS=Glycine max OX=3847 PE=2 SV=1	F	Nucleotide transport and metabolism	nucleoside diphosphate kinase 1 [Dendrobium catenatum]
gene-MA16_Dca012122	596	428	639	942	1031	1146	6.4748	4.79615	6.25596	9.23371	11.2996	12.0975	5.41184e-05	0.655862	up	[C]	Energy production and conversion	Molecular Function: 3-chloroallyl aldehyde dehydrogenase activity (GO:0004028);; Molecular Function: aldehyde dehydrogenase (NAD) activity (GO:0004029);; Molecular Function: aldehyde dehydrogenase [NAD(P)+] activity (GO:0004030);; Biological Process: cellular aldehyde metabolic process (GO:0006081);; Biological Process: oxidation-reduction process (GO:0055114);;	K00128|0|egu:105043499|K00128 aldehyde dehydrogenase (NAD+) [EC:1.2.1.3] | (RefSeq) aldehyde dehydrogenase family 3 member F1	Glycolysis / Gluconeogenesis (ko00010);; Pentose and glucuronate interconversions (ko00040);; Ascorbate and aldarate metabolism (ko00053);; Fatty acid degradation (ko00071);; Valine, leucine and isoleucine degradation (ko00280);; Lysine degradation (ko00310);; Arginine and proline metabolism (ko00330);; Histidine metabolism (ko00340);; Tryptophan metabolism (ko00380);; beta-Alanine metabolism (ko…	[C]	Energy production and conversion	Aldehyde dehydrogenase family	Aldehyde dehydrogenase family 3 member F1 OS=Arabidopsis thaliana OX=3702 GN=ALDH3F1 PE=2 SV=2	C	Energy production and conversion	Aldehyde dehydrogenase family 3 member F1 [Dendrobium catenatum]
gene-MA16_Dca023281	28	16	19	58	47	67	0.751058	0.434282	0.449296	1.5884	1.24736	1.78838	0.0078598	0.806944	up	[J]	Translation, ribosomal structure and biogenesis	Molecular Function: structural constituent of ribosome (GO:0003735);; Biological Process: translation (GO:0006412);; Cellular Component: cytosolic large ribosomal subunit (GO:0022625);;	K02885|2.80909e-65|gmx:100818880|K02885 large subunit ribosomal protein L19e | (RefSeq) 60S ribosomal protein L19-2-like	Ribosome (ko03010)	[J]	Translation, ribosomal structure and biogenesis	Ribosomal protein L19e	60S ribosomal protein L19-2 OS=Arabidopsis thaliana OX=3702 GN=RPL19B PE=2 SV=1	J	Translation, ribosomal structure and biogenesis	60S ribosomal protein L19-2 [Dendrobium catenatum]
gene-MA16_Dca014355	128	141	293	320	446	341	2.24036	2.36081	4.19483	4.53817	6.77205	5.01856	0.001214	0.718294	up	--	--	Cellular Component: membrane (GO:0016020);; Biological Process: response to stimulus (GO:0050896);;	K08472|0|egu:105034187|K08472 mlo protein | (RefSeq) MLO-like protein 1	--	--	--	Mlo family	MLO-like protein 1 OS=Arabidopsis thaliana OX=3702 GN=MLO1 PE=1 SV=1	D	Cell cycle control, cell division, chromosome partitioning	MLO-like protein 1 [Dendrobium catenatum]
gene-MA16_Dca006200	60	85	68	257	263	178	0.949986	1.33306	0.92967	4.10227	4.13325	2.76077	1.89851e-07	1.24871	up	--	--	Cellular Component: plasma membrane (GO:0005886);; Cellular Component: plant-type vacuole membrane (GO:0009705);; Biological Process: unidimensional cell growth (GO:0009826);; Biological Process: plant-type secondary cell wall biogenesis (GO:0009834);; Biological Process: auxin efflux (GO:0010315);; Cellular Component: integral component of membrane (GO:0016021);; Molecular Function: transmembran…	--	--	--	--	EamA-like transporter family	Protein WALLS ARE THIN 1 OS=Arabidopsis thaliana OX=3702 GN=WAT1 PE=1 SV=1	S	Function unknown	protein WALLS ARE THIN 1 [Dendrobium catenatum]
gene-MA16_Dca004317	54	53	75	42	21	28	0.911035	0.881929	1.09457	0.711171	0.348864	0.456528	0.0032478	-0.851574	down	[P]	Inorganic ion transport and metabolism	Biological Process: ion transport (GO:0006811);; Cellular Component: plant-type vacuole membrane (GO:0009705);;	K05389|1.97165e-148|pda:103698072|K05389 potassium channel subfamily K, other eukaryote | (RefSeq) two-pore potassium channel 5-like	--	[P]	Inorganic ion transport and metabolism	Ion channel	Two-pore potassium channel 5 OS=Arabidopsis thaliana OX=3702 GN=TPK5 PE=1 SV=1	P	Inorganic ion transport and metabolism	two-pore potassium channel 5-like [Dendrobium catenatum]
gene-MA16_Dca017226	926	1383	2746	231	231	92	32.3614	48.2525	83.6792	8.11253	7.99374	3.13632	3.00335e-10	-1.9746	down	--	--	--	--	--	--	--	Dehydrin	--	--	--	Dehydrin DHN1 [Dendrobium catenatum]
gene-MA16_Dca019778	327	413	814	764	1064	1285	3.25875	4.18753	7.46488	7.70677	11.1409	13.2933	0.000601534	0.747713	up	--	--	--	--	--	[E]	Amino acid transport and metabolism	Transmembrane amino acid transporter protein	Amino acid permease 3 OS=Arabidopsis thaliana OX=3702 GN=AAP3 PE=1 SV=2	E	Amino acid transport and metabolism	Amino acid permease 2 [Dendrobium catenatum]
gene-MA16_Dca015889	1134	1147	2156	1068	982	851	45.9298	46.3925	76.1587	43.6086	39.421	33.8043	1.077e-05	-0.716654	down	--	--	Molecular Function: metal ion binding (GO:0046872);;	--	--	[R]	General function prediction only	A20-like zinc finger;; AN1-like Zinc finger	Zinc finger A20 and AN1 domain-containing stress-associated protein 4 OS=Arabidopsis thaliana OX=3702 GN=SAP4 PE=1 SV=1	S	Function unknown	zinc finger A20 and AN1 domain-containing stress-associated protein 4-like [Dendrobium catenatum]
gene-MA16_Dca021858	1096	1107	1344	800	885	829	11.3997	11.4664	12.1673	8.37966	9.10526	8.44687	1.09554e-09	-0.674829	down	[E]	Amino acid transport and metabolism	--	K16296|6.73685e-164|egu:105057969|K16296 serine carboxypeptidase-like clade I [EC:3.4.16.-] | (RefSeq) serine carboxypeptidase-like 18	--	[OE]	Posttranslational modification, protein turnover, chaperones;; Amino acid transport and metabolism	Serine carboxypeptidase	Serine carboxypeptidase-like 18 OS=Arabidopsis thaliana OX=3702 GN=SCPL18 PE=2 SV=2	E	Amino acid transport and metabolism	Serine carboxypeptidase-like 18 [Dendrobium catenatum]
gene-MA16_Dca022936	2848	3173	3648	2464	2259	2137	37.8659	42.7743	41.3369	32.4704	29.1018	28.3135	6.4846e-11	-0.675627	down	--	--	--	--	--	--	--	F-box domain	F-box protein At2g32560 OS=Arabidopsis thaliana OX=3702 GN=At2g32560 PE=2 SV=1	S	Function unknown	F-box protein At2g32560-like isoform X2 [Dendrobium catenatum]
gene-MA16_Dca009657	177	191	220	147	157	120	4.04541	4.35972	4.38951	3.3933	3.56043	2.69115	0.0017245	-0.603822	down	--	--	--	--	--	--	--	--	--	S	Function unknown	hypothetical protein MA16_Dca009657 [Dendrobium catenatum]
gene-MA16_Dca013218	295	407	553	687	838	950	3.57025	4.56871	6.08927	8.18116	10.0805	10.5543	9.36207e-06	0.746822	up	--	--	--	--	--	--	--	Transglutaminase-like superfamily	--	S	Function unknown	hypothetical protein MA16_Dca013218 [Dendrobium catenatum]
gene-MA16_Dca003853	375	476	697	861	1157	1194	3.25082	4.20168	5.2156	7.49744	9.95854	10.152	7.80658e-07	0.819772	up	[TK]	Signal transduction mechanisms;; Transcription	--	--	--	[T]	Signal transduction mechanisms	HD domain;; Region found in RelA / SpoT proteins;; HD domain	Probable GTP diphosphokinase RSH2, chloroplastic OS=Oryza sativa subsp. japonica OX=39947 GN=RSH2 PE=2 SV=1	KT	Transcription;; Signal transduction mechanisms	hypothetical protein MA16_Dca003853 [Dendrobium catenatum]
gene-MA16_Dca026407	504	471	576	329	432	395	19.0633	17.7826	19.0156	12.5606	16.2099	14.6628	0.000187402	-0.587456	down	--	--	--	--	--	--	--	--	--	--	--	uncharacterized protein LOC110096126 [Dendrobium catenatum]
Dendrobium_catenatum_newGene_26342	524	431	309	867	911	1113	3.42027	2.80562	1.75916	5.70862	5.89532	7.13182	0.000521066	0.796601	up	--	--	Cellular Component: integral component of membrane (GO:0016021);; Biological Process: transmembrane transport (GO:0055085);;	--	--	[T]	Signal transduction mechanisms	OPT oligopeptide transporter protein	Oligopeptide transporter 5 OS=Arabidopsis thaliana OX=3702 GN=OPT5 PE=2 SV=1	S	Function unknown	oligopeptide transporter 1-like [Dendrobium catenatum]
gene-MA16_Dca026381	689	718	768	1400	1270	1263	3.37456	3.55581	3.23524	6.95557	6.16305	6.1338	1.2508e-06	0.619659	up	[P]	Inorganic ion transport and metabolism	Molecular Function: magnesium ion binding (GO:0000287);; Molecular Function: phospholipid-translocating ATPase activity (GO:0004012);; Molecular Function: ATP binding (GO:0005524);; Cellular Component: integral component of membrane (GO:0016021);; Biological Process: phospholipid translocation (GO:0045332);;	K01530|0|egu:105047988|K01530 phospholipid-translocating ATPase [EC:3.6.3.1] | (RefSeq) probable phospholipid-transporting ATPase 4	--	[R]	General function prediction only	Phospholipid-translocating P-type ATPase C-terminal;; Phospholipid-translocating ATPase N-terminal;; Cation transport ATPase (P-type);; haloacid dehalogenase-like hydrolase;; E1-E2 ATPase	Probable phospholipid-transporting ATPase 4 OS=Arabidopsis thaliana OX=3702 GN=ALA4 PE=3 SV=2	P	Inorganic ion transport and metabolism	probable phospholipid-transporting ATPase 4 isoform X1 [Dendrobium catenatum]
gene-MA16_Dca019330	17	17	28	64	65	53	0.309528	0.307892	0.463414	1.21775	1.2152	0.977874	0.000604505	0.988936	up	--	--	--	--	--	--	--	--	--	S	Function unknown	hypothetical protein MA16_Dca019330 [Dendrobium catenatum]
gene-MA16_Dca003139	549	209	1150	88	93	192	6.19018	2.35213	11.6574	0.998591	1.0318	1.1675	0.000308254	-1.16065	down	--	--	Molecular Function: lyase activity (GO:0016829);; Molecular Function: metal ion binding (GO:0046872);;	--	--	--	--	Terpene synthase family, metal binding domain;; Terpene synthase, N-terminal domain	Beta-cubebene synthase OS=Magnolia grandiflora OX=3406 PE=1 SV=1	S	Function unknown	alpha-humulene synthase-like isoform X1 [Dendrobium catenatum]
gene-MA16_Dca019333	2769	2862	2947	2052	2015	2186	47.3711	49.8323	43.2737	35.4546	35.6496	38.6332	1.68195e-07	-0.644643	down	--	--	Cellular Component: cytosol (GO:0005829);; Cellular Component: membrane (GO:0016020);; Molecular Function: hydroxypyruvate reductase activity (GO:0016618);; Molecular Function: glyoxylate reductase (NADP) activity (GO:0030267);;	--	--	--	--	--	Uncharacterized protein At1g01500 OS=Arabidopsis thaliana OX=3702 GN=At1g01500 PE=2 SV=1	S	Function unknown	uncharacterized protein At1g01500-like [Dendrobium catenatum]
gene-MA16_Dca021375	23	11	23	60	35	66	0.282426	0.128168	0.242148	0.744353	0.42115	0.788629	0.00957608	0.806656	up	[T]	Signal transduction mechanisms	Cellular Component: membrane (GO:0016020);;	--	--	[T]	Signal transduction mechanisms	Protein kinase domain;; Protein tyrosine kinase	Putative kinase-like protein TMKL1 OS=Arabidopsis thaliana OX=3702 GN=TMKL1 PE=1 SV=1	T	Signal transduction mechanisms	Putative kinase-like protein TMKL1 [Dendrobium catenatum]
gene-MA16_Dca015879	332	266	339	634	688	575	7.24143	5.80663	6.39846	13.9796	14.7915	12.1963	5.61074e-06	0.751861	up	[F]	Nucleotide transport and metabolism	Molecular Function: adenylate kinase activity (GO:0004017);; Molecular Function: ATP binding (GO:0005524);; Biological Process: nucleotide phosphorylation (GO:0046939);;	K00939|2.54919e-154|pda:103717581|K00939 adenylate kinase [EC:2.7.4.3] | (RefSeq) probable adenylate kinase 6, chloroplastic	Purine metabolism (ko00230)	[F]	Nucleotide transport and metabolism	Adenylate kinase;; AAA domain;; AAA domain	Probable adenylate kinase 1, chloroplastic OS=Oryza sativa subsp. japonica OX=39947 GN=Os03g0130400 PE=2 SV=1	F	Nucleotide transport and metabolism	probable adenylate kinase 1, chloroplastic [Dendrobium catenatum]
gene-MA16_Dca009964	382	440	432	317	290	303	4.61375	5.30202	4.55182	3.86482	3.46772	3.59611	7.80302e-05	-0.628527	down	--	--	--	--	--	[R]	General function prediction only	Reverse transcriptase (RNA-dependent DNA polymerase);; Integrase core domain;; MYB-CC type transfactor, LHEQLE motif	Retrovirus-related Pol polyprotein from transposon RE2 OS=Arabidopsis thaliana OX=3702 GN=RE2 PE=4 SV=1	S	Function unknown	Retrovirus-related Pol polyprotein from transposon TNT 1-94 [Dendrobium catenatum]
gene-MA16_Dca010107	413	322	300	1461	2016	1597	7.37404	5.72897	4.66217	26.3282	35.7025	27.994	4.54888e-19	1.82187	up	[I]	Lipid transport and metabolism	--	--	--	[R]	General function prediction only	Glycerophosphoryl diester phosphodiesterase family	Glycerophosphodiester phosphodiesterase GDPD1, chloroplastic OS=Arabidopsis thaliana OX=3702 GN=GDPD1 PE=1 SV=1	C	Energy production and conversion	glycerophosphodiester phosphodiesterase GDPD1, chloroplastic-like [Dendrobium catenatum]
gene-MA16_Dca000012	936	921	927	609	588	667	26.4961	25.49	22.213	16.7379	16.9321	17.9634	5.98984e-07	-0.750905	down	[O]	Posttranslational modification, protein turnover, chaperones	Biological Process: protein peptidyl-prolyl isomerization (GO:0000413);; Molecular Function: peptidyl-prolyl cis-trans isomerase activity (GO:0003755);; Biological Process: protein folding (GO:0006457);;	--	--	[O]	Posttranslational modification, protein turnover, chaperones	FKBP-type peptidyl-prolyl cis-trans isomerase	Peptidyl-prolyl cis-trans isomerase FKBP16-3, chloroplastic OS=Arabidopsis thaliana OX=3702 GN=FKBP16-3 PE=1 SV=2	O	Posttranslational modification, protein turnover, chaperones	peptidyl-prolyl cis-trans isomerase FKBP16-3, chloroplastic isoform X2 [Dendrobium catenatum]
gene-MA16_Dca016573	246	224	228	176	160	175	25.5854	23.2505	20.7106	18.444	16.4811	17.8232	0.00232251	-0.599598	down	--	--	--	--	--	--	--	--	--	S	Function unknown	hypothetical protein MA16_Dca016573 [Dendrobium catenatum]
gene-MA16_Dca012001	1040	1130	941	865	672	617	15.5961	16.9176	12.3072	13.0844	9.98373	9.08055	0.000285328	-0.686147	down	--	--	--	--	--	--	--	Dof domain, zinc finger	Cyclic dof factor 2 OS=Arabidopsis thaliana OX=3702 GN=CDF2 PE=1 SV=2	S	Function unknown	cyclic dof factor 1-like [Dendrobium catenatum]
gene-MA16_Dca002065	43	49	122	163	155	204	0.600887	0.575941	1.6774	2.3113	2.24992	3.19909	0.000613979	0.905854	up	[R]	General function prediction only	Molecular Function: oxidoreductase activity (GO:0016491);; Biological Process: oxidation-reduction process (GO:0055114);;	--	--	[C]	Energy production and conversion	Aldo/keto reductase family	Probable aldo-keto reductase 1 OS=Glycine max OX=3847 GN=AKR1 PE=2 SV=1	C	Energy production and conversion	putative aldo-keto reductase 1 [Dendrobium catenatum]
gene-MA16_Dca010206	398	338	476	639	971	669	5.35135	4.5383	5.57131	8.65856	12.9341	8.82131	0.000425562	0.650404	up	[G]	Carbohydrate transport and metabolism	Molecular Function: transferase activity (GO:0016740);;	K08237|1.39794e-153|egu:105040726|K08237 hydroquinone glucosyltransferase [EC:2.4.1.218] | (RefSeq) hydroquinone glucosyltransferase-like	--	[GC]	Carbohydrate transport and metabolism;; Energy production and conversion	UDP-glucoronosyl and UDP-glucosyl transferase	Hydroquinone glucosyltransferase OS=Rauvolfia serpentina OX=4060 GN=AS PE=1 SV=1	S	Function unknown	hydroquinone glucosyltransferase-like [Dendrobium catenatum]
gene-MA16_Dca024842	5133	4860	5623	1745	1856	1609	117.413	110.752	111.917	40.1586	41.9783	36.0333	2.77745e-47	-1.72782	down	--	--	--	--	--	--	--	Chlorophyll A-B binding protein	Early light-induced protein 1, chloroplastic OS=Arabidopsis thaliana OX=3702 GN=ELIP1 PE=1 SV=1	S	Function unknown	early light-induced protein 1, chloroplastic-like isoform X2 [Dendrobium catenatum]
gene-MA16_Dca021857	1896	1619	2648	953	1349	1306	21.4268	18.264	26.0842	10.8602	15.1047	14.4727	9.59069e-09	-0.895185	down	[O]	Posttranslational modification, protein turnover, chaperones	Molecular Function: aminopeptidase activity (GO:0004177);; Biological Process: proteolysis (GO:0006508);; Cellular Component: integral component of membrane (GO:0016021);;	--	--	--	--	--	Probable zinc metalloprotease EGY3, chloroplastic OS=Oryza sativa subsp. japonica OX=39947 GN=EGY3 PE=2 SV=1	M	Cell wall/membrane/envelope biogenesis	probable zinc metallopeptidase EGY3, chloroplastic [Dendrobium catenatum]
gene-MA16_Dca026139	1011	1227	979	750	646	667	7.34253	8.93919	6.14289	5.42378	4.67992	5.49703	5.29243e-06	-0.797174	down	--	--	--	--	--	--	--	Auxin response factor;; B3 DNA binding domain	Auxin response factor 18 OS=Oryza sativa subsp. japonica OX=39947 GN=ARF18 PE=2 SV=1	K	Transcription	auxin response factor 18-like isoform X2 [Dendrobium catenatum]
gene-MA16_Dca004431	387	337	259	191	217	240	17.3124	15.041	10.093	8.62755	9.60916	10.5296	0.00202511	-0.71731	down	--	--	--	--	--	--	--	--	--	--	--	hypothetical protein MA16_Dca004431 [Dendrobium catenatum]
gene-MA16_Dca008552	130	186	229	352	311	368	0.984241	1.41398	1.51869	2.70094	2.34759	2.74786	0.000118462	0.678217	up	[L]	Replication, recombination and repair	Molecular Function: DNA binding (GO:0003677);; Molecular Function: DNA helicase activity (GO:0003678);; Molecular Function: ATP binding (GO:0005524);; Cellular Component: nucleus (GO:0005634);; Biological Process: DNA replication initiation (GO:0006270);; Biological Process: cell cycle (GO:0007049);; Biological Process: DNA duplex unwinding (GO:0032508);; Cellular Component: MCM complex (GO:00425…	K02542|0|egu:105040883|K02542 DNA replication licensing factor MCM6 [EC:3.6.4.12] | (RefSeq) DNA replication licensing factor MCM6	DNA replication (ko03030)	[L]	Replication, recombination and repair	MCM2/3/5 family;; MCM OB domain;; MCM N-terminal domain;; Magnesium chelatase, subunit ChlI	DNA replication licensing factor MCM6 OS=Oryza sativa subsp. japonica OX=39947 GN=Os05g0235800 PE=3 SV=1	L	Replication, recombination and repair	DNA replication licensing factor MCM6 [Dendrobium catenatum]
gene-MA16_Dca015264	27	32	70	131	107	154	0.275508	0.326617	0.626166	1.35168	1.0826	1.54324	3.16358e-05	1.12336	up	[M]	Cell wall/membrane/envelope biogenesis	Molecular Function: protein kinase activity (GO:0004672);; Cellular Component: membrane (GO:0016020);; Biological Process: phosphorylation (GO:0016310);;	--	--	--	--	Protein kinase domain;; Protein tyrosine kinase;; Leucine Rich repeats (2 copies);; Leucine rich repeat	Leucine-rich repeat receptor-like serine/threonine/tyrosine-protein kinase SOBIR1 OS=Arabidopsis thaliana OX=3702 GN=SOBIR1 PE=1 SV=1	T	Signal transduction mechanisms	leucine-rich repeat receptor-like serine/threonine/tyrosine-protein kinase SOBIR1 [Dendrobium catenatum]
gene-MA16_Dca012324	85	90	207	48	70	77	1.31662	1.4067	2.83591	0.752602	1.07316	1.20984	0.00174386	-0.850364	down	[Q]	Secondary metabolites biosynthesis, transport and catabolism	Biological Process: flavonoid biosynthetic process (GO:0009813);; Molecular Function: naringenin-chalcone synthase activity (GO:0016210);;	K00660|0|aly:ARALYDRAFT_488219|K00660 chalcone synthase [EC:2.3.1.74] | (RefSeq) chalcone synthase	Flavonoid biosynthesis (ko00941);; Circadian rhythm - plant (ko04712)	--	--	Chalcone and stilbene synthases, N-terminal domain;; Chalcone and stilbene synthases, C-terminal domain;; 3-Oxoacyl-[acyl-carrier-protein (ACP)] synthase III C terminal;; 3-Oxoacyl-[acyl-carrier-protein (ACP)] synthase III;; FAE1/Type III polyketide synthase-like protein	Bibenzyl synthase OS=Phalaenopsis sp. OX=36900 GN=BIBSY212 PE=2 SV=1	Q	Secondary metabolites biosynthesis, transport and catabolism	bibenzyl synthase-like [Dendrobium catenatum]
gene-MA16_Dca016165	28	9	25	144	146	118	0.381132	0.112506	0.287417	1.98159	1.9739	1.58493	8.2113e-10	1.77991	up	[M]	Cell wall/membrane/envelope biogenesis	Molecular Function: catalytic activity (GO:0003824);;	K01114|0|pda:103711783|K01114 phospholipase C [EC:3.1.4.3] | (RefSeq) non-specific phospholipase C4-like	Inositol phosphate metabolism (ko00562);; Glycerophospholipid metabolism (ko00564);; Ether lipid metabolism (ko00565)	--	--	Phosphoesterase family	Non-specific phospholipase C4 OS=Arabidopsis thaliana OX=3702 GN=NPC4 PE=1 SV=1	M	Cell wall/membrane/envelope biogenesis	non-specific phospholipase C4-like [Dendrobium catenatum]
gene-MA16_Dca012935	134	235	194	580	670	566	2.77662	5.09358	3.66021	12.8754	14.9128	12.1943	2.24055e-11	1.32776	up	[P]	Inorganic ion transport and metabolism	Molecular Function: UDP-glucose transmembrane transporter activity (GO:0005460);; Molecular Function: protein binding (GO:0005515);; Molecular Function: ATP binding (GO:0005524);; Cellular Component: vacuolar membrane (GO:0005774);; Cellular Component: plasma membrane (GO:0005886);; Biological Process: response to aluminum ion (GO:0010044);; Cellular Component: vesicle membrane (GO:0012506);; Bio…	--	--	[Q]	Secondary metabolites biosynthesis, transport and catabolism	ABC transporter;; AAA domain, putative AbiEii toxin, Type IV TA system	Protein STAR1 OS=Oryza sativa subsp. japonica OX=39947 GN=STAR1 PE=1 SV=1	P	Inorganic ion transport and metabolism	protein STAR1 isoform X2 [Dendrobium catenatum]
gene-MA16_Dca028025	339	340	425	588	692	679	2.87286	2.87469	3.13971	5.02623	5.81937	5.65266	8.30629e-06	0.601412	up	--	--	Cellular Component: ribosome (GO:0005840);; Biological Process: ribosome biogenesis (GO:0042254);;	K14815|1.56547e-76|egu:105045863|K14815 mRNA turnover protein 4 | (RefSeq) mRNA turnover protein 4 homolog	--	[A]	RNA processing and modification	Ribosomal protein L10	--	J	Translation, ribosomal structure and biogenesis	60S acidic ribosomal protein P0-3 [Dendrobium catenatum]
Dendrobium_catenatum_newGene_30820	240	216	252	765	751	788	3.66176	3.28505	3.35081	11.7746	11.3689	11.8132	3.09996e-22	1.41364	up	--	--	--	--	--	--	--	--	--	S	Function unknown	uncharacterized protein LOC110100266 [Dendrobium catenatum]
gene-MA16_Dca000369	21	23	20	143	94	100	0.405805	0.466008	0.386156	3.02001	1.98809	2.01283	6.03064e-09	1.6208	up	--	--	Molecular Function: nucleotide binding (GO:0000166);; Molecular Function: nucleic acid binding (GO:0003676);;	--	--	--	--	RNA recognition motif. (a.k.a. RRM, RBD, or RNP domain)	Binding partner of ACD11 1 OS=Arabidopsis thaliana OX=3702 GN=BPA1 PE=1 SV=1	S	Function unknown	binding partner of ACD11 1-like [Dendrobium catenatum]
gene-MA16_Dca023374	320	364	437	628	732	782	1.47126	1.66986	1.75309	2.91285	3.33828	3.53255	3.09345e-07	0.704562	up	--	--	--	--	--	--	--	TPL-binding domain in jasmonate signalling;; Agenet domain;; PHD-finger	Increased DNA methylation 1 OS=Arabidopsis thaliana OX=3702 GN=IDM1 PE=1 SV=1	S	Function unknown	uncharacterized protein LOC110107923 [Dendrobium catenatum]
gene-MA16_Dca020517	858	1128	1625	857	799	701	6.73656	9.60646	12.3006	7.71906	6.57596	5.10199	7.13958e-07	-0.738724	down	[QV]	Secondary metabolites biosynthesis, transport and catabolism;; Defense mechanisms	--	--	--	[QI]	Secondary metabolites biosynthesis, transport and catabolism;; Lipid transport and metabolism	Cytochrome P450	Cytochrome P450 72A15 OS=Arabidopsis thaliana OX=3702 GN=CYP72A15 PE=2 SV=1	Q	Secondary metabolites biosynthesis, transport and catabolism	Secologanin synthase [Dendrobium catenatum]
gene-MA16_Dca028693	182	228	230	136	145	129	4.3541	5.39618	4.7801	3.15193	3.20389	2.98519	5.3264e-05	-0.764173	down	--	--	--	--	--	--	--	--	--	--	--	uncharacterized protein LOC110110936 isoform X2 [Dendrobium catenatum]
Dendrobium_catenatum_newGene_14746	300	296	290	800	601	921	4.7286	4.7493	4.10424	12.9267	8.9963	14.1194	2.69414e-08	1.05663	up	--	--	--	--	--	[R]	General function prediction only	--	F-box/LRR-repeat protein At3g48880 OS=Arabidopsis thaliana OX=3702 GN=At3g48880 PE=2 SV=1	S	Function unknown	F-box/LRR-repeat protein At3g48880-like [Dendrobium catenatum]
gene-MA16_Dca010020	19	24	56	84	83	79	0.624737	0.789384	1.58922	2.79031	2.70652	2.54224	0.00305953	0.851194	up	--	--	--	--	--	--	--	--	Protein GLUTAMINE DUMPER 2 OS=Arabidopsis thaliana OX=3702 GN=GDU2 PE=2 SV=1	U	Intracellular trafficking, secretion, and vesicular transport	protein GLUTAMINE DUMPER 2-like [Dendrobium catenatum]
gene-MA16_Dca020735	1060	971	865	2041	2066	2303	24.1274	22.1329	17.1217	46.9399	46.7882	51.5296	1.03858e-06	0.841774	up	--	--	--	--	--	[R]	General function prediction only	F-box-like	F-box/LRR-repeat protein At3g48880 OS=Arabidopsis thaliana OX=3702 GN=At3g48880 PE=2 SV=1	S	Function unknown	F-box/LRR-repeat protein At3g48880-like [Dendrobium catenatum]
gene-MA16_Dca015931	1883	2260	2993	1729	1656	1356	36.0867	43.3297	49.5786	34.8903	32.3059	26.1334	6.05126e-09	-0.739252	down	[P]	Inorganic ion transport and metabolism	Molecular Function: ferroxidase activity (GO:0004322);; Cellular Component: cell (GO:0005623);; Biological Process: iron ion transport (GO:0006826);; Biological Process: cellular iron ion homeostasis (GO:0006879);; Molecular Function: ferric iron binding (GO:0008199);; Biological Process: oxidation-reduction process (GO:0055114);;	K00522|1.18636e-121|pda:103717478|K00522 ferritin heavy chain [EC:1.16.3.2] | (RefSeq) ferritin-2, chloroplastic	--	[P]	Inorganic ion transport and metabolism	Ferritin-like domain	Ferritin-3, chloroplastic OS=Glycine max OX=3847 PE=2 SV=1	P	Inorganic ion transport and metabolism	ferritin-4, chloroplastic-like [Dendrobium catenatum]
gene-MA16_Dca008334	119	212	231	149	119	81	2.33874	4.29737	4.08368	3.04468	2.4223	1.62772	0.00523651	-0.702369	down	[R]	General function prediction only	Cellular Component: membrane (GO:0016020);;	K10251|1.9646e-103|mus:103999942|K10251 17beta-estradiol 17-dehydrogenase / very-long-chain 3-oxoacyl-CoA reductase [EC:1.1.1.62 1.1.1.330] | (RefSeq) very-long-chain 3-oxoacyl-CoA reductase 1	Fatty acid elongation (ko00062);; Biosynthesis of unsaturated fatty acids (ko01040);; Fatty acid metabolism (ko01212)	--	--	short chain dehydrogenase;; Enoyl-(Acyl carrier protein) reductase;; KR domain	Very-long-chain 3-oxoacyl-CoA reductase 1 OS=Arabidopsis thaliana OX=3702 GN=KCR1 PE=1 SV=1	S	Function unknown	very-long-chain 3-oxoacyl-CoA reductase 1-like isoform X1 [Dendrobium catenatum]
gene-MA16_Dca019812	329	343	472	303	233	195	25.4716	26.5585	31.9167	23.6892	17.8839	14.7945	4.42405e-05	-0.756022	down	[O]	Posttranslational modification, protein turnover, chaperones	Molecular Function: ATP binding (GO:0005524);; Cellular Component: integral component of membrane (GO:0016021);;	K03283|4.8558e-45|egr:104430869|K03283 heat shock 70kDa protein 1/8 | (RefSeq) heat shock 70 kDa protein cognate 1-like	Spliceosome (ko03040);; Protein processing in endoplasmic reticulum (ko04141);; Endocytosis (ko04144)	[O]	Posttranslational modification, protein turnover, chaperones	Hsp70 protein	Probable mediator of RNA polymerase II transcription subunit 37c OS=Arabidopsis thaliana OX=3702 GN=MED37C PE=1 SV=1	O	Posttranslational modification, protein turnover, chaperones	putative mediator of RNA polymerase II transcription subunit 37c [Dendrobium catenatum]
gene-MA16_Dca019014	637	641	700	460	470	488	11.2179	11.2894	10.3392	8.09905	8.17948	8.3469	1.69391e-06	-0.656249	down	--	--	--	--	--	--	--	--	--	S	Function unknown	hypothetical protein MA16_Dca019014 [Dendrobium catenatum]
gene-MA16_Dca019813	2131	1777	2347	1408	1170	997	47.5707	39.5884	45.665	31.6786	25.8796	21.8283	1.18902e-09	-0.947735	down	--	--	--	K14823|1.54215e-97|pda:103702450|K14823 rRNA-processing protein EBP2 | (RefSeq) probable rRNA-processing protein EBP2 homolog	--	[A]	RNA processing and modification	Eukaryotic rRNA processing protein EBP2	Probable rRNA-processing protein EBP2 homolog OS=Arabidopsis thaliana OX=3702 GN=EBP2 PE=1 SV=1	S	Function unknown	putative rRNA-processing protein EBP2 like [Dendrobium catenatum]
gene-MA16_Dca001133	98	131	61	312	345	525	3.67961	3.4596	1.64124	12.0204	9.85393	14.7765	8.00668e-07	1.34814	up	--	--	--	--	--	--	--	--	--	--	--	uncharacterized protein LOC110109616 [Dendrobium catenatum]
gene-MA16_Dca010679	97	125	144	230	232	249	0.970275	1.24009	1.25565	2.31895	2.29981	2.44239	0.00010875	0.700473	up	--	--	--	--	--	--	--	GRAS domain family	Scarecrow-like protein 6 OS=Arabidopsis thaliana OX=3702 GN=SCL6 PE=1 SV=1	S	Function unknown	Scarecrow-like protein 6 [Dendrobium catenatum]
gene-MA16_Dca010774	536	672	932	1247	1200	1813	1.96974	1.99185	2.58841	3.38422	3.51401	5.24107	9.62269e-06	0.754551	up	--	--	--	--	--	--	--	Protein of unknown function (DUF1218)	--	S	Function unknown	uncharacterized protein LOC110110600 [Dendrobium catenatum]
gene-MA16_Dca009219	71	112	227	82	45	33	1.50571	2.37578	4.22361	1.75382	0.939623	0.684167	0.000758675	-1.00837	down	--	--	--	--	--	--	--	Domain of unknown function (DUF296)	AT-hook motif nuclear-localized protein 17 OS=Arabidopsis thaliana OX=3702 GN=AHL17 PE=2 SV=1	S	Function unknown	AT-hook motif nuclear-localized protein 17-like [Dendrobium catenatum]
gene-MA16_Dca002031	341	314	474	1396	1532	1647	4.25116	2.95013	3.89255	17.6872	19.4711	20.9164	1.0967e-44	1.75964	up	--	--	--	--	--	[S]	Function unknown	PQ loop repeat	--	S	Function unknown	probable vacuolar amino acid transporter YPQ1 isoform X1 [Dendrobium catenatum]
gene-MA16_Dca004175	409	397	464	331	279	314	12.4868	12.0928	12.3707	10.1795	8.45331	9.39887	4.32629e-05	-0.624065	down	--	--	Molecular Function: zinc ion binding (GO:0008270);; Cellular Component: integral component of membrane (GO:0016021);; Biological Process: cellular protein metabolic process (GO:0044267);;	--	--	[O]	Posttranslational modification, protein turnover, chaperones	Ring finger domain;; RING-like zinc finger;; RING-H2 zinc finger domain;; Zinc finger, C3HC4 type (RING finger);; Zinc finger, C3HC4 type (RING finger);; RING-type zinc-finger	Putative RING-H2 finger protein ATL61 OS=Arabidopsis thaliana OX=3702 GN=ATL61 PE=3 SV=1	O	Posttranslational modification, protein turnover, chaperones	RING-H2 finger protein ATL68-like [Dendrobium catenatum]
gene-MA16_Dca026220	86	83	185	236	225	363	0.413855	0.39683	0.776847	1.14575	1.07212	1.74719	0.00032211	0.881188	up	--	--	--	--	--	--	--	--	--	S	Function unknown	hypothetical protein MA16_Dca026220 [Dendrobium catenatum]
gene-MA16_Dca009587	563	468	428	160	163	212	15.4928	13.2835	11.6545	5.10851	5.03851	5.76197	1.42485e-11	-1.46413	down	--	--	Cellular Component: mitochondrial inner membrane presequence translocase complex (GO:0005744);; Molecular Function: protein channel activity (GO:0015266);; Biological Process: protein import into mitochondrial matrix (GO:0030150);; Cellular Component: integral component of mitochondrial inner membrane (GO:0031305);;	--	--	--	--	Tim17/Tim22/Tim23/Pmp24 family	Outer envelope pore protein 16-2, chloroplastic OS=Arabidopsis thaliana OX=3702 GN=OEP162 PE=2 SV=1	O	Posttranslational modification, protein turnover, chaperones	outer envelope pore protein 16-2, chloroplastic isoform X1 [Dendrobium catenatum]
gene-MA16_Dca021756	240	211	190	506	442	532	2.48825	2.62703	2.48501	5.61831	4.35269	5.25523	1.52108e-05	0.868619	up	--	--	--	K18810|1.53289e-149|mus:103992226|K18810 cyclin D1/2/4, plant | (RefSeq) cyclin-D3-1	--	[D]	Cell cycle control, cell division, chromosome partitioning	Cyclin, N-terminal domain;; Cyclin, C-terminal domain	Cyclin-D3-1 OS=Oryza sativa subsp. japonica OX=39947 GN=CYCD3-1 PE=2 SV=2	D	Cell cycle control, cell division, chromosome partitioning	cyclin-D3-1-like [Dendrobium catenatum]
gene-MA16_Dca009926	284	271	385	173	207	233	2.09444	2.3624	2.98114	1.50308	1.69878	1.67179	1.4345e-05	-0.744265	down	--	--	--	--	--	--	--	SBP domain	Squamosa promoter-binding-like protein 12 OS=Oryza sativa subsp. indica OX=39946 GN=SPL12 PE=2 SV=1	K	Transcription	squamosa promoter-binding-like protein 12 isoform X1 [Dendrobium catenatum]
gene-MA16_Dca016402	75	69	74	373	354	235	0.885832	0.808981	0.763352	4.48114	4.17502	2.74688	7.40666e-13	1.64126	up	[GEPR]	Carbohydrate transport and metabolism;; Amino acid transport and metabolism;; Inorganic ion transport and metabolism;; General function prediction only	Molecular Function: inorganic phosphate transmembrane transporter activity (GO:0005315);; Biological Process: phosphate ion transport (GO:0006817);; Cellular Component: integral component of membrane (GO:0016021);; Biological Process: transmembrane transport (GO:0055085);;	K08176|0|pda:103705451|K08176 MFS transporter, PHS family, inorganic phosphate transporter | (RefSeq) inorganic phosphate transporter 1-4-like	--	[P]	Inorganic ion transport and metabolism	Sugar (and other) transporter;; Major Facilitator Superfamily	Inorganic phosphate transporter 1-4 OS=Arabidopsis thaliana OX=3702 GN=PHT1-4 PE=1 SV=1	G	Carbohydrate transport and metabolism	inorganic phosphate transporter 1-4-like [Dendrobium catenatum]
gene-MA16_Dca023653	30	51	67	196	200	235	0.888805	1.50745	1.756	5.95288	5.97563	6.94732	2.2344e-12	1.62365	up	--	--	Cellular Component: plastid (GO:0009536);;	--	--	[R]	General function prediction only	--	Probable plastid-lipid-associated protein 14, chloroplastic OS=Arabidopsis thaliana OX=3702 GN=PAP14 PE=1 SV=1	T	Signal transduction mechanisms	hypothetical protein MA16_Dca023653 [Dendrobium catenatum]
gene-MA16_Dca003302	44	52	45	97	130	109	0.303811	0.362215	0.271219	0.679379	0.895418	0.743139	0.000999356	0.83662	up	--	--	--	--	--	[R]	General function prediction only	PPR repeat family;; PPR repeat;; PPR repeat;; DYW family of nucleic acid deaminases;; Pentatricopeptide repeat domain;; Pentacotripeptide-repeat region of PRORP	Pentatricopeptide repeat-containing protein At4g13650 OS=Arabidopsis thaliana OX=3702 GN=PCMP-H42 PE=2 SV=2	S	Function unknown	pentatricopeptide repeat-containing protein At3g24000, mitochondrial-like [Dendrobium catenatum]
gene-MA16_Dca011709	113	102	113	324	228	328	1.64175	1.48136	1.36852	4.9094	3.44772	4.90698	5.64998e-07	1.06068	up	--	--	Cellular Component: membrane (GO:0016020);;	--	--	[T]	Signal transduction mechanisms	Protein of unknown function (DUF568);; Eukaryotic cytochrome b561	Cytochrome b561 and DOMON domain-containing protein At3g25290 OS=Arabidopsis thaliana OX=3702 GN=At3g25290 PE=2 SV=1	S	Function unknown	cytochrome b561 and DOMON domain-containing protein At4g12980-like [Dendrobium catenatum]
gene-MA16_Dca017240	1645	1856	2629	1336	1717	1365	12.6028	13.8366	23.0843	10.6942	10.6715	17.35	2.31839e-06	-0.622046	down	[R]	General function prediction only	Molecular Function: nuclease activity (GO:0004518);; Biological Process: nucleic acid phosphodiester bond hydrolysis (GO:0090305);;	--	--	--	--	Bifunctional nuclease	Bifunctional nuclease 2 OS=Arabidopsis thaliana OX=3702 GN=BBD2 PE=2 SV=1	S	Function unknown	bifunctional nuclease 2-like isoform X3 [Dendrobium catenatum]
gene-MA16_Dca018220	1034	778	832	613	654	654	12.6945	9.92301	9.28862	7.63041	6.00837	8.18585	0.000617791	-0.629148	down	--	--	--	--	--	--	--	BRO1-like domain	--	S	Function unknown	uncharacterized protein LOC110112181 [Dendrobium catenatum]
gene-MA16_Dca003824	2460	2899	3626	1755	1777	1343	30.9978	36.444	39.7342	22.1811	22.1789	16.5779	9.92106e-15	-1.02197	down	[K]	Transcription	Biological Process: regulation of transcription, DNA-templated (GO:0006355);; Biological Process: cellular component organization (GO:0016043);; Molecular Function: sigma factor activity (GO:0016987);; Cellular Component: intracellular membrane-bounded organelle (GO:0043231);; Cellular Component: cytoplasmic part (GO:0044444);;	K03093|0|egu:105039465|K03093 RNA polymerase sigma factor | (RefSeq) RNA polymerase sigma factor sigE, chloroplastic/mitochondrial	--	--	--	Sigma-70 region 3;; Sigma-70, region 4;; Sigma-70 region 2	RNA polymerase sigma factor sigE, chloroplastic/mitochondrial OS=Arabidopsis thaliana OX=3702 GN=SIGE PE=1 SV=1	K	Transcription	RNA polymerase sigma factor sigE, chloroplastic/mitochondrial isoform X1 [Dendrobium catenatum]
gene-MA16_Dca022726	3544	3988	4437	2572	3052	3123	55.1354	61.9216	60.1661	40.3425	47.0482	47.6559	2.52649e-08	-0.633418	down	[E]	Amino acid transport and metabolism	Molecular Function: aminomethyltransferase activity (GO:0004047);; Cellular Component: mitochondrion (GO:0005739);; Biological Process: glycine catabolic process (GO:0006546);; Molecular Function: transaminase activity (GO:0008483);; Biological Process: methylation (GO:0032259);;	K00605|0|csv:101209820|K00605 aminomethyltransferase [EC:2.1.2.10] | (RefSeq) aminomethyltransferase, mitochondrial	Glycine, serine and threonine metabolism (ko00260);; Glyoxylate and dicarboxylate metabolism (ko00630);; One carbon pool by folate (ko00670);; Carbon metabolism (ko01200)	[E]	Amino acid transport and metabolism	Aminomethyltransferase folate-binding domain;; Glycine cleavage T-protein C-terminal barrel domain	Aminomethyltransferase, mitochondrial OS=Solanum tuberosum OX=4113 GN=GDCST PE=2 SV=1	E	Amino acid transport and metabolism	aminomethyltransferase, mitochondrial [Dendrobium catenatum]
gene-MA16_Dca020563	171	214	204	103	86	144	2.11732	3.20863	2.26135	1.43946	1.22917	2.09742	0.000115881	-0.879938	down	--	--	--	--	--	--	--	Core-2/I-Branching enzyme	--	S	Function unknown	uncharacterized protein LOC110099524 [Dendrobium catenatum]
gene-MA16_Dca017501	244	271	328	177	183	185	4.70931	5.22278	5.52715	3.43483	3.48955	3.4996	1.00739e-06	-0.770623	down	--	--	Cellular Component: integral component of membrane (GO:0016021);;	--	--	--	--	Protein RETICULATA-related	Protein RETICULATA-RELATED 3, chloroplastic OS=Arabidopsis thaliana OX=3702 GN=RER3 PE=1 SV=1	S	Function unknown	protein RETICULATA-RELATED 3, chloroplastic-like [Dendrobium catenatum]
gene-MA16_Dca008487	74	85	110	185	199	186	1.0358	1.18721	1.33504	2.60798	2.75606	2.55131	3.27651e-05	0.805363	up	--	--	Biological Process: flavonoid metabolic process (GO:0009812);; Molecular Function: UDP-glucosyltransferase activity (GO:0035251);;	--	--	[GC]	Carbohydrate transport and metabolism;; Energy production and conversion	UDP-glucoronosyl and UDP-glucosyl transferase	UDP-glucose:2-hydroxyflavanone C-glucosyltransferase OS=Oryza sativa subsp. japonica OX=39947 GN=CGT PE=3 SV=1	S	Function unknown	UDP-glucose:2-hydroxyflavanone C-glucosyltransferase-like [Dendrobium catenatum]
gene-MA16_Dca008217	79	59	160	825	660	271	1.72977	1.28574	3.05244	18.3071	14.3919	5.84762	6.72607e-10	1.75991	up	[E]	Amino acid transport and metabolism	Molecular Function: hydrolase activity (GO:0016787);;	K13051|2.00867e-151|nnu:104588131|K13051 beta-aspartyl-peptidase (threonine type) [EC:3.4.19.5] | (RefSeq) probable isoaspartyl peptidase/L-asparaginase 2	--	[E]	Amino acid transport and metabolism	Asparaginase	Probable isoaspartyl peptidase/L-asparaginase 2 OS=Arabidopsis thaliana OX=3702 GN=At3g16150 PE=2 SV=2	E	Amino acid transport and metabolism	putative isoaspartyl peptidase/L-asparaginase 2 [Dendrobium catenatum]
Dendrobium_catenatum_newGene_36038	217	290	311	155	145	131	3.71341	4.95321	4.64982	2.6655	2.45834	2.19893	2.2154e-08	-1.0202	down	--	--	--	--	--	[O]	Posttranslational modification, protein turnover, chaperones	Ring finger domain;; RING-like zinc finger;; RING-H2 zinc finger domain;; Zinc finger, C3HC4 type (RING finger);; RING-type zinc-finger;; Zinc finger, C3HC4 type (RING finger)	RING-H2 finger protein ATL52 OS=Arabidopsis thaliana OX=3702 GN=ATL52 PE=2 SV=1	O	Posttranslational modification, protein turnover, chaperones	RING-H2 finger protein ATL57-like [Dendrobium catenatum]
gene-MA16_Dca006323	40	34	31	359	211	100	0.245409	0.273043	0.167615	2.6461	1.31683	0.599756	1.20974e-07	1.60619	up	[K]	Transcription	Molecular Function: transferase activity (GO:0016740);;	--	--	--	--	Protein kinase domain;; Leucine rich repeat;; Protein tyrosine kinase;; Leucine Rich repeats (2 copies);; Leucine Rich Repeat;; Leucine rich repeat N-terminal domain;; Leucine Rich repeat	Probable LRR receptor-like serine/threonine-protein kinase At3g47570 OS=Arabidopsis thaliana OX=3702 GN=At3g47570 PE=2 SV=1	S	Function unknown	receptor kinase-like protein Xa21 isoform X1 [Dendrobium catenatum]
gene-MA16_Dca001195	62	49	92	286	249	211	0.345875	0.272755	0.448027	1.62135	1.3892	1.16112	3.20196e-11	1.46668	up	[K]	Transcription	Molecular Function: kinase activity (GO:0016301);;	--	--	--	--	Leucine rich repeat;; Protein kinase domain;; Protein tyrosine kinase;; Leucine Rich repeats (2 copies);; Leucine Rich Repeat;; Leucine rich repeat N-terminal domain	Receptor kinase-like protein Xa21 OS=Oryza sativa subsp. indica OX=39946 GN=XA21 PE=1 SV=1	S	Function unknown	putative receptor-like protein kinase At3g47110 [Dendrobium catenatum]
gene-MA16_Dca016202	370	254	430	764	925	826	3.33968	2.30362	3.36738	6.92523	8.23708	7.28711	1.69556e-08	0.977366	up	[G]	Carbohydrate transport and metabolism	Cellular Component: phosphopyruvate hydratase complex (GO:0000015);; Molecular Function: magnesium ion binding (GO:0000287);; Molecular Function: phosphopyruvate hydratase activity (GO:0004634);; Biological Process: glycolytic process (GO:0006096);;	K01689|0|mus:103985804|K01689 enolase [EC:4.2.1.11] | (RefSeq) enolase-like	Glycolysis / Gluconeogenesis (ko00010);; Carbon metabolism (ko01200);; Biosynthesis of amino acids (ko01230);; RNA degradation (ko03018)	[G]	Carbohydrate transport and metabolism	Enolase, C-terminal TIM barrel domain;; Enolase, N-terminal domain;; Enolase C-terminal domain-like;; Methylaspartate ammonia-lyase C-terminus	Enolase 2 OS=Zea mays OX=4577 GN=ENO2 PE=2 SV=1	G	Carbohydrate transport and metabolism	Enolase 2 [Dendrobium catenatum]
gene-MA16_Dca018849	60	58	8	257	250	164	0.49936	0.47531	0.05659	2.44319	2.39005	1.75397	0.000449472	1.12429	up	--	--	--	--	--	--	--	--	U-box domain-containing protein 33 OS=Arabidopsis thaliana OX=3702 GN=PUB33 PE=2 SV=2	T	Signal transduction mechanisms	U-box domain-containing protein 33 [Dendrobium catenatum]
gene-MA16_Dca013563	255	283	381	603	853	684	2.67416	3.38767	4.09273	7.19478	10.2458	8.14783	3.26426e-09	0.963591	up	[G]	Carbohydrate transport and metabolism	Molecular Function: hydrolase activity, hydrolyzing O-glycosyl compounds (GO:0004553);; Biological Process: carbohydrate metabolic process (GO:0005975);;	K01193|0|pda:103699266|K01193 beta-fructofuranosidase [EC:3.2.1.26] | (RefSeq) beta-fructofuranosidase, insoluble isoenzyme 3-like	Galactose metabolism (ko00052);; Starch and sucrose metabolism (ko00500)	[G]	Carbohydrate transport and metabolism	Glycosyl hydrolases family 32 N-terminal domain;; Glycosyl hydrolases family 32 C terminal	Beta-fructofuranosidase, insoluble isoenzyme 3 OS=Oryza sativa subsp. japonica OX=39947 GN=CIN3 PE=2 SV=1	G	Carbohydrate transport and metabolism	beta-fructofuranosidase, insoluble isoenzyme 3-like [Dendrobium catenatum]
gene-MA16_Dca006150	246	245	401	200	173	159	6.29676	6.08965	8.98962	5.19349	4.44741	3.99242	3.39845e-06	-0.839608	down	--	--	--	K09422|1.61883e-85|egu:105032833|K09422 myb proto-oncogene protein, plant | (RefSeq) myb-related protein MYBAS2-like	--	[K]	Transcription	Myb-like DNA-binding domain;; Myb-like DNA-binding domain	Myb-related protein MYBAS2 OS=Oryza sativa subsp. japonica OX=39947 GN=MYBAS2 PE=2 SV=1	K	Transcription	myb-related protein MYBAS2-like isoform X1 [Dendrobium catenatum]
gene-MA16_Dca012199	1527	1751	1855	1097	1293	1359	11.8754	13.5252	12.8322	8.36278	9.83232	10.2257	8.43796e-07	-0.631312	down	--	--	--	--	--	--	--	Domain of unknown function (DUF4336)	--	S	Function unknown	hypothetical protein MA16_Dca012199 [Dendrobium catenatum]
Dendrobium_catenatum_newGene_20005	61	51	75	141	148	115	1.2652	1.04907	1.37079	2.96233	3.06951	2.36602	0.000792394	0.77771	up	--	--	--	--	--	--	--	Cysteine-rich TM module stress tolerance	--	--	--	--
gene-MA16_Dca013085	94	156	114	294	251	217	4.87916	8.10139	5.15847	15.4328	12.9532	11.0655	0.00201463	0.719294	up	--	--	Cellular Component: integral component of membrane (GO:0016021);;	--	--	--	--	--	--	--	--	hypothetical protein MA16_Dca013085 [Dendrobium catenatum]
gene-MA16_Dca009320	183	266	219	1029	798	640	2.04787	3.05734	2.16592	11.7855	9.17786	7.28127	1.46545e-12	1.47379	up	[G]	Carbohydrate transport and metabolism	Cellular Component: integral component of membrane (GO:0016021);; Molecular Function: substrate-specific transmembrane transporter activity (GO:0022891);; Biological Process: transmembrane transport (GO:0055085);;	--	--	[R]	General function prediction only	Sugar (and other) transporter;; Major Facilitator Superfamily	Sugar transport protein MST3 OS=Oryza sativa subsp. japonica OX=39947 GN=MST3 PE=2 SV=1	G	Carbohydrate transport and metabolism	sugar carrier protein C-like [Dendrobium catenatum]
gene-MA16_Dca006329	618	530	586	389	398	377	20.2459	17.3272	16.732	12.8331	12.9362	12.1125	7.74471e-06	-0.736663	down	--	--	--	--	--	--	--	--	--	S	Function unknown	uncharacterized protein LOC110102029 [Dendrobium catenatum]
gene-MA16_Dca004880	681	509	413	2642	2370	2733	15.647	11.3206	8.16311	59.9201	52.575	60.4699	1.47844e-16	1.7641	up	--	--	Cellular Component: endoplasmic reticulum (GO:0005783);; Biological Process: cellular response to phosphate starvation (GO:0016036);;	--	--	[P]	Inorganic ion transport and metabolism	SPX domain	SPX domain-containing protein 3 OS=Oryza sativa subsp. japonica OX=39947 GN=SPX3 PE=1 SV=1	O	Posttranslational modification, protein turnover, chaperones	SPX domain-containing protein 3-like [Dendrobium catenatum]
gene-MA16_Dca024232	331	232	561	850	916	707	2.07372	1.44897	3.0679	5.38113	5.69712	4.35154	2.12492e-05	0.869096	up	[K]	Transcription	--	--	--	--	--	Protein kinase domain;; Protein tyrosine kinase;; Leucine Rich repeats (2 copies);; Leucine rich repeat;; Leucine Rich Repeat;; Leucine rich repeat N-terminal domain;; Leucine Rich repeat	Receptor-like protein kinase HSL1 OS=Arabidopsis thaliana OX=3702 GN=HSL1 PE=2 SV=1	S	Function unknown	receptor-like protein kinase HSL1 [Dendrobium catenatum]
Dendrobium_catenatum_newGene_22746	254	248	258	177	208	156	2.91219	2.83292	2.56831	2.03593	2.35997	1.74259	0.00131087	-0.630581	down	--	--	--	--	--	--	--	--	--	Z	Cytoskeleton	uncharacterized protein LOC110098027 [Dendrobium catenatum]
gene-MA16_Dca017428	70	65	118	168	161	152	1.07236	1.24442	2.28581	2.90334	2.59132	2.49767	0.00235513	0.657615	up	--	--	--	--	--	--	--	--	--	S	Function unknown	uncharacterized protein LOC110092648 [Dendrobium catenatum]
gene-MA16_Dca015473	43	72	129	245	124	167	0.32286	0.535614	0.845435	1.86231	0.923462	1.23487	0.00695988	0.749418	up	[T]	Signal transduction mechanisms	Molecular Function: protein serine/threonine kinase activity (GO:0004674);; Molecular Function: ATP binding (GO:0005524);; Biological Process: protein phosphorylation (GO:0006468);; Cellular Component: integral component of membrane (GO:0016021);;	--	--	[T]	Signal transduction mechanisms	Protein tyrosine kinase;; Protein kinase domain;; Carbohydrate-binding protein of the ER;; Di-glucose binding within endoplasmic reticulum	Receptor-like protein kinase THESEUS 1 OS=Arabidopsis thaliana OX=3702 GN=THE1 PE=1 SV=1	T	Signal transduction mechanisms	receptor-like protein kinase THESEUS 1 [Dendrobium catenatum]
gene-MA16_Dca005645	337	404	600	316	262	315	2.32125	2.65414	3.61915	2.18228	1.78221	2.05276	1.10685e-05	-0.707974	down	[T]	Signal transduction mechanisms	Molecular Function: protein serine/threonine phosphatase activity (GO:0004722);; Biological Process: protein dephosphorylation (GO:0006470);; Molecular Function: metal ion binding (GO:0046872);;	--	--	[T]	Signal transduction mechanisms	Protein phosphatase 2C	Probable protein phosphatase 2C 2 OS=Arabidopsis thaliana OX=3702 GN=At1g07160 PE=2 SV=1	T	Signal transduction mechanisms	putative protein phosphatase 2C 25 [Dendrobium catenatum]
gene-MA16_Dca005470	26	35	24	110	99	41	0.810843	1.10463	0.665626	3.50498	3.09794	1.25275	0.00646298	0.842874	up	--	--	--	--	--	--	--	--	--	S	Function unknown	uncharacterized protein LOC110095473 [Dendrobium catenatum]
gene-MA16_Dca023523	81	30	66	930	934	92	1.17523	0.434726	0.832819	13.6406	13.4768	1.30025	0.00320485	0.877545	up	[J]	Translation, ribosomal structure and biogenesis	Cellular Component: cytoplasm (GO:0005737);; Biological Process: translational termination (GO:0006415);; Molecular Function: translation release factor activity, codon specific (GO:0016149);;	K03265|0|pop:POPTR_0014s13720g|K03265 peptide chain release factor subunit 1 | (RefSeq) POPTRDRAFT_732023; hypothetical protein	mRNA surveillance pathway (ko03015)	[J]	Translation, ribosomal structure and biogenesis	eRF1 domain 2;; eRF1 domain 3;; eRF1 domain 1	Eukaryotic peptide chain release factor subunit 1-3 OS=Arabidopsis thaliana OX=3702 GN=ERF1-3 PE=1 SV=1	J	Translation, ribosomal structure and biogenesis	eukaryotic peptide chain release factor subunit 1-3-like [Dendrobium catenatum]
gene-MA16_Dca003551	289	401	490	289	240	243	2.78076	3.79782	4.14423	2.80316	2.23413	2.22805	1.30111e-05	-0.734921	down	[G]	Carbohydrate transport and metabolism	Molecular Function: hydrolase activity, hydrolyzing O-glycosyl compounds (GO:0004553);; Biological Process: carbohydrate metabolic process (GO:0005975);;	--	--	--	--	Glycosyl hydrolase family 3 C-terminal domain;; Glycosyl hydrolase family 3 N terminal domain	Probable beta-D-xylosidase 7 OS=Arabidopsis thaliana OX=3702 GN=BXL7 PE=2 SV=2	G	Carbohydrate transport and metabolism	probable beta-D-xylosidase 7 [Dendrobium catenatum]
gene-MA16_Dca004262	311	362	197	142	175	77	4.27023	4.97093	2.35637	1.97117	2.37597	1.03828	0.000254326	-1.03207	down	--	--	Molecular Function: transferase activity, transferring glycosyl groups (GO:0016757);;	K08237|2.69497e-128|mus:103977022|K08237 hydroquinone glucosyltransferase [EC:2.4.1.218] | (RefSeq) hydroquinone glucosyltransferase-like	--	[GC]	Carbohydrate transport and metabolism;; Energy production and conversion	UDP-glucoronosyl and UDP-glucosyl transferase	Hydroquinone glucosyltransferase OS=Rauvolfia serpentina OX=4060 GN=AS PE=1 SV=1	S	Function unknown	hydroquinone glucosyltransferase-like [Dendrobium catenatum]
gene-MA16_Dca003507	97	216	173	101	40	92	9.28798	20.7319	14.5057	9.7777	3.74402	8.67784	0.00203055	-0.89732	down	[J]	Translation, ribosomal structure and biogenesis	Molecular Function: structural constituent of ribosome (GO:0003735);; Biological Process: rRNA export from nucleus (GO:0006407);; Biological Process: translation (GO:0006412);; Cellular Component: cytosolic small ribosomal subunit (GO:0022627);;	K02979|2.50739e-26|nnu:104586005|K02979 small subunit ribosomal protein S28e | (RefSeq) 40S ribosomal protein S28	Ribosome (ko03010)	[J]	Translation, ribosomal structure and biogenesis	Ribosomal protein S28e	40S ribosomal protein S28 OS=Zea mays OX=4577 GN=RPS28 PE=3 SV=1	J	Translation, ribosomal structure and biogenesis	40S ribosomal protein S28 [Dendrobium catenatum]
gene-MA16_Dca022100	23839	40961	35558	22933	27508	19908	545.667	935.805	709.504	529.259	623.968	447.054	0.000208544	-0.654621	down	--	--	Cellular Component: photosystem I (GO:0009522);; Cellular Component: chloroplast thylakoid membrane (GO:0009535);; Biological Process: photosynthesis, light harvesting (GO:0009765);; Cellular Component: integral component of membrane (GO:0016021);; Molecular Function: chlorophyll binding (GO:0016168);; Biological Process: protein-chromophore linkage (GO:0018298);; Molecular Function: metal ion bi…	K08912|1.18907e-167|mus:103975954|K08912 light-harvesting complex II chlorophyll a/b binding protein 1 | (RefSeq) chlorophyll a-b binding protein of LHCII type 1-like	Photosynthesis - antenna proteins (ko00196)	--	--	Chlorophyll A-B binding protein	Chlorophyll a-b binding protein 3C, chloroplastic OS=Solanum lycopersicum OX=4081 GN=CAB3C PE=3 SV=1	J	Translation, ribosomal structure and biogenesis	chlorophyll a-b binding protein of LHCII type 1-like [Dendrobium catenatum]
gene-MA16_Dca004101	304	513	1276	407	330	210	5.28414	8.93781	19.4511	7.15701	5.7	3.59062	0.0007062	-0.936935	down	--	--	Cellular Component: plasma membrane (GO:0005886);; Molecular Function: amino acid transmembrane transporter activity (GO:0015171);; Cellular Component: integral component of membrane (GO:0016021);; Biological Process: amino acid export (GO:0032973);; Biological Process: amino acid import (GO:0043090);; Biological Process: transmembrane transport (GO:0055085);; Biological Process: amino acid homeo…	--	--	--	--	EamA-like transporter family	WAT1-related protein At4g08290 OS=Arabidopsis thaliana OX=3702 GN=At4g08290 PE=2 SV=1	S	Function unknown	WAT1-related protein At4g08290-like [Dendrobium catenatum]
Dendrobium_catenatum_newGene_38663	92	81	101	212	252	206	1.93736	1.73542	1.8979	4.67136	5.67807	4.58071	1.97463e-06	0.96547	up	--	--	--	--	--	--	--	--	--	S	Function unknown	uncharacterized protein LOC110095408 isoform X2 [Dendrobium catenatum]
gene-MA16_Dca015566	498	584	661	1432	1338	1199	11.515	13.3799	13.2267	33.2055	30.3906	27.2933	3.33802e-14	0.95148	up	--	--	--	K19042|2.30516e-88|mus:103982213|K19042 E3 ubiquitin-protein ligase BOI and related proteins [EC:2.3.2.27] | (RefSeq) probable BOI-related E3 ubiquitin-protein ligase 3	--	[O]	Posttranslational modification, protein turnover, chaperones	Zinc finger, C3HC4 type (RING finger)	Probable BOI-related E3 ubiquitin-protein ligase 3 OS=Arabidopsis thaliana OX=3702 GN=BRG3 PE=1 SV=1	S	Function unknown	probable BOI-related E3 ubiquitin-protein ligase 3 [Dendrobium catenatum]
gene-MA16_Dca019913	141	131	329	126	116	62	1.88183	1.75642	3.83991	1.69452	1.5347	0.815654	0.00203211	-0.847526	down	--	--	Molecular Function: structural constituent of ribosome (GO:0003735);; Biological Process: translation (GO:0006412);; Biological Process: transport (GO:0006810);; Cellular Component: membrane (GO:0016020);;	K15109|6.37074e-141|egu:105040797|K15109 solute carrier family 25 (mitochondrial carnitine/acylcarnitine transporter), member 20/29 | (RefSeq) mitochondrial arginine transporter BAC2	--	[C]	Energy production and conversion	Mitochondrial carrier protein	Mitochondrial arginine transporter BAC2 OS=Arabidopsis thaliana OX=3702 GN=BAC2 PE=1 SV=1	S	Function unknown	Mitochondrial arginine transporter BAC2 [Dendrobium catenatum]
gene-MA16_Dca017256	67	53	207	26	44	32	1.44992	1.14426	3.95492	0.572655	0.936835	0.683135	0.000226191	-1.13691	down	--	--	--	--	--	--	--	--	--	--	--	hypothetical protein MA16_Dca017256 [Dendrobium catenatum]
gene-MA16_Dca000570	535	516	405	2171	2086	2119	10.2151	9.8431	6.74605	41.7846	39.5141	39.8633	2.3237e-20	1.71774	up	[T]	Signal transduction mechanisms	Molecular Function: acid phosphatase activity (GO:0003993);; Biological Process: dephosphorylation (GO:0016311);;	K14379|9.34645e-159|mus:103969246|K14379 tartrate-resistant acid phosphatase type 5 [EC:3.1.3.2] | (RefSeq) purple acid phosphatase 3	--	[O]	Posttranslational modification, protein turnover, chaperones	Calcineurin-like phosphoesterase	Purple acid phosphatase 17 OS=Arabidopsis thaliana OX=3702 GN=PAP17 PE=2 SV=1	S	Function unknown	Purple acid phosphatase 17 [Dendrobium catenatum]
Dendrobium_catenatum_newGene_28117	14	9	6	165	197	201	0.129501	0.08463	0.047456	1.7183	2.06365	2.07677	4.2736e-26	2.93317	up	--	--	--	K09422|3.79157e-72|egu:105040118|K09422 myb proto-oncogene protein, plant | (RefSeq) myb-related protein Myb4-like	--	[K]	Transcription	Myb-like DNA-binding domain;; Myb-like DNA-binding domain	Transcription factor MYB61 OS=Arabidopsis thaliana OX=3702 GN=MYB61 PE=2 SV=1	K	Transcription	transcription factor MYB86-like [Dendrobium catenatum]
gene-MA16_Dca013576	1227	1346	2298	464	421	325	153.017	167.503	249.905	58.2643	51.9604	39.6969	4.19075e-32	-2.00556	down	--	--	Cellular Component: integral component of membrane (GO:0016021);;	--	--	--	--	--	--	S	Function unknown	uncharacterized protein LOC110111999 [Dendrobium catenatum]
gene-MA16_Dca013820	3764	1605	4853	628	917	1249	154.508	65.7341	173.671	25.955	37.2909	50.2855	2.24253e-05	-1.3066	down	[O]	Posttranslational modification, protein turnover, chaperones	--	K13993|1.04735e-64|sbi:SORBI_01g040030|K13993 HSP20 family protein | (RefSeq) SORBIDRAFT_01g040030, Sb01g040030; hypothetical protein	Protein processing in endoplasmic reticulum (ko04141)	[O]	Posttranslational modification, protein turnover, chaperones	Hsp20/alpha crystallin family	17.4 kDa class I heat shock protein OS=Oryza sativa subsp. japonica OX=39947 GN=HSP17.4 PE=2 SV=2	O	Posttranslational modification, protein turnover, chaperones	17.9 kDa class I heat shock protein-like [Dendrobium catenatum]
gene-MA16_Dca023016	174	157	115	98	61	59	9.33005	8.40919	5.40417	5.27457	3.24751	3.09506	0.000435594	-0.968654	down	--	--	Cellular Component: chloroplast (GO:0009507);;	--	--	--	--	--	--	S	Function unknown	uncharacterized protein LOC110097023 [Dendrobium catenatum]
gene-MA16_Dca012343	429	545	651	494	393	276	21.1608	26.7893	27.9825	24.5326	19.2064	13.3446	0.00269768	-0.597402	down	--	--	--	--	--	--	--	--	--	S	Function unknown	cyclin-dependent protein kinase inhibitor SMR1-like [Dendrobium catenatum]
Dendrobium_catenatum_newGene_20587	0	0	0	54	58	59	0	0	0	0.357493	0.377922	0.384973	1.74335e-15	2.55464	up	--	--	--	--	--	--	--	--	--	--	--	hypothetical protein MA16_Dca028818 [Dendrobium catenatum]
gene-MA16_Dca015617	101	98	112	207	287	221	1.35293	1.31994	1.31172	2.80654	3.83379	2.92905	2.60401e-05	0.877422	up	[Q]	Secondary metabolites biosynthesis, transport and catabolism	Biological Process: fatty acid biosynthetic process (GO:0006633);; Cellular Component: integral component of membrane (GO:0016021);; Molecular Function: transferase activity, transferring acyl groups other than amino-acyl groups (GO:0016747);;	K15397|0|egu:105036065|K15397 3-ketoacyl-CoA synthase [EC:2.3.1.199] | (RefSeq) 3-ketoacyl-CoA synthase 6-like	Fatty acid elongation (ko00062)	--	--	FAE1/Type III polyketide synthase-like protein;; 3-Oxoacyl-[acyl-carrier-protein (ACP)] synthase III C terminal;; Chalcone and stilbene synthases, C-terminal domain;; 3-Oxoacyl-[acyl-carrier-protein (ACP)] synthase III	3-ketoacyl-CoA synthase 6 OS=Arabidopsis thaliana OX=3702 GN=CUT1 PE=1 SV=1	I	Lipid transport and metabolism	3-ketoacyl-CoA synthase 6-like [Dendrobium catenatum]
gene-MA16_Dca019297	113	97	90	275	217	246	3.04168	2.55209	2.00172	7.23722	5.64169	6.02166	4.29023e-05	0.918512	up	--	--	--	--	--	[R]	General function prediction only	Cyclin;; Cyclin, N-terminal domain	Cyclin-P3-1 OS=Oryza sativa subsp. japonica OX=39947 GN=CYCP3-1 PE=3 SV=1	S	Function unknown	cyclin-P3-1-like isoform X1 [Dendrobium catenatum]
gene-MA16_Dca012413	71	64	89	154	154	123	2.02815	1.84212	2.23198	4.47605	4.40193	3.48712	0.00340046	0.648215	up	--	--	--	--	--	[O]	Posttranslational modification, protein turnover, chaperones	Ring finger domain;; RING-like zinc finger;; zinc-RING finger domain;; Zinc finger, C3HC4 type (RING finger);; RING-H2 zinc finger domain;; Zinc finger, C3HC4 type (RING finger);; RING-type zinc-finger	Probable E3 ubiquitin-protein ligase RHY1A OS=Arabidopsis thaliana OX=3702 GN=RHY1A PE=2 SV=1	O	Posttranslational modification, protein turnover, chaperones	E3 ubiquitin-protein ligase RNF128-like [Dendrobium catenatum]
gene-MA16_Dca018098	18	85	16	220	113	231	0.083404	0.42023	0.066214	1.10065	0.581948	1.11955	0.00129129	1.03331	up	--	--	--	--	--	[T]	Signal transduction mechanisms	NB-ARC domain	Putative disease resistance protein RGA3 OS=Solanum bulbocastanum OX=147425 GN=RGA3 PE=2 SV=2	S	Function unknown	Putative disease resistance protein RGA3 [Dendrobium catenatum]
gene-MA16_Dca002762	362	325	400	660	650	675	7.51131	6.73612	7.23834	13.8112	13.4008	13.7651	4.79806e-06	0.632282	up	[J]	Translation, ribosomal structure and biogenesis	--	K14815|6.45421e-116|egu:105045863|K14815 mRNA turnover protein 4 | (RefSeq) mRNA turnover protein 4 homolog	--	[A]	RNA processing and modification	Ribosomal protein L10	--	J	Translation, ribosomal structure and biogenesis	60S acidic ribosomal protein P0-2 [Dendrobium catenatum]
gene-MA16_Dca005693	500	469	568	351	361	394	10.0851	9.65693	10.0754	7.15699	7.36145	7.76967	5.82497e-06	-0.643958	down	[IQR]	Lipid transport and metabolism;; Secondary metabolites biosynthesis, transport and catabolism;; General function prediction only	--	--	--	[R]	General function prediction only	short chain dehydrogenase;; Enoyl-(Acyl carrier protein) reductase;; KR domain	Short-chain dehydrogenase TIC 32, chloroplastic OS=Arabidopsis thaliana OX=3702 GN=TIC32 PE=2 SV=1	S	Function unknown	uncharacterized protein LOC110092780 isoform X1 [Dendrobium catenatum]
gene-MA16_Dca029196	22	24	29	70	61	81	2.37139	2.49585	2.7214	7.52734	6.46427	8.49484	0.000400251	0.980266	up	[G]	Carbohydrate transport and metabolism	Molecular Function: transporter activity (GO:0005215);; Biological Process: transport (GO:0006810);; Cellular Component: plant-type vacuole membrane (GO:0009705);; Cellular Component: integral component of membrane (GO:0016021);; Cellular Component: central vacuole (GO:0042807);;	K09873|2.51994e-21|pmum:103320206|K09873 aquaporin TIP | (RefSeq) aquaporin TIP4-1	--	[G]	Carbohydrate transport and metabolism	Major intrinsic protein	Aquaporin TIP4-1 OS=Arabidopsis thaliana OX=3702 GN=TIP4-1 PE=2 SV=1	G	Carbohydrate transport and metabolism	Aquaporin TIP4-1 [Dendrobium catenatum]
gene-MA16_Dca002591	597	692	1011	1255	1393	1654	4.0979	4.73765	6.04966	8.68263	9.47256	11.1371	7.49446e-07	0.691569	up	[K]	Transcription	--	--	--	--	--	Protein tyrosine kinase;; Protein kinase domain;; Leucine rich repeat;; Leucine Rich repeats (2 copies)	Probable leucine-rich repeat receptor-like protein kinase At5g49770 OS=Arabidopsis thaliana OX=3702 GN=At5g49770 PE=2 SV=1	T	Signal transduction mechanisms	probable leucine-rich repeat receptor-like protein kinase At5g49770 isoform X1 [Dendrobium catenatum]
gene-MA16_Dca000292	72	68	81	211	204	170	0.685455	0.651468	0.671432	2.04406	1.94175	1.59661	6.10912e-07	1.05421	up	[P]	Inorganic ion transport and metabolism	Molecular Function: secondary active sulfate transmembrane transporter activity (GO:0008271);; Cellular Component: plasmodesma (GO:0009506);; Cellular Component: integral component of membrane (GO:0016021);; Biological Process: sulfate transmembrane transport (GO:1902358);;	K17471|0|mus:103969368|K17471 sulfate transporter 3 | (RefSeq) probable sulfate transporter 3.4	--	[P]	Inorganic ion transport and metabolism	Sulfate permease family;; STAS domain	Probable sulfate transporter 3.4 OS=Arabidopsis thaliana OX=3702 GN=SULTR3;4 PE=2 SV=1	P	Inorganic ion transport and metabolism	probable sulfate transporter 3.4 [Dendrobium catenatum]
gene-MA16_Dca018223	656	624	511	304	263	239	4.39102	4.23665	2.93987	2.39465	1.80045	1.62092	3.23415e-09	-1.2255	down	--	--	--	--	--	[M]	Cell wall/membrane/envelope biogenesis	--	Mechanosensitive ion channel protein 8 OS=Arabidopsis thaliana OX=3702 GN=MSL8 PE=2 SV=2	M	Cell wall/membrane/envelope biogenesis	mechanosensitive ion channel protein 5-like [Dendrobium catenatum]
gene-MA16_Dca008189	156	170	109	309	314	322	3.87155	4.18911	2.36483	7.68134	7.99517	7.73705	0.00171522	0.736249	up	--	--	--	--	--	--	--	Heavy-metal-associated domain	Protein PYRICULARIA ORYZAE RESISTANCE 21 OS=Oryza sativa subsp. indica OX=39946 GN=PI21 PE=4 SV=1	S	Function unknown	protein PYRICULARIA ORYZAE RESISTANCE 21-like [Dendrobium catenatum]
Dendrobium_catenatum_newGene_38422	381	363	654	939	938	907	2.98285	2.84458	4.50248	7.62164	7.4538	7.0973	1.09594e-07	0.780767	up	--	--	--	--	--	--	--	ACT domain;; ACT domain;; ACT domain	ACT domain-containing protein ACR8 OS=Arabidopsis thaliana OX=3702 GN=ACR8 PE=2 SV=1	S	Function unknown	ACT domain-containing protein ACR8-like [Dendrobium catenatum]
gene-MA16_Dca017556	119	160	129	78	107	77	7.47789	10.0283	7.0808	4.91684	6.63329	4.72536	0.00391881	-0.705518	down	--	--	Cellular Component: membrane (GO:0016020);;	--	--	--	--	--	--	S	Function unknown	uncharacterized protein LOC110109565 isoform X1 [Dendrobium catenatum]
Dendrobium_catenatum_newGene_41724	173	154	230	104	107	133	7.08432	6.2994	8.21946	4.28993	4.31718	5.34864	7.53743e-05	-0.789446	down	[L]	Replication, recombination and repair	Molecular Function: DNA photolyase activity (GO:0003913);; Biological Process: DNA repair (GO:0006281);; Cellular Component: plastid (GO:0009536);;	K01669|5.00397e-26|pda:103707054|K01669 deoxyribodipyrimidine photo-lyase [EC:4.1.99.3] | (RefSeq) cryptochrome DASH, chloroplastic/mitochondrial	--	[LT]	Replication, recombination and repair;; Signal transduction mechanisms	--	Cryptochrome DASH, chloroplastic/mitochondrial OS=Oryza sativa subsp. japonica OX=39947 GN=CRYD PE=2 SV=1	L	Replication, recombination and repair	cryptochrome DASH, chloroplastic/mitochondrial [Phalaenopsis equestris]
gene-MA16_Dca023768	119	97	67	63	39	49	12.7789	10.4096	6.26773	6.80931	4.0894	5.09792	0.00482591	-0.823029	down	--	--	--	--	--	--	--	--	--	S	Function unknown	uncharacterized protein LOC110097341 [Dendrobium catenatum]
gene-MA16_Dca014584	757	691	1443	1798	1642	2224	28.6684	26.1005	47.6154	68.6617	61.6054	82.6297	2.63435e-05	0.747669	up	--	--	--	--	--	--	--	Protein of unknown function, DUF538	--	S	Function unknown	uncharacterized protein LOC110093978 [Dendrobium catenatum]
gene-MA16_Dca010452	9	2	2	107	72	96	0.068068	0.000354	0.012809	0.789942	0.662077	0.875666	4.20466e-12	2.1956	up	--	--	--	--	--	--	--	--	--	S	Function unknown	hypothetical protein MA16_Dca010452 [Dendrobium catenatum]
gene-MA16_Dca012302	223	133	172	74	108	102	1.69786	1.0177	1.39652	0.693861	0.761801	0.760337	0.000442725	-0.900135	down	[V]	Defense mechanisms	Molecular Function: hydrolase activity (GO:0016787);;	K07766|1.00858e-83|egu:105048498|K07766 diphosphoinositol-polyphosphate diphosphatase [EC:3.6.1.52] | (RefSeq) nudix hydrolase 17, mitochondrial	--	[T]	Signal transduction mechanisms	NUDIX domain	Nudix hydrolase 4 OS=Arabidopsis thaliana OX=3702 GN=NUDT4 PE=1 SV=1	L	Replication, recombination and repair	nudix hydrolase 18, mitochondrial-like [Dendrobium catenatum]
gene-MA16_Dca010966	1606	1560	2521	805	997	829	17.2115	18.4584	23.384	8.71154	12.2356	8.64173	9.86009e-20	-1.2273	down	--	--	--	--	--	--	--	Remorin, C-terminal region	Remorin 4.1 OS=Oryza sativa subsp. japonica OX=39947 GN=REM4.1 PE=1 SV=1	S	Function unknown	Remorin [Dendrobium catenatum]
gene-MA16_Dca007158	295	218	208	141	143	193	2.36033	1.72118	1.25444	1.41405	1.05408	1.44425	0.00375394	-0.696193	down	[L]	Replication, recombination and repair	Molecular Function: DNA binding (GO:0003677);; Molecular Function: ATP binding (GO:0005524);; Cellular Component: nucleus (GO:0005634);; Biological Process: DNA repair (GO:0006281);; Biological Process: reciprocal meiotic recombination (GO:0007131);; Molecular Function: DNA-dependent ATPase activity (GO:0008094);;	K10872|0|jcu:105632050|K10872 meiotic recombination protein DMC1 | (RefSeq) meiotic recombination protein DMC1 homolog	--	[DL]	Cell cycle control, cell division, chromosome partitioning;; Replication, recombination and repair	Rad51;; recA bacterial DNA recombination protein	Meiotic recombination protein DMC1 homolog OS=Lilium longiflorum OX=4690 GN=LIM15 PE=2 SV=1	L	Replication, recombination and repair	meiotic recombination protein DMC1 homolog isoform X2 [Dendrobium catenatum]
gene-MA16_Dca001526	116	247	320	95	99	92	3.76777	8.02451	8.9129	3.06333	3.10562	3.02253	3.83334e-06	-1.15126	down	--	--	--	--	--	[R]	General function prediction only	Cyclin;; Cyclin, N-terminal domain	Cyclin-U1-1 OS=Arabidopsis thaliana OX=3702 GN=CYCU1-1 PE=1 SV=1	S	Function unknown	cyclin-U1-1 [Dendrobium catenatum]
gene-MA16_Dca025847	18	17	33	63	65	54	0.568438	0.551028	0.94807	2.0913	2.12252	1.7465	0.00189889	0.898004	up	--	--	--	--	--	--	--	--	--	S	Function unknown	uncharacterized protein LOC110096576 [Dendrobium catenatum]
gene-MA16_Dca018427	223	478	729	311	287	219	6.4064	13.7252	18.2738	9.00027	8.173	6.16157	0.00175963	-0.774123	down	--	--	--	--	--	--	--	--	--	S	Function unknown	uncharacterized protein LOC110096303 [Dendrobium catenatum]
Dendrobium_catenatum_newGene_4663	30	27	46	67	99	89	0.834265	0.707551	1.0982	1.89421	2.6339	2.35111	0.0013537	0.867772	up	[P]	Inorganic ion transport and metabolism	Molecular Function: metal ion binding (GO:0046872);;	K01674|7.46035e-48|mus:103969022|K01674 carbonic anhydrase [EC:4.2.1.1] | (RefSeq) alpha carbonic anhydrase 7-like	Nitrogen metabolism (ko00910)	[R]	General function prediction only	Eukaryotic-type carbonic anhydrase	Alpha carbonic anhydrase 7 OS=Arabidopsis thaliana OX=3702 GN=ACA7 PE=2 SV=1	P	Inorganic ion transport and metabolism	alpha carbonic anhydrase 7-like, partial [Dendrobium catenatum]
gene-MA16_Dca025705	1343	1451	1343	2670	2870	3014	8.16151	8.79889	7.11069	16.358	17.2856	17.9661	3.92719e-08	0.784653	up	[K]	Transcription	--	--	--	[T]	Signal transduction mechanisms	NB-ARC domain;; Leucine Rich repeats (2 copies);; Leucine rich repeat	Putative disease resistance protein RGA4 OS=Solanum bulbocastanum OX=147425 GN=RGA4 PE=2 SV=1	S	Function unknown	putative disease resistance protein RGA3 [Dendrobium catenatum]
gene-MA16_Dca017853	406	482	1503	384	382	388	5.68178	6.76827	18.2625	5.39481	5.37229	5.40123	0.000427313	-0.912504	down	--	--	--	--	--	--	--	Helix-loop-helix DNA-binding domain	Transcription factor bHLH63 OS=Arabidopsis thaliana OX=3702 GN=BHLH63 PE=1 SV=1	K	Transcription	Transcription factor bHLH63 [Dendrobium catenatum]
gene-MA16_Dca006160	83	88	190	354	279	333	0.692491	0.780718	1.50868	3.16453	2.6901	2.83288	8.46367e-07	1.09585	up	[E]	Amino acid transport and metabolism	Cellular Component: membrane (GO:0016020);;	K18592|0|pda:103703439|K18592 gamma-glutamyltranspeptidase / glutathione hydrolase / leukotriene-C4 hydrolase [EC:2.3.2.2 3.4.19.13 3.4.19.14] | (RefSeq) gamma-glutamyltranspeptidase 3	Taurine and hypotaurine metabolism (ko00430);; Cyanoamino acid metabolism (ko00460);; Glutathione metabolism (ko00480);; Arachidonic acid metabolism (ko00590)	[E]	Amino acid transport and metabolism	Gamma-glutamyltranspeptidase	Glutathione hydrolase 3 OS=Arabidopsis thaliana OX=3702 GN=GGT3 PE=2 SV=1	E	Amino acid transport and metabolism	gamma-glutamyltranspeptidase 3-like [Dendrobium catenatum]
gene-MA16_Dca026097	415	476	625	349	286	349	3.64534	5.80336	5.68824	4.08448	2.7656	3.43476	9.32129e-08	-0.766966	down	[IR]	Lipid transport and metabolism;; General function prediction only	Cellular Component: integral component of membrane (GO:0016021);; Molecular Function: hydrolase activity, acting on ester bonds (GO:0016788);;	--	--	--	--	GDSL-like Lipase/Acylhydrolase	GDSL esterase/lipase At4g01130 OS=Arabidopsis thaliana OX=3702 GN=At4g01130 PE=2 SV=1	S	Function unknown	GDSL esterase/lipase At4g01130-like [Dendrobium catenatum]
gene-MA16_Dca023032	143	93	252	315	301	476	0.670386	0.451058	1.562	1.52331	1.41365	2.18108	0.000815078	0.826539	up	--	--	Cellular Component: cytosol (GO:0005829);; Molecular Function: protein transporter activity (GO:0008565);; Biological Process: protein transport (GO:0015031);; Cellular Component: retromer complex (GO:0030904);; Biological Process: retrograde transport, endosome to Golgi (GO:0042147);;	K18468|2.2347e-15|jcu:105635314|K18468 vacuolar protein sorting-associated protein 35 | (RefSeq) vacuolar protein sorting-associated protein 35B	Endocytosis (ko04144)	[U]	Intracellular trafficking, secretion, and vesicular transport	Vacuolar protein sorting-associated protein 35	Vacuolar protein sorting-associated protein 35B OS=Arabidopsis thaliana OX=3702 GN=VPS35B PE=1 SV=1	P	Inorganic ion transport and metabolism	Calcium-transporting ATPase 10, plasma membrane-type [Dendrobium catenatum]
gene-MA16_Dca014115	904	705	551	4227	4630	3930	10.7061	8.40631	5.68264	50.9325	54.9983	45.8856	9.16731e-22	2.02705	up	--	--	--	--	--	--	--	PWWP domain	--	S	Function unknown	hypothetical protein MA16_Dca014115 [Dendrobium catenatum]
gene-MA16_Dca007501	72	105	57	43	43	47	0.899677	1.25299	0.62738	0.536933	0.523055	0.554151	0.00884202	-0.757892	down	[V]	Defense mechanisms	Biological Process: response to acid chemical (GO:0001101);; Molecular Function: anion transmembrane transporter activity (GO:0008509);; Biological Process: response to organic substance (GO:0010033);; Biological Process: response to inorganic substance (GO:0010035);; Biological Process: stomatal movement (GO:0010118);; Cellular Component: integral component of membrane (GO:0016021);; Molecular F…	--	--	--	--	Voltage-dependent anion channel	Guard cell S-type anion channel SLAC1 OS=Arabidopsis thaliana OX=3702 GN=SLAC1 PE=1 SV=1	P	Inorganic ion transport and metabolism	guard cell S-type anion channel SLAC1-like [Dendrobium catenatum]
gene-MA16_Dca010505	1356	1368	1489	832	1214	1103	5.25617	5.29774	5.08117	3.24296	4.61174	4.28422	0.000212275	-0.589005	down	[C]	Energy production and conversion	Molecular Function: catalytic activity (GO:0003824);;	--	--	--	--	FAD binding domain;; Berberine and berberine like	Berberine bridge enzyme-like 22 OS=Arabidopsis thaliana OX=3702 GN=FAD-OXR PE=2 SV=1	C	Energy production and conversion	Tetrahydrocannabinolic acid synthase [Dendrobium catenatum]
gene-MA16_Dca010960	504	597	816	442	454	380	36.8151	43.5357	52.0038	32.5793	32.8736	27.2625	2.02212e-07	-0.728363	down	--	--	--	--	--	--	--	Late embryogenesis abundant protein 18	--	S	Function unknown	uncharacterized protein LOC110116313 [Dendrobium catenatum]
gene-MA16_Dca006622	233	334	560	183	227	111	3.24613	4.64453	6.80252	2.56397	3.12588	1.51218	3.32612e-05	-1.02994	down	--	--	Molecular Function: transcription factor activity, sequence-specific DNA binding (GO:0003700);; Cellular Component: nucleus (GO:0005634);; Biological Process: regulation of transcription, DNA-templated (GO:0006355);; Molecular Function: sequence-specific DNA binding (GO:0043565);;	--	--	--	--	GRAS domain family	Scarecrow-like protein 3 OS=Arabidopsis thaliana OX=3702 GN=SCL3 PE=1 SV=1	K	Transcription	scarecrow-like protein 3 [Dendrobium catenatum]
gene-MA16_Dca026713	809	805	902	604	659	611	20.5813	20.434	19.9922	15.486	16.6079	15.2349	3.63129e-06	-0.605041	down	--	--	Cellular Component: chloroplast (GO:0009507);; Cellular Component: plant-type vacuole membrane (GO:0009705);; Molecular Function: malate transmembrane transporter activity (GO:0015140);; Cellular Component: integral component of membrane (GO:0016021);; Biological Process: malate transmembrane transport (GO:0071423);;	--	--	--	--	TLD	--	S	Function unknown	hypothetical protein MA16_Dca026713 [Dendrobium catenatum]
gene-MA16_Dca002484	125	97	304	333	389	314	0.619219	0.535008	1.3413	2.08483	2.37681	2.30876	0.00599926	0.691955	up	--	--	--	--	--	[T]	Signal transduction mechanisms	--	Putative disease resistance protein RGA1 OS=Solanum bulbocastanum OX=147425 GN=RGA1 PE=2 SV=2	S	Function unknown	Disease resistance protein RGA2 [Dendrobium catenatum]
gene-MA16_Dca014430	1530	1483	1091	1003	595	648	18.3049	17.6806	11.5236	11.9841	7.2247	7.44632	2.87013e-05	-0.951732	down	--	--	--	--	--	--	--	--	--	K	Transcription	hypothetical protein MA16_Dca014430 [Dendrobium catenatum]
gene-MA16_Dca025689	243	166	161	1004	1447	1624	1.69601	1.08022	0.941787	6.20817	9.05962	9.92952	4.96277e-22	2.20662	up	[GR]	Carbohydrate transport and metabolism;; General function prediction only	--	K20884|3.37545e-103|pda:103724324|K20884 riboflavin kinase / FMN hydrolase [EC:2.7.1.26 3.1.3.102] | (RefSeq) bifunctional riboflavin kinase/FMN phosphatase-like	--	[R]	General function prediction only	--	Bifunctional riboflavin kinase/FMN phosphatase OS=Arabidopsis thaliana OX=3702 GN=FHY PE=1 SV=1	S	Function unknown	riboflavin kinase [Dendrobium catenatum]
gene-MA16_Dca019520	1647	1769	2441	784	732	934	15.6662	17.5767	20.7697	8.3029	5.10776	9.13385	1.64492e-31	-1.3913	down	[T]	Signal transduction mechanisms	Molecular Function: hydrolase activity (GO:0016787);;	K14497|0|pda:103709602|K14497 protein phosphatase 2C [EC:3.1.3.16] | (RefSeq) probable protein phosphatase 2C 50	Plant hormone signal transduction (ko04075)	[T]	Signal transduction mechanisms	Protein phosphatase 2C	Probable protein phosphatase 2C 6 OS=Oryza sativa subsp. japonica OX=39947 GN=Os01g0583100 PE=1 SV=1	T	Signal transduction mechanisms	probable protein phosphatase 2C 50 [Dendrobium catenatum]
gene-MA16_Dca026059	657	538	472	975	1133	1120	13.1936	10.742	8.24417	19.7431	22.5723	22.0723	0.00136619	0.63653	up	--	--	--	--	--	--	--	cAMP-regulated phosphoprotein/endosulfine conserved region	--	S	Function unknown	hypothetical protein MA16_Dca026059 [Dendrobium catenatum]
gene-MA16_Dca010964	757	715	903	618	513	472	64.1619	60.5214	66.7489	52.7949	43.0844	39.2478	6.8606e-07	-0.725119	down	--	--	--	--	--	--	--	--	--	--	--	hypothetical protein MA16_Dca010964 [Dendrobium catenatum]
gene-MA16_Dca022690	98	107	108	197	177	218	1.38491	1.48538	1.33044	2.79334	2.4772	3.0392	0.00183361	0.631364	up	--	--	Cellular Component: membrane (GO:0016020);;	--	--	--	--	--	Uncharacterized membrane protein At1g16860 OS=Arabidopsis thaliana OX=3702 GN=At1g16860 PE=1 SV=1	S	Function unknown	uncharacterized membrane protein At1g16860-like [Dendrobium catenatum]
gene-MA16_Dca016211	14295	13066	16717	9621	11399	9363	522.786	476.929	532.907	354.747	413.108	335.912	1.52471e-09	-0.712394	down	[C]	Energy production and conversion	Cellular Component: chloroplast thylakoid membrane (GO:0009535);; Biological Process: photosynthetic electron transport chain (GO:0009767);; Cellular Component: integral component of membrane (GO:0016021);; Molecular Function: oxidoreductase activity (GO:0016491);; Molecular Function: electron transporter, transferring electrons within the cyclic electron transport pathway of photosynthesis activ…	K02637|3.92539e-41|rcu:11542350|K02637 cytochrome b6-f complex subunit 4 | (RefSeq) petD, RCOM_ORF00075; cytochrome b6/f complex subunit IV	Photosynthesis (ko00195)	[C]	Energy production and conversion	--	Cytochrome b6-f complex subunit 4 OS=Citrus sinensis OX=2711 GN=petD PE=3 SV=1	C	Energy production and conversion	Cytochrome b6-f complex subunit 4 [Dendrobium catenatum]
gene-MA16_Dca018132	56	37	85	170	112	102	0.544955	0.357655	0.718497	1.66999	1.07889	0.973031	0.00767834	0.722831	up	--	--	--	K07964|0|egu:105046630|K07964 heparanase [EC:3.2.1.166] | (RefSeq) heparanase-like protein 2	Glycosaminoglycan degradation (ko00531)	--	--	Glycosyl hydrolase family 79, N-terminal domain	Heparanase-like protein 2 OS=Arabidopsis thaliana OX=3702 GN=At5g61250 PE=2 SV=1	G	Carbohydrate transport and metabolism	Heparanase-like protein 2 [Dendrobium catenatum]
gene-MA16_Dca001050	109	112	143	92	90	70	2.30869	2.3875	2.67946	1.9363	1.86965	1.47627	0.00463129	-0.624887	down	--	--	Cellular Component: cytoplasm (GO:0005737);;	K06287|8.63375e-48|pda:103707613|K06287 septum formation protein | (RefSeq) maf-like protein DDB_G0281937	--	[D]	Cell cycle control, cell division, chromosome partitioning	Maf-like protein	--	D	Cell cycle control, cell division, chromosome partitioning	hypothetical protein MA16_Dca001050 [Dendrobium catenatum]
gene-MA16_Dca024158	558	646	940	1461	1672	2019	6.37789	7.87475	8.76546	16.2622	19.259	22.5378	1.41893e-12	1.02983	up	--	--	Molecular Function: inorganic phosphate transmembrane transporter activity (GO:0005315);; Biological Process: vacuole organization (GO:0007033);; Cellular Component: plastid (GO:0009536);; Biological Process: embryo sac development (GO:0009553);; Biological Process: embryo development (GO:0009790);; Biological Process: pollen maturation (GO:0010152);; Molecular Function: phosphoglycerate transmem…	K15283|0|mus:104000263|K15283 solute carrier family 35, member E1 | (RefSeq) glucose-6-phosphate/phosphate translocator 2, chloroplastic-like	--	[GE]	Carbohydrate transport and metabolism;; Amino acid transport and metabolism	Triose-phosphate Transporter family;; EamA-like transporter family	Glucose-6-phosphate/phosphate translocator 2, chloroplastic OS=Arabidopsis thaliana OX=3702 GN=GPT2 PE=2 SV=2	S	Function unknown	Glucose-6-phosphate/phosphate translocator 2, chloroplastic [Dendrobium catenatum]
gene-MA16_Dca008884	227	273	296	712	722	966	2.91095	3.86666	3.50879	9.74251	10.1543	13.7968	3.09793e-15	1.29433	up	--	--	Molecular Function: DNA binding (GO:0003677);;	K09422|3.15226e-141|egu:105058564|K09422 myb proto-oncogene protein, plant | (RefSeq) snRNA-activating protein complex subunit 4-like	--	[K]	Transcription	Myb-like DNA-binding domain;; Myb-like DNA-binding domain	Transcription factor MYB106 OS=Arabidopsis thaliana OX=3702 GN=MYB106 PE=2 SV=1	K	Transcription	myb-related protein 308-like [Dendrobium catenatum]
gene-MA16_Dca011434	1363	1359	1806	732	826	682	20.0647	19.9773	23.1834	10.8651	12.0518	9.85135	2.49059e-23	-1.16574	down	--	--	Molecular Function: peptidase activity (GO:0008233);;	--	--	[O]	Posttranslational modification, protein turnover, chaperones	Xylanase inhibitor C-terminal;; Xylanase inhibitor N-terminal;; Eukaryotic aspartyl protease	Aspartic proteinase PCS1 OS=Arabidopsis thaliana OX=3702 GN=PCS1 PE=2 SV=1	O	Posttranslational modification, protein turnover, chaperones	Aspartic proteinase PCS1 [Dendrobium catenatum]
gene-MA16_Dca026556	1330	1595	1842	2733	2731	2928	5.27655	6.35167	6.39255	10.7812	10.6035	11.4314	3.43386e-10	0.606948	up	--	--	--	--	--	--	--	Protein of unknown function (DUF789)	--	S	Function unknown	hypothetical protein MA16_Dca026556 [Dendrobium catenatum]
gene-MA16_Dca009716	179	130	217	492	437	438	2.23857	1.57396	2.45542	6.56386	5.68697	5.42984	9.56382e-10	1.08766	up	--	--	Molecular Function: zinc ion binding (GO:0008270);; Cellular Component: integral component of membrane (GO:0016021);;	--	--	[O]	Posttranslational modification, protein turnover, chaperones	Ring finger domain;; RING-like zinc finger;; RING-H2 zinc finger domain;; Zinc finger, C3HC4 type (RING finger);; Zinc finger, C3HC4 type (RING finger)	NEP1-interacting protein 1 OS=Arabidopsis thaliana OX=3702 GN=NIP1 PE=1 SV=2	O	Posttranslational modification, protein turnover, chaperones	NEP1-interacting protein 1 [Dendrobium catenatum]
gene-MA16_Dca027347	322	272	637	232	300	264	21.0971	17.7933	36.374	15.3315	19.4465	16.9885	0.00151336	-0.678346	down	--	--	Molecular Function: protein disulfide isomerase activity (GO:0003756);; Cellular Component: cytosol (GO:0005829);; Biological Process: protein folding (GO:0006457);; Biological Process: glycerol ether metabolic process (GO:0006662);; Molecular Function: protein disulfide oxidoreductase activity (GO:0015035);; Biological Process: cell redox homeostasis (GO:0045454);; Biological Process: oxidation-…	K03671|1.02495e-35|pda:103696579|K03671 thioredoxin 1 | (RefSeq) thioredoxin-like protein CXXS1	--	[O]	Posttranslational modification, protein turnover, chaperones	Thioredoxin;; Thioredoxin-like	Thioredoxin-like protein CXXS1 OS=Arabidopsis thaliana OX=3702 GN=CXXS1 PE=2 SV=2	O	Posttranslational modification, protein turnover, chaperones	Thioredoxin-like protein CXXS1 [Dendrobium catenatum]
gene-MA16_Dca010827	195	238	365	504	577	484	1.89525	2.47696	3.15488	5.08371	5.55784	4.65054	6.63719e-06	0.745815	up	--	--	Molecular Function: aspartic-type endopeptidase activity (GO:0004190);; Biological Process: proteolysis (GO:0006508);; Biological Process: protein catabolic process (GO:0030163);;	--	--	[O]	Posttranslational modification, protein turnover, chaperones	Xylanase inhibitor N-terminal;; Eukaryotic aspartyl protease;; Xylanase inhibitor C-terminal	Aspartic proteinase Asp1 OS=Oryza sativa subsp. indica OX=39946 GN=ASP1 PE=2 SV=2	O	Posttranslational modification, protein turnover, chaperones	Aspartic proteinase Asp1 [Dendrobium catenatum]
gene-MA16_Dca008642	852	1043	1020	610	769	779	18.0599	23.2753	19.8691	13.5563	17.113	17.3852	7.44732e-05	-0.603889	down	[O]	Posttranslational modification, protein turnover, chaperones	Molecular Function: iron ion binding (GO:0005506);; Cellular Component: plasma membrane (GO:0005886);; Biological Process: defense response (GO:0006952);; Cellular Component: chloroplast stroma (GO:0009570);; Biological Process: chloroplast organization (GO:0009658);; Biological Process: iron-sulfur cluster assembly (GO:0016226);; Molecular Function: iron-sulfur cluster binding (GO:0051536);;	--	--	[O]	Posttranslational modification, protein turnover, chaperones	NifU-like domain	NifU-like protein 2, chloroplastic OS=Arabidopsis thaliana OX=3702 GN=NIFU2 PE=1 SV=1	O	Posttranslational modification, protein turnover, chaperones	NifU-like protein 2, chloroplastic [Dendrobium catenatum]
gene-MA16_Dca011459	75	76	308	265	369	462	0.423279	0.414432	1.61643	1.55812	2.13299	2.58894	0.00489075	0.825632	up	[K]	Transcription	Molecular Function: kinase activity (GO:0016301);;	--	--	--	--	Protein tyrosine kinase;; Protein kinase domain;; Leucine rich repeat;; Leucine rich repeat N-terminal domain	Probable leucine-rich repeat receptor-like protein kinase At5g49770 OS=Arabidopsis thaliana OX=3702 GN=At5g49770 PE=2 SV=1	S	Function unknown	putative leucine-rich repeat receptor-like protein kinase [Dendrobium catenatum]
gene-MA16_Dca003087	9	20	32	84	52	64	0.162361	0.379943	0.542114	1.63758	0.99966	1.21828	0.000948232	1.01337	up	[G]	Carbohydrate transport and metabolism	Cellular Component: endoplasmic reticulum (GO:0005783);; Cellular Component: membrane (GO:0016020);; Molecular Function: hydrolase activity, acting on ester bonds (GO:0016788);;	--	--	[R]	General function prediction only	Strictosidine synthase;; SMP-30/Gluconolaconase/LRE-like region;; Arylesterase;; NHL repeat	Protein STRICTOSIDINE SYNTHASE-LIKE 10 OS=Arabidopsis thaliana OX=3702 GN=SSL10 PE=2 SV=1	G	Carbohydrate transport and metabolism	protein STRICTOSIDINE SYNTHASE-LIKE 10-like [Dendrobium catenatum]
[truncated: 460 more rows]
