# Supplementary material for: RNA sequencing-based exploration of the effects of far-red light on lncRNAs involved in the shade-avoidance response of D. officinale
Source: PeerJ. 2021 Feb 12;9:e10769. doi: 10.7717/peerj.10769 (PMC7883695; doi:10.7717/peerj.10769)
Supplement: Supplemental Information 1 [file peerj-09-10769-s001.zip › Supplemental Information/Table S8.xlsx]

## Sheet: Sheet1
Table S8 The related information of lncRNAs
#lncRNA	Target Genes
MSTRG.66508.1	gene-MA16_Dca012570;gene-MA16_Dca012576;gene-MA16_Dca012581;gene-MA16_Dca012572;gene-MA16_Dca012579;gene-MA16_Dca012569;gene-MA16_Dca012574;gene-MA16_Dca012577;gene-MA16_Dca012575;gene-MA16_Dca012571;gene-MA16_Dca012580;gene-MA16_Dca012573
MSTRG.73319.5	gene-MA16_Dca024857;gene-MA16_Dca024858;gene-MA16_Dca024861;gene-MA16_Dca024853;gene-MA16_Dca024855;gene-MA16_Dca024856;gene-MA16_Dca024854;gene-MA16_Dca024860;gene-MA16_Dca024859
MSTRG.32140.7	gene-MA16_Dca007697;gene-MA16_Dca007700;gene-MA16_Dca007696;gene-MA16_Dca007698;gene-MA16_Dca007699
MSTRG.36690.1	gene-MA16_Dca000503;gene-MA16_Dca000507;gene-MA16_Dca000506;gene-MA16_Dca000505;gene-MA16_Dca000504;gene-MA16_Dca000508;gene-MA16_Dca000510;gene-MA16_Dca000509
MSTRG.73035.1	gene-MA16_Dca021663;gene-MA16_Dca021661;gene-MA16_Dca021664;gene-MA16_Dca021665;gene-MA16_Dca021662
MSTRG.55155.1	gene-MA16_Dca017547
MSTRG.37042.1	gene-MA16_Dca000797;gene-MA16_Dca000796;gene-MA16_Dca000798;gene-MA16_Dca000799;gene-MA16_Dca000770
MSTRG.31219.3	gene-MA16_Dca003991;gene-MA16_Dca003987;gene-MA16_Dca003985;gene-MA16_Dca003983;gene-MA16_Dca003986;gene-MA16_Dca003984;gene-MA16_Dca003993;gene-MA16_Dca003994;gene-MA16_Dca003989;gene-MA16_Dca003990;gene-MA16_Dca003992;gene-MA16_Dca003996;gene-MA16_Dca003995;gene-MA16_Dca003988
MSTRG.68002.1	gene-MA16_Dca011201;gene-MA16_Dca011200;gene-MA16_Dca011199
MSTRG.63050.1	gene-MA16_Dca026979;gene-MA16_Dca026980
MSTRG.64193.2	gene-MA16_Dca004712;gene-MA16_Dca004710;gene-MA16_Dca004711
MSTRG.40765.1	gene-MA16_Dca001225;gene-MA16_Dca001222;gene-MA16_Dca001228;gene-MA16_Dca001231;gene-MA16_Dca001229;gene-MA16_Dca001223;gene-MA16_Dca001227;gene-MA16_Dca001230;gene-MA16_Dca001226;gene-MA16_Dca001221;gene-MA16_Dca001224
MSTRG.32646.1	gene-MA16_Dca015313;gene-MA16_Dca015311;gene-MA16_Dca015315;gene-MA16_Dca015310;gene-MA16_Dca015312
MSTRG.68458.1	gene-MA16_Dca023052;gene-MA16_Dca023054;gene-MA16_Dca023059;gene-MA16_Dca023056;gene-MA16_Dca023057;gene-MA16_Dca023051;gene-MA16_Dca023053;gene-MA16_Dca023055;gene-MA16_Dca023058;gene-MA16_Dca023050;gene-MA16_Dca023060
MSTRG.38269.1	gene-MA16_Dca012312;gene-MA16_Dca012320;gene-MA16_Dca012311;gene-MA16_Dca012315;gene-MA16_Dca012316;gene-MA16_Dca012321;gene-MA16_Dca012314;gene-MA16_Dca012318;gene-MA16_Dca012317;gene-MA16_Dca012313;gene-MA16_Dca012322;gene-MA16_Dca012319
MSTRG.21231.4	gene-MA16_Dca006528;gene-MA16_Dca006526;gene-MA16_Dca006530;gene-MA16_Dca006527
MSTRG.74103.1	gene-MA16_Dca027989
MSTRG.67215.1	gene-MA16_Dca026686;gene-MA16_Dca026685;gene-MA16_Dca026684;gene-MA16_Dca026688;gene-MA16_Dca026683;gene-MA16_Dca026687
MSTRG.20313.3	gene-MA16_Dca022872;gene-MA16_Dca022871;gene-MA16_Dca022865;gene-MA16_Dca022870;gene-MA16_Dca022869;gene-MA16_Dca022873;gene-MA16_Dca022868;gene-MA16_Dca022866
MSTRG.21619.1	gene-MA16_Dca022144
MSTRG.60739.1	gene-MA16_Dca014151;gene-MA16_Dca014149;gene-MA16_Dca014145;gene-MA16_Dca014147;gene-MA16_Dca014146;gene-MA16_Dca014153;gene-MA16_Dca014148;gene-MA16_Dca014152;gene-MA16_Dca014150
MSTRG.48405.1	gene-MA16_Dca024088;gene-MA16_Dca024089
MSTRG.58776.1	gene-MA16_Dca013735;gene-MA16_Dca013740;gene-MA16_Dca013732;gene-MA16_Dca013742;gene-MA16_Dca013734;gene-MA16_Dca013736;gene-MA16_Dca013739;gene-MA16_Dca013741;gene-MA16_Dca013733;gene-MA16_Dca013737
MSTRG.39475.1	gene-MA16_Dca019112;gene-MA16_Dca019111;gene-MA16_Dca019113;gene-MA16_Dca019108;gene-MA16_Dca019109;gene-MA16_Dca019107;gene-MA16_Dca019106;gene-MA16_Dca019114;gene-MA16_Dca019105;gene-MA16_Dca019110
MSTRG.53072.3	gene-MA16_Dca025949;gene-MA16_Dca025947;gene-MA16_Dca025941;gene-MA16_Dca025942;gene-MA16_Dca025943;gene-MA16_Dca025946;gene-MA16_Dca025950;gene-MA16_Dca025951;gene-MA16_Dca025945;gene-MA16_Dca025948;gene-MA16_Dca025944
MSTRG.49889.1	gene-MA16_Dca006329;gene-MA16_Dca006325;gene-MA16_Dca006321;gene-MA16_Dca006326;gene-MA16_Dca006327;gene-MA16_Dca006331;gene-MA16_Dca006330;gene-MA16_Dca006323;gene-MA16_Dca006328;gene-MA16_Dca006332;gene-MA16_Dca006322;gene-MA16_Dca006320
MSTRG.54189.1	gene-MA16_Dca016385;gene-MA16_Dca016386;gene-MA16_Dca016382;gene-MA16_Dca016387;gene-MA16_Dca016391;gene-MA16_Dca016389;gene-MA16_Dca016384;gene-MA16_Dca016383;gene-MA16_Dca016390
MSTRG.60745.1	gene-MA16_Dca014154;gene-MA16_Dca014146;gene-MA16_Dca014147;gene-MA16_Dca014149;gene-MA16_Dca014151;gene-MA16_Dca014155;gene-MA16_Dca014150;gene-MA16_Dca014148;gene-MA16_Dca014153
MSTRG.25824.1	gene-MA16_Dca008167;gene-MA16_Dca008166;gene-MA16_Dca008169;gene-MA16_Dca008165
MSTRG.30260.5	gene-MA16_Dca020107;gene-MA16_Dca020105;gene-MA16_Dca020104;gene-MA16_Dca020108;gene-MA16_Dca020103
MSTRG.49196.1	gene-MA16_Dca010183;gene-MA16_Dca010187;gene-MA16_Dca010186;gene-MA16_Dca010182;gene-MA16_Dca010178;gene-MA16_Dca010180;gene-MA16_Dca010185;gene-MA16_Dca010181;gene-MA16_Dca010184;gene-MA16_Dca010179
MSTRG.38025.2	gene-MA16_Dca027055;gene-MA16_Dca027054;gene-MA16_Dca027056;gene-MA16_Dca027051;gene-MA16_Dca027053;gene-MA16_Dca027052
MSTRG.69889.1	gene-MA16_Dca016042;gene-MA16_Dca016039;gene-MA16_Dca016035;gene-MA16_Dca016038;gene-MA16_Dca016037;gene-MA16_Dca016041;gene-MA16_Dca016031;gene-MA16_Dca016040;gene-MA16_Dca016032;gene-MA16_Dca016036;gene-MA16_Dca016034;gene-MA16_Dca016033
MSTRG.43416.1	gene-MA16_Dca011261;gene-MA16_Dca011258;gene-MA16_Dca011259;gene-MA16_Dca011260;gene-MA16_Dca011262;gene-MA16_Dca011263
MSTRG.44504.1	gene-MA16_Dca019957;gene-MA16_Dca019955;gene-MA16_Dca019952;gene-MA16_Dca019961;gene-MA16_Dca019953;gene-MA16_Dca019958;gene-MA16_Dca019956;gene-MA16_Dca019959;gene-MA16_Dca019954;gene-MA16_Dca019960
MSTRG.53623.1	gene-MA16_Dca007122;gene-MA16_Dca007123;gene-MA16_Dca007124;gene-MA16_Dca007130;gene-MA16_Dca007129;gene-MA16_Dca007125;gene-MA16_Dca007127;gene-MA16_Dca007126;gene-MA16_Dca007128
MSTRG.21981.1	gene-MA16_Dca026748;gene-MA16_Dca026749;gene-MA16_Dca026751
MSTRG.31517.1	gene-MA16_Dca027416;gene-MA16_Dca027415
MSTRG.51005.2	gene-MA16_Dca027200;gene-MA16_Dca027202;gene-MA16_Dca027201;gene-MA16_Dca027196;gene-MA16_Dca027197
MSTRG.53645.1	gene-MA16_Dca007137;gene-MA16_Dca007136;gene-MA16_Dca007146;gene-MA16_Dca007147;gene-MA16_Dca007145;gene-MA16_Dca007135;gene-MA16_Dca007139;gene-MA16_Dca007142;gene-MA16_Dca007144;gene-MA16_Dca007138;gene-MA16_Dca007143;gene-MA16_Dca007140
MSTRG.36762.1	gene-MA16_Dca000575;gene-MA16_Dca000576;gene-MA16_Dca000573;gene-MA16_Dca000574;gene-MA16_Dca000577
MSTRG.72421.1	gene-MA16_Dca021749;gene-MA16_Dca021751;gene-MA16_Dca021754;gene-MA16_Dca021747;gene-MA16_Dca021755;gene-MA16_Dca021753;gene-MA16_Dca021752;gene-MA16_Dca021750
MSTRG.56439.1	gene-MA16_Dca010598;gene-MA16_Dca010596;gene-MA16_Dca010594;gene-MA16_Dca010593;gene-MA16_Dca010592;gene-MA16_Dca010595;gene-MA16_Dca010601;gene-MA16_Dca010599;gene-MA16_Dca010600;gene-MA16_Dca010597;gene-MA16_Dca010591
MSTRG.64676.1	gene-MA16_Dca012648;gene-MA16_Dca012644;gene-MA16_Dca012646;gene-MA16_Dca012645
MSTRG.23920.1	gene-MA16_Dca010477
MSTRG.24600.13	gene-MA16_Dca003369;gene-MA16_Dca003371;gene-MA16_Dca003365;gene-MA16_Dca003364;gene-MA16_Dca003370;gene-MA16_Dca003366;gene-MA16_Dca003367
MSTRG.58438.1	gene-MA16_Dca007013;gene-MA16_Dca007014
MSTRG.27555.1	gene-MA16_Dca020754;gene-MA16_Dca020755;gene-MA16_Dca020757;gene-MA16_Dca020756;gene-MA16_Dca020753
MSTRG.62332.1	gene-MA16_Dca009075;gene-MA16_Dca009069;gene-MA16_Dca009072;gene-MA16_Dca009074;gene-MA16_Dca009073;gene-MA16_Dca009071;gene-MA16_Dca009068;gene-MA16_Dca009070
MSTRG.21444.2	gene-MA16_Dca013947;gene-MA16_Dca013939;gene-MA16_Dca013940;gene-MA16_Dca013946;gene-MA16_Dca013944;gene-MA16_Dca013948;gene-MA16_Dca013941;gene-MA16_Dca013943;gene-MA16_Dca013942;gene-MA16_Dca013950;gene-MA16_Dca013949;gene-MA16_Dca013945
MSTRG.34347.1	gene-MA16_Dca026366;gene-MA16_Dca026364;gene-MA16_Dca026365
MSTRG.30123.1	gene-MA16_Dca017514;gene-MA16_Dca017515;gene-MA16_Dca017516;gene-MA16_Dca017513;gene-MA16_Dca017512
MSTRG.60258.1	gene-MA16_Dca018736
MSTRG.67805.2	gene-MA16_Dca013386;gene-MA16_Dca013387;gene-MA16_Dca013385
MSTRG.19155.2	gene-MA16_Dca014552;gene-MA16_Dca014550;gene-MA16_Dca014551
MSTRG.67846.1	gene-MA16_Dca014718;gene-MA16_Dca014712;gene-MA16_Dca014709;gene-MA16_Dca014717;gene-MA16_Dca014706;gene-MA16_Dca014714;gene-MA16_Dca014716;gene-MA16_Dca014713;gene-MA16_Dca014708;gene-MA16_Dca014715;gene-MA16_Dca014707;gene-MA16_Dca014710
MSTRG.21366.1	gene-MA16_Dca023756;gene-MA16_Dca023757;gene-MA16_Dca023752;gene-MA16_Dca023755
MSTRG.32924.2	gene-MA16_Dca027135;gene-MA16_Dca027133;gene-MA16_Dca027134
MSTRG.36750.1	gene-MA16_Dca000566;gene-MA16_Dca000564;gene-MA16_Dca000565;gene-MA16_Dca000563;gene-MA16_Dca000567;gene-MA16_Dca000570;gene-MA16_Dca000569;gene-MA16_Dca000568;gene-MA16_Dca000562
MSTRG.63108.1	gene-MA16_Dca027568
MSTRG.55695.1	gene-MA16_Dca002204;gene-MA16_Dca002203;gene-MA16_Dca002201;gene-MA16_Dca002202;gene-MA16_Dca002200
MSTRG.67212.1	gene-MA16_Dca026684;gene-MA16_Dca026683;gene-MA16_Dca026688;gene-MA16_Dca026687;gene-MA16_Dca026686;gene-MA16_Dca026685
MSTRG.73319.6	gene-MA16_Dca024860;gene-MA16_Dca024854;gene-MA16_Dca024855;gene-MA16_Dca024853;gene-MA16_Dca024856;gene-MA16_Dca024861;gene-MA16_Dca024859;gene-MA16_Dca024857;gene-MA16_Dca024858
MSTRG.35970.1	gene-MA16_Dca000100;gene-MA16_Dca000103;gene-MA16_Dca000101;gene-MA16_Dca000106;gene-MA16_Dca000105;gene-MA16_Dca000104;gene-MA16_Dca000102;gene-MA16_Dca000099
MSTRG.62350.1	gene-MA16_Dca009082;gene-MA16_Dca009083;gene-MA16_Dca009078;gene-MA16_Dca009081;gene-MA16_Dca009079;gene-MA16_Dca009077;gene-MA16_Dca009087;gene-MA16_Dca009085;gene-MA16_Dca009086;gene-MA16_Dca009080;gene-MA16_Dca009088;gene-MA16_Dca009084
MSTRG.42070.3	gene-MA16_Dca015564;gene-MA16_Dca015562;gene-MA16_Dca015563;gene-MA16_Dca015566;gene-MA16_Dca015559;gene-MA16_Dca015565;gene-MA16_Dca015560;gene-MA16_Dca015561
MSTRG.52200.3	gene-MA16_Dca011525;gene-MA16_Dca011526;gene-MA16_Dca011524
MSTRG.56223.1	gene-MA16_Dca002518;gene-MA16_Dca002523;gene-MA16_Dca002519;gene-MA16_Dca002517;gene-MA16_Dca002520;gene-MA16_Dca002524;gene-MA16_Dca002522;gene-MA16_Dca002521
MSTRG.56592.1	gene-MA16_Dca021008;gene-MA16_Dca021009;gene-MA16_Dca021007
MSTRG.43885.1	gene-MA16_Dca016147;gene-MA16_Dca016146;gene-MA16_Dca016137;gene-MA16_Dca016149;gene-MA16_Dca016141;gene-MA16_Dca016148;gene-MA16_Dca016138;gene-MA16_Dca016142;gene-MA16_Dca016139;gene-MA16_Dca016143;gene-MA16_Dca016140;gene-MA16_Dca016144
MSTRG.70655.1	gene-MA16_Dca025494;gene-MA16_Dca025492;gene-MA16_Dca025489;gene-MA16_Dca025496;gene-MA16_Dca025487;gene-MA16_Dca025493;gene-MA16_Dca025495;gene-MA16_Dca025491;gene-MA16_Dca025497;gene-MA16_Dca025486;gene-MA16_Dca025488
MSTRG.20261.2	gene-MA16_Dca009832;gene-MA16_Dca009836;gene-MA16_Dca009839;gene-MA16_Dca009830;gene-MA16_Dca009829;gene-MA16_Dca009834;gene-MA16_Dca009838;gene-MA16_Dca009833;gene-MA16_Dca009835;gene-MA16_Dca009831;gene-MA16_Dca009837
MSTRG.65009.1	gene-MA16_Dca015873;gene-MA16_Dca015874;gene-MA16_Dca015875
MSTRG.66714.1	gene-MA16_Dca009897;gene-MA16_Dca009900;gene-MA16_Dca009898;gene-MA16_Dca009892;gene-MA16_Dca009896;gene-MA16_Dca009895;gene-MA16_Dca009899;gene-MA16_Dca009894
MSTRG.28975.3	gene-MA16_Dca007795;gene-MA16_Dca007792;gene-MA16_Dca007796;gene-MA16_Dca007793;gene-MA16_Dca007791;gene-MA16_Dca007797;gene-MA16_Dca007794
MSTRG.20186.2	gene-MA16_Dca009792
MSTRG.33015.2	gene-MA16_Dca024015;gene-MA16_Dca024023;gene-MA16_Dca024013;gene-MA16_Dca024014;gene-MA16_Dca024012;gene-MA16_Dca024021;gene-MA16_Dca024019;gene-MA16_Dca024022;gene-MA16_Dca024020;gene-MA16_Dca024016
MSTRG.20756.1	gene-MA16_Dca008564;gene-MA16_Dca008560;gene-MA16_Dca008561;gene-MA16_Dca008562;gene-MA16_Dca008558;gene-MA16_Dca008559;gene-MA16_Dca008563
MSTRG.61505.1	gene-MA16_Dca015222;gene-MA16_Dca015221;gene-MA16_Dca015218;gene-MA16_Dca015217;gene-MA16_Dca015219;gene-MA16_Dca015216
MSTRG.67208.1	gene-MA16_Dca026685;gene-MA16_Dca026686;gene-MA16_Dca026683;gene-MA16_Dca026684
MSTRG.36337.1	gene-MA16_Dca000293;gene-MA16_Dca000296;gene-MA16_Dca000290;gene-MA16_Dca000292;gene-MA16_Dca000289;gene-MA16_Dca000295;gene-MA16_Dca000291;gene-MA16_Dca000294
MSTRG.36867.1	gene-MA16_Dca000657;gene-MA16_Dca000656;gene-MA16_Dca000650;gene-MA16_Dca000654;gene-MA16_Dca000651;gene-MA16_Dca000648;gene-MA16_Dca000649;gene-MA16_Dca000652;gene-MA16_Dca000653;gene-MA16_Dca000655
MSTRG.27812.1	gene-MA16_Dca010076;gene-MA16_Dca010068;gene-MA16_Dca010069;gene-MA16_Dca010079;gene-MA16_Dca010077;gene-MA16_Dca010070;gene-MA16_Dca010075;gene-MA16_Dca010078;gene-MA16_Dca010071
MSTRG.45456.1	gene-MA16_Dca003551;gene-MA16_Dca003545;gene-MA16_Dca003546;gene-MA16_Dca003553;gene-MA16_Dca003550;gene-MA16_Dca003547;gene-MA16_Dca003552;gene-MA16_Dca003548;gene-MA16_Dca003544
MSTRG.63808.6	gene-MA16_Dca015951;gene-MA16_Dca015956;gene-MA16_Dca015955;gene-MA16_Dca015954;gene-MA16_Dca015949;gene-MA16_Dca015948;gene-MA16_Dca015952;gene-MA16_Dca015957;gene-MA16_Dca015953;gene-MA16_Dca015947;gene-MA16_Dca015950
MSTRG.26099.1	gene-MA16_Dca015491;gene-MA16_Dca015499;gene-MA16_Dca015496;gene-MA16_Dca015492;gene-MA16_Dca015493;gene-MA16_Dca015495;gene-MA16_Dca015497;gene-MA16_Dca015500;gene-MA16_Dca015501;gene-MA16_Dca015498;gene-MA16_Dca015494
MSTRG.67585.1	gene-MA16_Dca009983;gene-MA16_Dca009979;gene-MA16_Dca009980;gene-MA16_Dca009982;gene-MA16_Dca009984;gene-MA16_Dca009981;gene-MA16_Dca009985
MSTRG.30753.1	gene-MA16_Dca022571;gene-MA16_Dca022570
MSTRG.29515.1	gene-MA16_Dca006091;gene-MA16_Dca006089;gene-MA16_Dca006090
MSTRG.69890.1	gene-MA16_Dca016031;gene-MA16_Dca016041;gene-MA16_Dca016042;gene-MA16_Dca016039;gene-MA16_Dca016035;gene-MA16_Dca016038;gene-MA16_Dca016037;gene-MA16_Dca016033;gene-MA16_Dca016036;gene-MA16_Dca016034;gene-MA16_Dca016032;gene-MA16_Dca016040
MSTRG.63987.1	gene-MA16_Dca004615;gene-MA16_Dca004612;gene-MA16_Dca004610;gene-MA16_Dca004614;gene-MA16_Dca004611;gene-MA16_Dca004613
MSTRG.62731.2	gene-MA16_Dca018528
MSTRG.68296.2	gene-MA16_Dca012352;gene-MA16_Dca012355;gene-MA16_Dca012349;gene-MA16_Dca012351;gene-MA16_Dca012357;gene-MA16_Dca012356;gene-MA16_Dca012350;gene-MA16_Dca012353;gene-MA16_Dca012354
MSTRG.47047.1	gene-MA16_Dca013292;gene-MA16_Dca013295;gene-MA16_Dca013293;gene-MA16_Dca013296;gene-MA16_Dca013294
MSTRG.30454.1	gene-MA16_Dca005398;gene-MA16_Dca005400;gene-MA16_Dca005396;gene-MA16_Dca005397;gene-MA16_Dca005399;gene-MA16_Dca005401
MSTRG.52621.1	gene-MA16_Dca019122;gene-MA16_Dca019125;gene-MA16_Dca019126;gene-MA16_Dca019120;gene-MA16_Dca019118;gene-MA16_Dca019127;gene-MA16_Dca019123;gene-MA16_Dca019124;gene-MA16_Dca019121;gene-MA16_Dca019119
MSTRG.35118.2	gene-MA16_Dca025404;gene-MA16_Dca025405;gene-MA16_Dca025408;gene-MA16_Dca025406;gene-MA16_Dca025407;gene-MA16_Dca025403;gene-MA16_Dca025402
MSTRG.22382.5	gene-MA16_Dca010543;gene-MA16_Dca010539;gene-MA16_Dca010537;gene-MA16_Dca010547;gene-MA16_Dca010550;gene-MA16_Dca010540;gene-MA16_Dca010542;gene-MA16_Dca010538;gene-MA16_Dca010551;gene-MA16_Dca010545;gene-MA16_Dca010548;gene-MA16_Dca010541;gene-MA16_Dca010549;gene-MA16_Dca010546
MSTRG.26744.1	gene-MA16_Dca002971;gene-MA16_Dca002973;gene-MA16_Dca002970;gene-MA16_Dca002972
MSTRG.43281.3	gene-MA16_Dca016092;gene-MA16_Dca016094;gene-MA16_Dca016093
MSTRG.47748.2	gene-MA16_Dca010991;gene-MA16_Dca010990;gene-MA16_Dca010995;gene-MA16_Dca010994;gene-MA16_Dca010997;gene-MA16_Dca010996;gene-MA16_Dca010998;gene-MA16_Dca010993;gene-MA16_Dca010992
MSTRG.54513.2	gene-MA16_Dca017210;gene-MA16_Dca017209
MSTRG.20667.1	gene-MA16_Dca008502;gene-MA16_Dca008505;gene-MA16_Dca008503;gene-MA16_Dca008501;gene-MA16_Dca008504
MSTRG.51418.3	gene-MA16_Dca004406;gene-MA16_Dca004401;gene-MA16_Dca004407;gene-MA16_Dca004402;gene-MA16_Dca004399;gene-MA16_Dca004405;gene-MA16_Dca004404;gene-MA16_Dca004400;gene-MA16_Dca004403;gene-MA16_Dca004398
MSTRG.72691.1	gene-MA16_Dca017154;gene-MA16_Dca017158;gene-MA16_Dca017156;gene-MA16_Dca017155
MSTRG.24437.1	gene-MA16_Dca003272;gene-MA16_Dca003279;gene-MA16_Dca003274;gene-MA16_Dca003275;gene-MA16_Dca003280;gene-MA16_Dca003278;gene-MA16_Dca003276;gene-MA16_Dca003273;gene-MA16_Dca003281
MSTRG.60703.3	gene-MA16_Dca014138;gene-MA16_Dca014140;gene-MA16_Dca014132;gene-MA16_Dca014139;gene-MA16_Dca014131;gene-MA16_Dca014130;gene-MA16_Dca014134;gene-MA16_Dca014137;gene-MA16_Dca014133;gene-MA16_Dca014129;gene-MA16_Dca014135;gene-MA16_Dca014141;gene-MA16_Dca014136
MSTRG.62372.1	gene-MA16_Dca009091;gene-MA16_Dca009097;gene-MA16_Dca009096;gene-MA16_Dca009093;gene-MA16_Dca009088;gene-MA16_Dca009092;gene-MA16_Dca009099;gene-MA16_Dca009090;gene-MA16_Dca009095;gene-MA16_Dca009089;gene-MA16_Dca009100;gene-MA16_Dca009098;gene-MA16_Dca009094
MSTRG.40177.2	gene-MA16_Dca025280;gene-MA16_Dca025274;gene-MA16_Dca025279;gene-MA16_Dca025277;gene-MA16_Dca025275;gene-MA16_Dca025278;gene-MA16_Dca025276;gene-MA16_Dca025273
MSTRG.56702.1	gene-MA16_Dca017105;gene-MA16_Dca017103;gene-MA16_Dca017109;gene-MA16_Dca017107;gene-MA16_Dca017102;gene-MA16_Dca017106;gene-MA16_Dca017104;gene-MA16_Dca017110
MSTRG.55273.1	gene-MA16_Dca012938;gene-MA16_Dca012941;gene-MA16_Dca012943;gene-MA16_Dca012947;gene-MA16_Dca012939;gene-MA16_Dca012942;gene-MA16_Dca012937;gene-MA16_Dca012940;gene-MA16_Dca012946;gene-MA16_Dca012945
MSTRG.53735.1	gene-MA16_Dca021605;gene-MA16_Dca021606
MSTRG.50399.1	gene-MA16_Dca007395;gene-MA16_Dca007387;gene-MA16_Dca007390;gene-MA16_Dca007385;gene-MA16_Dca007381;gene-MA16_Dca007386;gene-MA16_Dca007392;gene-MA16_Dca007382;gene-MA16_Dca007389;gene-MA16_Dca007394;gene-MA16_Dca007393;gene-MA16_Dca007391;gene-MA16_Dca007383;gene-MA16_Dca007384
MSTRG.50944.1	gene-MA16_Dca008352;gene-MA16_Dca008342;gene-MA16_Dca008350;gene-MA16_Dca008351;gene-MA16_Dca008347;gene-MA16_Dca008340;gene-MA16_Dca008341;gene-MA16_Dca008343;gene-MA16_Dca008349;gene-MA16_Dca008346;gene-MA16_Dca008345;gene-MA16_Dca008344
MSTRG.58468.2	gene-MA16_Dca022202;gene-MA16_Dca022203
MSTRG.28811.4	gene-MA16_Dca006638;gene-MA16_Dca006635;gene-MA16_Dca006639;gene-MA16_Dca006636;gene-MA16_Dca006633;gene-MA16_Dca006640;gene-MA16_Dca006641;gene-MA16_Dca006634
MSTRG.63002.8	gene-MA16_Dca024140;gene-MA16_Dca024143;gene-MA16_Dca024142;gene-MA16_Dca024139;gene-MA16_Dca024138;gene-MA16_Dca024137;gene-MA16_Dca024144
MSTRG.53324.1	gene-MA16_Dca008756;gene-MA16_Dca008754;gene-MA16_Dca008762;gene-MA16_Dca008752;gene-MA16_Dca008753;gene-MA16_Dca008757;gene-MA16_Dca008759;gene-MA16_Dca008755;gene-MA16_Dca008761;gene-MA16_Dca008760;gene-MA16_Dca008758
MSTRG.45115.1	gene-MA16_Dca004992;gene-MA16_Dca004996;gene-MA16_Dca004995;gene-MA16_Dca004988;gene-MA16_Dca004989;gene-MA16_Dca004994;gene-MA16_Dca004987;gene-MA16_Dca004990;gene-MA16_Dca004997;gene-MA16_Dca004993;gene-MA16_Dca004991
MSTRG.32273.1	gene-MA16_Dca015850;gene-MA16_Dca015847;gene-MA16_Dca015852;gene-MA16_Dca015854;gene-MA16_Dca015851;gene-MA16_Dca015853;gene-MA16_Dca015855;gene-MA16_Dca015848;gene-MA16_Dca015849
MSTRG.51821.1	gene-MA16_Dca007214;gene-MA16_Dca007212;gene-MA16_Dca007215;gene-MA16_Dca007213;gene-MA16_Dca007216
MSTRG.67215.4	gene-MA16_Dca026686;gene-MA16_Dca026688;gene-MA16_Dca026683;gene-MA16_Dca026687
MSTRG.57685.1	gene-MA16_Dca008821;gene-MA16_Dca008823;gene-MA16_Dca008824
MSTRG.57100.1	gene-MA16_Dca021319;gene-MA16_Dca021320;gene-MA16_Dca021317;gene-MA16_Dca021315;gene-MA16_Dca021321;gene-MA16_Dca021316;gene-MA16_Dca021314
MSTRG.54765.1	gene-MA16_Dca025011;gene-MA16_Dca025013;gene-MA16_Dca025008;gene-MA16_Dca025014;gene-MA16_Dca025006;gene-MA16_Dca025010;gene-MA16_Dca025007;gene-MA16_Dca025012
MSTRG.47519.1	gene-MA16_Dca008096;gene-MA16_Dca008100;gene-MA16_Dca008099;gene-MA16_Dca008097;gene-MA16_Dca008098
MSTRG.22054.1	gene-MA16_Dca014329;gene-MA16_Dca014327;gene-MA16_Dca014328;gene-MA16_Dca014325;gene-MA16_Dca014326;gene-MA16_Dca014330
MSTRG.67052.1	gene-MA16_Dca014271;gene-MA16_Dca014272;gene-MA16_Dca014269;gene-MA16_Dca014275;gene-MA16_Dca014276;gene-MA16_Dca014270;gene-MA16_Dca014273;gene-MA16_Dca014274
MSTRG.48411.1	gene-MA16_Dca019251;gene-MA16_Dca019249;gene-MA16_Dca019250;gene-MA16_Dca019247;gene-MA16_Dca019248
MSTRG.35879.2	gene-MA16_Dca000043;gene-MA16_Dca000037;gene-MA16_Dca000039;gene-MA16_Dca000036;gene-MA16_Dca000034;gene-MA16_Dca000040;gene-MA16_Dca000041;gene-MA16_Dca000035;gene-MA16_Dca000042
MSTRG.33869.7	gene-MA16_Dca011685;gene-MA16_Dca011684;gene-MA16_Dca011686;gene-MA16_Dca011682;gene-MA16_Dca011687;gene-MA16_Dca011683;gene-MA16_Dca011688
MSTRG.53707.1	gene-MA16_Dca007175;gene-MA16_Dca007173;gene-MA16_Dca007174;gene-MA16_Dca007179;gene-MA16_Dca007178;gene-MA16_Dca007177;gene-MA16_Dca007172
MSTRG.27541.1	gene-MA16_Dca020753;gene-MA16_Dca020752;gene-MA16_Dca020751;gene-MA16_Dca020754;gene-MA16_Dca020747;gene-MA16_Dca020750;gene-MA16_Dca020746;gene-MA16_Dca020748
MSTRG.50884.1	gene-MA16_Dca008323;gene-MA16_Dca008322;gene-MA16_Dca008321;gene-MA16_Dca008320
MSTRG.48421.2	gene-MA16_Dca019255;gene-MA16_Dca019249;gene-MA16_Dca019254;gene-MA16_Dca019252;gene-MA16_Dca019250;gene-MA16_Dca019253;gene-MA16_Dca019256;gene-MA16_Dca019251
MSTRG.33711.2	gene-MA16_Dca012413;gene-MA16_Dca012404;gene-MA16_Dca012412;gene-MA16_Dca012414;gene-MA16_Dca012410;gene-MA16_Dca012405;gene-MA16_Dca012403;gene-MA16_Dca012402;gene-MA16_Dca012408;gene-MA16_Dca012411;gene-MA16_Dca012409;gene-MA16_Dca012407;gene-MA16_Dca012406;gene-MA16_Dca012415
MSTRG.53187.2	gene-MA16_Dca008675;gene-MA16_Dca008680;gene-MA16_Dca008681;gene-MA16_Dca008683;gene-MA16_Dca008676;gene-MA16_Dca008678;gene-MA16_Dca008679;gene-MA16_Dca008682
MSTRG.21155.1	gene-MA16_Dca006491;gene-MA16_Dca006492;gene-MA16_Dca006495;gene-MA16_Dca006499;gene-MA16_Dca006497;gene-MA16_Dca006496;gene-MA16_Dca006498;gene-MA16_Dca006493;gene-MA16_Dca006500
MSTRG.19156.1	gene-MA16_Dca014550;gene-MA16_Dca014551;gene-MA16_Dca014552
MSTRG.24259.1	gene-MA16_Dca003156;gene-MA16_Dca003153;gene-MA16_Dca003152;gene-MA16_Dca003154;gene-MA16_Dca003155
MSTRG.60041.1	gene-MA16_Dca008833;gene-MA16_Dca008834
MSTRG.40526.1	gene-MA16_Dca001103;gene-MA16_Dca001098;gene-MA16_Dca001104;gene-MA16_Dca001100;gene-MA16_Dca001101;gene-MA16_Dca001099
MSTRG.29605.1	gene-MA16_Dca006116;gene-MA16_Dca006118;gene-MA16_Dca006117;gene-MA16_Dca006115
MSTRG.58195.1	gene-MA16_Dca022953;gene-MA16_Dca022954;gene-MA16_Dca022952
MSTRG.51118.1	gene-MA16_Dca004225;gene-MA16_Dca004220;gene-MA16_Dca004218;gene-MA16_Dca004224;gene-MA16_Dca004221;gene-MA16_Dca004217;gene-MA16_Dca004222;gene-MA16_Dca004219;gene-MA16_Dca004223;gene-MA16_Dca004226
MSTRG.64352.1	gene-MA16_Dca018422;gene-MA16_Dca018428;gene-MA16_Dca018423;gene-MA16_Dca018424;gene-MA16_Dca018427;gene-MA16_Dca018421
MSTRG.32923.1	gene-MA16_Dca027135;gene-MA16_Dca027133;gene-MA16_Dca027134
MSTRG.57779.2	gene-MA16_Dca026264;gene-MA16_Dca026266;gene-MA16_Dca026265;gene-MA16_Dca026263;gene-MA16_Dca026262;gene-MA16_Dca026267;gene-MA16_Dca026268
MSTRG.67712.1	gene-MA16_Dca027284;gene-MA16_Dca027283
MSTRG.51535.3	gene-MA16_Dca004455;gene-MA16_Dca004459;gene-MA16_Dca004458;gene-MA16_Dca004457;gene-MA16_Dca004453;gene-MA16_Dca004454
MSTRG.39552.1	gene-MA16_Dca025998;gene-MA16_Dca026000;gene-MA16_Dca025997;gene-MA16_Dca026004;gene-MA16_Dca026003;gene-MA16_Dca025999;gene-MA16_Dca025996;gene-MA16_Dca026002
MSTRG.31044.4	gene-MA16_Dca003865;gene-MA16_Dca003864;gene-MA16_Dca003863;gene-MA16_Dca003862;gene-MA16_Dca003867;gene-MA16_Dca003866;gene-MA16_Dca003861
MSTRG.35376.2	gene-MA16_Dca024391;gene-MA16_Dca024390;gene-MA16_Dca024389;gene-MA16_Dca024386;gene-MA16_Dca024387;gene-MA16_Dca024393;gene-MA16_Dca024392
MSTRG.37089.2	gene-MA16_Dca000805;gene-MA16_Dca000801;gene-MA16_Dca000803;gene-MA16_Dca000802;gene-MA16_Dca000804;gene-MA16_Dca000800;gene-MA16_Dca000806
MSTRG.66723.1	gene-MA16_Dca009903;gene-MA16_Dca009899;gene-MA16_Dca009896;gene-MA16_Dca009905;gene-MA16_Dca009901;gene-MA16_Dca009907;gene-MA16_Dca009898;gene-MA16_Dca009900;gene-MA16_Dca009897;gene-MA16_Dca009904;gene-MA16_Dca009906
MSTRG.61655.1	gene-MA16_Dca022226;gene-MA16_Dca022224;gene-MA16_Dca022222;gene-MA16_Dca022227;gene-MA16_Dca022225;gene-MA16_Dca022223
MSTRG.49694.4	gene-MA16_Dca025583;gene-MA16_Dca025576;gene-MA16_Dca025585;gene-MA16_Dca025581;gene-MA16_Dca025577;gene-MA16_Dca025582;gene-MA16_Dca025579;gene-MA16_Dca025578;gene-MA16_Dca025584;gene-MA16_Dca025575;gene-MA16_Dca025580
MSTRG.25397.1	gene-MA16_Dca015186;gene-MA16_Dca015194;gene-MA16_Dca015188;gene-MA16_Dca015189;gene-MA16_Dca015187;gene-MA16_Dca015191;gene-MA16_Dca015190;gene-MA16_Dca015195;gene-MA16_Dca015192;gene-MA16_Dca015193
MSTRG.42509.1	gene-MA16_Dca005903;gene-MA16_Dca005905;gene-MA16_Dca005902;gene-MA16_Dca005904
MSTRG.29833.1	gene-MA16_Dca015154;gene-MA16_Dca015151;gene-MA16_Dca015153;gene-MA16_Dca015147;gene-MA16_Dca015149;gene-MA16_Dca015156;gene-MA16_Dca015150;gene-MA16_Dca015152;gene-MA16_Dca015155;gene-MA16_Dca015146
MSTRG.32173.4	gene-MA16_Dca007701
MSTRG.40504.5	gene-MA16_Dca001088;gene-MA16_Dca001085;gene-MA16_Dca001090;gene-MA16_Dca001083;gene-MA16_Dca001084;gene-MA16_Dca001089;gene-MA16_Dca001082;gene-MA16_Dca001086;gene-MA16_Dca001091;gene-MA16_Dca001087
MSTRG.35535.2	gene-MA16_Dca010923;gene-MA16_Dca010924;gene-MA16_Dca010922;gene-MA16_Dca010917;gene-MA16_Dca010926;gene-MA16_Dca010925;gene-MA16_Dca010919;gene-MA16_Dca010915;gene-MA16_Dca010916;gene-MA16_Dca010920;gene-MA16_Dca010918;gene-MA16_Dca010921
MSTRG.25820.6	gene-MA16_Dca008164;gene-MA16_Dca008166;gene-MA16_Dca008167;gene-MA16_Dca008165;gene-MA16_Dca008169
MSTRG.32529.3	gene-MA16_Dca022062;gene-MA16_Dca022058;gene-MA16_Dca022059;gene-MA16_Dca022064;gene-MA16_Dca022065;gene-MA16_Dca022057;gene-MA16_Dca022061;gene-MA16_Dca022063;gene-MA16_Dca022056
MSTRG.20451.1	gene-MA16_Dca018081;gene-MA16_Dca018083;gene-MA16_Dca018079;gene-MA16_Dca018076;gene-MA16_Dca018078;gene-MA16_Dca018075;gene-MA16_Dca018077;gene-MA16_Dca018084;gene-MA16_Dca018080;gene-MA16_Dca018082
MSTRG.19155.4	gene-MA16_Dca014552;gene-MA16_Dca014551;gene-MA16_Dca014550
MSTRG.34151.2	gene-MA16_Dca025939;gene-MA16_Dca025937;gene-MA16_Dca025938
MSTRG.54893.2	gene-MA16_Dca017976;gene-MA16_Dca017982;gene-MA16_Dca017979;gene-MA16_Dca017984;gene-MA16_Dca017980;gene-MA16_Dca017981;gene-MA16_Dca017978;gene-MA16_Dca017977;gene-MA16_Dca017983
MSTRG.28434.1	gene-MA16_Dca016494;gene-MA16_Dca016496;gene-MA16_Dca016500;gene-MA16_Dca016498;gene-MA16_Dca016505;gene-MA16_Dca016497;gene-MA16_Dca016502;gene-MA16_Dca016507;gene-MA16_Dca016495;gene-MA16_Dca016506;gene-MA16_Dca016499;gene-MA16_Dca016501;gene-MA16_Dca016504
MSTRG.69126.1	gene-MA16_Dca024693;gene-MA16_Dca024690;gene-MA16_Dca024694;gene-MA16_Dca024691;gene-MA16_Dca024692;gene-MA16_Dca024689
MSTRG.43966.1	gene-MA16_Dca022113;gene-MA16_Dca022115;gene-MA16_Dca022114;gene-MA16_Dca022117;gene-MA16_Dca022116;gene-MA16_Dca022112
MSTRG.45942.1	gene-MA16_Dca003799
MSTRG.49818.3	gene-MA16_Dca006274;gene-MA16_Dca006278;gene-MA16_Dca006279;gene-MA16_Dca006280;gene-MA16_Dca006277;gene-MA16_Dca006270;gene-MA16_Dca006272;gene-MA16_Dca006271;gene-MA16_Dca006273;gene-MA16_Dca006276;gene-MA16_Dca006275
MSTRG.20358.1	gene-MA16_Dca025880;gene-MA16_Dca025882;gene-MA16_Dca025884;gene-MA16_Dca025887;gene-MA16_Dca025883;gene-MA16_Dca025881;gene-MA16_Dca025886
MSTRG.29739.1	gene-MA16_Dca006191;gene-MA16_Dca006198;gene-MA16_Dca006193;gene-MA16_Dca006192;gene-MA16_Dca006189;gene-MA16_Dca006190;gene-MA16_Dca006197;gene-MA16_Dca006196;gene-MA16_Dca006194
MSTRG.32480.1	gene-MA16_Dca027520
MSTRG.50083.1	gene-MA16_Dca006741;gene-MA16_Dca006742;gene-MA16_Dca006747;gene-MA16_Dca006743;gene-MA16_Dca006744;gene-MA16_Dca006746;gene-MA16_Dca006745
MSTRG.34329.1	gene-MA16_Dca019901;gene-MA16_Dca019898;gene-MA16_Dca019899;gene-MA16_Dca019900;gene-MA16_Dca019902;gene-MA16_Dca019904
MSTRG.52539.4	gene-MA16_Dca021277;gene-MA16_Dca021268;gene-MA16_Dca021269;gene-MA16_Dca021266;gene-MA16_Dca021267;gene-MA16_Dca021275;gene-MA16_Dca021273;gene-MA16_Dca021272;gene-MA16_Dca021274;gene-MA16_Dca021276
MSTRG.27110.1	gene-MA16_Dca010388;gene-MA16_Dca010390;gene-MA16_Dca010394;gene-MA16_Dca010387;gene-MA16_Dca010391;gene-MA16_Dca010385;gene-MA16_Dca010386;gene-MA16_Dca010392;gene-MA16_Dca010389;gene-MA16_Dca010393;gene-MA16_Dca010395
MSTRG.45018.1	gene-MA16_Dca004932;gene-MA16_Dca004926;gene-MA16_Dca004928;gene-MA16_Dca004927;gene-MA16_Dca004934;gene-MA16_Dca004930;gene-MA16_Dca004933;gene-MA16_Dca004931
MSTRG.30658.2	gene-MA16_Dca024595;gene-MA16_Dca024594;gene-MA16_Dca024592;gene-MA16_Dca024593
MSTRG.30360.2	gene-MA16_Dca005337;gene-MA16_Dca005344;gene-MA16_Dca005340;gene-MA16_Dca005342;gene-MA16_Dca005347;gene-MA16_Dca005346;gene-MA16_Dca005341;gene-MA16_Dca005338;gene-MA16_Dca005339;gene-MA16_Dca005345;gene-MA16_Dca005343
MSTRG.43931.1	gene-MA16_Dca022101;gene-MA16_Dca022099;gene-MA16_Dca022102;gene-MA16_Dca022104;gene-MA16_Dca022103
MSTRG.54056.1	gene-MA16_Dca020612;gene-MA16_Dca020613;gene-MA16_Dca020617;gene-MA16_Dca020618;gene-MA16_Dca020615
MSTRG.60805.1	gene-MA16_Dca014188;gene-MA16_Dca014192;gene-MA16_Dca014189;gene-MA16_Dca014190;gene-MA16_Dca014191;gene-MA16_Dca014193
MSTRG.29814.1	gene-MA16_Dca015136;gene-MA16_Dca015138;gene-MA16_Dca015137;gene-MA16_Dca015135;gene-MA16_Dca015139;gene-MA16_Dca015140
MSTRG.55966.1	gene-MA16_Dca002386;gene-MA16_Dca002391;gene-MA16_Dca002389;gene-MA16_Dca002387;gene-MA16_Dca002390;gene-MA16_Dca002388;gene-MA16_Dca002382;gene-MA16_Dca002384;gene-MA16_Dca002383
MSTRG.27581.1	gene-MA16_Dca018460;gene-MA16_Dca018463;gene-MA16_Dca018464;gene-MA16_Dca018461
MSTRG.22384.2	gene-MA16_Dca010543;gene-MA16_Dca010539;gene-MA16_Dca010537;gene-MA16_Dca010540;gene-MA16_Dca010544;gene-MA16_Dca010538;gene-MA16_Dca010542;gene-MA16_Dca010545;gene-MA16_Dca010541;gene-MA16_Dca010546
MSTRG.63434.1	gene-MA16_Dca023987;gene-MA16_Dca023989;gene-MA16_Dca023988
MSTRG.35884.16	gene-MA16_Dca000040;gene-MA16_Dca000038;gene-MA16_Dca000041;gene-MA16_Dca000045;gene-MA16_Dca000043;gene-MA16_Dca000039;gene-MA16_Dca000037;gene-MA16_Dca000042;gene-MA16_Dca000044
MSTRG.48540.1	gene-MA16_Dca007500;gene-MA16_Dca007506;gene-MA16_Dca007499;gene-MA16_Dca007503;gene-MA16_Dca007497;gene-MA16_Dca007507;gene-MA16_Dca007504;gene-MA16_Dca007498;gene-MA16_Dca007496;gene-MA16_Dca007501;gene-MA16_Dca007502;gene-MA16_Dca007505
MSTRG.42590.2	gene-MA16_Dca005935;gene-MA16_Dca005938;gene-MA16_Dca005937;gene-MA16_Dca005939;gene-MA16_Dca005940;gene-MA16_Dca005934;gene-MA16_Dca005941
MSTRG.53722.1	gene-MA16_Dca007188;gene-MA16_Dca007187;gene-MA16_Dca007189;gene-MA16_Dca007185;gene-MA16_Dca007192;gene-MA16_Dca007190;gene-MA16_Dca007191
MSTRG.59234.1	gene-MA16_Dca022418;gene-MA16_Dca022416
MSTRG.20820.1	gene-MA16_Dca024378
MSTRG.34201.1	gene-MA16_Dca025072;gene-MA16_Dca025073
MSTRG.48311.1	gene-MA16_Dca016160;gene-MA16_Dca016154;gene-MA16_Dca016157;gene-MA16_Dca016150;gene-MA16_Dca016152;gene-MA16_Dca016159;gene-MA16_Dca016162;gene-MA16_Dca016161;gene-MA16_Dca016153;gene-MA16_Dca016158;gene-MA16_Dca016151
MSTRG.21437.1	gene-MA16_Dca013937;gene-MA16_Dca013938;gene-MA16_Dca013943;gene-MA16_Dca013942;gene-MA16_Dca013945;gene-MA16_Dca013947;gene-MA16_Dca013941;gene-MA16_Dca013944;gene-MA16_Dca013940;gene-MA16_Dca013939;gene-MA16_Dca013946
MSTRG.63142.3	gene-MA16_Dca023609;gene-MA16_Dca023610
MSTRG.23384.12	gene-MA16_Dca002072;gene-MA16_Dca002077;gene-MA16_Dca002071;gene-MA16_Dca002069;gene-MA16_Dca002070;gene-MA16_Dca002074;gene-MA16_Dca002073;gene-MA16_Dca002075;gene-MA16_Dca002076
MSTRG.65169.4	gene-MA16_Dca015097;gene-MA16_Dca015099;gene-MA16_Dca015091;gene-MA16_Dca015100;gene-MA16_Dca015095;gene-MA16_Dca015093;gene-MA16_Dca015094;gene-MA16_Dca015096;gene-MA16_Dca015092;gene-MA16_Dca015090;gene-MA16_Dca015098
MSTRG.67046.1	gene-MA16_Dca014266;gene-MA16_Dca014267;gene-MA16_Dca014269;gene-MA16_Dca014265;gene-MA16_Dca014270;gene-MA16_Dca014264
MSTRG.51608.1	gene-MA16_Dca004505;gene-MA16_Dca004503;gene-MA16_Dca004506;gene-MA16_Dca004502
MSTRG.24851.2	gene-MA16_Dca010451;gene-MA16_Dca010452;gene-MA16_Dca010450;gene-MA16_Dca010449
MSTRG.23830.1	gene-MA16_Dca012466;gene-MA16_Dca012467;gene-MA16_Dca012457;gene-MA16_Dca012464;gene-MA16_Dca012459;gene-MA16_Dca012461;gene-MA16_Dca012456;gene-MA16_Dca012460;gene-MA16_Dca012465;gene-MA16_Dca012458;gene-MA16_Dca012463
MSTRG.45656.1	gene-MA16_Dca003651;gene-MA16_Dca003649;gene-MA16_Dca003653;gene-MA16_Dca003652;gene-MA16_Dca003656;gene-MA16_Dca003654;gene-MA16_Dca003650;gene-MA16_Dca003655
MSTRG.42519.2	gene-MA16_Dca005905;gene-MA16_Dca005906;gene-MA16_Dca005907;gene-MA16_Dca005909;gene-MA16_Dca005908;gene-MA16_Dca005904;gene-MA16_Dca005910
MSTRG.35650.1	gene-MA16_Dca010978;gene-MA16_Dca010977;gene-MA16_Dca010979;gene-MA16_Dca010982;gene-MA16_Dca010983;gene-MA16_Dca010976;gene-MA16_Dca010981
MSTRG.67602.1	gene-MA16_Dca009982;gene-MA16_Dca009987;gene-MA16_Dca009984;gene-MA16_Dca009985;gene-MA16_Dca009983
MSTRG.55519.1	gene-MA16_Dca015349;gene-MA16_Dca015353;gene-MA16_Dca015352;gene-MA16_Dca015358;gene-MA16_Dca015350;gene-MA16_Dca015361;gene-MA16_Dca015360;gene-MA16_Dca015356;gene-MA16_Dca015351;gene-MA16_Dca015355;gene-MA16_Dca015348;gene-MA16_Dca015357;gene-MA16_Dca015359;gene-MA16_Dca015354
MSTRG.45479.1	gene-MA16_Dca003567;gene-MA16_Dca003573;gene-MA16_Dca003572;gene-MA16_Dca003571;gene-MA16_Dca003568;gene-MA16_Dca003563;gene-MA16_Dca003570;gene-MA16_Dca003565;gene-MA16_Dca003564;gene-MA16_Dca003566;gene-MA16_Dca003569
MSTRG.44683.1	gene-MA16_Dca020681;gene-MA16_Dca020673;gene-MA16_Dca020680;gene-MA16_Dca020674;gene-MA16_Dca020677;gene-MA16_Dca020682;gene-MA16_Dca020678;gene-MA16_Dca020679;gene-MA16_Dca020676
MSTRG.47739.1	gene-MA16_Dca010989;gene-MA16_Dca010992;gene-MA16_Dca010993;gene-MA16_Dca010990;gene-MA16_Dca010994;gene-MA16_Dca010995;gene-MA16_Dca010997;gene-MA16_Dca010996
MSTRG.51946.2	gene-MA16_Dca007259;gene-MA16_Dca007253;gene-MA16_Dca007261;gene-MA16_Dca007257;gene-MA16_Dca007263;gene-MA16_Dca007260;gene-MA16_Dca007254;gene-MA16_Dca007265;gene-MA16_Dca007255;gene-MA16_Dca007264;gene-MA16_Dca007262;gene-MA16_Dca007256
MSTRG.41469.1	gene-MA16_Dca001615;gene-MA16_Dca001608;gene-MA16_Dca001614;gene-MA16_Dca001607;gene-MA16_Dca001609;gene-MA16_Dca001612;gene-MA16_Dca001610;gene-MA16_Dca001606;gene-MA16_Dca001613
MSTRG.72688.1	gene-MA16_Dca017154;gene-MA16_Dca017157;gene-MA16_Dca017156;gene-MA16_Dca017155
MSTRG.66599.1	gene-MA16_Dca021584;gene-MA16_Dca021585;gene-MA16_Dca021583;gene-MA16_Dca021586
MSTRG.38031.6	gene-MA16_Dca027051;gene-MA16_Dca027056;gene-MA16_Dca027053;gene-MA16_Dca027055;gene-MA16_Dca027052
MSTRG.23331.1	gene-MA16_Dca002042;gene-MA16_Dca002040;gene-MA16_Dca002043
MSTRG.47650.1	gene-MA16_Dca019972;gene-MA16_Dca019969;gene-MA16_Dca019968;gene-MA16_Dca019973;gene-MA16_Dca019974
MSTRG.34105.2	gene-MA16_Dca026257;gene-MA16_Dca026256;gene-MA16_Dca026259;gene-MA16_Dca026261;gene-MA16_Dca026258
MSTRG.38455.1	gene-MA16_Dca011564;gene-MA16_Dca011569;gene-MA16_Dca011563;gene-MA16_Dca011562;gene-MA16_Dca011565;gene-MA16_Dca011568;gene-MA16_Dca011567
MSTRG.25825.1	gene-MA16_Dca008166;gene-MA16_Dca008167;gene-MA16_Dca008165;gene-MA16_Dca008169
MSTRG.25893.1	gene-MA16_Dca008191;gene-MA16_Dca008194;gene-MA16_Dca008195;gene-MA16_Dca008192;gene-MA16_Dca008198;gene-MA16_Dca008193;gene-MA16_Dca008197;gene-MA16_Dca008196;gene-MA16_Dca008190
MSTRG.42221.1	gene-MA16_Dca017579;gene-MA16_Dca017586;gene-MA16_Dca017582;gene-MA16_Dca017581;gene-MA16_Dca017585;gene-MA16_Dca017584;gene-MA16_Dca017580
MSTRG.48545.1	gene-MA16_Dca007504;gene-MA16_Dca007501;gene-MA16_Dca007508;gene-MA16_Dca007502;gene-MA16_Dca007505;gene-MA16_Dca007500;gene-MA16_Dca007506;gene-MA16_Dca007507;gene-MA16_Dca007503
MSTRG.53334.1	gene-MA16_Dca008761;gene-MA16_Dca008759;gene-MA16_Dca008757;gene-MA16_Dca008758;gene-MA16_Dca008760;gene-MA16_Dca008762
MSTRG.42577.1	gene-MA16_Dca005933;gene-MA16_Dca005935;gene-MA16_Dca005932;gene-MA16_Dca005936;gene-MA16_Dca005934
MSTRG.40264.69	gene-MA16_Dca000980;gene-MA16_Dca000981;gene-MA16_Dca000982
MSTRG.57916.7	gene-MA16_Dca012861;gene-MA16_Dca012857;gene-MA16_Dca012864;gene-MA16_Dca012856;gene-MA16_Dca012858;gene-MA16_Dca012862;gene-MA16_Dca012855;gene-MA16_Dca012860;gene-MA16_Dca012859;gene-MA16_Dca012863
MSTRG.43261.1	gene-MA16_Dca016089;gene-MA16_Dca016091;gene-MA16_Dca016090;gene-MA16_Dca016088;gene-MA16_Dca016092
MSTRG.53114.4	gene-MA16_Dca026439;gene-MA16_Dca026437;gene-MA16_Dca026438
MSTRG.53402.1	gene-MA16_Dca013497;gene-MA16_Dca013501;gene-MA16_Dca013506;gene-MA16_Dca013498;gene-MA16_Dca013503;gene-MA16_Dca013500;gene-MA16_Dca013496;gene-MA16_Dca013499;gene-MA16_Dca013502;gene-MA16_Dca013505;gene-MA16_Dca013504;gene-MA16_Dca013495
MSTRG.64272.1	gene-MA16_Dca004774;gene-MA16_Dca004772;gene-MA16_Dca004776;gene-MA16_Dca004770;gene-MA16_Dca004775;gene-MA16_Dca004773
MSTRG.21144.1	gene-MA16_Dca006489;gene-MA16_Dca006484;gene-MA16_Dca006486;gene-MA16_Dca006485;gene-MA16_Dca006487;gene-MA16_Dca006490
MSTRG.60294.1	gene-MA16_Dca018748;gene-MA16_Dca018744;gene-MA16_Dca018746;gene-MA16_Dca018741;gene-MA16_Dca018749;gene-MA16_Dca018743;gene-MA16_Dca018742;gene-MA16_Dca018747
MSTRG.67715.1	gene-MA16_Dca026470
MSTRG.46981.1	gene-MA16_Dca013268;gene-MA16_Dca013273;gene-MA16_Dca013267;gene-MA16_Dca013271;gene-MA16_Dca013269;gene-MA16_Dca013274;gene-MA16_Dca013270
MSTRG.21007.2	gene-MA16_Dca009373;gene-MA16_Dca009372;gene-MA16_Dca009371;gene-MA16_Dca009370;gene-MA16_Dca009375;gene-MA16_Dca009374
MSTRG.64412.1	gene-MA16_Dca022321;gene-MA16_Dca022318;gene-MA16_Dca022323;gene-MA16_Dca022324;gene-MA16_Dca022320;gene-MA16_Dca022319;gene-MA16_Dca022322
MSTRG.27561.2	gene-MA16_Dca027112;gene-MA16_Dca027113
MSTRG.56595.1	gene-MA16_Dca021008;gene-MA16_Dca021007;gene-MA16_Dca021009
MSTRG.38078.2	gene-MA16_Dca025557;gene-MA16_Dca025556;gene-MA16_Dca025554;gene-MA16_Dca025555;gene-MA16_Dca025553;gene-MA16_Dca025550;gene-MA16_Dca025551;gene-MA16_Dca025552
MSTRG.35962.9	gene-MA16_Dca000098;gene-MA16_Dca000097;gene-MA16_Dca000096
MSTRG.52883.1	gene-MA16_Dca012524;gene-MA16_Dca012522;gene-MA16_Dca012527;gene-MA16_Dca012525;gene-MA16_Dca012526;gene-MA16_Dca012523
MSTRG.64919.1	gene-MA16_Dca014524;gene-MA16_Dca014523
MSTRG.40082.2	gene-MA16_Dca013208;gene-MA16_Dca013203;gene-MA16_Dca013207;gene-MA16_Dca013209;gene-MA16_Dca013205;gene-MA16_Dca013206;gene-MA16_Dca013204
MSTRG.56561.1	gene-MA16_Dca010655;gene-MA16_Dca010654;gene-MA16_Dca010653;gene-MA16_Dca010652;gene-MA16_Dca010656;gene-MA16_Dca010651;gene-MA16_Dca010659;gene-MA16_Dca010657
MSTRG.42294.1	gene-MA16_Dca025638;gene-MA16_Dca025639;gene-MA16_Dca025640;gene-MA16_Dca025641;gene-MA16_Dca025643;gene-MA16_Dca025642
MSTRG.22471.1	gene-MA16_Dca016992;gene-MA16_Dca016991;gene-MA16_Dca016987;gene-MA16_Dca016989;gene-MA16_Dca016993;gene-MA16_Dca016986;gene-MA16_Dca016990;gene-MA16_Dca016988;gene-MA16_Dca016994
MSTRG.71921.1	gene-MA16_Dca020499;gene-MA16_Dca020496;gene-MA16_Dca020493;gene-MA16_Dca020498;gene-MA16_Dca020494;gene-MA16_Dca020495;gene-MA16_Dca020497
MSTRG.41140.1	gene-MA16_Dca001444;gene-MA16_Dca001453;gene-MA16_Dca001452;gene-MA16_Dca001445;gene-MA16_Dca001450;gene-MA16_Dca001448;gene-MA16_Dca001451;gene-MA16_Dca001447;gene-MA16_Dca001440;gene-MA16_Dca001442;gene-MA16_Dca001441;gene-MA16_Dca001439;gene-MA16_Dca001443;gene-MA16_Dca001446
MSTRG.43873.1	gene-MA16_Dca016141;gene-MA16_Dca016133;gene-MA16_Dca016137;gene-MA16_Dca016135;gene-MA16_Dca016142;gene-MA16_Dca016139;gene-MA16_Dca016134;gene-MA16_Dca016140;gene-MA16_Dca016132;gene-MA16_Dca016138;gene-MA16_Dca016136
MSTRG.72059.1	gene-MA16_Dca016757;gene-MA16_Dca016756
MSTRG.39645.2	gene-MA16_Dca011355;gene-MA16_Dca011361;gene-MA16_Dca011359;gene-MA16_Dca011356;gene-MA16_Dca011360;gene-MA16_Dca011354;gene-MA16_Dca011357;gene-MA16_Dca011358
MSTRG.25547.1	gene-MA16_Dca019560;gene-MA16_Dca019562;gene-MA16_Dca019563;gene-MA16_Dca019559;gene-MA16_Dca019558;gene-MA16_Dca019564
MSTRG.34200.1	gene-MA16_Dca025073;gene-MA16_Dca025072
MSTRG.39717.2	gene-MA16_Dca011390;gene-MA16_Dca011392;gene-MA16_Dca011391;gene-MA16_Dca011393;gene-MA16_Dca011386;gene-MA16_Dca011394;gene-MA16_Dca011388;gene-MA16_Dca011387
MSTRG.55657.1	gene-MA16_Dca025264;gene-MA16_Dca025261;gene-MA16_Dca025262;gene-MA16_Dca025260;gene-MA16_Dca025263
MSTRG.43071.1	gene-MA16_Dca015598;gene-MA16_Dca015599;gene-MA16_Dca015603;gene-MA16_Dca015600;gene-MA16_Dca015596;gene-MA16_Dca015597;gene-MA16_Dca015604;gene-MA16_Dca015601;gene-MA16_Dca015602
MSTRG.63998.2	gene-MA16_Dca004622;gene-MA16_Dca004625;gene-MA16_Dca004623;gene-MA16_Dca004621;gene-MA16_Dca004624
MSTRG.39147.1	gene-MA16_Dca012697;gene-MA16_Dca012702;gene-MA16_Dca012704;gene-MA16_Dca012700;gene-MA16_Dca012698;gene-MA16_Dca012703;gene-MA16_Dca012701
MSTRG.71496.1	gene-MA16_Dca024897;gene-MA16_Dca024896
MSTRG.74713.1	gene-MA16_Dca026545;gene-MA16_Dca026543;gene-MA16_Dca026546;gene-MA16_Dca026547;gene-MA16_Dca026548;gene-MA16_Dca026544
MSTRG.40264.63	gene-MA16_Dca000979;gene-MA16_Dca000980;gene-MA16_Dca000981;gene-MA16_Dca000982
MSTRG.55225.1	gene-MA16_Dca012910;gene-MA16_Dca012912;gene-MA16_Dca012920;gene-MA16_Dca012909;gene-MA16_Dca012913;gene-MA16_Dca012919;gene-MA16_Dca012921;gene-MA16_Dca012907;gene-MA16_Dca012911;gene-MA16_Dca012914;gene-MA16_Dca012915;gene-MA16_Dca012917;gene-MA16_Dca012918;gene-MA16_Dca012908;gene-MA16_Dca012916;gene-MA16_Dca012906
MSTRG.49611.2	gene-MA16_Dca017883;gene-MA16_Dca017881;gene-MA16_Dca017880;gene-MA16_Dca017884;gene-MA16_Dca017882;gene-MA16_Dca017887;gene-MA16_Dca017888
MSTRG.44380.1	gene-MA16_Dca019464;gene-MA16_Dca019465;gene-MA16_Dca019461;gene-MA16_Dca019462;gene-MA16_Dca019463
MSTRG.62015.1	gene-MA16_Dca027506
MSTRG.55864.1	gene-MA16_Dca002332;gene-MA16_Dca002311;gene-MA16_Dca002333;gene-MA16_Dca002334;gene-MA16_Dca002330;gene-MA16_Dca002310;gene-MA16_Dca002312;gene-MA16_Dca002331
MSTRG.52512.1	gene-MA16_Dca021259;gene-MA16_Dca021258;gene-MA16_Dca021260;gene-MA16_Dca021257
MSTRG.34438.4	gene-MA16_Dca005786;gene-MA16_Dca005782;gene-MA16_Dca005787;gene-MA16_Dca005788;gene-MA16_Dca005789;gene-MA16_Dca005785;gene-MA16_Dca005790;gene-MA16_Dca005792;gene-MA16_Dca005783;gene-MA16_Dca005791
MSTRG.40264.61	gene-MA16_Dca000982;gene-MA16_Dca000980;gene-MA16_Dca000981;gene-MA16_Dca000979
MSTRG.35467.1	gene-MA16_Dca018787;gene-MA16_Dca018786
MSTRG.36333.17	gene-MA16_Dca000287
MSTRG.71002.4	gene-MA16_Dca015389;gene-MA16_Dca015386;gene-MA16_Dca015391;gene-MA16_Dca015388;gene-MA16_Dca015390;gene-MA16_Dca015384;gene-MA16_Dca015385;gene-MA16_Dca015392
MSTRG.42087.1	gene-MA16_Dca015576;gene-MA16_Dca015570;gene-MA16_Dca015567;gene-MA16_Dca015573;gene-MA16_Dca015571;gene-MA16_Dca015569;gene-MA16_Dca015575;gene-MA16_Dca015568;gene-MA16_Dca015577;gene-MA16_Dca015574
MSTRG.23670.1	gene-MA16_Dca011784;gene-MA16_Dca011783;gene-MA16_Dca011790;gene-MA16_Dca011787;gene-MA16_Dca011786;gene-MA16_Dca011785;gene-MA16_Dca011789
MSTRG.28890.1	gene-MA16_Dca006681;gene-MA16_Dca006684;gene-MA16_Dca006685;gene-MA16_Dca006683;gene-MA16_Dca006686
MSTRG.58308.1	gene-MA16_Dca006941;gene-MA16_Dca006939;gene-MA16_Dca006940;gene-MA16_Dca006942;gene-MA16_Dca006938;gene-MA16_Dca006943;gene-MA16_Dca006944
MSTRG.56252.6	gene-MA16_Dca002548;gene-MA16_Dca002540;gene-MA16_Dca002546;gene-MA16_Dca002537;gene-MA16_Dca002545;gene-MA16_Dca002544;gene-MA16_Dca002538;gene-MA16_Dca002543;gene-MA16_Dca002542;gene-MA16_Dca002541;gene-MA16_Dca002547;gene-MA16_Dca002539
MSTRG.54765.4	gene-MA16_Dca025012;gene-MA16_Dca025007;gene-MA16_Dca025010;gene-MA16_Dca025011;gene-MA16_Dca025013;gene-MA16_Dca025014;gene-MA16_Dca025008;gene-MA16_Dca025006
MSTRG.70699.1	gene-MA16_Dca023277;gene-MA16_Dca023278
MSTRG.39574.1	gene-MA16_Dca025543;gene-MA16_Dca025544
MSTRG.53074.1	gene-MA16_Dca025954;gene-MA16_Dca025941;gene-MA16_Dca025960;gene-MA16_Dca025953;gene-MA16_Dca025955;gene-MA16_Dca025959;gene-MA16_Dca025958;gene-MA16_Dca025957;gene-MA16_Dca025956
MSTRG.51342.4	gene-MA16_Dca004344;gene-MA16_Dca004346;gene-MA16_Dca004351;gene-MA16_Dca004352;gene-MA16_Dca004353;gene-MA16_Dca004348;gene-MA16_Dca004347;gene-MA16_Dca004350;gene-MA16_Dca004345;gene-MA16_Dca004349
MSTRG.50562.1	gene-MA16_Dca013817;gene-MA16_Dca013809;gene-MA16_Dca013810;gene-MA16_Dca013815;gene-MA16_Dca013811;gene-MA16_Dca013807;gene-MA16_Dca013808;gene-MA16_Dca013813;gene-MA16_Dca013816;gene-MA16_Dca013814
MSTRG.58501.1	gene-MA16_Dca019387;gene-MA16_Dca019388;gene-MA16_Dca019389;gene-MA16_Dca019386;gene-MA16_Dca019390
MSTRG.52515.1	gene-MA16_Dca021261;gene-MA16_Dca021257;gene-MA16_Dca021262;gene-MA16_Dca021258;gene-MA16_Dca021260;gene-MA16_Dca021263
MSTRG.24030.1	gene-MA16_Dca024812
MSTRG.73359.2	gene-MA16_Dca027448;gene-MA16_Dca027450;gene-MA16_Dca027452;gene-MA16_Dca027451;gene-MA16_Dca027449
MSTRG.40346.1	gene-MA16_Dca001012;gene-MA16_Dca001055;gene-MA16_Dca001013;gene-MA16_Dca001057;gene-MA16_Dca001058;gene-MA16_Dca001056;gene-MA16_Dca001011
MSTRG.53894.4	gene-MA16_Dca011089;gene-MA16_Dca011091;gene-MA16_Dca011090;gene-MA16_Dca011092;gene-MA16_Dca011094;gene-MA16_Dca011095;gene-MA16_Dca011096
MSTRG.61854.1	gene-MA16_Dca009516;gene-MA16_Dca009521;gene-MA16_Dca009522;gene-MA16_Dca009523;gene-MA16_Dca009517;gene-MA16_Dca009518;gene-MA16_Dca009520;gene-MA16_Dca009519;gene-MA16_Dca009515
MSTRG.25798.2	gene-MA16_Dca008160;gene-MA16_Dca008159
MSTRG.68804.5	gene-MA16_Dca016603;gene-MA16_Dca016600;gene-MA16_Dca016605;gene-MA16_Dca016604;gene-MA16_Dca016602;gene-MA16_Dca016597;gene-MA16_Dca016596;gene-MA16_Dca016598;gene-MA16_Dca016595;gene-MA16_Dca016601;gene-MA16_Dca016607;gene-MA16_Dca016606
MSTRG.63153.1	gene-MA16_Dca012170;gene-MA16_Dca012169;gene-MA16_Dca012167;gene-MA16_Dca012168
MSTRG.60697.5	gene-MA16_Dca014130;gene-MA16_Dca014131;gene-MA16_Dca014128;gene-MA16_Dca014132;gene-MA16_Dca014133;gene-MA16_Dca014134
MSTRG.57067.3	gene-MA16_Dca021307;gene-MA16_Dca021306
MSTRG.47057.1	gene-MA16_Dca013296;gene-MA16_Dca013305;gene-MA16_Dca013298;gene-MA16_Dca013297;gene-MA16_Dca013303;gene-MA16_Dca013304;gene-MA16_Dca013295;gene-MA16_Dca013301;gene-MA16_Dca013299;gene-MA16_Dca013300;gene-MA16_Dca013302
MSTRG.35902.2	gene-MA16_Dca000062;gene-MA16_Dca000057;gene-MA16_Dca000056;gene-MA16_Dca000058;gene-MA16_Dca000059;gene-MA16_Dca000060;gene-MA16_Dca000063;gene-MA16_Dca000061
MSTRG.49345.2	gene-MA16_Dca027142
MSTRG.38455.2	gene-MA16_Dca011568;gene-MA16_Dca011567;gene-MA16_Dca011569;gene-MA16_Dca011564;gene-MA16_Dca011565;gene-MA16_Dca011563;gene-MA16_Dca011562
MSTRG.47571.1	gene-MA16_Dca024995;gene-MA16_Dca024993;gene-MA16_Dca024992;gene-MA16_Dca024996;gene-MA16_Dca024994
MSTRG.36067.1	gene-MA16_Dca000146;gene-MA16_Dca000153;gene-MA16_Dca000141;gene-MA16_Dca000149;gene-MA16_Dca000142;gene-MA16_Dca000145;gene-MA16_Dca000150;gene-MA16_Dca000151;gene-MA16_Dca000143;gene-MA16_Dca000144;gene-MA16_Dca000152;gene-MA16_Dca000148
MSTRG.49238.4	gene-MA16_Dca010202;gene-MA16_Dca010200;gene-MA16_Dca010196;gene-MA16_Dca010197;gene-MA16_Dca010198;gene-MA16_Dca010199;gene-MA16_Dca010201;gene-MA16_Dca010195
MSTRG.57416.1	gene-MA16_Dca016842;gene-MA16_Dca016841;gene-MA16_Dca016839;gene-MA16_Dca016833;gene-MA16_Dca016837;gene-MA16_Dca016834;gene-MA16_Dca016838;gene-MA16_Dca016830;gene-MA16_Dca016832;gene-MA16_Dca016836;gene-MA16_Dca016831;gene-MA16_Dca016840;gene-MA16_Dca016835
MSTRG.51484.5	gene-MA16_Dca004431;gene-MA16_Dca004430;gene-MA16_Dca004432;gene-MA16_Dca004428;gene-MA16_Dca004433;gene-MA16_Dca004429;gene-MA16_Dca004434
MSTRG.62333.1	gene-MA16_Dca009068;gene-MA16_Dca009071;gene-MA16_Dca009073;gene-MA16_Dca009074;gene-MA16_Dca009072;gene-MA16_Dca009075;gene-MA16_Dca009069;gene-MA16_Dca009070
MSTRG.55028.1	gene-MA16_Dca021058;gene-MA16_Dca021060;gene-MA16_Dca021053;gene-MA16_Dca021062;gene-MA16_Dca021055;gene-MA16_Dca021059;gene-MA16_Dca021052;gene-MA16_Dca021063;gene-MA16_Dca021054;gene-MA16_Dca021061
MSTRG.63553.1	gene-MA16_Dca018607;gene-MA16_Dca018605;gene-MA16_Dca018614;gene-MA16_Dca018606;gene-MA16_Dca018615;gene-MA16_Dca018613;gene-MA16_Dca018612;gene-MA16_Dca018608;gene-MA16_Dca018616
MSTRG.32109.4	gene-MA16_Dca007680;gene-MA16_Dca007682;gene-MA16_Dca007681;gene-MA16_Dca007679;gene-MA16_Dca007683;gene-MA16_Dca007685;gene-MA16_Dca007678;gene-MA16_Dca007686;gene-MA16_Dca007684
MSTRG.72502.1	gene-MA16_Dca015677
MSTRG.60454.1	gene-MA16_Dca018924;gene-MA16_Dca018926;gene-MA16_Dca018921;gene-MA16_Dca018913;gene-MA16_Dca018914;gene-MA16_Dca018928;gene-MA16_Dca018915;gene-MA16_Dca018920;gene-MA16_Dca018916;gene-MA16_Dca018918;gene-MA16_Dca018925;gene-MA16_Dca018929;gene-MA16_Dca018919;gene-MA16_Dca018930;gene-MA16_Dca018923;gene-MA16_Dca018927;gene-MA16_Dca018917;gene-MA16_Dca018922
MSTRG.46465.3	gene-MA16_Dca011852;gene-MA16_Dca011860;gene-MA16_Dca011853;gene-MA16_Dca011859;gene-MA16_Dca011858;gene-MA16_Dca011855;gene-MA16_Dca011851;gene-MA16_Dca011856;gene-MA16_Dca011857
MSTRG.60258.2	gene-MA16_Dca018736
MSTRG.53915.1	gene-MA16_Dca010264
MSTRG.55390.1	gene-MA16_Dca019220;gene-MA16_Dca019225;gene-MA16_Dca019222;gene-MA16_Dca019221;gene-MA16_Dca019223;gene-MA16_Dca019224
MSTRG.48017.1	gene-MA16_Dca017347;gene-MA16_Dca017352;gene-MA16_Dca017345;gene-MA16_Dca017351;gene-MA16_Dca017350;gene-MA16_Dca017346;gene-MA16_Dca017344;gene-MA16_Dca017348
MSTRG.42287.1	gene-MA16_Dca025643;gene-MA16_Dca025642;gene-MA16_Dca025636;gene-MA16_Dca025637;gene-MA16_Dca025635;gene-MA16_Dca025641;gene-MA16_Dca025640
MSTRG.66836.1	gene-MA16_Dca010706;gene-MA16_Dca010708;gene-MA16_Dca010712;gene-MA16_Dca010705;gene-MA16_Dca010716;gene-MA16_Dca010710;gene-MA16_Dca010713;gene-MA16_Dca010703;gene-MA16_Dca010711;gene-MA16_Dca010715;gene-MA16_Dca010707;gene-MA16_Dca010714;gene-MA16_Dca010704;gene-MA16_Dca010709
MSTRG.63808.5	gene-MA16_Dca015951;gene-MA16_Dca015956;gene-MA16_Dca015955;gene-MA16_Dca015954;gene-MA16_Dca015948;gene-MA16_Dca015949;gene-MA16_Dca015952;gene-MA16_Dca015957;gene-MA16_Dca015953;gene-MA16_Dca015947;gene-MA16_Dca015950
MSTRG.54210.1	gene-MA16_Dca014477;gene-MA16_Dca014475
MSTRG.44863.1	gene-MA16_Dca004848
MSTRG.52386.1	gene-MA16_Dca018669;gene-MA16_Dca018667;gene-MA16_Dca018668;gene-MA16_Dca018666;gene-MA16_Dca018664
MSTRG.61322.1	gene-MA16_Dca009606;gene-MA16_Dca009607;gene-MA16_Dca009609;gene-MA16_Dca009610;gene-MA16_Dca009608;gene-MA16_Dca009611
MSTRG.55767.1	gene-MA16_Dca002250;gene-MA16_Dca002244;gene-MA16_Dca002243;gene-MA16_Dca002249;gene-MA16_Dca002245;gene-MA16_Dca002242;gene-MA16_Dca002252;gene-MA16_Dca002251;gene-MA16_Dca002253;gene-MA16_Dca002246
MSTRG.67562.1	gene-MA16_Dca024942;gene-MA16_Dca024943;gene-MA16_Dca024944
MSTRG.32645.1	gene-MA16_Dca015312;gene-MA16_Dca015310;gene-MA16_Dca015311;gene-MA16_Dca015315
MSTRG.34962.3	gene-MA16_Dca014375;gene-MA16_Dca014368;gene-MA16_Dca014369;gene-MA16_Dca014377;gene-MA16_Dca014372;gene-MA16_Dca014367;gene-MA16_Dca014374;gene-MA16_Dca014371;gene-MA16_Dca014366;gene-MA16_Dca014365;gene-MA16_Dca014376;gene-MA16_Dca014370
MSTRG.34962.2	gene-MA16_Dca014376;gene-MA16_Dca014370;gene-MA16_Dca014365;gene-MA16_Dca014366;gene-MA16_Dca014371;gene-MA16_Dca014374;gene-MA16_Dca014367;gene-MA16_Dca014377;gene-MA16_Dca014372;gene-MA16_Dca014369;gene-MA16_Dca014368;gene-MA16_Dca014375
MSTRG.73319.2	gene-MA16_Dca024857;gene-MA16_Dca024858;gene-MA16_Dca024859;gene-MA16_Dca024860;gene-MA16_Dca024854;gene-MA16_Dca024855;gene-MA16_Dca024853;gene-MA16_Dca024856;gene-MA16_Dca024861
MSTRG.53224.1	gene-MA16_Dca008697;gene-MA16_Dca008702;gene-MA16_Dca008700;gene-MA16_Dca008703;gene-MA16_Dca008698;gene-MA16_Dca008704;gene-MA16_Dca008699
MSTRG.22711.1	gene-MA16_Dca001760;gene-MA16_Dca001755;gene-MA16_Dca001754;gene-MA16_Dca001758;gene-MA16_Dca001759;gene-MA16_Dca001756
MSTRG.22972.2	gene-MA16_Dca001865;gene-MA16_Dca001867;gene-MA16_Dca001868;gene-MA16_Dca001866;gene-MA16_Dca001864
MSTRG.73318.1	gene-MA16_Dca024857;gene-MA16_Dca024855;gene-MA16_Dca024853;gene-MA16_Dca024856;gene-MA16_Dca024858;gene-MA16_Dca024854
MSTRG.33078.1	gene-MA16_Dca016779;gene-MA16_Dca016780;gene-MA16_Dca016778
MSTRG.21516.1	gene-MA16_Dca017821;gene-MA16_Dca017822;gene-MA16_Dca017819
MSTRG.70615.1	gene-MA16_Dca024814;gene-MA16_Dca024815;gene-MA16_Dca024817;gene-MA16_Dca024816
MSTRG.41003.2	gene-MA16_Dca001358;gene-MA16_Dca001359;gene-MA16_Dca001361;gene-MA16_Dca001360;gene-MA16_Dca001357;gene-MA16_Dca001356;gene-MA16_Dca001355;gene-MA16_Dca001362
MSTRG.31315.5	gene-MA16_Dca004061;gene-MA16_Dca004059;gene-MA16_Dca004067;gene-MA16_Dca004064;gene-MA16_Dca004060;gene-MA16_Dca004063;gene-MA16_Dca004062;gene-MA16_Dca004066;gene-MA16_Dca004065
MSTRG.42083.1	gene-MA16_Dca015568;gene-MA16_Dca015572;gene-MA16_Dca015569;gene-MA16_Dca015571;gene-MA16_Dca015573;gene-MA16_Dca015565;gene-MA16_Dca015567;gene-MA16_Dca015566
MSTRG.28379.1	gene-MA16_Dca022019;gene-MA16_Dca022021;gene-MA16_Dca022020;gene-MA16_Dca022024;gene-MA16_Dca022023;gene-MA16_Dca022022;gene-MA16_Dca022018
MSTRG.50097.3	gene-MA16_Dca006753;gene-MA16_Dca006752;gene-MA16_Dca006749;gene-MA16_Dca006750;gene-MA16_Dca006754;gene-MA16_Dca006751
MSTRG.63153.2	gene-MA16_Dca012169;gene-MA16_Dca012168;gene-MA16_Dca012167
MSTRG.32906.1	gene-MA16_Dca014051;gene-MA16_Dca014047;gene-MA16_Dca014050;gene-MA16_Dca014039;gene-MA16_Dca014049;gene-MA16_Dca014041;gene-MA16_Dca014042;gene-MA16_Dca014044;gene-MA16_Dca014037;gene-MA16_Dca014043;gene-MA16_Dca014038;gene-MA16_Dca014045;gene-MA16_Dca014040;gene-MA16_Dca014048
MSTRG.65906.1	gene-MA16_Dca005274;gene-MA16_Dca005280;gene-MA16_Dca005278;gene-MA16_Dca005279;gene-MA16_Dca005276;gene-MA16_Dca005281;gene-MA16_Dca005282;gene-MA16_Dca005275
MSTRG.45254.2	gene-MA16_Dca005081;gene-MA16_Dca005082;gene-MA16_Dca005079;gene-MA16_Dca005080;gene-MA16_Dca005084;gene-MA16_Dca005083;gene-MA16_Dca005078
MSTRG.40163.1	gene-MA16_Dca013255;gene-MA16_Dca013248;gene-MA16_Dca013249;gene-MA16_Dca013246;gene-MA16_Dca013247;gene-MA16_Dca013252;gene-MA16_Dca013250;gene-MA16_Dca013251;gene-MA16_Dca013254;gene-MA16_Dca013253;gene-MA16_Dca013256
MSTRG.26907.1	gene-MA16_Dca003050
MSTRG.60454.6	gene-MA16_Dca018924;gene-MA16_Dca018926;gene-MA16_Dca018913;gene-MA16_Dca018921;gene-MA16_Dca018914;gene-MA16_Dca018928;gene-MA16_Dca018920;gene-MA16_Dca018915;gene-MA16_Dca018916;gene-MA16_Dca018918;gene-MA16_Dca018925;gene-MA16_Dca018919;gene-MA16_Dca018929;gene-MA16_Dca018930;gene-MA16_Dca018923;gene-MA16_Dca018927;gene-MA16_Dca018917;gene-MA16_Dca018922
MSTRG.66570.1	gene-MA16_Dca012603;gene-MA16_Dca012610;gene-MA16_Dca012609;gene-MA16_Dca012607;gene-MA16_Dca012605;gene-MA16_Dca012604;gene-MA16_Dca012608;gene-MA16_Dca012606
MSTRG.63808.11	gene-MA16_Dca015949;gene-MA16_Dca015948;gene-MA16_Dca015954;gene-MA16_Dca015955;gene-MA16_Dca015956;gene-MA16_Dca015951;gene-MA16_Dca015953;gene-MA16_Dca015950;gene-MA16_Dca015947;gene-MA16_Dca015957;gene-MA16_Dca015952
MSTRG.27045.3	gene-MA16_Dca010344;gene-MA16_Dca010346;gene-MA16_Dca010351;gene-MA16_Dca010345;gene-MA16_Dca010352;gene-MA16_Dca010349;gene-MA16_Dca010350;gene-MA16_Dca010341;gene-MA16_Dca010343
MSTRG.73319.9	gene-MA16_Dca024857;gene-MA16_Dca024858;gene-MA16_Dca024860;gene-MA16_Dca024854;gene-MA16_Dca024861;gene-MA16_Dca024856;gene-MA16_Dca024855;gene-MA16_Dca024853;gene-MA16_Dca024859
MSTRG.66763.3	gene-MA16_Dca010669;gene-MA16_Dca010664;gene-MA16_Dca010665;gene-MA16_Dca010667;gene-MA16_Dca010666;gene-MA16_Dca010668
MSTRG.45939.1	gene-MA16_Dca003799
MSTRG.64446.5	gene-MA16_Dca022333;gene-MA16_Dca022338;gene-MA16_Dca022337;gene-MA16_Dca022330;gene-MA16_Dca022334;gene-MA16_Dca022339;gene-MA16_Dca022331;gene-MA16_Dca022329;gene-MA16_Dca022332;gene-MA16_Dca022336;gene-MA16_Dca022335
MSTRG.46551.1	gene-MA16_Dca027456;gene-MA16_Dca027458;gene-MA16_Dca027457
MSTRG.67376.4	gene-MA16_Dca027114
MSTRG.68304.1	gene-MA16_Dca012356;gene-MA16_Dca012351;gene-MA16_Dca012357;gene-MA16_Dca012359;gene-MA16_Dca012353;gene-MA16_Dca012354;gene-MA16_Dca012358;gene-MA16_Dca012352;gene-MA16_Dca012355
MSTRG.73073.1	gene-MA16_Dca021674;gene-MA16_Dca021673;gene-MA16_Dca021687;gene-MA16_Dca021679;gene-MA16_Dca021678;gene-MA16_Dca021682;gene-MA16_Dca021684;gene-MA16_Dca021681;gene-MA16_Dca021683;gene-MA16_Dca021685;gene-MA16_Dca021680;gene-MA16_Dca021677;gene-MA16_Dca021675;gene-MA16_Dca021686;gene-MA16_Dca021676;gene-MA16_Dca021688
MSTRG.69058.1	gene-MA16_Dca022534;gene-MA16_Dca022536;gene-MA16_Dca022533;gene-MA16_Dca022535
MSTRG.40271.1	gene-MA16_Dca000982;gene-MA16_Dca000972;gene-MA16_Dca000975;gene-MA16_Dca000971;gene-MA16_Dca000981;gene-MA16_Dca000973;gene-MA16_Dca000980;gene-MA16_Dca000974
MSTRG.32173.2	gene-MA16_Dca007701
MSTRG.73469.2	gene-MA16_Dca027659;gene-MA16_Dca027658
MSTRG.47773.1	gene-MA16_Dca011013;gene-MA16_Dca011011;gene-MA16_Dca011015;gene-MA16_Dca011016;gene-MA16_Dca011017;gene-MA16_Dca011012
MSTRG.63808.9	gene-MA16_Dca015956;gene-MA16_Dca015951;gene-MA16_Dca015954;gene-MA16_Dca015955;gene-MA16_Dca015949;gene-MA16_Dca015948;gene-MA16_Dca015957;gene-MA16_Dca015952;gene-MA16_Dca015947;gene-MA16_Dca015953;gene-MA16_Dca015950
MSTRG.46698.5	gene-MA16_Dca021219;gene-MA16_Dca021215;gene-MA16_Dca021218;gene-MA16_Dca021216;gene-MA16_Dca021214;gene-MA16_Dca021217;gene-MA16_Dca021213
MSTRG.22407.2	gene-MA16_Dca010555;gene-MA16_Dca010556;gene-MA16_Dca010558;gene-MA16_Dca010546;gene-MA16_Dca010549;gene-MA16_Dca010552;gene-MA16_Dca010548;gene-MA16_Dca010545;gene-MA16_Dca010551;gene-MA16_Dca010553;gene-MA16_Dca010550;gene-MA16_Dca010557;gene-MA16_Dca010547;gene-MA16_Dca010554
MSTRG.54324.2	gene-MA16_Dca014926;gene-MA16_Dca014923;gene-MA16_Dca014922;gene-MA16_Dca014921;gene-MA16_Dca014925;gene-MA16_Dca014924
MSTRG.65795.1	gene-MA16_Dca005218;gene-MA16_Dca005212;gene-MA16_Dca005215;gene-MA16_Dca005210;gene-MA16_Dca005216;gene-MA16_Dca005214;gene-MA16_Dca005211;gene-MA16_Dca005219;gene-MA16_Dca005213;gene-MA16_Dca005208;gene-MA16_Dca005209;gene-MA16_Dca005217
MSTRG.66373.3	gene-MA16_Dca008033;gene-MA16_Dca008031;gene-MA16_Dca008032;gene-MA16_Dca008030;gene-MA16_Dca008029;gene-MA16_Dca008034;gene-MA16_Dca008028
MSTRG.73363.2	gene-MA16_Dca027451;gene-MA16_Dca027449;gene-MA16_Dca027448;gene-MA16_Dca027450;gene-MA16_Dca027452
MSTRG.64650.1	gene-MA16_Dca012633;gene-MA16_Dca012629;gene-MA16_Dca012626;gene-MA16_Dca012635;gene-MA16_Dca012631;gene-MA16_Dca012634;gene-MA16_Dca012637;gene-MA16_Dca012636;gene-MA16_Dca012628;gene-MA16_Dca012627;gene-MA16_Dca012630;gene-MA16_Dca012632
MSTRG.70374.6	gene-MA16_Dca021527;gene-MA16_Dca021526;gene-MA16_Dca021525;gene-MA16_Dca021524;gene-MA16_Dca021528;gene-MA16_Dca021523;gene-MA16_Dca021529
MSTRG.34951.1	gene-MA16_Dca014365;gene-MA16_Dca014364;gene-MA16_Dca014360;gene-MA16_Dca014366;gene-MA16_Dca014367;gene-MA16_Dca014361;gene-MA16_Dca014362;gene-MA16_Dca014368;gene-MA16_Dca014359;gene-MA16_Dca014369
MSTRG.54560.1	gene-MA16_Dca026529;gene-MA16_Dca026531;gene-MA16_Dca026528;gene-MA16_Dca026532;gene-MA16_Dca026526;gene-MA16_Dca026527
MSTRG.45368.2	gene-MA16_Dca003491;gene-MA16_Dca003494;gene-MA16_Dca003496;gene-MA16_Dca003492;gene-MA16_Dca003488;gene-MA16_Dca003489;gene-MA16_Dca003495;gene-MA16_Dca003490
MSTRG.22960.1	gene-MA16_Dca001862;gene-MA16_Dca001864;gene-MA16_Dca001861;gene-MA16_Dca001867;gene-MA16_Dca001865;gene-MA16_Dca001868;gene-MA16_Dca001866;gene-MA16_Dca001863
MSTRG.49597.1	gene-MA16_Dca020557;gene-MA16_Dca020552;gene-MA16_Dca020554;gene-MA16_Dca020556;gene-MA16_Dca020553;gene-MA16_Dca020551
MSTRG.54578.2	gene-MA16_Dca011881;gene-MA16_Dca011880
MSTRG.39647.2	gene-MA16_Dca011356;gene-MA16_Dca011355;gene-MA16_Dca011361;gene-MA16_Dca011359;gene-MA16_Dca011357;gene-MA16_Dca011358;gene-MA16_Dca011354;gene-MA16_Dca011360
MSTRG.54892.2	gene-MA16_Dca017978;gene-MA16_Dca017977;gene-MA16_Dca017981;gene-MA16_Dca017980;gene-MA16_Dca017984;gene-MA16_Dca017976;gene-MA16_Dca017982;gene-MA16_Dca017983
MSTRG.54361.1	gene-MA16_Dca014943;gene-MA16_Dca014941;gene-MA16_Dca014945;gene-MA16_Dca014942;gene-MA16_Dca014944;gene-MA16_Dca014947
MSTRG.69845.1	gene-MA16_Dca017235;gene-MA16_Dca017239;gene-MA16_Dca017237;gene-MA16_Dca017234;gene-MA16_Dca017236;gene-MA16_Dca017240
MSTRG.67792.1	gene-MA16_Dca013381;gene-MA16_Dca013378;gene-MA16_Dca013380;gene-MA16_Dca013379
MSTRG.37802.1	gene-MA16_Dca019365;gene-MA16_Dca019364;gene-MA16_Dca019363;gene-MA16_Dca019362;gene-MA16_Dca019367;gene-MA16_Dca019368
MSTRG.60095.1	gene-MA16_Dca008840;gene-MA16_Dca008838;gene-MA16_Dca008843;gene-MA16_Dca008847;gene-MA16_Dca008839;gene-MA16_Dca008842;gene-MA16_Dca008844;gene-MA16_Dca008845;gene-MA16_Dca008841;gene-MA16_Dca008846
MSTRG.48015.3	gene-MA16_Dca017350;gene-MA16_Dca017344;gene-MA16_Dca017346;gene-MA16_Dca017348;gene-MA16_Dca017347;gene-MA16_Dca017352;gene-MA16_Dca017345;gene-MA16_Dca017351
MSTRG.35041.1	gene-MA16_Dca025875;gene-MA16_Dca025874;gene-MA16_Dca025868;gene-MA16_Dca025869;gene-MA16_Dca025871;gene-MA16_Dca025873;gene-MA16_Dca025870
MSTRG.49807.1	gene-MA16_Dca006269;gene-MA16_Dca006265;gene-MA16_Dca006267;gene-MA16_Dca006274;gene-MA16_Dca006266;gene-MA16_Dca006275;gene-MA16_Dca006271;gene-MA16_Dca006272;gene-MA16_Dca006270;gene-MA16_Dca006273
MSTRG.69001.1	gene-MA16_Dca022191;gene-MA16_Dca022189;gene-MA16_Dca022190;gene-MA16_Dca022192
MSTRG.60697.1	gene-MA16_Dca014131;gene-MA16_Dca014130;gene-MA16_Dca014128;gene-MA16_Dca014133;gene-MA16_Dca014134;gene-MA16_Dca014132
MSTRG.30037.1	gene-MA16_Dca018817;gene-MA16_Dca018825;gene-MA16_Dca018823;gene-MA16_Dca018819;gene-MA16_Dca018816;gene-MA16_Dca018818;gene-MA16_Dca018822;gene-MA16_Dca018827;gene-MA16_Dca018820;gene-MA16_Dca018824;gene-MA16_Dca018826
MSTRG.57633.1	gene-MA16_Dca008781;gene-MA16_Dca008776;gene-MA16_Dca008775;gene-MA16_Dca008779;gene-MA16_Dca008774;gene-MA16_Dca008783;gene-MA16_Dca008773;gene-MA16_Dca008782;gene-MA16_Dca008778;gene-MA16_Dca008777
MSTRG.46910.1	gene-MA16_Dca020778;gene-MA16_Dca020766;gene-MA16_Dca020773;gene-MA16_Dca020768;gene-MA16_Dca020769;gene-MA16_Dca020775;gene-MA16_Dca020772;gene-MA16_Dca020767;gene-MA16_Dca020776;gene-MA16_Dca020777;gene-MA16_Dca020771;gene-MA16_Dca020770;gene-MA16_Dca020779
MSTRG.49817.1	gene-MA16_Dca006271;gene-MA16_Dca006270;gene-MA16_Dca006272;gene-MA16_Dca006273;gene-MA16_Dca006275;gene-MA16_Dca006276;gene-MA16_Dca006278;gene-MA16_Dca006274;gene-MA16_Dca006277;gene-MA16_Dca006279;gene-MA16_Dca006280
MSTRG.45975.1	gene-MA16_Dca022355;gene-MA16_Dca022353;gene-MA16_Dca022352
MSTRG.52537.1	gene-MA16_Dca021272;gene-MA16_Dca021274;gene-MA16_Dca021276;gene-MA16_Dca021269;gene-MA16_Dca021266;gene-MA16_Dca021267;gene-MA16_Dca021271;gene-MA16_Dca021273;gene-MA16_Dca021275;gene-MA16_Dca021270
MSTRG.28511.1	gene-MA16_Dca021024;gene-MA16_Dca021023
MSTRG.64180.1	gene-MA16_Dca004704
MSTRG.20313.1	gene-MA16_Dca022871;gene-MA16_Dca022872;gene-MA16_Dca022866;gene-MA16_Dca022868;gene-MA16_Dca022873;gene-MA16_Dca022865;gene-MA16_Dca022870;gene-MA16_Dca022869
MSTRG.54481.1	gene-MA16_Dca017195;gene-MA16_Dca017194
MSTRG.19851.9	gene-MA16_Dca021166;gene-MA16_Dca021162;gene-MA16_Dca021163;gene-MA16_Dca021161;gene-MA16_Dca021173;gene-MA16_Dca021169;gene-MA16_Dca021164;gene-MA16_Dca021168;gene-MA16_Dca021172;gene-MA16_Dca021165;gene-MA16_Dca021174;gene-MA16_Dca021175;gene-MA16_Dca021176;gene-MA16_Dca021171;gene-MA16_Dca021170;gene-MA16_Dca021167
MSTRG.63808.12	gene-MA16_Dca015956;gene-MA16_Dca015951;gene-MA16_Dca015949;gene-MA16_Dca015948;gene-MA16_Dca015954;gene-MA16_Dca015955;gene-MA16_Dca015957;gene-MA16_Dca015952;gene-MA16_Dca015950;gene-MA16_Dca015947;gene-MA16_Dca015953
MSTRG.24137.1	gene-MA16_Dca003088;gene-MA16_Dca003091;gene-MA16_Dca003092;gene-MA16_Dca003094;gene-MA16_Dca003093;gene-MA16_Dca003089;gene-MA16_Dca003087;gene-MA16_Dca003090
MSTRG.49623.4	gene-MA16_Dca017891;gene-MA16_Dca017895;gene-MA16_Dca017889;gene-MA16_Dca017897;gene-MA16_Dca017892;gene-MA16_Dca017888;gene-MA16_Dca017893;gene-MA16_Dca017894;gene-MA16_Dca017896;gene-MA16_Dca017898
MSTRG.59875.2	gene-MA16_Dca018725;gene-MA16_Dca018724
MSTRG.36824.1	gene-MA16_Dca000618;gene-MA16_Dca000617;gene-MA16_Dca000622;gene-MA16_Dca000621;gene-MA16_Dca000619;gene-MA16_Dca000623
MSTRG.50008.1	gene-MA16_Dca006710;gene-MA16_Dca006713;gene-MA16_Dca006714;gene-MA16_Dca006709;gene-MA16_Dca006712;gene-MA16_Dca006715
MSTRG.32645.9	gene-MA16_Dca015310;gene-MA16_Dca015312;gene-MA16_Dca015315;gene-MA16_Dca015311;gene-MA16_Dca015313
MSTRG.23691.1	gene-MA16_Dca011798;gene-MA16_Dca011802;gene-MA16_Dca011801;gene-MA16_Dca011805;gene-MA16_Dca011804;gene-MA16_Dca011799;gene-MA16_Dca011803
MSTRG.65014.2	gene-MA16_Dca015877;gene-MA16_Dca015874;gene-MA16_Dca015876;gene-MA16_Dca015875
MSTRG.67274.2	gene-MA16_Dca016716;gene-MA16_Dca016720;gene-MA16_Dca016724;gene-MA16_Dca016712;gene-MA16_Dca016722;gene-MA16_Dca016711;gene-MA16_Dca016714;gene-MA16_Dca016723;gene-MA16_Dca016717;gene-MA16_Dca016715;gene-MA16_Dca016713;gene-MA16_Dca016721;gene-MA16_Dca016718;gene-MA16_Dca016719
MSTRG.21903.1	gene-MA16_Dca027188
MSTRG.38532.1	gene-MA16_Dca011613;gene-MA16_Dca011619;gene-MA16_Dca011618;gene-MA16_Dca011615;gene-MA16_Dca011620;gene-MA16_Dca011614;gene-MA16_Dca011616
MSTRG.67650.2	gene-MA16_Dca010011;gene-MA16_Dca010010
MSTRG.51217.1	gene-MA16_Dca004264;gene-MA16_Dca004258;gene-MA16_Dca004265;gene-MA16_Dca004263;gene-MA16_Dca004259;gene-MA16_Dca004262;gene-MA16_Dca004260;gene-MA16_Dca004261
MSTRG.47523.1	gene-MA16_Dca008104;gene-MA16_Dca008100;gene-MA16_Dca008099;gene-MA16_Dca008105;gene-MA16_Dca008103
MSTRG.46256.1	gene-MA16_Dca019803;gene-MA16_Dca019805;gene-MA16_Dca019809;gene-MA16_Dca019804;gene-MA16_Dca019807;gene-MA16_Dca019808;gene-MA16_Dca019810;gene-MA16_Dca019806
MSTRG.27560.5	gene-MA16_Dca027113;gene-MA16_Dca027112
MSTRG.32645.5	gene-MA16_Dca015313;gene-MA16_Dca015312;gene-MA16_Dca015310;gene-MA16_Dca015315;gene-MA16_Dca015311
MSTRG.57274.2	gene-MA16_Dca020027;gene-MA16_Dca020030;gene-MA16_Dca020029;gene-MA16_Dca020028;gene-MA16_Dca020031
MSTRG.69169.1	gene-MA16_Dca024047;gene-MA16_Dca024053;gene-MA16_Dca024045;gene-MA16_Dca024050;gene-MA16_Dca024055;gene-MA16_Dca024054;gene-MA16_Dca024052;gene-MA16_Dca024046;gene-MA16_Dca024048;gene-MA16_Dca024051
MSTRG.63154.1	gene-MA16_Dca012167;gene-MA16_Dca012168;gene-MA16_Dca012169
MSTRG.43044.2	gene-MA16_Dca015591;gene-MA16_Dca015594;gene-MA16_Dca015592;gene-MA16_Dca015597;gene-MA16_Dca015596;gene-MA16_Dca015590;gene-MA16_Dca015593;gene-MA16_Dca015595;gene-MA16_Dca015598
MSTRG.68805.3	gene-MA16_Dca016598;gene-MA16_Dca016601;gene-MA16_Dca016595;gene-MA16_Dca016596;gene-MA16_Dca016602;gene-MA16_Dca016597;gene-MA16_Dca016600;gene-MA16_Dca016603
MSTRG.21912.1	gene-MA16_Dca022938;gene-MA16_Dca022935;gene-MA16_Dca022940;gene-MA16_Dca022937;gene-MA16_Dca022936;gene-MA16_Dca022934;gene-MA16_Dca022941;gene-MA16_Dca022939
MSTRG.22954.1	gene-MA16_Dca001859;gene-MA16_Dca001866;gene-MA16_Dca001865;gene-MA16_Dca001860;gene-MA16_Dca001864;gene-MA16_Dca001861;gene-MA16_Dca001867;gene-MA16_Dca001858
MSTRG.52927.2	gene-MA16_Dca012549;gene-MA16_Dca012551;gene-MA16_Dca012552;gene-MA16_Dca012548;gene-MA16_Dca012550
MSTRG.30504.1	gene-MA16_Dca005439;gene-MA16_Dca005445;gene-MA16_Dca005442;gene-MA16_Dca005440;gene-MA16_Dca005441;gene-MA16_Dca005437;gene-MA16_Dca005438;gene-MA16_Dca005444
MSTRG.60799.1	gene-MA16_Dca014192;gene-MA16_Dca014180;gene-MA16_Dca014187;gene-MA16_Dca014191;gene-MA16_Dca014182;gene-MA16_Dca014186;gene-MA16_Dca014183;gene-MA16_Dca014184;gene-MA16_Dca014190;gene-MA16_Dca014185;gene-MA16_Dca014193;gene-MA16_Dca014181;gene-MA16_Dca014188
MSTRG.54809.1	gene-MA16_Dca027156;gene-MA16_Dca027155
MSTRG.58840.1	gene-MA16_Dca013781;gene-MA16_Dca013777;gene-MA16_Dca013779;gene-MA16_Dca013776;gene-MA16_Dca013775;gene-MA16_Dca013774;gene-MA16_Dca013778;gene-MA16_Dca013773;gene-MA16_Dca013771;gene-MA16_Dca013780;gene-MA16_Dca013772;gene-MA16_Dca013770
MSTRG.49006.1	gene-MA16_Dca007433;gene-MA16_Dca007434;gene-MA16_Dca007432;gene-MA16_Dca007435
MSTRG.36761.1	gene-MA16_Dca000577;gene-MA16_Dca000574;gene-MA16_Dca000576;gene-MA16_Dca000573;gene-MA16_Dca000575
MSTRG.34667.1	gene-MA16_Dca011939
MSTRG.35527.7	gene-MA16_Dca010922;gene-MA16_Dca010917;gene-MA16_Dca010923;gene-MA16_Dca010924;gene-MA16_Dca010925;gene-MA16_Dca010914;gene-MA16_Dca010915;gene-MA16_Dca010913;gene-MA16_Dca010916;gene-MA16_Dca010919;gene-MA16_Dca010912;gene-MA16_Dca010918;gene-MA16_Dca010920;gene-MA16_Dca010921
MSTRG.30191.1	gene-MA16_Dca019592;gene-MA16_Dca019598;gene-MA16_Dca019594;gene-MA16_Dca019597;gene-MA16_Dca019604;gene-MA16_Dca019596;gene-MA16_Dca019605;gene-MA16_Dca019600;gene-MA16_Dca019593;gene-MA16_Dca019603;gene-MA16_Dca019599;gene-MA16_Dca019602;gene-MA16_Dca019595
MSTRG.71341.1	gene-MA16_Dca025984;gene-MA16_Dca025986;gene-MA16_Dca025985
MSTRG.41140.5	gene-MA16_Dca001441;gene-MA16_Dca001447;gene-MA16_Dca001440;gene-MA16_Dca001442;gene-MA16_Dca001446;gene-MA16_Dca001439;gene-MA16_Dca001443;gene-MA16_Dca001444;gene-MA16_Dca001450;gene-MA16_Dca001445;gene-MA16_Dca001448;gene-MA16_Dca001451;gene-MA16_Dca001453;gene-MA16_Dca001452
MSTRG.26377.2	gene-MA16_Dca002726;gene-MA16_Dca002729;gene-MA16_Dca002728;gene-MA16_Dca002718;gene-MA16_Dca002734;gene-MA16_Dca002722;gene-MA16_Dca002723;gene-MA16_Dca002725;gene-MA16_Dca002733;gene-MA16_Dca002724;gene-MA16_Dca002720;gene-MA16_Dca002717;gene-MA16_Dca002719;gene-MA16_Dca002727;gene-MA16_Dca002731;gene-MA16_Dca002716;gene-MA16_Dca002730;gene-MA16_Dca002715;gene-MA16_Dca002732;gene-MA16_Dca002721
MSTRG.48074.1	gene-MA16_Dca023692;gene-MA16_Dca023691;gene-MA16_Dca023694;gene-MA16_Dca023693
MSTRG.25522.6	gene-MA16_Dca019545;gene-MA16_Dca019552;gene-MA16_Dca019544;gene-MA16_Dca019551;gene-MA16_Dca019548;gene-MA16_Dca019547;gene-MA16_Dca019546;gene-MA16_Dca019550;gene-MA16_Dca019549
MSTRG.46091.1	gene-MA16_Dca018972;gene-MA16_Dca018973;gene-MA16_Dca018974
MSTRG.47934.1	gene-MA16_Dca022079;gene-MA16_Dca022076;gene-MA16_Dca022077;gene-MA16_Dca022083;gene-MA16_Dca022081;gene-MA16_Dca022075;gene-MA16_Dca022078;gene-MA16_Dca022080;gene-MA16_Dca022082
MSTRG.26150.1	gene-MA16_Dca024505;gene-MA16_Dca024510;gene-MA16_Dca024511;gene-MA16_Dca024507;gene-MA16_Dca024508;gene-MA16_Dca024509;gene-MA16_Dca024506;gene-MA16_Dca024504
MSTRG.62414.2	gene-MA16_Dca009124;gene-MA16_Dca009123;gene-MA16_Dca009130;gene-MA16_Dca009125;gene-MA16_Dca009128;gene-MA16_Dca009129;gene-MA16_Dca009127;gene-MA16_Dca009126
MSTRG.22222.1	gene-MA16_Dca018440;gene-MA16_Dca018444;gene-MA16_Dca018442;gene-MA16_Dca018441;gene-MA16_Dca018443
MSTRG.38765.2	gene-MA16_Dca005557;gene-MA16_Dca005561;gene-MA16_Dca005555;gene-MA16_Dca005560;gene-MA16_Dca005558;gene-MA16_Dca005556;gene-MA16_Dca005559;gene-MA16_Dca005562;gene-MA16_Dca005563
MSTRG.33878.1	gene-MA16_Dca011686;gene-MA16_Dca011692;gene-MA16_Dca011690;gene-MA16_Dca011689;gene-MA16_Dca011693;gene-MA16_Dca011691;gene-MA16_Dca011687;gene-MA16_Dca011688
MSTRG.34543.1	gene-MA16_Dca005855;gene-MA16_Dca005851;gene-MA16_Dca005853;gene-MA16_Dca005856;gene-MA16_Dca005857;gene-MA16_Dca005850;gene-MA16_Dca005852
MSTRG.23135.1	gene-MA16_Dca001949;gene-MA16_Dca001946;gene-MA16_Dca001948;gene-MA16_Dca001941;gene-MA16_Dca001947;gene-MA16_Dca001944;gene-MA16_Dca001945;gene-MA16_Dca001940;gene-MA16_Dca001942;gene-MA16_Dca001939;gene-MA16_Dca001943
MSTRG.61636.1	gene-MA16_Dca020601;gene-MA16_Dca020602;gene-MA16_Dca020595;gene-MA16_Dca020599;gene-MA16_Dca020596;gene-MA16_Dca020597;gene-MA16_Dca020598
MSTRG.24659.1	gene-MA16_Dca003437;gene-MA16_Dca003438;gene-MA16_Dca003439;gene-MA16_Dca003436;gene-MA16_Dca003397;gene-MA16_Dca003440
MSTRG.73417.1	gene-MA16_Dca028112
MSTRG.45656.2	gene-MA16_Dca003653;gene-MA16_Dca003652;gene-MA16_Dca003651;gene-MA16_Dca003649;gene-MA16_Dca003656;gene-MA16_Dca003650;gene-MA16_Dca003654;gene-MA16_Dca003655
MSTRG.50706.2	gene-MA16_Dca016320;gene-MA16_Dca016317;gene-MA16_Dca016322;gene-MA16_Dca016313;gene-MA16_Dca016312;gene-MA16_Dca016316;gene-MA16_Dca016321;gene-MA16_Dca016314;gene-MA16_Dca016315;gene-MA16_Dca016319;gene-MA16_Dca016318
MSTRG.40384.1	gene-MA16_Dca001049;gene-MA16_Dca001047;gene-MA16_Dca001043;gene-MA16_Dca001048;gene-MA16_Dca001039;gene-MA16_Dca001042;gene-MA16_Dca001050;gene-MA16_Dca001046;gene-MA16_Dca001041;gene-MA16_Dca001038;gene-MA16_Dca001040
MSTRG.61506.1	gene-MA16_Dca015218;gene-MA16_Dca015221;gene-MA16_Dca015222;gene-MA16_Dca015219;gene-MA16_Dca015217
MSTRG.60703.2	gene-MA16_Dca014131;gene-MA16_Dca014130;gene-MA16_Dca014139;gene-MA16_Dca014132;gene-MA16_Dca014140;gene-MA16_Dca014138;gene-MA16_Dca014136;gene-MA16_Dca014141;gene-MA16_Dca014135;gene-MA16_Dca014129;gene-MA16_Dca014133;gene-MA16_Dca014137;gene-MA16_Dca014134
MSTRG.32596.1	gene-MA16_Dca015285;gene-MA16_Dca015278;gene-MA16_Dca015275;gene-MA16_Dca015284;gene-MA16_Dca015273;gene-MA16_Dca015277;gene-MA16_Dca015272;gene-MA16_Dca015280;gene-MA16_Dca015279;gene-MA16_Dca015283;gene-MA16_Dca015271;gene-MA16_Dca015276;gene-MA16_Dca015274
MSTRG.63366.1	gene-MA16_Dca013560;gene-MA16_Dca013563;gene-MA16_Dca013565;gene-MA16_Dca013564;gene-MA16_Dca013561;gene-MA16_Dca013562
MSTRG.50045.3	gene-MA16_Dca006726;gene-MA16_Dca006727;gene-MA16_Dca006724;gene-MA16_Dca006722;gene-MA16_Dca006729;gene-MA16_Dca006721;gene-MA16_Dca006730;gene-MA16_Dca006723;gene-MA16_Dca006728;gene-MA16_Dca006725;gene-MA16_Dca006731
MSTRG.59792.1	gene-MA16_Dca016003;gene-MA16_Dca015998;gene-MA16_Dca015997;gene-MA16_Dca016000;gene-MA16_Dca016004;gene-MA16_Dca016001;gene-MA16_Dca015996;gene-MA16_Dca015999;gene-MA16_Dca016002
MSTRG.31374.1	gene-MA16_Dca004116;gene-MA16_Dca004109;gene-MA16_Dca004113;gene-MA16_Dca004115;gene-MA16_Dca004111;gene-MA16_Dca004112;gene-MA16_Dca004118;gene-MA16_Dca004110;gene-MA16_Dca004117;gene-MA16_Dca004114
MSTRG.73311.2	gene-MA16_Dca024857;gene-MA16_Dca024858;gene-MA16_Dca024855;gene-MA16_Dca024853;gene-MA16_Dca024856;gene-MA16_Dca024852;gene-MA16_Dca024861;gene-MA16_Dca024851;gene-MA16_Dca024854;gene-MA16_Dca024860;gene-MA16_Dca024859
MSTRG.35227.1	gene-MA16_Dca012098;gene-MA16_Dca012095;gene-MA16_Dca012094;gene-MA16_Dca012093;gene-MA16_Dca012099;gene-MA16_Dca012100;gene-MA16_Dca012092;gene-MA16_Dca012091;gene-MA16_Dca012096;gene-MA16_Dca012097
MSTRG.39298.1	gene-MA16_Dca013709;gene-MA16_Dca013710;gene-MA16_Dca013706;gene-MA16_Dca013708;gene-MA16_Dca013705
MSTRG.72816.1	gene-MA16_Dca012731;gene-MA16_Dca012743;gene-MA16_Dca012738;gene-MA16_Dca012735;gene-MA16_Dca012733;gene-MA16_Dca012744;gene-MA16_Dca012739;gene-MA16_Dca012742;gene-MA16_Dca012740;gene-MA16_Dca012734;gene-MA16_Dca012741;gene-MA16_Dca012732;gene-MA16_Dca012736
MSTRG.41728.1	gene-MA16_Dca001688;gene-MA16_Dca001687
MSTRG.49953.3	gene-MA16_Dca006358
MSTRG.46479.1	gene-MA16_Dca011861;gene-MA16_Dca011858;gene-MA16_Dca011859;gene-MA16_Dca011854;gene-MA16_Dca011862;gene-MA16_Dca011860;gene-MA16_Dca011857;gene-MA16_Dca011856;gene-MA16_Dca011863;gene-MA16_Dca011855
MSTRG.29536.2	gene-MA16_Dca006098;gene-MA16_Dca006095;gene-MA16_Dca006096;gene-MA16_Dca006094;gene-MA16_Dca006099;gene-MA16_Dca006097
MSTRG.30459.1	gene-MA16_Dca005406;gene-MA16_Dca005405;gene-MA16_Dca005407;gene-MA16_Dca005404;gene-MA16_Dca005403
MSTRG.32645.7	gene-MA16_Dca015313;gene-MA16_Dca015315;gene-MA16_Dca015311;gene-MA16_Dca015312;gene-MA16_Dca015310
MSTRG.31978.2	gene-MA16_Dca007628;gene-MA16_Dca007622;gene-MA16_Dca007618;gene-MA16_Dca007625;gene-MA16_Dca007629;gene-MA16_Dca007623;gene-MA16_Dca007627;gene-MA16_Dca007619;gene-MA16_Dca007631;gene-MA16_Dca007630;gene-MA16_Dca007621;gene-MA16_Dca007620;gene-MA16_Dca007626
MSTRG.49773.1	gene-MA16_Dca006257;gene-MA16_Dca006253;gene-MA16_Dca006254;gene-MA16_Dca006250;gene-MA16_Dca006256;gene-MA16_Dca006255;gene-MA16_Dca006252;gene-MA16_Dca006249
MSTRG.53277.10	gene-MA16_Dca008744;gene-MA16_Dca008741;gene-MA16_Dca008745;gene-MA16_Dca008746;gene-MA16_Dca008740;gene-MA16_Dca008743
MSTRG.70722.1	gene-MA16_Dca023084;gene-MA16_Dca023085;gene-MA16_Dca023086
MSTRG.19680.1	gene-MA16_Dca013100;gene-MA16_Dca013098;gene-MA16_Dca013097;gene-MA16_Dca013099
MSTRG.57868.1	gene-MA16_Dca012826;gene-MA16_Dca012817;gene-MA16_Dca012824;gene-MA16_Dca012818;gene-MA16_Dca012819;gene-MA16_Dca012821;gene-MA16_Dca012820;gene-MA16_Dca012823;gene-MA16_Dca012825;gene-MA16_Dca012822;gene-MA16_Dca012830;gene-MA16_Dca012827;gene-MA16_Dca012816;gene-MA16_Dca012831;gene-MA16_Dca012829;gene-MA16_Dca012828
MSTRG.45434.1	gene-MA16_Dca003538;gene-MA16_Dca003535;gene-MA16_Dca003533;gene-MA16_Dca003536;gene-MA16_Dca003532;gene-MA16_Dca003537
MSTRG.38679.1	gene-MA16_Dca023486;gene-MA16_Dca023477;gene-MA16_Dca023481;gene-MA16_Dca023478;gene-MA16_Dca023476;gene-MA16_Dca023479;gene-MA16_Dca023485;gene-MA16_Dca023487;gene-MA16_Dca023482;gene-MA16_Dca023480;gene-MA16_Dca023484;gene-MA16_Dca023483
MSTRG.41140.7	gene-MA16_Dca001446;gene-MA16_Dca001439;gene-MA16_Dca001443;gene-MA16_Dca001441;gene-MA16_Dca001440;gene-MA16_Dca001447;gene-MA16_Dca001442;gene-MA16_Dca001445;gene-MA16_Dca001450;gene-MA16_Dca001448;gene-MA16_Dca001451;gene-MA16_Dca001453;gene-MA16_Dca001452;gene-MA16_Dca001444
MSTRG.64603.1	gene-MA16_Dca012613;gene-MA16_Dca012612
MSTRG.48907.1	gene-MA16_Dca025898
MSTRG.65789.1	gene-MA16_Dca005205;gene-MA16_Dca005204;gene-MA16_Dca005207
MSTRG.26402.1	gene-MA16_Dca002738;gene-MA16_Dca002740;gene-MA16_Dca002736;gene-MA16_Dca002735;gene-MA16_Dca002737;gene-MA16_Dca002734
MSTRG.56363.1	gene-MA16_Dca002640;gene-MA16_Dca002641;gene-MA16_Dca002637;gene-MA16_Dca002638;gene-MA16_Dca002639
MSTRG.20025.5	gene-MA16_Dca023589;gene-MA16_Dca023590;gene-MA16_Dca023587;gene-MA16_Dca023593;gene-MA16_Dca023591;gene-MA16_Dca023586;gene-MA16_Dca023585;gene-MA16_Dca023583;gene-MA16_Dca023592;gene-MA16_Dca023584
MSTRG.26822.1	gene-MA16_Dca003018;gene-MA16_Dca003020;gene-MA16_Dca003019;gene-MA16_Dca003021
MSTRG.29320.1	gene-MA16_Dca009491;gene-MA16_Dca009494;gene-MA16_Dca009493;gene-MA16_Dca009490;gene-MA16_Dca009489
MSTRG.61193.1	gene-MA16_Dca006906;gene-MA16_Dca006915;gene-MA16_Dca006912;gene-MA16_Dca006907;gene-MA16_Dca006916;gene-MA16_Dca006911;gene-MA16_Dca006913;gene-MA16_Dca006914
MSTRG.36574.3	gene-MA16_Dca000429;gene-MA16_Dca000431;gene-MA16_Dca000430;gene-MA16_Dca000435;gene-MA16_Dca000438;gene-MA16_Dca000433;gene-MA16_Dca000439;gene-MA16_Dca000434;gene-MA16_Dca000437;gene-MA16_Dca000432;gene-MA16_Dca000427;gene-MA16_Dca000436;gene-MA16_Dca000428
MSTRG.58556.1	gene-MA16_Dca018323;gene-MA16_Dca018322;gene-MA16_Dca018324
MSTRG.73689.6	gene-MA16_Dca027230
MSTRG.27019.1	gene-MA16_Dca010334;gene-MA16_Dca010329;gene-MA16_Dca010332;gene-MA16_Dca010330;gene-MA16_Dca010333
MSTRG.36548.9	gene-MA16_Dca000422;gene-MA16_Dca000414;gene-MA16_Dca000415;gene-MA16_Dca000420;gene-MA16_Dca000421;gene-MA16_Dca000419;gene-MA16_Dca000413;gene-MA16_Dca000416;gene-MA16_Dca000411;gene-MA16_Dca000417;gene-MA16_Dca000418;gene-MA16_Dca000412
MSTRG.36791.1	gene-MA16_Dca000589;gene-MA16_Dca000585;gene-MA16_Dca000595;gene-MA16_Dca000594;gene-MA16_Dca000587;gene-MA16_Dca000590;gene-MA16_Dca000586;gene-MA16_Dca000588;gene-MA16_Dca000596;gene-MA16_Dca000593
MSTRG.39320.1	gene-MA16_Dca013716;gene-MA16_Dca013715
MSTRG.24788.1	gene-MA16_Dca010430;gene-MA16_Dca010427;gene-MA16_Dca010428;gene-MA16_Dca010429
MSTRG.19155.6	gene-MA16_Dca014550;gene-MA16_Dca014551;gene-MA16_Dca014552
MSTRG.42023.4	gene-MA16_Dca020649;gene-MA16_Dca020647;gene-MA16_Dca020641;gene-MA16_Dca020650;gene-MA16_Dca020648;gene-MA16_Dca020646;gene-MA16_Dca020645;gene-MA16_Dca020651;gene-MA16_Dca020644;gene-MA16_Dca020643;gene-MA16_Dca020642
MSTRG.58248.1	gene-MA16_Dca025536;gene-MA16_Dca025538;gene-MA16_Dca025534;gene-MA16_Dca025537;gene-MA16_Dca025535
MSTRG.44487.1	gene-MA16_Dca019949;gene-MA16_Dca019945;gene-MA16_Dca019946;gene-MA16_Dca019947;gene-MA16_Dca019944;gene-MA16_Dca019948
MSTRG.52770.1	gene-MA16_Dca010823;gene-MA16_Dca010828;gene-MA16_Dca010825;gene-MA16_Dca010829;gene-MA16_Dca010827;gene-MA16_Dca010824
MSTRG.39814.1	gene-MA16_Dca018965;gene-MA16_Dca018963;gene-MA16_Dca018957;gene-MA16_Dca018966;gene-MA16_Dca018964;gene-MA16_Dca018956;gene-MA16_Dca018958
MSTRG.64441.1	gene-MA16_Dca022335;gene-MA16_Dca022336;gene-MA16_Dca022332;gene-MA16_Dca022330;gene-MA16_Dca022333;gene-MA16_Dca022329;gene-MA16_Dca022331;gene-MA16_Dca022328;gene-MA16_Dca022334
MSTRG.38162.1	gene-MA16_Dca012266;gene-MA16_Dca012256;gene-MA16_Dca012254;gene-MA16_Dca012268;gene-MA16_Dca012259;gene-MA16_Dca012255;gene-MA16_Dca012264;gene-MA16_Dca012265;gene-MA16_Dca012267;gene-MA16_Dca012260;gene-MA16_Dca012257;gene-MA16_Dca012262;gene-MA16_Dca012261;gene-MA16_Dca012258;gene-MA16_Dca012263
MSTRG.70694.2	gene-MA16_Dca023269;gene-MA16_Dca023276;gene-MA16_Dca023271;gene-MA16_Dca023274;gene-MA16_Dca023270;gene-MA16_Dca023273;gene-MA16_Dca023272;gene-MA16_Dca023277
MSTRG.27494.1	gene-MA16_Dca020731;gene-MA16_Dca020726;gene-MA16_Dca020732;gene-MA16_Dca020733;gene-MA16_Dca020728;gene-MA16_Dca020729;gene-MA16_Dca020727;gene-MA16_Dca020730
MSTRG.36068.1	gene-MA16_Dca000143;gene-MA16_Dca000151;gene-MA16_Dca000144;gene-MA16_Dca000152;gene-MA16_Dca000148;gene-MA16_Dca000146;gene-MA16_Dca000153;gene-MA16_Dca000141;gene-MA16_Dca000149;gene-MA16_Dca000142;gene-MA16_Dca000150;gene-MA16_Dca000145
MSTRG.48517.1	gene-MA16_Dca007487;gene-MA16_Dca007486;gene-MA16_Dca007485
MSTRG.54678.1	gene-MA16_Dca017136
MSTRG.36730.1	gene-MA16_Dca000551;gene-MA16_Dca000547;gene-MA16_Dca000548;gene-MA16_Dca000545;gene-MA16_Dca000544;gene-MA16_Dca000543;gene-MA16_Dca000550;gene-MA16_Dca000554;gene-MA16_Dca000553;gene-MA16_Dca000546;gene-MA16_Dca000552;gene-MA16_Dca000555
MSTRG.25582.1	gene-MA16_Dca023405;gene-MA16_Dca023404;gene-MA16_Dca023400;gene-MA16_Dca023398;gene-MA16_Dca023401;gene-MA16_Dca023402;gene-MA16_Dca023397;gene-MA16_Dca023403;gene-MA16_Dca023399
MSTRG.60582.1	gene-MA16_Dca014451;gene-MA16_Dca014447;gene-MA16_Dca014448;gene-MA16_Dca014452;gene-MA16_Dca014449;gene-MA16_Dca014455;gene-MA16_Dca014450;gene-MA16_Dca014453;gene-MA16_Dca014454
MSTRG.23380.1	gene-MA16_Dca002068;gene-MA16_Dca002064;gene-MA16_Dca002071;gene-MA16_Dca002072;gene-MA16_Dca002066;gene-MA16_Dca002070;gene-MA16_Dca002074;gene-MA16_Dca002073;gene-MA16_Dca002065;gene-MA16_Dca002067
MSTRG.37753.1	gene-MA16_Dca018866;gene-MA16_Dca018867;gene-MA16_Dca018869
MSTRG.64725.3	gene-MA16_Dca012667;gene-MA16_Dca012668
MSTRG.63142.2	gene-MA16_Dca023610;gene-MA16_Dca023609
MSTRG.65246.2	gene-MA16_Dca015130;gene-MA16_Dca015132;gene-MA16_Dca015133;gene-MA16_Dca015134;gene-MA16_Dca015131
MSTRG.48974.2	gene-MA16_Dca007425;gene-MA16_Dca007426;gene-MA16_Dca007427
MSTRG.51865.1	gene-MA16_Dca007224;gene-MA16_Dca007227;gene-MA16_Dca007228;gene-MA16_Dca007225
MSTRG.25893.2	gene-MA16_Dca008191;gene-MA16_Dca008194;gene-MA16_Dca008195;gene-MA16_Dca008192;gene-MA16_Dca008198;gene-MA16_Dca008193;gene-MA16_Dca008197;gene-MA16_Dca008196;gene-MA16_Dca008190
MSTRG.33451.1	gene-MA16_Dca025820;gene-MA16_Dca025821;gene-MA16_Dca025819;gene-MA16_Dca025818;gene-MA16_Dca025822
MSTRG.35884.21	gene-MA16_Dca000042;gene-MA16_Dca000044;gene-MA16_Dca000040;gene-MA16_Dca000041;gene-MA16_Dca000038;gene-MA16_Dca000043;gene-MA16_Dca000045;gene-MA16_Dca000037;gene-MA16_Dca000039
MSTRG.65201.1	gene-MA16_Dca015114;gene-MA16_Dca015110;gene-MA16_Dca015118;gene-MA16_Dca015112;gene-MA16_Dca015115;gene-MA16_Dca015117;gene-MA16_Dca015113;gene-MA16_Dca015116;gene-MA16_Dca015111;gene-MA16_Dca015109;gene-MA16_Dca015119
MSTRG.25013.1	gene-MA16_Dca022277;gene-MA16_Dca022279;gene-MA16_Dca022275;gene-MA16_Dca022278;gene-MA16_Dca022276
MSTRG.47518.2	gene-MA16_Dca008097;gene-MA16_Dca008099;gene-MA16_Dca008098;gene-MA16_Dca008094;gene-MA16_Dca008095;gene-MA16_Dca008100;gene-MA16_Dca008096
MSTRG.60703.5	gene-MA16_Dca014141;gene-MA16_Dca014136;gene-MA16_Dca014133;gene-MA16_Dca014129;gene-MA16_Dca014134;gene-MA16_Dca014137;gene-MA16_Dca014135;gene-MA16_Dca014130;gene-MA16_Dca014131;gene-MA16_Dca014139;gene-MA16_Dca014140;gene-MA16_Dca014138;gene-MA16_Dca014132
MSTRG.68903.1	gene-MA16_Dca025325;gene-MA16_Dca025323;gene-MA16_Dca025321;gene-MA16_Dca025320;gene-MA16_Dca025318;gene-MA16_Dca025322;gene-MA16_Dca025319;gene-MA16_Dca025324
MSTRG.45430.1	gene-MA16_Dca003533;gene-MA16_Dca003532;gene-MA16_Dca003534;gene-MA16_Dca003531;gene-MA16_Dca003535
MSTRG.58555.1	gene-MA16_Dca018324;gene-MA16_Dca018322;gene-MA16_Dca018323
MSTRG.31377.2	gene-MA16_Dca004116;gene-MA16_Dca004113;gene-MA16_Dca004115;gene-MA16_Dca004111;gene-MA16_Dca004112;gene-MA16_Dca004118;gene-MA16_Dca004117;gene-MA16_Dca004114
MSTRG.56211.3	gene-MA16_Dca002513;gene-MA16_Dca002511;gene-MA16_Dca002515;gene-MA16_Dca002518;gene-MA16_Dca002516;gene-MA16_Dca002514;gene-MA16_Dca002512;gene-MA16_Dca002519;gene-MA16_Dca002517
MSTRG.23377.1	gene-MA16_Dca002073;gene-MA16_Dca002065;gene-MA16_Dca002067;gene-MA16_Dca002064;gene-MA16_Dca002071;gene-MA16_Dca002072;gene-MA16_Dca002066;gene-MA16_Dca002070;gene-MA16_Dca002069
MSTRG.29536.1	gene-MA16_Dca006098;gene-MA16_Dca006095;gene-MA16_Dca006099;gene-MA16_Dca006096;gene-MA16_Dca006094;gene-MA16_Dca006097
MSTRG.21620.2	gene-MA16_Dca022144
MSTRG.62414.3	gene-MA16_Dca009130;gene-MA16_Dca009125;gene-MA16_Dca009124;gene-MA16_Dca009123;gene-MA16_Dca009126;gene-MA16_Dca009127;gene-MA16_Dca009129;gene-MA16_Dca009128
MSTRG.38167.1	gene-MA16_Dca012270;gene-MA16_Dca012266;gene-MA16_Dca012259;gene-MA16_Dca012268;gene-MA16_Dca012267;gene-MA16_Dca012265;gene-MA16_Dca012264;gene-MA16_Dca012269;gene-MA16_Dca012263;gene-MA16_Dca012258;gene-MA16_Dca012261;gene-MA16_Dca012262;gene-MA16_Dca012271;gene-MA16_Dca012257;gene-MA16_Dca012260
MSTRG.57148.4	gene-MA16_Dca020830;gene-MA16_Dca020829;gene-MA16_Dca020828;gene-MA16_Dca020831
MSTRG.50026.1	gene-MA16_Dca006722;gene-MA16_Dca006723;gene-MA16_Dca006720;gene-MA16_Dca006717;gene-MA16_Dca006718;gene-MA16_Dca006721
MSTRG.25680.3	gene-MA16_Dca017663;gene-MA16_Dca017662;gene-MA16_Dca017661;gene-MA16_Dca017658;gene-MA16_Dca017660
MSTRG.60956.3	gene-MA16_Dca024091;gene-MA16_Dca024093;gene-MA16_Dca024090
MSTRG.62766.1	gene-MA16_Dca015754;gene-MA16_Dca015755
MSTRG.20241.5	gene-MA16_Dca009832;gene-MA16_Dca009818;gene-MA16_Dca009821;gene-MA16_Dca009824;gene-MA16_Dca009830;gene-MA16_Dca009829;gene-MA16_Dca009819;gene-MA16_Dca009822;gene-MA16_Dca009823;gene-MA16_Dca009826;gene-MA16_Dca009820;gene-MA16_Dca009831;gene-MA16_Dca009828;gene-MA16_Dca009825;gene-MA16_Dca009827
MSTRG.30138.1	gene-MA16_Dca017517;gene-MA16_Dca017514;gene-MA16_Dca017516;gene-MA16_Dca017515;gene-MA16_Dca017513
MSTRG.40580.1	gene-MA16_Dca001112;gene-MA16_Dca001116;gene-MA16_Dca001113;gene-MA16_Dca001117;gene-MA16_Dca001115
MSTRG.43297.1	gene-MA16_Dca016093;gene-MA16_Dca016096;gene-MA16_Dca016094;gene-MA16_Dca016095;gene-MA16_Dca016097
MSTRG.65325.1	gene-MA16_Dca008381;gene-MA16_Dca008386;gene-MA16_Dca008387;gene-MA16_Dca008385;gene-MA16_Dca008382;gene-MA16_Dca008383;gene-MA16_Dca008384;gene-MA16_Dca008380
MSTRG.31172.1	gene-MA16_Dca003963;gene-MA16_Dca003966;gene-MA16_Dca003964;gene-MA16_Dca003965;gene-MA16_Dca003962;gene-MA16_Dca003961;gene-MA16_Dca003960;gene-MA16_Dca003969;gene-MA16_Dca003968;gene-MA16_Dca003967;gene-MA16_Dca003959
MSTRG.56789.1	gene-MA16_Dca014228;gene-MA16_Dca014234;gene-MA16_Dca014235;gene-MA16_Dca014236;gene-MA16_Dca014232;gene-MA16_Dca014229;gene-MA16_Dca014233;gene-MA16_Dca014231
MSTRG.20044.1	gene-MA16_Dca023599;gene-MA16_Dca023593;gene-MA16_Dca023594;gene-MA16_Dca023598;gene-MA16_Dca023597;gene-MA16_Dca023596;gene-MA16_Dca023595;gene-MA16_Dca023592
MSTRG.59709.1	gene-MA16_Dca015961;gene-MA16_Dca015964;gene-MA16_Dca015962;gene-MA16_Dca015966;gene-MA16_Dca015963;gene-MA16_Dca015960
MSTRG.71087.3	gene-MA16_Dca015436;gene-MA16_Dca015437;gene-MA16_Dca015441;gene-MA16_Dca015439;gene-MA16_Dca015442;gene-MA16_Dca015440;gene-MA16_Dca015438
MSTRG.62413.1	gene-MA16_Dca009124;gene-MA16_Dca009129;gene-MA16_Dca009128;gene-MA16_Dca009123;gene-MA16_Dca009130;gene-MA16_Dca009127;gene-MA16_Dca009125
MSTRG.59605.1	gene-MA16_Dca024411;gene-MA16_Dca024410
MSTRG.40790.2	gene-MA16_Dca001240;gene-MA16_Dca001241;gene-MA16_Dca001236;gene-MA16_Dca001235;gene-MA16_Dca001238;gene-MA16_Dca001242;gene-MA16_Dca001239;gene-MA16_Dca001246;gene-MA16_Dca001244;gene-MA16_Dca001234;gene-MA16_Dca001243;gene-MA16_Dca001245;gene-MA16_Dca001237
MSTRG.66440.1	gene-MA16_Dca026561;gene-MA16_Dca026562;gene-MA16_Dca026560
MSTRG.51611.1	gene-MA16_Dca004505;gene-MA16_Dca004504;gene-MA16_Dca004532
MSTRG.41003.1	gene-MA16_Dca001359;gene-MA16_Dca001358;gene-MA16_Dca001356;gene-MA16_Dca001360;gene-MA16_Dca001357;gene-MA16_Dca001361;gene-MA16_Dca001362;gene-MA16_Dca001355
MSTRG.67695.1	gene-MA16_Dca010035;gene-MA16_Dca010036;gene-MA16_Dca010042;gene-MA16_Dca010039;gene-MA16_Dca010043;gene-MA16_Dca010033;gene-MA16_Dca010034;gene-MA16_Dca010040;gene-MA16_Dca010038;gene-MA16_Dca010041;gene-MA16_Dca010031;gene-MA16_Dca010032
MSTRG.35672.2	gene-MA16_Dca024261;gene-MA16_Dca024262
MSTRG.34532.3	gene-MA16_Dca005846;gene-MA16_Dca005847;gene-MA16_Dca005849;gene-MA16_Dca005848;gene-MA16_Dca005843;gene-MA16_Dca005845;gene-MA16_Dca005844
MSTRG.68585.6	gene-MA16_Dca024216;gene-MA16_Dca024215;gene-MA16_Dca024214;gene-MA16_Dca024213
MSTRG.21891.1	gene-MA16_Dca020819;gene-MA16_Dca020821;gene-MA16_Dca020820;gene-MA16_Dca020818;gene-MA16_Dca020814;gene-MA16_Dca020817;gene-MA16_Dca020822;gene-MA16_Dca020811;gene-MA16_Dca020812;gene-MA16_Dca020813;gene-MA16_Dca020815;gene-MA16_Dca020816;gene-MA16_Dca020810
MSTRG.38025.1	gene-MA16_Dca027053;gene-MA16_Dca027051;gene-MA16_Dca027054;gene-MA16_Dca027056;gene-MA16_Dca027055;gene-MA16_Dca027052
MSTRG.52875.1	gene-MA16_Dca012521;gene-MA16_Dca012524;gene-MA16_Dca012525;gene-MA16_Dca012526;gene-MA16_Dca012527
MSTRG.28335.1	gene-MA16_Dca021867;gene-MA16_Dca021866;gene-MA16_Dca021863;gene-MA16_Dca021860;gene-MA16_Dca021864;gene-MA16_Dca021861;gene-MA16_Dca021862;gene-MA16_Dca021865;gene-MA16_Dca021858;gene-MA16_Dca021859
MSTRG.49818.5	gene-MA16_Dca006275;gene-MA16_Dca006276;gene-MA16_Dca006273;gene-MA16_Dca006272;gene-MA16_Dca006271;gene-MA16_Dca006277;gene-MA16_Dca006280;gene-MA16_Dca006279;gene-MA16_Dca006278;gene-MA16_Dca006274
MSTRG.24454.1	gene-MA16_Dca003290;gene-MA16_Dca003283;gene-MA16_Dca003291;gene-MA16_Dca003284;gene-MA16_Dca003289;gene-MA16_Dca003292;gene-MA16_Dca003285;gene-MA16_Dca003286;gene-MA16_Dca003288;gene-MA16_Dca003287
MSTRG.47098.1	gene-MA16_Dca013325;gene-MA16_Dca013326;gene-MA16_Dca013328;gene-MA16_Dca013331;gene-MA16_Dca013327;gene-MA16_Dca013329;gene-MA16_Dca013330;gene-MA16_Dca013322;gene-MA16_Dca013319;gene-MA16_Dca013320;gene-MA16_Dca013323;gene-MA16_Dca013321;gene-MA16_Dca013324
MSTRG.36866.1	gene-MA16_Dca000656;gene-MA16_Dca000657;gene-MA16_Dca000650;gene-MA16_Dca000649;gene-MA16_Dca000653;gene-MA16_Dca000652;gene-MA16_Dca000651;gene-MA16_Dca000654;gene-MA16_Dca000648;gene-MA16_Dca000655
MSTRG.22990.1	gene-MA16_Dca001869;gene-MA16_Dca001868
MSTRG.22081.1	gene-MA16_Dca010843;gene-MA16_Dca010842
MSTRG.49818.2	gene-MA16_Dca006278;gene-MA16_Dca006274;gene-MA16_Dca006277;gene-MA16_Dca006279;gene-MA16_Dca006280;gene-MA16_Dca006271;gene-MA16_Dca006272;gene-MA16_Dca006270;gene-MA16_Dca006273;gene-MA16_Dca006275;gene-MA16_Dca006276
MSTRG.56725.1	gene-MA16_Dca014200;gene-MA16_Dca014199;gene-MA16_Dca014202;gene-MA16_Dca014197;gene-MA16_Dca014203;gene-MA16_Dca014201
MSTRG.59852.4	gene-MA16_Dca018716;gene-MA16_Dca018717
MSTRG.73811.1	gene-MA16_Dca027862
MSTRG.21540.1	gene-MA16_Dca017831;gene-MA16_Dca017837;gene-MA16_Dca017830;gene-MA16_Dca017829;gene-MA16_Dca017838;gene-MA16_Dca017840;gene-MA16_Dca017832;gene-MA16_Dca017834;gene-MA16_Dca017836;gene-MA16_Dca017833;gene-MA16_Dca017839
MSTRG.40998.2	gene-MA16_Dca001359;gene-MA16_Dca001358;gene-MA16_Dca001355;gene-MA16_Dca001357;gene-MA16_Dca001360;gene-MA16_Dca001356;gene-MA16_Dca001361
MSTRG.48780.2	gene-MA16_Dca013645;gene-MA16_Dca013641;gene-MA16_Dca013644;gene-MA16_Dca013640;gene-MA16_Dca013646;gene-MA16_Dca013638;gene-MA16_Dca013639;gene-MA16_Dca013637;gene-MA16_Dca013643
MSTRG.26314.1	gene-MA16_Dca002680;gene-MA16_Dca002674;gene-MA16_Dca002676;gene-MA16_Dca002679;gene-MA16_Dca002677;gene-MA16_Dca002681;gene-MA16_Dca002673;gene-MA16_Dca002675;gene-MA16_Dca002678
MSTRG.69688.1	gene-MA16_Dca012145;gene-MA16_Dca012152;gene-MA16_Dca012149;gene-MA16_Dca012153;gene-MA16_Dca012148;gene-MA16_Dca012154;gene-MA16_Dca012146;gene-MA16_Dca012147
MSTRG.29786.1	gene-MA16_Dca006212;gene-MA16_Dca006210;gene-MA16_Dca006209;gene-MA16_Dca006214;gene-MA16_Dca006211;gene-MA16_Dca006208
MSTRG.70232.1	gene-MA16_Dca014992;gene-MA16_Dca014994;gene-MA16_Dca014995;gene-MA16_Dca014993
MSTRG.30128.2	gene-MA16_Dca017515;gene-MA16_Dca017516;gene-MA16_Dca017514;gene-MA16_Dca017513;gene-MA16_Dca017512
MSTRG.40849.2	gene-MA16_Dca001278;gene-MA16_Dca001281;gene-MA16_Dca001282;gene-MA16_Dca001283;gene-MA16_Dca001275;gene-MA16_Dca001280;gene-MA16_Dca001277;gene-MA16_Dca001279;gene-MA16_Dca001284;gene-MA16_Dca001274;gene-MA16_Dca001276
MSTRG.53277.4	gene-MA16_Dca008740;gene-MA16_Dca008743;gene-MA16_Dca008741;gene-MA16_Dca008744
MSTRG.72325.1	gene-MA16_Dca020240;gene-MA16_Dca020235;gene-MA16_Dca020239;gene-MA16_Dca020238;gene-MA16_Dca020236;gene-MA16_Dca020237
MSTRG.69801.1	gene-MA16_Dca023127;gene-MA16_Dca023126;gene-MA16_Dca023129;gene-MA16_Dca023128;gene-MA16_Dca023131;gene-MA16_Dca023130
MSTRG.28311.1	gene-MA16_Dca021852;gene-MA16_Dca021850;gene-MA16_Dca021853;gene-MA16_Dca021849;gene-MA16_Dca021848;gene-MA16_Dca021851;gene-MA16_Dca021845
MSTRG.52475.1	gene-MA16_Dca016254
MSTRG.35884.24	gene-MA16_Dca000042;gene-MA16_Dca000044;gene-MA16_Dca000040;gene-MA16_Dca000041;gene-MA16_Dca000038;gene-MA16_Dca000043;gene-MA16_Dca000045;gene-MA16_Dca000037;gene-MA16_Dca000039
MSTRG.69937.1	gene-MA16_Dca016066;gene-MA16_Dca016062;gene-MA16_Dca016061;gene-MA16_Dca016063;gene-MA16_Dca016059;gene-MA16_Dca016065;gene-MA16_Dca016064;gene-MA16_Dca016058
MSTRG.47237.1	gene-MA16_Dca009975;gene-MA16_Dca009976;gene-MA16_Dca009974
MSTRG.40433.1	gene-MA16_Dca001064;gene-MA16_Dca001059;gene-MA16_Dca001063;gene-MA16_Dca001065;gene-MA16_Dca001060;gene-MA16_Dca001061
MSTRG.73304.1	gene-MA16_Dca024852;gene-MA16_Dca024853;gene-MA16_Dca024854;gene-MA16_Dca024851;gene-MA16_Dca024846;gene-MA16_Dca024843;gene-MA16_Dca024842;gene-MA16_Dca024848;gene-MA16_Dca024845;gene-MA16_Dca024847;gene-MA16_Dca024850;gene-MA16_Dca024849;gene-MA16_Dca024844
MSTRG.47760.1	gene-MA16_Dca011005;gene-MA16_Dca011002;gene-MA16_Dca011007;gene-MA16_Dca011001;gene-MA16_Dca011009;gene-MA16_Dca011008;gene-MA16_Dca011006;gene-MA16_Dca011000;gene-MA16_Dca011003
MSTRG.32371.1	gene-MA16_Dca017408;gene-MA16_Dca017406;gene-MA16_Dca017404;gene-MA16_Dca017405
MSTRG.25522.2	gene-MA16_Dca019549;gene-MA16_Dca019547;gene-MA16_Dca019543;gene-MA16_Dca019546;gene-MA16_Dca019550;gene-MA16_Dca019551;gene-MA16_Dca019544;gene-MA16_Dca019548;gene-MA16_Dca019545;gene-MA16_Dca019552
MSTRG.35672.1	gene-MA16_Dca024261;gene-MA16_Dca024262
MSTRG.66163.1	gene-MA16_Dca007982;gene-MA16_Dca007970;gene-MA16_Dca007985;gene-MA16_Dca007977;gene-MA16_Dca007973;gene-MA16_Dca007976;gene-MA16_Dca007971;gene-MA16_Dca007978;gene-MA16_Dca007984;gene-MA16_Dca007979;gene-MA16_Dca007972;gene-MA16_Dca007983;gene-MA16_Dca007975
MSTRG.53075.3	gene-MA16_Dca025941;gene-MA16_Dca025960;gene-MA16_Dca025956;gene-MA16_Dca025953;gene-MA16_Dca025955;gene-MA16_Dca025957;gene-MA16_Dca025958;gene-MA16_Dca025959;gene-MA16_Dca025954
MSTRG.69319.1	gene-MA16_Dca020963;gene-MA16_Dca020966;gene-MA16_Dca020967;gene-MA16_Dca020965
MSTRG.52945.1	gene-MA16_Dca024435;gene-MA16_Dca024426;gene-MA16_Dca024429;gene-MA16_Dca024424;gene-MA16_Dca024434;gene-MA16_Dca024428;gene-MA16_Dca024423;gene-MA16_Dca024427;gene-MA16_Dca024433;gene-MA16_Dca024430;gene-MA16_Dca024432;gene-MA16_Dca024425;gene-MA16_Dca024431
MSTRG.32834.1	gene-MA16_Dca014004;gene-MA16_Dca014011;gene-MA16_Dca014009;gene-MA16_Dca014007;gene-MA16_Dca014008;gene-MA16_Dca014005;gene-MA16_Dca014010
MSTRG.37994.3	gene-MA16_Dca008955;gene-MA16_Dca008956;gene-MA16_Dca008954;gene-MA16_Dca008953;gene-MA16_Dca008951;gene-MA16_Dca008952
MSTRG.46909.1	gene-MA16_Dca020778;gene-MA16_Dca020766;gene-MA16_Dca020773;gene-MA16_Dca020768;gene-MA16_Dca020769;gene-MA16_Dca020775;gene-MA16_Dca020767;gene-MA16_Dca020772;gene-MA16_Dca020776;gene-MA16_Dca020771;gene-MA16_Dca020777;gene-MA16_Dca020770;gene-MA16_Dca020779
MSTRG.35890.1	gene-MA16_Dca000051;gene-MA16_Dca000043;gene-MA16_Dca000052;gene-MA16_Dca000045;gene-MA16_Dca000046;gene-MA16_Dca000044;gene-MA16_Dca000054;gene-MA16_Dca000047;gene-MA16_Dca000055;gene-MA16_Dca000053;gene-MA16_Dca000050;gene-MA16_Dca000049;gene-MA16_Dca000048
MSTRG.19341.1	gene-MA16_Dca019476;gene-MA16_Dca019481;gene-MA16_Dca019480;gene-MA16_Dca019479;gene-MA16_Dca019477;gene-MA16_Dca019478
MSTRG.35884.14	gene-MA16_Dca000035;gene-MA16_Dca000044;gene-MA16_Dca000042;gene-MA16_Dca000039;gene-MA16_Dca000037;gene-MA16_Dca000043;gene-MA16_Dca000038;gene-MA16_Dca000041;gene-MA16_Dca000040;gene-MA16_Dca000036
MSTRG.26540.1	gene-MA16_Dca002824;gene-MA16_Dca002814;gene-MA16_Dca002816;gene-MA16_Dca002817;gene-MA16_Dca002819;gene-MA16_Dca002820;gene-MA16_Dca002813;gene-MA16_Dca002822;gene-MA16_Dca002815;gene-MA16_Dca002812;gene-MA16_Dca002810;gene-MA16_Dca002821;gene-MA16_Dca002818;gene-MA16_Dca002823;gene-MA16_Dca002811
MSTRG.39983.1	gene-MA16_Dca019653;gene-MA16_Dca019644;gene-MA16_Dca019646;gene-MA16_Dca019654;gene-MA16_Dca019651;gene-MA16_Dca019652;gene-MA16_Dca019649;gene-MA16_Dca019645;gene-MA16_Dca019647;gene-MA16_Dca019648
MSTRG.34420.1	gene-MA16_Dca005770;gene-MA16_Dca005774;gene-MA16_Dca005771;gene-MA16_Dca005772;gene-MA16_Dca005773;gene-MA16_Dca005769;gene-MA16_Dca005768
MSTRG.51680.1	gene-MA16_Dca017741
MSTRG.65701.2	gene-MA16_Dca005157;gene-MA16_Dca005152;gene-MA16_Dca005158;gene-MA16_Dca005151;gene-MA16_Dca005153;gene-MA16_Dca005156;gene-MA16_Dca005154;gene-MA16_Dca005155
MSTRG.47668.1	gene-MA16_Dca019977;gene-MA16_Dca019975;gene-MA16_Dca019978;gene-MA16_Dca019979
MSTRG.63473.2	gene-MA16_Dca024415;gene-MA16_Dca024414;gene-MA16_Dca024413
MSTRG.73219.1	gene-MA16_Dca014844;gene-MA16_Dca014847;gene-MA16_Dca014841;gene-MA16_Dca014846;gene-MA16_Dca014848;gene-MA16_Dca014842;gene-MA16_Dca014845
MSTRG.28209.1	gene-MA16_Dca020672;gene-MA16_Dca020670;gene-MA16_Dca020669
MSTRG.35092.1	gene-MA16_Dca025101;gene-MA16_Dca025100;gene-MA16_Dca025099
MSTRG.63808.13	gene-MA16_Dca015957;gene-MA16_Dca015952;gene-MA16_Dca015953;gene-MA16_Dca015950;gene-MA16_Dca015956;gene-MA16_Dca015951;gene-MA16_Dca015954;gene-MA16_Dca015955;gene-MA16_Dca015948;gene-MA16_Dca015949
MSTRG.38492.1	gene-MA16_Dca011595;gene-MA16_Dca011591;gene-MA16_Dca011596;gene-MA16_Dca011592;gene-MA16_Dca011590;gene-MA16_Dca011589;gene-MA16_Dca011593;gene-MA16_Dca011594;gene-MA16_Dca011588
MSTRG.52955.1	gene-MA16_Dca024434;gene-MA16_Dca024437;gene-MA16_Dca024438;gene-MA16_Dca024441;gene-MA16_Dca024433;gene-MA16_Dca024432;gene-MA16_Dca024439;gene-MA16_Dca024440;gene-MA16_Dca024435
MSTRG.65396.1	gene-MA16_Dca008428;gene-MA16_Dca008432;gene-MA16_Dca008422;gene-MA16_Dca008420;gene-MA16_Dca008427;gene-MA16_Dca008429;gene-MA16_Dca008424;gene-MA16_Dca008421;gene-MA16_Dca008430;gene-MA16_Dca008431;gene-MA16_Dca008433;gene-MA16_Dca008423;gene-MA16_Dca008425
MSTRG.30148.2	gene-MA16_Dca017522
MSTRG.67742.2	gene-MA16_Dca024982;gene-MA16_Dca024984;gene-MA16_Dca024980;gene-MA16_Dca024989;gene-MA16_Dca024988;gene-MA16_Dca024981;gene-MA16_Dca024979;gene-MA16_Dca024983;gene-MA16_Dca024985;gene-MA16_Dca024987
MSTRG.47779.1	gene-MA16_Dca011017;gene-MA16_Dca011018;gene-MA16_Dca011015;gene-MA16_Dca011013;gene-MA16_Dca011019;gene-MA16_Dca011014;gene-MA16_Dca011012
MSTRG.22972.3	gene-MA16_Dca001865;gene-MA16_Dca001866;gene-MA16_Dca001868;gene-MA16_Dca001867;gene-MA16_Dca001864
MSTRG.40129.1	gene-MA16_Dca013233;gene-MA16_Dca013230;gene-MA16_Dca013228;gene-MA16_Dca013227;gene-MA16_Dca013231;gene-MA16_Dca013229;gene-MA16_Dca013234;gene-MA16_Dca013232
MSTRG.52318.1	gene-MA16_Dca017054;gene-MA16_Dca017055;gene-MA16_Dca017051;gene-MA16_Dca017053;gene-MA16_Dca017052
MSTRG.58863.1	gene-MA16_Dca013787;gene-MA16_Dca013783;gene-MA16_Dca013785;gene-MA16_Dca013784
MSTRG.51907.1	gene-MA16_Dca007243;gene-MA16_Dca007249;gene-MA16_Dca007245;gene-MA16_Dca007248;gene-MA16_Dca007246;gene-MA16_Dca007247;gene-MA16_Dca007241;gene-MA16_Dca007244;gene-MA16_Dca007242
MSTRG.74332.2	gene-MA16_Dca027681
MSTRG.52963.1	gene-MA16_Dca024439;gene-MA16_Dca024441;gene-MA16_Dca024444;gene-MA16_Dca024440;gene-MA16_Dca024442
MSTRG.73662.3	gene-MA16_Dca027535
MSTRG.48398.6	gene-MA16_Dca024086;gene-MA16_Dca024087
MSTRG.73689.2	gene-MA16_Dca027230
MSTRG.62998.3	gene-MA16_Dca024138;gene-MA16_Dca024137;gene-MA16_Dca024139;gene-MA16_Dca024141;gene-MA16_Dca024142;gene-MA16_Dca024140
MSTRG.41140.8	gene-MA16_Dca001453;gene-MA16_Dca001452;gene-MA16_Dca001445;gene-MA16_Dca001450;gene-MA16_Dca001448;gene-MA16_Dca001451;gene-MA16_Dca001444;gene-MA16_Dca001439;gene-MA16_Dca001443;gene-MA16_Dca001446;gene-MA16_Dca001447;gene-MA16_Dca001440;gene-MA16_Dca001442;gene-MA16_Dca001441
MSTRG.20143.1	gene-MA16_Dca025735;gene-MA16_Dca025734
MSTRG.46816.2	gene-MA16_Dca012007;gene-MA16_Dca011999;gene-MA16_Dca012008;gene-MA16_Dca011998;gene-MA16_Dca012004;gene-MA16_Dca012003;gene-MA16_Dca012009;gene-MA16_Dca012010;gene-MA16_Dca012006;gene-MA16_Dca012005;gene-MA16_Dca012000;gene-MA16_Dca012001
MSTRG.51813.1	gene-MA16_Dca007205;gene-MA16_Dca007206;gene-MA16_Dca007208;gene-MA16_Dca007207;gene-MA16_Dca007209;gene-MA16_Dca007204
MSTRG.68182.1	gene-MA16_Dca024272;gene-MA16_Dca024271;gene-MA16_Dca024273
MSTRG.35434.1	gene-MA16_Dca018774;gene-MA16_Dca018775;gene-MA16_Dca018772;gene-MA16_Dca018769;gene-MA16_Dca018771;gene-MA16_Dca018770
MSTRG.54568.1	gene-MA16_Dca027298;gene-MA16_Dca027300;gene-MA16_Dca027299
MSTRG.67437.1	gene-MA16_Dca022431;gene-MA16_Dca022424;gene-MA16_Dca022423;gene-MA16_Dca022428;gene-MA16_Dca022425;gene-MA16_Dca022427;gene-MA16_Dca022426;gene-MA16_Dca022430;gene-MA16_Dca022429;gene-MA16_Dca022432
MSTRG.59679.1	gene-MA16_Dca021246;gene-MA16_Dca021250;gene-MA16_Dca021248;gene-MA16_Dca021251;gene-MA16_Dca021249;gene-MA16_Dca021253;gene-MA16_Dca021254;gene-MA16_Dca021252
MSTRG.39757.3	gene-MA16_Dca026285;gene-MA16_Dca026284;gene-MA16_Dca026286;gene-MA16_Dca026287;gene-MA16_Dca026281
MSTRG.22561.1	gene-MA16_Dca013337;gene-MA16_Dca013336;gene-MA16_Dca013334;gene-MA16_Dca013338
MSTRG.68758.4	gene-MA16_Dca016577;gene-MA16_Dca016580;gene-MA16_Dca016576;gene-MA16_Dca016581;gene-MA16_Dca016578;gene-MA16_Dca016582
MSTRG.73689.7	gene-MA16_Dca027230
MSTRG.68107.1	gene-MA16_Dca022816;gene-MA16_Dca022820;gene-MA16_Dca022821;gene-MA16_Dca022817;gene-MA16_Dca022819;gene-MA16_Dca022818
MSTRG.39319.1	gene-MA16_Dca013716;gene-MA16_Dca013715
MSTRG.44838.1	gene-MA16_Dca004839;gene-MA16_Dca004837;gene-MA16_Dca004840;gene-MA16_Dca004834;gene-MA16_Dca004835;gene-MA16_Dca004838;gene-MA16_Dca004833
MSTRG.55642.1	gene-MA16_Dca025258;gene-MA16_Dca025259;gene-MA16_Dca025257
MSTRG.22222.4	gene-MA16_Dca018443;gene-MA16_Dca018441;gene-MA16_Dca018444;gene-MA16_Dca018442
MSTRG.58161.2	gene-MA16_Dca027287;gene-MA16_Dca027288;gene-MA16_Dca027286
MSTRG.25558.1	gene-MA16_Dca019567;gene-MA16_Dca019564;gene-MA16_Dca019562;gene-MA16_Dca019563;gene-MA16_Dca019566
MSTRG.59852.3	gene-MA16_Dca018716
MSTRG.59852.1	gene-MA16_Dca018716
MSTRG.56154.3	gene-MA16_Dca002494;gene-MA16_Dca002490;gene-MA16_Dca002492;gene-MA16_Dca002493;gene-MA16_Dca002491
MSTRG.58026.1	gene-MA16_Dca022169;gene-MA16_Dca022170;gene-MA16_Dca022172
MSTRG.66822.4	gene-MA16_Dca010705;gene-MA16_Dca010699;gene-MA16_Dca010703;gene-MA16_Dca010707;gene-MA16_Dca010701;gene-MA16_Dca010706;gene-MA16_Dca010708;gene-MA16_Dca010700;gene-MA16_Dca010702;gene-MA16_Dca010704;gene-MA16_Dca010709
MSTRG.23484.2	gene-MA16_Dca002128;gene-MA16_Dca002126;gene-MA16_Dca002129;gene-MA16_Dca002127
MSTRG.61830.3	gene-MA16_Dca009511;gene-MA16_Dca009510;gene-MA16_Dca009513;gene-MA16_Dca009512;gene-MA16_Dca009509
MSTRG.55767.2	gene-MA16_Dca002254;gene-MA16_Dca002245;gene-MA16_Dca002250;gene-MA16_Dca002243;gene-MA16_Dca002244;gene-MA16_Dca002253;gene-MA16_Dca002255;gene-MA16_Dca002251;gene-MA16_Dca002252;gene-MA16_Dca002246;gene-MA16_Dca002242
MSTRG.49985.1	gene-MA16_Dca006700;gene-MA16_Dca006698;gene-MA16_Dca006701;gene-MA16_Dca006697;gene-MA16_Dca006702;gene-MA16_Dca006695;gene-MA16_Dca006696;gene-MA16_Dca006699
MSTRG.36354.2	gene-MA16_Dca000299;gene-MA16_Dca000300;gene-MA16_Dca000302;gene-MA16_Dca000301;gene-MA16_Dca000298
MSTRG.47079.1	gene-MA16_Dca013314;gene-MA16_Dca013315;gene-MA16_Dca013312;gene-MA16_Dca013313;gene-MA16_Dca013310;gene-MA16_Dca013308;gene-MA16_Dca013318;gene-MA16_Dca013317;gene-MA16_Dca013309;gene-MA16_Dca013316;gene-MA16_Dca013307
MSTRG.23122.1	gene-MA16_Dca001940;gene-MA16_Dca001933;gene-MA16_Dca001934;gene-MA16_Dca001938;gene-MA16_Dca001939;gene-MA16_Dca001936;gene-MA16_Dca001941;gene-MA16_Dca001937;gene-MA16_Dca001935
MSTRG.30939.1	gene-MA16_Dca003803;gene-MA16_Dca003806;gene-MA16_Dca003804;gene-MA16_Dca003807
MSTRG.44645.2	gene-MA16_Dca021186;gene-MA16_Dca021189;gene-MA16_Dca021182;gene-MA16_Dca021185;gene-MA16_Dca021190;gene-MA16_Dca021188;gene-MA16_Dca021187;gene-MA16_Dca021184;gene-MA16_Dca021183
MSTRG.47426.1	gene-MA16_Dca008064;gene-MA16_Dca008057;gene-MA16_Dca008058;gene-MA16_Dca008059;gene-MA16_Dca008056;gene-MA16_Dca008062;gene-MA16_Dca008063;gene-MA16_Dca008060;gene-MA16_Dca008065;gene-MA16_Dca008066
MSTRG.48752.2	gene-MA16_Dca016656;gene-MA16_Dca016652;gene-MA16_Dca016655;gene-MA16_Dca016653;gene-MA16_Dca016651;gene-MA16_Dca016654
MSTRG.61188.1	gene-MA16_Dca006906;gene-MA16_Dca006902;gene-MA16_Dca006907;gene-MA16_Dca006903;gene-MA16_Dca006904
MSTRG.52151.1	gene-MA16_Dca014819;gene-MA16_Dca014818;gene-MA16_Dca014817;gene-MA16_Dca014821;gene-MA16_Dca014820;gene-MA16_Dca014822
MSTRG.37463.2	gene-MA16_Dca014914;gene-MA16_Dca014912;gene-MA16_Dca014911;gene-MA16_Dca014910;gene-MA16_Dca014913;gene-MA16_Dca014917;gene-MA16_Dca014915;gene-MA16_Dca014916
MSTRG.50721.4	gene-MA16_Dca016324;gene-MA16_Dca016320;gene-MA16_Dca016322;gene-MA16_Dca016323;gene-MA16_Dca016321;gene-MA16_Dca016325
MSTRG.49572.1	gene-MA16_Dca020540;gene-MA16_Dca020539;gene-MA16_Dca020545;gene-MA16_Dca020542;gene-MA16_Dca020544;gene-MA16_Dca020547;gene-MA16_Dca020541;gene-MA16_Dca020543;gene-MA16_Dca020546
MSTRG.39804.1	gene-MA16_Dca018953;gene-MA16_Dca018954;gene-MA16_Dca018955
MSTRG.60745.7	gene-MA16_Dca014154;gene-MA16_Dca014146;gene-MA16_Dca014147;gene-MA16_Dca014149;gene-MA16_Dca014151;gene-MA16_Dca014150;gene-MA16_Dca014148;gene-MA16_Dca014153
MSTRG.58590.3	gene-MA16_Dca018343;gene-MA16_Dca018347;gene-MA16_Dca018342;gene-MA16_Dca018341;gene-MA16_Dca018346;gene-MA16_Dca018340;gene-MA16_Dca018344;gene-MA16_Dca018348;gene-MA16_Dca018339;gene-MA16_Dca018345
MSTRG.36435.1	gene-MA16_Dca000343;gene-MA16_Dca000346;gene-MA16_Dca000342;gene-MA16_Dca000341;gene-MA16_Dca000340;gene-MA16_Dca000339;gene-MA16_Dca000337;gene-MA16_Dca000338
MSTRG.40270.1	gene-MA16_Dca000975;gene-MA16_Dca000972;gene-MA16_Dca000981;gene-MA16_Dca000971;gene-MA16_Dca000973;gene-MA16_Dca000980;gene-MA16_Dca000974;gene-MA16_Dca000982
MSTRG.42055.1	gene-MA16_Dca015553;gene-MA16_Dca015547;gene-MA16_Dca015552;gene-MA16_Dca015554;gene-MA16_Dca015551;gene-MA16_Dca015548;gene-MA16_Dca015557;gene-MA16_Dca015555;gene-MA16_Dca015549;gene-MA16_Dca015558;gene-MA16_Dca015550
MSTRG.24690.1	gene-MA16_Dca003421;gene-MA16_Dca003416;gene-MA16_Dca003418;gene-MA16_Dca003408;gene-MA16_Dca003413;gene-MA16_Dca003412;gene-MA16_Dca003414;gene-MA16_Dca003409;gene-MA16_Dca003422;gene-MA16_Dca003415;gene-MA16_Dca003423;gene-MA16_Dca003411;gene-MA16_Dca003420;gene-MA16_Dca003424;gene-MA16_Dca003417;gene-MA16_Dca003419;gene-MA16_Dca003410
MSTRG.20701.1	gene-MA16_Dca008518;gene-MA16_Dca008517;gene-MA16_Dca008519;gene-MA16_Dca008520
MSTRG.22231.1	gene-MA16_Dca018449;gene-MA16_Dca018448;gene-MA16_Dca018447;gene-MA16_Dca018446
MSTRG.20197.2	gene-MA16_Dca009794;gene-MA16_Dca009796;gene-MA16_Dca009793;gene-MA16_Dca009801;gene-MA16_Dca009797;gene-MA16_Dca009800;gene-MA16_Dca009798;gene-MA16_Dca009795;gene-MA16_Dca009799
MSTRG.42545.1	gene-MA16_Dca005914;gene-MA16_Dca005915;gene-MA16_Dca005921;gene-MA16_Dca005916;gene-MA16_Dca005918;gene-MA16_Dca005919;gene-MA16_Dca005913;gene-MA16_Dca005920;gene-MA16_Dca005917
MSTRG.41140.2	gene-MA16_Dca001439;gene-MA16_Dca001443;gene-MA16_Dca001446;gene-MA16_Dca001442;gene-MA16_Dca001447;gene-MA16_Dca001440;gene-MA16_Dca001441;gene-MA16_Dca001453;gene-MA16_Dca001452;gene-MA16_Dca001450;gene-MA16_Dca001445;gene-MA16_Dca001448;gene-MA16_Dca001451;gene-MA16_Dca001444
MSTRG.24351.18	gene-MA16_Dca003231;gene-MA16_Dca003233;gene-MA16_Dca003225;gene-MA16_Dca003224;gene-MA16_Dca003228;gene-MA16_Dca003234;gene-MA16_Dca003223;gene-MA16_Dca003227;gene-MA16_Dca003232;gene-MA16_Dca003230;gene-MA16_Dca003226
MSTRG.65447.2	gene-MA16_Dca027674;gene-MA16_Dca027673
MSTRG.57183.1	gene-MA16_Dca016443;gene-MA16_Dca016447;gene-MA16_Dca016448;gene-MA16_Dca016445;gene-MA16_Dca016446;gene-MA16_Dca016442;gene-MA16_Dca016444
MSTRG.22312.1	gene-MA16_Dca010507;gene-MA16_Dca010511;gene-MA16_Dca010508;gene-MA16_Dca010512;gene-MA16_Dca010513;gene-MA16_Dca010510
MSTRG.62412.6	gene-MA16_Dca009126;gene-MA16_Dca009127;gene-MA16_Dca009128;gene-MA16_Dca009129;gene-MA16_Dca009130;gene-MA16_Dca009125;gene-MA16_Dca009124;gene-MA16_Dca009123
MSTRG.39800.5	gene-MA16_Dca018950;gene-MA16_Dca018949;gene-MA16_Dca018951
MSTRG.20025.8	gene-MA16_Dca023590;gene-MA16_Dca023589;gene-MA16_Dca023593;gene-MA16_Dca023587;gene-MA16_Dca023586;gene-MA16_Dca023591;gene-MA16_Dca023585;gene-MA16_Dca023592;gene-MA16_Dca023583;gene-MA16_Dca023584
MSTRG.56044.5	gene-MA16_Dca002430;gene-MA16_Dca002434;gene-MA16_Dca002433;gene-MA16_Dca002432
MSTRG.69123.2	gene-MA16_Dca026091;gene-MA16_Dca026090
MSTRG.58344.1	gene-MA16_Dca006967;gene-MA16_Dca006970;gene-MA16_Dca006964;gene-MA16_Dca006968;gene-MA16_Dca006969;gene-MA16_Dca006966;gene-MA16_Dca006965;gene-MA16_Dca006971
MSTRG.39386.1	gene-MA16_Dca018032;gene-MA16_Dca018026;gene-MA16_Dca018029;gene-MA16_Dca018030;gene-MA16_Dca018028;gene-MA16_Dca018031;gene-MA16_Dca018027
MSTRG.33711.3	gene-MA16_Dca012415;gene-MA16_Dca012406;gene-MA16_Dca012407;gene-MA16_Dca012409;gene-MA16_Dca012408;gene-MA16_Dca012411;gene-MA16_Dca012402;gene-MA16_Dca012405;gene-MA16_Dca012410;gene-MA16_Dca012414;gene-MA16_Dca012403;gene-MA16_Dca012404;gene-MA16_Dca012413;gene-MA16_Dca012412
MSTRG.46465.6	gene-MA16_Dca011858;gene-MA16_Dca011859;gene-MA16_Dca011852;gene-MA16_Dca011860;gene-MA16_Dca011853;gene-MA16_Dca011856;gene-MA16_Dca011851;gene-MA16_Dca011857;gene-MA16_Dca011855
MSTRG.37750.1	gene-MA16_Dca018863;gene-MA16_Dca018866;gene-MA16_Dca018868;gene-MA16_Dca018865;gene-MA16_Dca018864
MSTRG.49352.1	gene-MA16_Dca008567;gene-MA16_Dca008570;gene-MA16_Dca008569;gene-MA16_Dca008568
MSTRG.24773.2	gene-MA16_Dca010427;gene-MA16_Dca010426
MSTRG.38133.1	gene-MA16_Dca024449;gene-MA16_Dca024453;gene-MA16_Dca024450;gene-MA16_Dca024452
MSTRG.46177.1	gene-MA16_Dca020149;gene-MA16_Dca020154;gene-MA16_Dca020144;gene-MA16_Dca020150;gene-MA16_Dca020145;gene-MA16_Dca020152;gene-MA16_Dca020148;gene-MA16_Dca020147;gene-MA16_Dca020143;gene-MA16_Dca020146;gene-MA16_Dca020151;gene-MA16_Dca020153
MSTRG.29207.1	gene-MA16_Dca007758;gene-MA16_Dca007757;gene-MA16_Dca007760;gene-MA16_Dca007764;gene-MA16_Dca007762;gene-MA16_Dca007761;gene-MA16_Dca007767;gene-MA16_Dca007765;gene-MA16_Dca007766;gene-MA16_Dca007759
MSTRG.48055.1	gene-MA16_Dca017365;gene-MA16_Dca017362;gene-MA16_Dca017364;gene-MA16_Dca017361;gene-MA16_Dca017363
MSTRG.45500.2	gene-MA16_Dca003571;gene-MA16_Dca003584;gene-MA16_Dca003585;gene-MA16_Dca003572;gene-MA16_Dca003574;gene-MA16_Dca003581;gene-MA16_Dca003577;gene-MA16_Dca003582;gene-MA16_Dca003573;gene-MA16_Dca003578;gene-MA16_Dca003575;gene-MA16_Dca003579;gene-MA16_Dca003583;gene-MA16_Dca003580;gene-MA16_Dca003576
MSTRG.68580.1	gene-MA16_Dca026894
MSTRG.26579.1	gene-MA16_Dca002842;gene-MA16_Dca002845;gene-MA16_Dca002839;gene-MA16_Dca002843;gene-MA16_Dca002840;gene-MA16_Dca002844;gene-MA16_Dca002841
MSTRG.63384.1	gene-MA16_Dca013580;gene-MA16_Dca013581;gene-MA16_Dca013568;gene-MA16_Dca013571;gene-MA16_Dca013575;gene-MA16_Dca013574;gene-MA16_Dca013579;gene-MA16_Dca013584;gene-MA16_Dca013569;gene-MA16_Dca013578;gene-MA16_Dca013572;gene-MA16_Dca013573;gene-MA16_Dca013583;gene-MA16_Dca013570;gene-MA16_Dca013582;gene-MA16_Dca013577
MSTRG.30370.1	gene-MA16_Dca005343;gene-MA16_Dca005348;gene-MA16_Dca005342;gene-MA16_Dca005344;gene-MA16_Dca005345;gene-MA16_Dca005346
MSTRG.33442.1	gene-MA16_Dca025818;gene-MA16_Dca025819;gene-MA16_Dca025816;gene-MA16_Dca025820;gene-MA16_Dca025821;gene-MA16_Dca025815
MSTRG.31332.1	gene-MA16_Dca004077;gene-MA16_Dca004080;gene-MA16_Dca004081;gene-MA16_Dca004079;gene-MA16_Dca004076;gene-MA16_Dca004075
MSTRG.51448.1	gene-MA16_Dca004411;gene-MA16_Dca004410;gene-MA16_Dca004417;gene-MA16_Dca004412;gene-MA16_Dca004415;gene-MA16_Dca004409;gene-MA16_Dca004413;gene-MA16_Dca004414;gene-MA16_Dca004416
MSTRG.67681.1	gene-MA16_Dca010023;gene-MA16_Dca010031;gene-MA16_Dca010032;gene-MA16_Dca010030;gene-MA16_Dca010028;gene-MA16_Dca010029;gene-MA16_Dca010025;gene-MA16_Dca010027;gene-MA16_Dca010026;gene-MA16_Dca010024
MSTRG.31140.1	gene-MA16_Dca003930;gene-MA16_Dca003927;gene-MA16_Dca003935;gene-MA16_Dca003937;gene-MA16_Dca003934;gene-MA16_Dca003933;gene-MA16_Dca003929;gene-MA16_Dca003926;gene-MA16_Dca003936;gene-MA16_Dca003938;gene-MA16_Dca003932;gene-MA16_Dca003925;gene-MA16_Dca003931;gene-MA16_Dca003928
MSTRG.24763.3	gene-MA16_Dca010422;gene-MA16_Dca010425;gene-MA16_Dca010423;gene-MA16_Dca010424;gene-MA16_Dca010421;gene-MA16_Dca010420
MSTRG.40849.1	gene-MA16_Dca001279;gene-MA16_Dca001277;gene-MA16_Dca001280;gene-MA16_Dca001276;gene-MA16_Dca001284;gene-MA16_Dca001274;gene-MA16_Dca001282;gene-MA16_Dca001275;gene-MA16_Dca001283;gene-MA16_Dca001278;gene-MA16_Dca001281
MSTRG.40082.1	gene-MA16_Dca013208;gene-MA16_Dca013203;gene-MA16_Dca013207;gene-MA16_Dca013209;gene-MA16_Dca013205;gene-MA16_Dca013206;gene-MA16_Dca013204
MSTRG.60593.1	gene-MA16_Dca014466;gene-MA16_Dca014463;gene-MA16_Dca014468;gene-MA16_Dca014464;gene-MA16_Dca014465;gene-MA16_Dca014470;gene-MA16_Dca014467;gene-MA16_Dca014461;gene-MA16_Dca014462;gene-MA16_Dca014469
MSTRG.37048.1	gene-MA16_Dca000773;gene-MA16_Dca000778;gene-MA16_Dca000777;gene-MA16_Dca000776;gene-MA16_Dca000774;gene-MA16_Dca000775
MSTRG.69688.6	gene-MA16_Dca012150;gene-MA16_Dca012147;gene-MA16_Dca012151;gene-MA16_Dca012146;gene-MA16_Dca012154;gene-MA16_Dca012148;gene-MA16_Dca012152;gene-MA16_Dca012149;gene-MA16_Dca012153;gene-MA16_Dca012145
MSTRG.26787.1	gene-MA16_Dca003001;gene-MA16_Dca002999;gene-MA16_Dca002998;gene-MA16_Dca003000;gene-MA16_Dca003003;gene-MA16_Dca002997;gene-MA16_Dca003002
MSTRG.49173.1	gene-MA16_Dca010169;gene-MA16_Dca010167;gene-MA16_Dca010170;gene-MA16_Dca010166;gene-MA16_Dca010171;gene-MA16_Dca010168
MSTRG.56777.1	gene-MA16_Dca014225;gene-MA16_Dca014223;gene-MA16_Dca014221;gene-MA16_Dca014219;gene-MA16_Dca014220;gene-MA16_Dca014228;gene-MA16_Dca014227;gene-MA16_Dca014222;gene-MA16_Dca014226;gene-MA16_Dca014218
MSTRG.22825.1	gene-MA16_Dca001811;gene-MA16_Dca001807;gene-MA16_Dca001803;gene-MA16_Dca001812;gene-MA16_Dca001809;gene-MA16_Dca001805;gene-MA16_Dca001810;gene-MA16_Dca001804;gene-MA16_Dca001808;gene-MA16_Dca001806
MSTRG.29338.1	gene-MA16_Dca009496;gene-MA16_Dca009499;gene-MA16_Dca009501;gene-MA16_Dca009502;gene-MA16_Dca009497;gene-MA16_Dca009498;gene-MA16_Dca009495
MSTRG.64491.1	gene-MA16_Dca019938;gene-MA16_Dca019940;gene-MA16_Dca019937;gene-MA16_Dca019942;gene-MA16_Dca019941;gene-MA16_Dca019939
MSTRG.45045.4	gene-MA16_Dca004949;gene-MA16_Dca004943;gene-MA16_Dca004948;gene-MA16_Dca004946;gene-MA16_Dca004950;gene-MA16_Dca004945;gene-MA16_Dca004944;gene-MA16_Dca004947
MSTRG.37338.3	gene-MA16_Dca000939;gene-MA16_Dca000937
MSTRG.60745.2	gene-MA16_Dca014146;gene-MA16_Dca014154;gene-MA16_Dca014147;gene-MA16_Dca014149;gene-MA16_Dca014151;gene-MA16_Dca014150;gene-MA16_Dca014155;gene-MA16_Dca014148;gene-MA16_Dca014153
MSTRG.70091.3	gene-MA16_Dca023173;gene-MA16_Dca023179;gene-MA16_Dca023178;gene-MA16_Dca023175;gene-MA16_Dca023172;gene-MA16_Dca023177;gene-MA16_Dca023176;gene-MA16_Dca023171
MSTRG.51905.2	gene-MA16_Dca007246;gene-MA16_Dca007247;gene-MA16_Dca007242;gene-MA16_Dca007241;gene-MA16_Dca007244;gene-MA16_Dca007243;gene-MA16_Dca007240;gene-MA16_Dca007249;gene-MA16_Dca007245;gene-MA16_Dca007248
MSTRG.27596.2	gene-MA16_Dca018466
MSTRG.47748.1	gene-MA16_Dca010992;gene-MA16_Dca010993;gene-MA16_Dca010998;gene-MA16_Dca010995;gene-MA16_Dca010997;gene-MA16_Dca010994;gene-MA16_Dca010996;gene-MA16_Dca010990;gene-MA16_Dca010991
MSTRG.37500.1	gene-MA16_Dca011109;gene-MA16_Dca011113;gene-MA16_Dca011106;gene-MA16_Dca011108;gene-MA16_Dca011114;gene-MA16_Dca011115;gene-MA16_Dca011112;gene-MA16_Dca011110;gene-MA16_Dca011107;gene-MA16_Dca011111
MSTRG.67587.1	gene-MA16_Dca009979;gene-MA16_Dca009983;gene-MA16_Dca009982;gene-MA16_Dca009985;gene-MA16_Dca009984;gene-MA16_Dca009981;gene-MA16_Dca009980
MSTRG.70684.1	gene-MA16_Dca023265;gene-MA16_Dca023266;gene-MA16_Dca023268;gene-MA16_Dca023269;gene-MA16_Dca023270;gene-MA16_Dca023264;gene-MA16_Dca023274;gene-MA16_Dca023271;gene-MA16_Dca023275;gene-MA16_Dca023272;gene-MA16_Dca023267;gene-MA16_Dca023273
MSTRG.34438.3	gene-MA16_Dca005782;gene-MA16_Dca005787;gene-MA16_Dca005786;gene-MA16_Dca005785;gene-MA16_Dca005789;gene-MA16_Dca005788;gene-MA16_Dca005790;gene-MA16_Dca005792;gene-MA16_Dca005783;gene-MA16_Dca005791
MSTRG.33823.1	gene-MA16_Dca011659;gene-MA16_Dca011658;gene-MA16_Dca011661;gene-MA16_Dca011664;gene-MA16_Dca011656;gene-MA16_Dca011662;gene-MA16_Dca011663;gene-MA16_Dca011660
MSTRG.29610.1	gene-MA16_Dca006117;gene-MA16_Dca006119
MSTRG.37714.1	gene-MA16_Dca018843;gene-MA16_Dca018842
MSTRG.30926.1	gene-MA16_Dca023421;gene-MA16_Dca023415;gene-MA16_Dca023420;gene-MA16_Dca023418;gene-MA16_Dca023416;gene-MA16_Dca023417
MSTRG.38530.1	gene-MA16_Dca011613;gene-MA16_Dca011618;gene-MA16_Dca011615;gene-MA16_Dca011617;gene-MA16_Dca011614
MSTRG.57777.1	gene-MA16_Dca026263;gene-MA16_Dca026262;gene-MA16_Dca026265;gene-MA16_Dca026266;gene-MA16_Dca026264;gene-MA16_Dca026268;gene-MA16_Dca026267
MSTRG.69306.1	gene-MA16_Dca020956;gene-MA16_Dca020957;gene-MA16_Dca020958
MSTRG.53323.1	gene-MA16_Dca008756;gene-MA16_Dca008754;gene-MA16_Dca008755;gene-MA16_Dca008759;gene-MA16_Dca008762;gene-MA16_Dca008752;gene-MA16_Dca008753;gene-MA16_Dca008757;gene-MA16_Dca008761;gene-MA16_Dca008760;gene-MA16_Dca008758
MSTRG.39800.6	gene-MA16_Dca018950;gene-MA16_Dca018951;gene-MA16_Dca018949
MSTRG.41961.1	gene-MA16_Dca019532;gene-MA16_Dca019529;gene-MA16_Dca019528;gene-MA16_Dca019533;gene-MA16_Dca019530;gene-MA16_Dca019534
MSTRG.45724.3	gene-MA16_Dca003701;gene-MA16_Dca003700;gene-MA16_Dca003697;gene-MA16_Dca003699;gene-MA16_Dca003696
MSTRG.72564.1	gene-MA16_Dca015715;gene-MA16_Dca015709;gene-MA16_Dca015711;gene-MA16_Dca015710;gene-MA16_Dca015717;gene-MA16_Dca015716;gene-MA16_Dca015708;gene-MA16_Dca015714;gene-MA16_Dca015713;gene-MA16_Dca015712
MSTRG.60756.1	gene-MA16_Dca014154;gene-MA16_Dca014155;gene-MA16_Dca014156;gene-MA16_Dca014159;gene-MA16_Dca014157;gene-MA16_Dca014160
MSTRG.50826.2	gene-MA16_Dca008305;gene-MA16_Dca008308;gene-MA16_Dca008307;gene-MA16_Dca008306
MSTRG.46568.2	gene-MA16_Dca022712;gene-MA16_Dca022714;gene-MA16_Dca022713;gene-MA16_Dca022715;gene-MA16_Dca022717;gene-MA16_Dca022718;gene-MA16_Dca022719;gene-MA16_Dca022716
MSTRG.73317.1	gene-MA16_Dca024854;gene-MA16_Dca024855;gene-MA16_Dca024856;gene-MA16_Dca024857;gene-MA16_Dca024853;gene-MA16_Dca024858
MSTRG.65850.1	gene-MA16_Dca005242;gene-MA16_Dca005251;gene-MA16_Dca005250;gene-MA16_Dca005248;gene-MA16_Dca005245;gene-MA16_Dca005244;gene-MA16_Dca005243;gene-MA16_Dca005240;gene-MA16_Dca005246;gene-MA16_Dca005253;gene-MA16_Dca005247;gene-MA16_Dca005241;gene-MA16_Dca005249;gene-MA16_Dca005252
MSTRG.42751.1	gene-MA16_Dca006022;gene-MA16_Dca006020;gene-MA16_Dca006019
MSTRG.45155.1	gene-MA16_Dca005009;gene-MA16_Dca005006;gene-MA16_Dca005012;gene-MA16_Dca005008;gene-MA16_Dca005010;gene-MA16_Dca005019;gene-MA16_Dca005020;gene-MA16_Dca005014;gene-MA16_Dca005018;gene-MA16_Dca005023;gene-MA16_Dca005011;gene-MA16_Dca005022;gene-MA16_Dca005017;gene-MA16_Dca005016;gene-MA16_Dca005007;gene-MA16_Dca005021;gene-MA16_Dca005013;gene-MA16_Dca005015
MSTRG.20025.2	gene-MA16_Dca023584;gene-MA16_Dca023583;gene-MA16_Dca023592;gene-MA16_Dca023586;gene-MA16_Dca023591;gene-MA16_Dca023585;gene-MA16_Dca023590;gene-MA16_Dca023589;gene-MA16_Dca023587;gene-MA16_Dca023593
MSTRG.61171.1	gene-MA16_Dca006895;gene-MA16_Dca006898;gene-MA16_Dca006904;gene-MA16_Dca006897;gene-MA16_Dca006900;gene-MA16_Dca006899;gene-MA16_Dca006894;gene-MA16_Dca006896;gene-MA16_Dca006903;gene-MA16_Dca006901;gene-MA16_Dca006902
MSTRG.72135.1	gene-MA16_Dca024470;gene-MA16_Dca024472;gene-MA16_Dca024463;gene-MA16_Dca024465;gene-MA16_Dca024466;gene-MA16_Dca024464;gene-MA16_Dca024471
MSTRG.65798.1	gene-MA16_Dca005220;gene-MA16_Dca005217;gene-MA16_Dca005209;gene-MA16_Dca005208;gene-MA16_Dca005214;gene-MA16_Dca005213;gene-MA16_Dca005219;gene-MA16_Dca005211;gene-MA16_Dca005212;gene-MA16_Dca005221;gene-MA16_Dca005216;gene-MA16_Dca005210;gene-MA16_Dca005218
MSTRG.38808.3	gene-MA16_Dca005577;gene-MA16_Dca005576;gene-MA16_Dca005575
MSTRG.43422.3	gene-MA16_Dca011261;gene-MA16_Dca011264;gene-MA16_Dca011265;gene-MA16_Dca011263;gene-MA16_Dca011262
MSTRG.73035.3	gene-MA16_Dca021663;gene-MA16_Dca021661;gene-MA16_Dca021664;gene-MA16_Dca021665;gene-MA16_Dca021662
MSTRG.20025.7	gene-MA16_Dca023583;gene-MA16_Dca023592;gene-MA16_Dca023584;gene-MA16_Dca023589;gene-MA16_Dca023590;gene-MA16_Dca023587;gene-MA16_Dca023593;gene-MA16_Dca023591;gene-MA16_Dca023586;gene-MA16_Dca023585
MSTRG.30520.1	gene-MA16_Dca005453;gene-MA16_Dca005452;gene-MA16_Dca005454;gene-MA16_Dca005456;gene-MA16_Dca005457;gene-MA16_Dca005458
MSTRG.50644.1	gene-MA16_Dca018496
MSTRG.60067.1	gene-MA16_Dca008834;gene-MA16_Dca008833;gene-MA16_Dca008835;gene-MA16_Dca008836
MSTRG.24608.1	gene-MA16_Dca003370;gene-MA16_Dca003372;gene-MA16_Dca003371;gene-MA16_Dca003369;gene-MA16_Dca003376;gene-MA16_Dca003374;gene-MA16_Dca003375;gene-MA16_Dca003373
MSTRG.37292.13	gene-MA16_Dca000918;gene-MA16_Dca000916;gene-MA16_Dca000920;gene-MA16_Dca000921;gene-MA16_Dca000917
MSTRG.46100.4	gene-MA16_Dca018983;gene-MA16_Dca018979;gene-MA16_Dca018982;gene-MA16_Dca018978;gene-MA16_Dca018981;gene-MA16_Dca018977;gene-MA16_Dca018984;gene-MA16_Dca018976;gene-MA16_Dca018985
MSTRG.36972.1	gene-MA16_Dca000730;gene-MA16_Dca000727;gene-MA16_Dca000728;gene-MA16_Dca000722;gene-MA16_Dca000731;gene-MA16_Dca000724;gene-MA16_Dca000725;gene-MA16_Dca000723;gene-MA16_Dca000729;gene-MA16_Dca000726
MSTRG.59782.2	gene-MA16_Dca015995;gene-MA16_Dca016000;gene-MA16_Dca015998;gene-MA16_Dca016001;gene-MA16_Dca015997;gene-MA16_Dca015996
MSTRG.47587.1	gene-MA16_Dca013877;gene-MA16_Dca013886;gene-MA16_Dca013880;gene-MA16_Dca013878;gene-MA16_Dca013875;gene-MA16_Dca013879;gene-MA16_Dca013884;gene-MA16_Dca013882;gene-MA16_Dca013885;gene-MA16_Dca013883;gene-MA16_Dca013881
MSTRG.21672.1	gene-MA16_Dca017318;gene-MA16_Dca017312;gene-MA16_Dca017310;gene-MA16_Dca017309;gene-MA16_Dca017317;gene-MA16_Dca017314;gene-MA16_Dca017308;gene-MA16_Dca017316;gene-MA16_Dca017315;gene-MA16_Dca017311
MSTRG.69927.1	gene-MA16_Dca016056;gene-MA16_Dca016053;gene-MA16_Dca016055;gene-MA16_Dca016049;gene-MA16_Dca016050;gene-MA16_Dca016057;gene-MA16_Dca016052;gene-MA16_Dca016051;gene-MA16_Dca016058
MSTRG.19596.1	gene-MA16_Dca007953;gene-MA16_Dca007951;gene-MA16_Dca007949;gene-MA16_Dca007956;gene-MA16_Dca007952;gene-MA16_Dca007950;gene-MA16_Dca007954;gene-MA16_Dca007955
MSTRG.59317.1	gene-MA16_Dca016243;gene-MA16_Dca016239;gene-MA16_Dca016241;gene-MA16_Dca016240;gene-MA16_Dca016242;gene-MA16_Dca016238;gene-MA16_Dca016245;gene-MA16_Dca016244
MSTRG.57346.1	gene-MA16_Dca016808;gene-MA16_Dca016804;gene-MA16_Dca016806;gene-MA16_Dca016807;gene-MA16_Dca016805;gene-MA16_Dca016801;gene-MA16_Dca016802;gene-MA16_Dca016803
MSTRG.21126.1	gene-MA16_Dca009438;gene-MA16_Dca009434;gene-MA16_Dca009437;gene-MA16_Dca009432;gene-MA16_Dca009439;gene-MA16_Dca009429;gene-MA16_Dca009435;gene-MA16_Dca009431;gene-MA16_Dca009430;gene-MA16_Dca009428;gene-MA16_Dca009436
MSTRG.55344.1	gene-MA16_Dca024321;gene-MA16_Dca024316;gene-MA16_Dca024322;gene-MA16_Dca024317;gene-MA16_Dca024318;gene-MA16_Dca024319;gene-MA16_Dca024315;gene-MA16_Dca024320
MSTRG.28366.1	gene-MA16_Dca022016;gene-MA16_Dca022014;gene-MA16_Dca022012;gene-MA16_Dca022017;gene-MA16_Dca022013
MSTRG.66822.5	gene-MA16_Dca010706;gene-MA16_Dca010708;gene-MA16_Dca010701;gene-MA16_Dca010707;gene-MA16_Dca010703;gene-MA16_Dca010705;gene-MA16_Dca010699;gene-MA16_Dca010709;gene-MA16_Dca010704;gene-MA16_Dca010702;gene-MA16_Dca010700
MSTRG.68585.2	gene-MA16_Dca024215;gene-MA16_Dca024216;gene-MA16_Dca024214;gene-MA16_Dca024213
MSTRG.47887.2	gene-MA16_Dca011051;gene-MA16_Dca011049;gene-MA16_Dca011050
MSTRG.40264.68	gene-MA16_Dca000980;gene-MA16_Dca000981;gene-MA16_Dca000982
MSTRG.71209.1	gene-MA16_Dca024718;gene-MA16_Dca024717;gene-MA16_Dca024722;gene-MA16_Dca024721;gene-MA16_Dca024716;gene-MA16_Dca024723;gene-MA16_Dca024719
MSTRG.51159.1	gene-MA16_Dca004241;gene-MA16_Dca004240;gene-MA16_Dca004242
MSTRG.35018.1	gene-MA16_Dca025966;gene-MA16_Dca025963;gene-MA16_Dca025962;gene-MA16_Dca025961;gene-MA16_Dca025965;gene-MA16_Dca025964
MSTRG.42291.2	gene-MA16_Dca025641;gene-MA16_Dca025639;gene-MA16_Dca025640;gene-MA16_Dca025636;gene-MA16_Dca025637;gene-MA16_Dca025643;gene-MA16_Dca025642;gene-MA16_Dca025638
MSTRG.31068.2	gene-MA16_Dca003882;gene-MA16_Dca003879;gene-MA16_Dca003885;gene-MA16_Dca003883;gene-MA16_Dca003878;gene-MA16_Dca003887;gene-MA16_Dca003886;gene-MA16_Dca003877;gene-MA16_Dca003884;gene-MA16_Dca003876;gene-MA16_Dca003888
MSTRG.52515.4	gene-MA16_Dca021257;gene-MA16_Dca021261;gene-MA16_Dca021262;gene-MA16_Dca021260;gene-MA16_Dca021258;gene-MA16_Dca021263
MSTRG.25118.1	gene-MA16_Dca021877
MSTRG.24230.2	gene-MA16_Dca003148;gene-MA16_Dca003151;gene-MA16_Dca003147;gene-MA16_Dca003149;gene-MA16_Dca003145;gene-MA16_Dca003146;gene-MA16_Dca003150
MSTRG.45753.1	gene-MA16_Dca003713;gene-MA16_Dca003711;gene-MA16_Dca003709;gene-MA16_Dca003712;gene-MA16_Dca003714;gene-MA16_Dca003710
MSTRG.60279.1	gene-MA16_Dca018739
MSTRG.70755.2	gene-MA16_Dca022908;gene-MA16_Dca022905;gene-MA16_Dca022906;gene-MA16_Dca022909;gene-MA16_Dca022911;gene-MA16_Dca022907;gene-MA16_Dca022904;gene-MA16_Dca022910
MSTRG.25841.1	gene-MA16_Dca008173;gene-MA16_Dca008170
MSTRG.30661.1	gene-MA16_Dca024599;gene-MA16_Dca024597;gene-MA16_Dca024595;gene-MA16_Dca024596;gene-MA16_Dca024598;gene-MA16_Dca024592
MSTRG.41284.1	gene-MA16_Dca001512;gene-MA16_Dca001504;gene-MA16_Dca001506;gene-MA16_Dca001505;gene-MA16_Dca001509;gene-MA16_Dca001510;gene-MA16_Dca001513;gene-MA16_Dca001511;gene-MA16_Dca001503;gene-MA16_Dca001507
MSTRG.42923.1	gene-MA16_Dca020871
MSTRG.55963.1	gene-MA16_Dca002386;gene-MA16_Dca002382;gene-MA16_Dca002383;gene-MA16_Dca002385;gene-MA16_Dca002380;gene-MA16_Dca002381
MSTRG.69689.1	gene-MA16_Dca012148;gene-MA16_Dca012149;gene-MA16_Dca012152;gene-MA16_Dca012153;gene-MA16_Dca012145;gene-MA16_Dca012147;gene-MA16_Dca012146;gene-MA16_Dca012154
MSTRG.37514.1	gene-MA16_Dca011119;gene-MA16_Dca011117;gene-MA16_Dca011118;gene-MA16_Dca011116;gene-MA16_Dca011115
MSTRG.26723.1	gene-MA16_Dca002959;gene-MA16_Dca002958;gene-MA16_Dca002960;gene-MA16_Dca002957;gene-MA16_Dca002961
MSTRG.73689.5	gene-MA16_Dca027230
MSTRG.62187.1	gene-MA16_Dca008986;gene-MA16_Dca008995;gene-MA16_Dca008982;gene-MA16_Dca008992;gene-MA16_Dca008994;gene-MA16_Dca008985;gene-MA16_Dca008988;gene-MA16_Dca008984;gene-MA16_Dca008989;gene-MA16_Dca008991;gene-MA16_Dca008981;gene-MA16_Dca008990;gene-MA16_Dca008993;gene-MA16_Dca008987
MSTRG.39854.1	gene-MA16_Dca016854;gene-MA16_Dca016856;gene-MA16_Dca016858;gene-MA16_Dca016857;gene-MA16_Dca016855;gene-MA16_Dca016852;gene-MA16_Dca016851;gene-MA16_Dca016853;gene-MA16_Dca016859
MSTRG.59277.4	gene-MA16_Dca016211;gene-MA16_Dca016220;gene-MA16_Dca016219;gene-MA16_Dca016212;gene-MA16_Dca016214;gene-MA16_Dca016213;gene-MA16_Dca016217;gene-MA16_Dca016218;gene-MA16_Dca016216;gene-MA16_Dca016215
MSTRG.45977.1	gene-MA16_Dca022355;gene-MA16_Dca022353;gene-MA16_Dca022352
MSTRG.68360.1	gene-MA16_Dca024009;gene-MA16_Dca024008;gene-MA16_Dca024007;gene-MA16_Dca024006;gene-MA16_Dca024003;gene-MA16_Dca024005;gene-MA16_Dca024004
MSTRG.49039.1	gene-MA16_Dca007446;gene-MA16_Dca007449;gene-MA16_Dca007445;gene-MA16_Dca007447
MSTRG.38605.1	gene-MA16_Dca026882;gene-MA16_Dca026881
MSTRG.72909.1	gene-MA16_Dca012799;gene-MA16_Dca012806;gene-MA16_Dca012807;gene-MA16_Dca012808;gene-MA16_Dca012810;gene-MA16_Dca012801;gene-MA16_Dca012800;gene-MA16_Dca012802;gene-MA16_Dca012803;gene-MA16_Dca012809;gene-MA16_Dca012798
MSTRG.41036.9	gene-MA16_Dca001392;gene-MA16_Dca001380;gene-MA16_Dca001381;gene-MA16_Dca001379;gene-MA16_Dca001377;gene-MA16_Dca001385;gene-MA16_Dca001391;gene-MA16_Dca001384;gene-MA16_Dca001383;gene-MA16_Dca001375;gene-MA16_Dca001382;gene-MA16_Dca001390;gene-MA16_Dca001378;gene-MA16_Dca001386;gene-MA16_Dca001376
MSTRG.60110.1	gene-MA16_Dca008853;gene-MA16_Dca008855;gene-MA16_Dca008849;gene-MA16_Dca008848;gene-MA16_Dca008852;gene-MA16_Dca008851;gene-MA16_Dca008847;gene-MA16_Dca008850;gene-MA16_Dca008854
MSTRG.42502.2	gene-MA16_Dca005902;gene-MA16_Dca005900;gene-MA16_Dca005901;gene-MA16_Dca005899
MSTRG.38122.1	gene-MA16_Dca026884;gene-MA16_Dca026885;gene-MA16_Dca026886;gene-MA16_Dca026883
MSTRG.48421.1	gene-MA16_Dca019254;gene-MA16_Dca019249;gene-MA16_Dca019255;gene-MA16_Dca019251;gene-MA16_Dca019256;gene-MA16_Dca019253;gene-MA16_Dca019250;gene-MA16_Dca019252
MSTRG.67215.3	gene-MA16_Dca026683;gene-MA16_Dca026684;gene-MA16_Dca026688;gene-MA16_Dca026687;gene-MA16_Dca026686;gene-MA16_Dca026685
MSTRG.36703.1	gene-MA16_Dca000525;gene-MA16_Dca000517;gene-MA16_Dca000520;gene-MA16_Dca000516;gene-MA16_Dca000521;gene-MA16_Dca000519;gene-MA16_Dca000524;gene-MA16_Dca000518;gene-MA16_Dca000522;gene-MA16_Dca000523
MSTRG.51675.2	gene-MA16_Dca017739;gene-MA16_Dca017740;gene-MA16_Dca017738
MSTRG.63540.1	gene-MA16_Dca018605
MSTRG.61374.1	gene-MA16_Dca009656;gene-MA16_Dca009657;gene-MA16_Dca009649;gene-MA16_Dca009654;gene-MA16_Dca009662;gene-MA16_Dca009653;gene-MA16_Dca009660;gene-MA16_Dca009655;gene-MA16_Dca009650;gene-MA16_Dca009652;gene-MA16_Dca009661;gene-MA16_Dca009651;gene-MA16_Dca009659;gene-MA16_Dca009658
MSTRG.52200.2	gene-MA16_Dca011524;gene-MA16_Dca011526;gene-MA16_Dca011525
MSTRG.57897.1	gene-MA16_Dca012849;gene-MA16_Dca012841;gene-MA16_Dca012844;gene-MA16_Dca012850;gene-MA16_Dca012847;gene-MA16_Dca012843;gene-MA16_Dca012840;gene-MA16_Dca012846;gene-MA16_Dca012842;gene-MA16_Dca012848
MSTRG.70092.1	gene-MA16_Dca023177;gene-MA16_Dca023172;gene-MA16_Dca023178;gene-MA16_Dca023175;gene-MA16_Dca023179;gene-MA16_Dca023173;gene-MA16_Dca023171;gene-MA16_Dca023176
MSTRG.40875.1	gene-MA16_Dca001293;gene-MA16_Dca001295
MSTRG.59102.1	gene-MA16_Dca025054;gene-MA16_Dca025053
MSTRG.58638.1	gene-MA16_Dca016930;gene-MA16_Dca016935;gene-MA16_Dca016929;gene-MA16_Dca016939;gene-MA16_Dca016943;gene-MA16_Dca016936;gene-MA16_Dca016937;gene-MA16_Dca016932;gene-MA16_Dca016941;gene-MA16_Dca016938;gene-MA16_Dca016940;gene-MA16_Dca016933;gene-MA16_Dca016945;gene-MA16_Dca016928;gene-MA16_Dca016944;gene-MA16_Dca016931;gene-MA16_Dca016934;gene-MA16_Dca016942;gene-MA16_Dca016946
MSTRG.56561.3	gene-MA16_Dca010652;gene-MA16_Dca010653;gene-MA16_Dca010654;gene-MA16_Dca010655;gene-MA16_Dca010659;gene-MA16_Dca010657;gene-MA16_Dca010656
MSTRG.32645.3	gene-MA16_Dca015310;gene-MA16_Dca015312;gene-MA16_Dca015315;gene-MA16_Dca015311;gene-MA16_Dca015313
MSTRG.74788.1	gene-MA16_Dca027880
MSTRG.48916.1	gene-MA16_Dca025904;gene-MA16_Dca025899;gene-MA16_Dca025902;gene-MA16_Dca025903;gene-MA16_Dca025900;gene-MA16_Dca025901
MSTRG.57511.6	gene-MA16_Dca017719;gene-MA16_Dca017712;gene-MA16_Dca017715;gene-MA16_Dca017718;gene-MA16_Dca017721;gene-MA16_Dca017717;gene-MA16_Dca017714;gene-MA16_Dca017713;gene-MA16_Dca017720;gene-MA16_Dca017716
MSTRG.48442.1	gene-MA16_Dca019265
MSTRG.23494.1	gene-MA16_Dca002128;gene-MA16_Dca002129
MSTRG.60454.2	gene-MA16_Dca018926;gene-MA16_Dca018924;gene-MA16_Dca018928;gene-MA16_Dca018914;gene-MA16_Dca018921;gene-MA16_Dca018913;gene-MA16_Dca018916;gene-MA16_Dca018915;gene-MA16_Dca018920;gene-MA16_Dca018918;gene-MA16_Dca018925;gene-MA16_Dca018930;gene-MA16_Dca018919;gene-MA16_Dca018929;gene-MA16_Dca018927;gene-MA16_Dca018923;gene-MA16_Dca018922;gene-MA16_Dca018917
MSTRG.57013.2	gene-MA16_Dca027097;gene-MA16_Dca027099;gene-MA16_Dca027098
MSTRG.30713.6	gene-MA16_Dca017505;gene-MA16_Dca017499;gene-MA16_Dca017506;gene-MA16_Dca017500;gene-MA16_Dca017501;gene-MA16_Dca017496;gene-MA16_Dca017498;gene-MA16_Dca017497;gene-MA16_Dca017504;gene-MA16_Dca017507;gene-MA16_Dca017503
MSTRG.66563.1	gene-MA16_Dca012609;gene-MA16_Dca012610;gene-MA16_Dca012601;gene-MA16_Dca012603;gene-MA16_Dca012602;gene-MA16_Dca012606;gene-MA16_Dca012608;gene-MA16_Dca012600;gene-MA16_Dca012605;gene-MA16_Dca012607
MSTRG.63316.3	gene-MA16_Dca013546;gene-MA16_Dca013542;gene-MA16_Dca013540;gene-MA16_Dca013539;gene-MA16_Dca013543;gene-MA16_Dca013545;gene-MA16_Dca013544;gene-MA16_Dca013538;gene-MA16_Dca013541
MSTRG.21723.2	gene-MA16_Dca023525
MSTRG.51680.3	gene-MA16_Dca017741
MSTRG.41357.1	gene-MA16_Dca001555;gene-MA16_Dca001547;gene-MA16_Dca001556;gene-MA16_Dca001552;gene-MA16_Dca001554;gene-MA16_Dca001558;gene-MA16_Dca001550;gene-MA16_Dca001551;gene-MA16_Dca001557;gene-MA16_Dca001553;gene-MA16_Dca001548;gene-MA16_Dca001549;gene-MA16_Dca001559
MSTRG.21539.1	gene-MA16_Dca017836;gene-MA16_Dca017834;gene-MA16_Dca017832;gene-MA16_Dca017840;gene-MA16_Dca017839;gene-MA16_Dca017833;gene-MA16_Dca017830;gene-MA16_Dca017831;gene-MA16_Dca017837;gene-MA16_Dca017838;gene-MA16_Dca017829
MSTRG.64446.3	gene-MA16_Dca022332;gene-MA16_Dca022335;gene-MA16_Dca022336;gene-MA16_Dca022338;gene-MA16_Dca022337;gene-MA16_Dca022333;gene-MA16_Dca022330;gene-MA16_Dca022334;gene-MA16_Dca022339;gene-MA16_Dca022329;gene-MA16_Dca022331
MSTRG.57347.1	gene-MA16_Dca016803;gene-MA16_Dca016805;gene-MA16_Dca016801;gene-MA16_Dca016802;gene-MA16_Dca016807;gene-MA16_Dca016806;gene-MA16_Dca016809;gene-MA16_Dca016804;gene-MA16_Dca016808
MSTRG.25536.1	gene-MA16_Dca019558;gene-MA16_Dca019561;gene-MA16_Dca019560;gene-MA16_Dca019555;gene-MA16_Dca019556;gene-MA16_Dca019559;gene-MA16_Dca019554;gene-MA16_Dca019562
MSTRG.70733.2	gene-MA16_Dca022897;gene-MA16_Dca022896;gene-MA16_Dca022895;gene-MA16_Dca022892;gene-MA16_Dca022893;gene-MA16_Dca022894
MSTRG.43269.1	gene-MA16_Dca016090;gene-MA16_Dca016092;gene-MA16_Dca016091;gene-MA16_Dca016089
MSTRG.41358.1	gene-MA16_Dca001549;gene-MA16_Dca001548;gene-MA16_Dca001559;gene-MA16_Dca001553;gene-MA16_Dca001557;gene-MA16_Dca001551;gene-MA16_Dca001554;gene-MA16_Dca001558;gene-MA16_Dca001552;gene-MA16_Dca001550;gene-MA16_Dca001556;gene-MA16_Dca001555
MSTRG.24556.1	gene-MA16_Dca003342;gene-MA16_Dca003347;gene-MA16_Dca003346;gene-MA16_Dca003350;gene-MA16_Dca003354;gene-MA16_Dca003345;gene-MA16_Dca003348;gene-MA16_Dca003341;gene-MA16_Dca003353;gene-MA16_Dca003343;gene-MA16_Dca003344;gene-MA16_Dca003352;gene-MA16_Dca003349;gene-MA16_Dca003351
MSTRG.38683.1	gene-MA16_Dca023486;gene-MA16_Dca023477;gene-MA16_Dca023481;gene-MA16_Dca023478;gene-MA16_Dca023488;gene-MA16_Dca023476;gene-MA16_Dca023479;gene-MA16_Dca023485;gene-MA16_Dca023487;gene-MA16_Dca023482;gene-MA16_Dca023480;gene-MA16_Dca023489;gene-MA16_Dca023484
MSTRG.70379.1	gene-MA16_Dca021528;gene-MA16_Dca021526;gene-MA16_Dca021527;gene-MA16_Dca021530;gene-MA16_Dca021525;gene-MA16_Dca021529;gene-MA16_Dca021531
MSTRG.67042.1	gene-MA16_Dca014263;gene-MA16_Dca014266;gene-MA16_Dca014260;gene-MA16_Dca014262;gene-MA16_Dca014264;gene-MA16_Dca014261;gene-MA16_Dca014265
MSTRG.47119.1	gene-MA16_Dca024919;gene-MA16_Dca024917;gene-MA16_Dca024918;gene-MA16_Dca024922
MSTRG.57434.2	gene-MA16_Dca021970
MSTRG.68554.1	gene-MA16_Dca024233;gene-MA16_Dca024236;gene-MA16_Dca024231;gene-MA16_Dca024235;gene-MA16_Dca024232;gene-MA16_Dca024234
MSTRG.40244.1	gene-MA16_Dca000964;gene-MA16_Dca000969;gene-MA16_Dca000967;gene-MA16_Dca000968;gene-MA16_Dca000966
MSTRG.21436.2	gene-MA16_Dca013947;gene-MA16_Dca013939;gene-MA16_Dca013940;gene-MA16_Dca013946;gene-MA16_Dca013944;gene-MA16_Dca013941;gene-MA16_Dca013943;gene-MA16_Dca013942;gene-MA16_Dca013938;gene-MA16_Dca013937;gene-MA16_Dca013945
MSTRG.40660.6	gene-MA16_Dca001165;gene-MA16_Dca001162;gene-MA16_Dca001160;gene-MA16_Dca001161;gene-MA16_Dca001157;gene-MA16_Dca001159;gene-MA16_Dca001164;gene-MA16_Dca001158;gene-MA16_Dca001163
MSTRG.38147.2	gene-MA16_Dca012253;gene-MA16_Dca012254;gene-MA16_Dca012256;gene-MA16_Dca012252;gene-MA16_Dca012255;gene-MA16_Dca012257;gene-MA16_Dca012258;gene-MA16_Dca012251
MSTRG.64416.1	gene-MA16_Dca022321;gene-MA16_Dca022318;gene-MA16_Dca022325;gene-MA16_Dca022323;gene-MA16_Dca022320;gene-MA16_Dca022324;gene-MA16_Dca022319;gene-MA16_Dca022322
MSTRG.67650.1	gene-MA16_Dca010011;gene-MA16_Dca010010
MSTRG.25522.5	gene-MA16_Dca019545;gene-MA16_Dca019552;gene-MA16_Dca019544;gene-MA16_Dca019551;gene-MA16_Dca019547;gene-MA16_Dca019546;gene-MA16_Dca019550;gene-MA16_Dca019549
MSTRG.36044.5	gene-MA16_Dca000134;gene-MA16_Dca000138;gene-MA16_Dca000139;gene-MA16_Dca000140;gene-MA16_Dca000137
MSTRG.36386.9	gene-MA16_Dca000319;gene-MA16_Dca000320;gene-MA16_Dca000313;gene-MA16_Dca000317;gene-MA16_Dca000315;gene-MA16_Dca000318;gene-MA16_Dca000311;gene-MA16_Dca000312;gene-MA16_Dca000316;gene-MA16_Dca000314
MSTRG.59364.1	gene-MA16_Dca020397;gene-MA16_Dca020395;gene-MA16_Dca020396;gene-MA16_Dca020394;gene-MA16_Dca020399;gene-MA16_Dca020401;gene-MA16_Dca020400;gene-MA16_Dca020398
MSTRG.30103.2	gene-MA16_Dca019276;gene-MA16_Dca019275;gene-MA16_Dca019274;gene-MA16_Dca019277
MSTRG.28256.6	gene-MA16_Dca018470;gene-MA16_Dca018472;gene-MA16_Dca018469;gene-MA16_Dca018471
MSTRG.29460.1	gene-MA16_Dca006071
MSTRG.56007.1	gene-MA16_Dca002414;gene-MA16_Dca002417;gene-MA16_Dca002410;gene-MA16_Dca002409;gene-MA16_Dca002408;gene-MA16_Dca002415;gene-MA16_Dca002418;gene-MA16_Dca002416;gene-MA16_Dca002411
MSTRG.40065.1	gene-MA16_Dca013194;gene-MA16_Dca013199;gene-MA16_Dca013202;gene-MA16_Dca013195;gene-MA16_Dca013203;gene-MA16_Dca013193;gene-MA16_Dca013200;gene-MA16_Dca013197;gene-MA16_Dca013196;gene-MA16_Dca013201
MSTRG.50064.1	gene-MA16_Dca006730;gene-MA16_Dca006729;gene-MA16_Dca006731;gene-MA16_Dca006738;gene-MA16_Dca006732;gene-MA16_Dca006736;gene-MA16_Dca006737;gene-MA16_Dca006734;gene-MA16_Dca006735
MSTRG.29630.1	gene-MA16_Dca006128;gene-MA16_Dca006124;gene-MA16_Dca006127;gene-MA16_Dca006130;gene-MA16_Dca006121;gene-MA16_Dca006131;gene-MA16_Dca006125;gene-MA16_Dca006122;gene-MA16_Dca006123;gene-MA16_Dca006126
MSTRG.74713.2	gene-MA16_Dca026544;gene-MA16_Dca026548;gene-MA16_Dca026543;gene-MA16_Dca026547;gene-MA16_Dca026546;gene-MA16_Dca026545
MSTRG.55770.1	gene-MA16_Dca002248;gene-MA16_Dca002242;gene-MA16_Dca002246;gene-MA16_Dca002247;gene-MA16_Dca002244;gene-MA16_Dca002243;gene-MA16_Dca002250;gene-MA16_Dca002249;gene-MA16_Dca002245
MSTRG.50310.1	gene-MA16_Dca014696
MSTRG.49821.2	gene-MA16_Dca006277;gene-MA16_Dca006279;gene-MA16_Dca006280;gene-MA16_Dca006281;gene-MA16_Dca006284;gene-MA16_Dca006274;gene-MA16_Dca006283;gene-MA16_Dca006275;gene-MA16_Dca006276;gene-MA16_Dca006282;gene-MA16_Dca006273
MSTRG.63941.1	gene-MA16_Dca004592;gene-MA16_Dca004593;gene-MA16_Dca004594;gene-MA16_Dca004588;gene-MA16_Dca004586;gene-MA16_Dca004589;gene-MA16_Dca004587
MSTRG.43422.1	gene-MA16_Dca011261;gene-MA16_Dca011265;gene-MA16_Dca011264;gene-MA16_Dca011262;gene-MA16_Dca011263
MSTRG.47565.1	gene-MA16_Dca024991;gene-MA16_Dca024990
MSTRG.71002.3	gene-MA16_Dca015389;gene-MA16_Dca015386;gene-MA16_Dca015391;gene-MA16_Dca015390;gene-MA16_Dca015388;gene-MA16_Dca015384;gene-MA16_Dca015385;gene-MA16_Dca015392
MSTRG.36538.5	gene-MA16_Dca000405;gene-MA16_Dca000414;gene-MA16_Dca000415;gene-MA16_Dca000410;gene-MA16_Dca000413;gene-MA16_Dca000416;gene-MA16_Dca000404;gene-MA16_Dca000406;gene-MA16_Dca000411;gene-MA16_Dca000408;gene-MA16_Dca000417;gene-MA16_Dca000409;gene-MA16_Dca000418;gene-MA16_Dca000407;gene-MA16_Dca000412
MSTRG.67224.2	gene-MA16_Dca026687;gene-MA16_Dca026684;gene-MA16_Dca026683;gene-MA16_Dca026688;gene-MA16_Dca026685;gene-MA16_Dca026686
MSTRG.61325.1	gene-MA16_Dca009607;gene-MA16_Dca009611;gene-MA16_Dca009610;gene-MA16_Dca009613;gene-MA16_Dca009608;gene-MA16_Dca009612;gene-MA16_Dca009614
MSTRG.52875.4	gene-MA16_Dca012525;gene-MA16_Dca012523;gene-MA16_Dca012521;gene-MA16_Dca012524
MSTRG.41755.1	gene-MA16_Dca001703;gene-MA16_Dca001701;gene-MA16_Dca001700;gene-MA16_Dca001702;gene-MA16_Dca001704;gene-MA16_Dca001714;gene-MA16_Dca001705;gene-MA16_Dca001706;gene-MA16_Dca001707;gene-MA16_Dca001715;gene-MA16_Dca001713;gene-MA16_Dca001708
MSTRG.67445.1	gene-MA16_Dca022432;gene-MA16_Dca022433
MSTRG.61328.2	gene-MA16_Dca009612;gene-MA16_Dca009609;gene-MA16_Dca009611;gene-MA16_Dca009608;gene-MA16_Dca009616;gene-MA16_Dca009613;gene-MA16_Dca009614;gene-MA16_Dca009617;gene-MA16_Dca009615
MSTRG.50545.1	gene-MA16_Dca013804;gene-MA16_Dca013802;gene-MA16_Dca013803;gene-MA16_Dca013801;gene-MA16_Dca013799;gene-MA16_Dca013798;gene-MA16_Dca013800
MSTRG.40504.4	gene-MA16_Dca001085;gene-MA16_Dca001090;gene-MA16_Dca001088;gene-MA16_Dca001083;gene-MA16_Dca001084;gene-MA16_Dca001086;gene-MA16_Dca001091;gene-MA16_Dca001082;gene-MA16_Dca001089
MSTRG.31856.1	gene-MA16_Dca013074;gene-MA16_Dca013072;gene-MA16_Dca013069;gene-MA16_Dca013070;gene-MA16_Dca013073;gene-MA16_Dca013075;gene-MA16_Dca013077;gene-MA16_Dca013078;gene-MA16_Dca013076;gene-MA16_Dca013071
MSTRG.22407.1	gene-MA16_Dca010556;gene-MA16_Dca010558;gene-MA16_Dca010559;gene-MA16_Dca010555;gene-MA16_Dca010545;gene-MA16_Dca010548;gene-MA16_Dca010551;gene-MA16_Dca010549;gene-MA16_Dca010546;gene-MA16_Dca010553;gene-MA16_Dca010554;gene-MA16_Dca010547;gene-MA16_Dca010557;gene-MA16_Dca010550
MSTRG.49504.1	gene-MA16_Dca014541;gene-MA16_Dca014540;gene-MA16_Dca014538;gene-MA16_Dca014543;gene-MA16_Dca014539
MSTRG.51773.1	gene-MA16_Dca007193
MSTRG.36505.2	gene-MA16_Dca000390;gene-MA16_Dca000386;gene-MA16_Dca000391;gene-MA16_Dca000388;gene-MA16_Dca000389;gene-MA16_Dca000392
MSTRG.51418.4	gene-MA16_Dca004398;gene-MA16_Dca004403;gene-MA16_Dca004400;gene-MA16_Dca004405;gene-MA16_Dca004404;gene-MA16_Dca004399;gene-MA16_Dca004402;gene-MA16_Dca004407;gene-MA16_Dca004406;gene-MA16_Dca004401
MSTRG.42786.1	gene-MA16_Dca006051;gene-MA16_Dca006049;gene-MA16_Dca006052;gene-MA16_Dca006057;gene-MA16_Dca006050;gene-MA16_Dca006047;gene-MA16_Dca006046;gene-MA16_Dca006054;gene-MA16_Dca006056;gene-MA16_Dca006055;gene-MA16_Dca006053;gene-MA16_Dca006048
MSTRG.37766.1	gene-MA16_Dca019348;gene-MA16_Dca019350;gene-MA16_Dca019351;gene-MA16_Dca019341;gene-MA16_Dca019349;gene-MA16_Dca019352;gene-MA16_Dca019347;gene-MA16_Dca019342;gene-MA16_Dca019346;gene-MA16_Dca019343;gene-MA16_Dca019344
MSTRG.60617.1	gene-MA16_Dca015044;gene-MA16_Dca015046
MSTRG.26329.1	gene-MA16_Dca002692;gene-MA16_Dca002694;gene-MA16_Dca002695;gene-MA16_Dca002696;gene-MA16_Dca002689;gene-MA16_Dca002693
MSTRG.48398.5	gene-MA16_Dca024086;gene-MA16_Dca024087
MSTRG.56052.2	gene-MA16_Dca002433;gene-MA16_Dca002432;gene-MA16_Dca002431;gene-MA16_Dca002430
MSTRG.42287.2	gene-MA16_Dca025643;gene-MA16_Dca025642;gene-MA16_Dca025636;gene-MA16_Dca025637;gene-MA16_Dca025635;gene-MA16_Dca025640;gene-MA16_Dca025641
MSTRG.56346.1	gene-MA16_Dca002619;gene-MA16_Dca002629;gene-MA16_Dca002618;gene-MA16_Dca002626;gene-MA16_Dca002621;gene-MA16_Dca002624;gene-MA16_Dca002617;gene-MA16_Dca002625;gene-MA16_Dca002628;gene-MA16_Dca002623;gene-MA16_Dca002627;gene-MA16_Dca002620;gene-MA16_Dca002630
MSTRG.35884.2	gene-MA16_Dca000045;gene-MA16_Dca000043;gene-MA16_Dca000039;gene-MA16_Dca000037;gene-MA16_Dca000040;gene-MA16_Dca000036;gene-MA16_Dca000038;gene-MA16_Dca000041;gene-MA16_Dca000035;gene-MA16_Dca000044;gene-MA16_Dca000042
MSTRG.59065.1	gene-MA16_Dca017695;gene-MA16_Dca017693;gene-MA16_Dca017697;gene-MA16_Dca017692;gene-MA16_Dca017696;gene-MA16_Dca017698;gene-MA16_Dca017691;gene-MA16_Dca017694
MSTRG.43283.1	gene-MA16_Dca016093;gene-MA16_Dca016094
MSTRG.19155.5	gene-MA16_Dca014551;gene-MA16_Dca014550;gene-MA16_Dca014552
MSTRG.20405.2	gene-MA16_Dca018062;gene-MA16_Dca018057;gene-MA16_Dca018063;gene-MA16_Dca018056;gene-MA16_Dca018061;gene-MA16_Dca018065;gene-MA16_Dca018064;gene-MA16_Dca018058;gene-MA16_Dca018059;gene-MA16_Dca018060
MSTRG.35962.1	gene-MA16_Dca000096;gene-MA16_Dca000098;gene-MA16_Dca000097
MSTRG.73480.1	gene-MA16_Dca027969
MSTRG.60466.1	gene-MA16_Dca018927;gene-MA16_Dca018933;gene-MA16_Dca018934;gene-MA16_Dca018932;gene-MA16_Dca018935;gene-MA16_Dca018936;gene-MA16_Dca018924;gene-MA16_Dca018926;gene-MA16_Dca018925;gene-MA16_Dca018929;gene-MA16_Dca018930;gene-MA16_Dca018928
MSTRG.41889.1	gene-MA16_Dca020166
MSTRG.49433.2	gene-MA16_Dca008618;gene-MA16_Dca008617;gene-MA16_Dca008615;gene-MA16_Dca008616
MSTRG.57221.2	gene-MA16_Dca016460;gene-MA16_Dca016462;gene-MA16_Dca016461;gene-MA16_Dca016464;gene-MA16_Dca016466;gene-MA16_Dca016463;gene-MA16_Dca016459;gene-MA16_Dca016465
MSTRG.61615.1	gene-MA16_Dca020592;gene-MA16_Dca020590;gene-MA16_Dca020591
MSTRG.20476.2	gene-MA16_Dca018087;gene-MA16_Dca018094;gene-MA16_Dca018092;gene-MA16_Dca018090;gene-MA16_Dca018088;gene-MA16_Dca018086;gene-MA16_Dca018096;gene-MA16_Dca018089;gene-MA16_Dca018085;gene-MA16_Dca018093;gene-MA16_Dca018095;gene-MA16_Dca018091
MSTRG.46615.1	gene-MA16_Dca026892
MSTRG.51484.4	gene-MA16_Dca004430;gene-MA16_Dca004432;gene-MA16_Dca004428;gene-MA16_Dca004427;gene-MA16_Dca004433;gene-MA16_Dca004431;gene-MA16_Dca004434;gene-MA16_Dca004429
MSTRG.22972.6	gene-MA16_Dca001865;gene-MA16_Dca001866;gene-MA16_Dca001868;gene-MA16_Dca001867;gene-MA16_Dca001864
MSTRG.51005.1	gene-MA16_Dca027201;gene-MA16_Dca027202;gene-MA16_Dca027196
MSTRG.61528.1	gene-MA16_Dca015238;gene-MA16_Dca015232;gene-MA16_Dca015240;gene-MA16_Dca015234;gene-MA16_Dca015237;gene-MA16_Dca015241;gene-MA16_Dca015231;gene-MA16_Dca015236;gene-MA16_Dca015233;gene-MA16_Dca015235;gene-MA16_Dca015239
MSTRG.31992.2	gene-MA16_Dca007626;gene-MA16_Dca007637;gene-MA16_Dca007632;gene-MA16_Dca007633;gene-MA16_Dca007635;gene-MA16_Dca007631;gene-MA16_Dca007630;gene-MA16_Dca007634;gene-MA16_Dca007627;gene-MA16_Dca007629;gene-MA16_Dca007638;gene-MA16_Dca007636;gene-MA16_Dca007628
MSTRG.31373.2	gene-MA16_Dca004113;gene-MA16_Dca004111;gene-MA16_Dca004109;gene-MA16_Dca004116;gene-MA16_Dca004110;gene-MA16_Dca004114;gene-MA16_Dca004117;gene-MA16_Dca004112;gene-MA16_Dca004118
MSTRG.30267.1	gene-MA16_Dca020107;gene-MA16_Dca020102;gene-MA16_Dca020104;gene-MA16_Dca020103;gene-MA16_Dca020108;gene-MA16_Dca020105;gene-MA16_Dca020106
MSTRG.35884.22	gene-MA16_Dca000042;gene-MA16_Dca000044;gene-MA16_Dca000040;gene-MA16_Dca000041;gene-MA16_Dca000038;gene-MA16_Dca000043;gene-MA16_Dca000045;gene-MA16_Dca000037;gene-MA16_Dca000039
MSTRG.71001.1	gene-MA16_Dca015387;gene-MA16_Dca015388;gene-MA16_Dca015390;gene-MA16_Dca015386;gene-MA16_Dca015389;gene-MA16_Dca015384;gene-MA16_Dca015385
MSTRG.64781.1	gene-MA16_Dca017630
MSTRG.27617.2	gene-MA16_Dca025667;gene-MA16_Dca025665;gene-MA16_Dca025663;gene-MA16_Dca025666;gene-MA16_Dca025664
MSTRG.43044.5	gene-MA16_Dca015591;gene-MA16_Dca015594;gene-MA16_Dca015592;gene-MA16_Dca015597;gene-MA16_Dca015596;gene-MA16_Dca015590;gene-MA16_Dca015598;gene-MA16_Dca015593;gene-MA16_Dca015595
MSTRG.60641.1	gene-MA16_Dca015053;gene-MA16_Dca015050;gene-MA16_Dca015057;gene-MA16_Dca015060;gene-MA16_Dca015058;gene-MA16_Dca015052;gene-MA16_Dca015056;gene-MA16_Dca015054;gene-MA16_Dca015055;gene-MA16_Dca015059;gene-MA16_Dca015051
MSTRG.20194.1	gene-MA16_Dca009792;gene-MA16_Dca009796;gene-MA16_Dca009794;gene-MA16_Dca009797;gene-MA16_Dca009799;gene-MA16_Dca009795;gene-MA16_Dca009798
MSTRG.58608.1	gene-MA16_Dca018361;gene-MA16_Dca018358;gene-MA16_Dca018354;gene-MA16_Dca018357;gene-MA16_Dca018360;gene-MA16_Dca018359;gene-MA16_Dca018352;gene-MA16_Dca018350;gene-MA16_Dca018355;gene-MA16_Dca018351;gene-MA16_Dca018356
MSTRG.32141.2	gene-MA16_Dca007697;gene-MA16_Dca007700;gene-MA16_Dca007696;gene-MA16_Dca007695;gene-MA16_Dca007699
MSTRG.49400.4	gene-MA16_Dca008600;gene-MA16_Dca008599;gene-MA16_Dca008602;gene-MA16_Dca008596;gene-MA16_Dca008598;gene-MA16_Dca008594;gene-MA16_Dca008592;gene-MA16_Dca008593;gene-MA16_Dca008601;gene-MA16_Dca008597;gene-MA16_Dca008595;gene-MA16_Dca008603
MSTRG.44519.1	gene-MA16_Dca019959;gene-MA16_Dca019954;gene-MA16_Dca019963;gene-MA16_Dca019955;gene-MA16_Dca019957;gene-MA16_Dca019964;gene-MA16_Dca019956;gene-MA16_Dca019958;gene-MA16_Dca019961;gene-MA16_Dca019962
MSTRG.36291.1	gene-MA16_Dca000259;gene-MA16_Dca000254;gene-MA16_Dca000255;gene-MA16_Dca000257;gene-MA16_Dca000256;gene-MA16_Dca000263;gene-MA16_Dca000258;gene-MA16_Dca000260;gene-MA16_Dca000261;gene-MA16_Dca000262
MSTRG.43311.2	gene-MA16_Dca016104;gene-MA16_Dca016095;gene-MA16_Dca016096;gene-MA16_Dca016102;gene-MA16_Dca016097;gene-MA16_Dca016099;gene-MA16_Dca016101;gene-MA16_Dca016103;gene-MA16_Dca016098
MSTRG.36357.1	gene-MA16_Dca000302;gene-MA16_Dca000303
MSTRG.21011.5	gene-MA16_Dca009378;gene-MA16_Dca009377;gene-MA16_Dca009380;gene-MA16_Dca009374;gene-MA16_Dca009379;gene-MA16_Dca009373;gene-MA16_Dca009372;gene-MA16_Dca009376;gene-MA16_Dca009375
MSTRG.73035.2	gene-MA16_Dca021662;gene-MA16_Dca021665;gene-MA16_Dca021664;gene-MA16_Dca021661;gene-MA16_Dca021663
MSTRG.73254.2	gene-MA16_Dca014875;gene-MA16_Dca014876;gene-MA16_Dca014872;gene-MA16_Dca014874;gene-MA16_Dca014873
MSTRG.31834.6	gene-MA16_Dca013068;gene-MA16_Dca013065;gene-MA16_Dca013067;gene-MA16_Dca013060;gene-MA16_Dca013059;gene-MA16_Dca013061;gene-MA16_Dca013057;gene-MA16_Dca013058;gene-MA16_Dca013064;gene-MA16_Dca013063;gene-MA16_Dca013066
MSTRG.57096.8	gene-MA16_Dca021319;gene-MA16_Dca021315;gene-MA16_Dca021312;gene-MA16_Dca021314;gene-MA16_Dca021310;gene-MA16_Dca021320;gene-MA16_Dca021318;gene-MA16_Dca021311;gene-MA16_Dca021313;gene-MA16_Dca021321
MSTRG.51773.2	gene-MA16_Dca007193
MSTRG.72309.7	gene-MA16_Dca020227;gene-MA16_Dca020225;gene-MA16_Dca020231;gene-MA16_Dca020229;gene-MA16_Dca020226;gene-MA16_Dca020228;gene-MA16_Dca020230;gene-MA16_Dca020232
MSTRG.44662.9	gene-MA16_Dca021197;gene-MA16_Dca021202;gene-MA16_Dca021195;gene-MA16_Dca021194;gene-MA16_Dca021199;gene-MA16_Dca021201;gene-MA16_Dca021196;gene-MA16_Dca021200;gene-MA16_Dca021204;gene-MA16_Dca021203;gene-MA16_Dca021198
MSTRG.66896.1	gene-MA16_Dca010754;gene-MA16_Dca010748;gene-MA16_Dca010753;gene-MA16_Dca010752;gene-MA16_Dca010750;gene-MA16_Dca010751
MSTRG.30078.2	gene-MA16_Dca022793;gene-MA16_Dca022795
MSTRG.56745.1	gene-MA16_Dca014208;gene-MA16_Dca014203;gene-MA16_Dca014209;gene-MA16_Dca014216;gene-MA16_Dca014212;gene-MA16_Dca014204;gene-MA16_Dca014215;gene-MA16_Dca014213;gene-MA16_Dca014205;gene-MA16_Dca014210;gene-MA16_Dca014211;gene-MA16_Dca014207;gene-MA16_Dca014217;gene-MA16_Dca014214
MSTRG.49769.1	gene-MA16_Dca006255;gene-MA16_Dca006256;gene-MA16_Dca006251;gene-MA16_Dca006252;gene-MA16_Dca006249;gene-MA16_Dca006253;gene-MA16_Dca006257;gene-MA16_Dca006254;gene-MA16_Dca006250
MSTRG.63559.4	gene-MA16_Dca018611;gene-MA16_Dca018612;gene-MA16_Dca018617;gene-MA16_Dca018618;gene-MA16_Dca018615;gene-MA16_Dca018616;gene-MA16_Dca018614
MSTRG.34492.3	gene-MA16_Dca005820;gene-MA16_Dca005811;gene-MA16_Dca005813;gene-MA16_Dca005814;gene-MA16_Dca005819;gene-MA16_Dca005822;gene-MA16_Dca005816;gene-MA16_Dca005817;gene-MA16_Dca005824;gene-MA16_Dca005818;gene-MA16_Dca005812;gene-MA16_Dca005823;gene-MA16_Dca005821;gene-MA16_Dca005815
MSTRG.25279.1	gene-MA16_Dca018374;gene-MA16_Dca018368;gene-MA16_Dca018366;gene-MA16_Dca018369;gene-MA16_Dca018372;gene-MA16_Dca018370;gene-MA16_Dca018376;gene-MA16_Dca018375;gene-MA16_Dca018367;gene-MA16_Dca018365;gene-MA16_Dca018371
MSTRG.64483.2	gene-MA16_Dca019933;gene-MA16_Dca019934
MSTRG.52189.5	gene-MA16_Dca020786;gene-MA16_Dca020783;gene-MA16_Dca020782;gene-MA16_Dca020785;gene-MA16_Dca020784
MSTRG.40967.1	gene-MA16_Dca001344;gene-MA16_Dca001340;gene-MA16_Dca001339;gene-MA16_Dca001343;gene-MA16_Dca001341;gene-MA16_Dca001342
MSTRG.43379.1	gene-MA16_Dca011245;gene-MA16_Dca011244;gene-MA16_Dca011242;gene-MA16_Dca011241;gene-MA16_Dca011240;gene-MA16_Dca011243
MSTRG.22824.2	gene-MA16_Dca001811;gene-MA16_Dca001807;gene-MA16_Dca001803;gene-MA16_Dca001812;gene-MA16_Dca001805;gene-MA16_Dca001809;gene-MA16_Dca001810;gene-MA16_Dca001806;gene-MA16_Dca001808;gene-MA16_Dca001804
MSTRG.64579.3	gene-MA16_Dca020920;gene-MA16_Dca020921;gene-MA16_Dca020925;gene-MA16_Dca020926;gene-MA16_Dca020918;gene-MA16_Dca020917;gene-MA16_Dca020919;gene-MA16_Dca020924;gene-MA16_Dca020916;gene-MA16_Dca020927;gene-MA16_Dca020928;gene-MA16_Dca020922;gene-MA16_Dca020923
MSTRG.64580.1	gene-MA16_Dca020928;gene-MA16_Dca020923;gene-MA16_Dca020922;gene-MA16_Dca020927;gene-MA16_Dca020924;gene-MA16_Dca020918;gene-MA16_Dca020919;gene-MA16_Dca020917;gene-MA16_Dca020921;gene-MA16_Dca020925;gene-MA16_Dca020926;gene-MA16_Dca020920
MSTRG.31303.7	gene-MA16_Dca004049;gene-MA16_Dca004047;gene-MA16_Dca004052;gene-MA16_Dca004048;gene-MA16_Dca004050;gene-MA16_Dca004045;gene-MA16_Dca004051;gene-MA16_Dca004046;gene-MA16_Dca004054
MSTRG.20686.2	gene-MA16_Dca008516;gene-MA16_Dca008515;gene-MA16_Dca008514
MSTRG.33665.1	gene-MA16_Dca012375;gene-MA16_Dca012376;gene-MA16_Dca012378;gene-MA16_Dca012379;gene-MA16_Dca012377;gene-MA16_Dca012380
MSTRG.60697.2	gene-MA16_Dca014128;gene-MA16_Dca014130;gene-MA16_Dca014131;gene-MA16_Dca014132;gene-MA16_Dca014134;gene-MA16_Dca014133
MSTRG.20754.3	gene-MA16_Dca008559;gene-MA16_Dca008558;gene-MA16_Dca008564;gene-MA16_Dca008560;gene-MA16_Dca008561;gene-MA16_Dca008562;gene-MA16_Dca008563
MSTRG.68127.1	gene-MA16_Dca022833;gene-MA16_Dca022828;gene-MA16_Dca022829;gene-MA16_Dca022835;gene-MA16_Dca022830;gene-MA16_Dca022834;gene-MA16_Dca022831
MSTRG.31257.1	gene-MA16_Dca004011;gene-MA16_Dca004020;gene-MA16_Dca004017;gene-MA16_Dca004015;gene-MA16_Dca004016;gene-MA16_Dca004010;gene-MA16_Dca004019;gene-MA16_Dca004013;gene-MA16_Dca004014;gene-MA16_Dca004012;gene-MA16_Dca004018
MSTRG.68597.1	gene-MA16_Dca024220;gene-MA16_Dca024218;gene-MA16_Dca024219;gene-MA16_Dca024216;gene-MA16_Dca024215;gene-MA16_Dca024217
MSTRG.60928.1	gene-MA16_Dca022398;gene-MA16_Dca022396;gene-MA16_Dca022390;gene-MA16_Dca022382;gene-MA16_Dca022386;gene-MA16_Dca022389;gene-MA16_Dca022388;gene-MA16_Dca022383;gene-MA16_Dca022397;gene-MA16_Dca022384;gene-MA16_Dca022387;gene-MA16_Dca022385;gene-MA16_Dca022394;gene-MA16_Dca022395
MSTRG.55962.1	gene-MA16_Dca002385;gene-MA16_Dca002379;gene-MA16_Dca002381;gene-MA16_Dca002386;gene-MA16_Dca002380;gene-MA16_Dca002382;gene-MA16_Dca002383;gene-MA16_Dca002384
MSTRG.46369.1	gene-MA16_Dca011752;gene-MA16_Dca011746;gene-MA16_Dca011748;gene-MA16_Dca011754;gene-MA16_Dca011753;gene-MA16_Dca011747;gene-MA16_Dca011749;gene-MA16_Dca011750;gene-MA16_Dca011745;gene-MA16_Dca011751
MSTRG.69837.1	gene-MA16_Dca017234;gene-MA16_Dca017230;gene-MA16_Dca017236;gene-MA16_Dca017231;gene-MA16_Dca017233;gene-MA16_Dca017228;gene-MA16_Dca017235;gene-MA16_Dca017229
MSTRG.22942.2	gene-MA16_Dca001856;gene-MA16_Dca001860;gene-MA16_Dca001857;gene-MA16_Dca001862;gene-MA16_Dca001859;gene-MA16_Dca001861;gene-MA16_Dca001858
MSTRG.65130.7	gene-MA16_Dca015071;gene-MA16_Dca015070;gene-MA16_Dca015069
MSTRG.45155.2	gene-MA16_Dca005014;gene-MA16_Dca005020;gene-MA16_Dca005018;gene-MA16_Dca005012;gene-MA16_Dca005006;gene-MA16_Dca005009;gene-MA16_Dca005010;gene-MA16_Dca005008;gene-MA16_Dca005019;gene-MA16_Dca005016;gene-MA16_Dca005007;gene-MA16_Dca005021;gene-MA16_Dca005015;gene-MA16_Dca005013;gene-MA16_Dca005023;gene-MA16_Dca005022;gene-MA16_Dca005011;gene-MA16_Dca005017
MSTRG.23132.2	gene-MA16_Dca001944;gene-MA16_Dca001947;gene-MA16_Dca001938;gene-MA16_Dca001943;gene-MA16_Dca001942;gene-MA16_Dca001939;gene-MA16_Dca001940;gene-MA16_Dca001945;gene-MA16_Dca001941;gene-MA16_Dca001948;gene-MA16_Dca001946
MSTRG.61992.1	gene-MA16_Dca009592;gene-MA16_Dca009593;gene-MA16_Dca009589;gene-MA16_Dca009591;gene-MA16_Dca009590;gene-MA16_Dca009594;gene-MA16_Dca009595
MSTRG.37442.1	gene-MA16_Dca014900;gene-MA16_Dca014904;gene-MA16_Dca014905;gene-MA16_Dca014899;gene-MA16_Dca014901;gene-MA16_Dca014906;gene-MA16_Dca014907;gene-MA16_Dca014903;gene-MA16_Dca014902
MSTRG.39800.4	gene-MA16_Dca018951;gene-MA16_Dca018949;gene-MA16_Dca018950
MSTRG.19820.1	gene-MA16_Dca021163;gene-MA16_Dca021162;gene-MA16_Dca021156;gene-MA16_Dca021158;gene-MA16_Dca021161;gene-MA16_Dca021159;gene-MA16_Dca021160;gene-MA16_Dca021155;gene-MA16_Dca021154;gene-MA16_Dca021157
MSTRG.23106.1	gene-MA16_Dca001934;gene-MA16_Dca001933;gene-MA16_Dca001929;gene-MA16_Dca001930;gene-MA16_Dca001928;gene-MA16_Dca001932;gene-MA16_Dca001931;gene-MA16_Dca001935
MSTRG.36878.1	gene-MA16_Dca000660;gene-MA16_Dca000659;gene-MA16_Dca000662;gene-MA16_Dca000661;gene-MA16_Dca000664;gene-MA16_Dca000665;gene-MA16_Dca000658;gene-MA16_Dca000663;gene-MA16_Dca000657
MSTRG.52932.2	gene-MA16_Dca024424;gene-MA16_Dca024428;gene-MA16_Dca024433;gene-MA16_Dca024427;gene-MA16_Dca024425;gene-MA16_Dca024431;gene-MA16_Dca024432;gene-MA16_Dca024430;gene-MA16_Dca024426;gene-MA16_Dca024429
MSTRG.57435.1	gene-MA16_Dca021970
MSTRG.39139.2	gene-MA16_Dca012695;gene-MA16_Dca012694;gene-MA16_Dca012698;gene-MA16_Dca012697;gene-MA16_Dca012696
MSTRG.38650.1	gene-MA16_Dca023039
MSTRG.36802.1	gene-MA16_Dca000603;gene-MA16_Dca000599;gene-MA16_Dca000598;gene-MA16_Dca000602;gene-MA16_Dca000601;gene-MA16_Dca000600;gene-MA16_Dca000596;gene-MA16_Dca000604;gene-MA16_Dca000605;gene-MA16_Dca000597
MSTRG.55302.1	gene-MA16_Dca012953;gene-MA16_Dca012951;gene-MA16_Dca012952;gene-MA16_Dca012957;gene-MA16_Dca012959;gene-MA16_Dca012958;gene-MA16_Dca012955;gene-MA16_Dca012960;gene-MA16_Dca012961;gene-MA16_Dca012954;gene-MA16_Dca012950;gene-MA16_Dca012956
MSTRG.28592.2	gene-MA16_Dca023940
MSTRG.26784.1	gene-MA16_Dca003003;gene-MA16_Dca003002;gene-MA16_Dca002997;gene-MA16_Dca003001;gene-MA16_Dca002998;gene-MA16_Dca002996;gene-MA16_Dca003000
MSTRG.66772.1	gene-MA16_Dca010669;gene-MA16_Dca010673;gene-MA16_Dca010672;gene-MA16_Dca010666;gene-MA16_Dca010667;gene-MA16_Dca010668
MSTRG.60703.1	gene-MA16_Dca014135;gene-MA16_Dca014129;gene-MA16_Dca014133;gene-MA16_Dca014134;gene-MA16_Dca014137;gene-MA16_Dca014136;gene-MA16_Dca014141;gene-MA16_Dca014132;gene-MA16_Dca014140;gene-MA16_Dca014138;gene-MA16_Dca014130;gene-MA16_Dca014131;gene-MA16_Dca014139
MSTRG.41804.1	gene-MA16_Dca001729;gene-MA16_Dca001731;gene-MA16_Dca001734;gene-MA16_Dca001728;gene-MA16_Dca001732;gene-MA16_Dca001730;gene-MA16_Dca001727;gene-MA16_Dca001735;gene-MA16_Dca001733
MSTRG.59335.1	gene-MA16_Dca020382;gene-MA16_Dca020378;gene-MA16_Dca020380;gene-MA16_Dca020376;gene-MA16_Dca020381;gene-MA16_Dca020377
MSTRG.29964.2	gene-MA16_Dca021956;gene-MA16_Dca021957;gene-MA16_Dca021961;gene-MA16_Dca021959;gene-MA16_Dca021960
MSTRG.43504.2	gene-MA16_Dca011314;gene-MA16_Dca011312;gene-MA16_Dca011324;gene-MA16_Dca011318;gene-MA16_Dca011321;gene-MA16_Dca011322;gene-MA16_Dca011323;gene-MA16_Dca011316;gene-MA16_Dca011326;gene-MA16_Dca011325;gene-MA16_Dca011315;gene-MA16_Dca011313;gene-MA16_Dca011317
MSTRG.58986.4	gene-MA16_Dca011223;gene-MA16_Dca011218;gene-MA16_Dca011216;gene-MA16_Dca011222;gene-MA16_Dca011219;gene-MA16_Dca011217;gene-MA16_Dca011220
MSTRG.43276.1	gene-MA16_Dca016092
MSTRG.37632.4	gene-MA16_Dca015780;gene-MA16_Dca015779;gene-MA16_Dca015784;gene-MA16_Dca015783;gene-MA16_Dca015782;gene-MA16_Dca015777;gene-MA16_Dca015778;gene-MA16_Dca015781;gene-MA16_Dca015785
MSTRG.26629.1	gene-MA16_Dca002873;gene-MA16_Dca002875;gene-MA16_Dca002871;gene-MA16_Dca002872
MSTRG.55896.5	gene-MA16_Dca002344;gene-MA16_Dca002339;gene-MA16_Dca002337;gene-MA16_Dca002345;gene-MA16_Dca002338;gene-MA16_Dca002336;gene-MA16_Dca002342;gene-MA16_Dca002343;gene-MA16_Dca002340;gene-MA16_Dca002341;gene-MA16_Dca002346;gene-MA16_Dca002347
MSTRG.55896.6	gene-MA16_Dca002346;gene-MA16_Dca002347;gene-MA16_Dca002341;gene-MA16_Dca002340;gene-MA16_Dca002343;gene-MA16_Dca002338;gene-MA16_Dca002345;gene-MA16_Dca002336;gene-MA16_Dca002342;gene-MA16_Dca002339;gene-MA16_Dca002337;gene-MA16_Dca002344
MSTRG.60511.3	gene-MA16_Dca021573;gene-MA16_Dca021569;gene-MA16_Dca021570;gene-MA16_Dca021564;gene-MA16_Dca021568;gene-MA16_Dca021566;gene-MA16_Dca021565;gene-MA16_Dca021574;gene-MA16_Dca021567;gene-MA16_Dca021572;gene-MA16_Dca021571;gene-MA16_Dca021563
MSTRG.49373.1	gene-MA16_Dca008575
MSTRG.37047.2	gene-MA16_Dca000776;gene-MA16_Dca000777;gene-MA16_Dca000775;gene-MA16_Dca000774;gene-MA16_Dca000773
MSTRG.64900.1	gene-MA16_Dca014519;gene-MA16_Dca014522;gene-MA16_Dca014521;gene-MA16_Dca014523;gene-MA16_Dca014520
MSTRG.55481.2	gene-MA16_Dca015337;gene-MA16_Dca015330;gene-MA16_Dca015335;gene-MA16_Dca015331;gene-MA16_Dca015340;gene-MA16_Dca015334;gene-MA16_Dca015336;gene-MA16_Dca015332;gene-MA16_Dca015338;gene-MA16_Dca015339;gene-MA16_Dca015329;gene-MA16_Dca015333
MSTRG.24313.7	gene-MA16_Dca003200;gene-MA16_Dca003195;gene-MA16_Dca003201;gene-MA16_Dca003198;gene-MA16_Dca003194;gene-MA16_Dca003196;gene-MA16_Dca003193;gene-MA16_Dca003199;gene-MA16_Dca003202;gene-MA16_Dca003197
MSTRG.68758.7	gene-MA16_Dca016576;gene-MA16_Dca016580;gene-MA16_Dca016577;gene-MA16_Dca016582;gene-MA16_Dca016581;gene-MA16_Dca016578
MSTRG.38853.1	gene-MA16_Dca005605;gene-MA16_Dca005608;gene-MA16_Dca005613;gene-MA16_Dca005609;gene-MA16_Dca005606;gene-MA16_Dca005614;gene-MA16_Dca005603;gene-MA16_Dca005607;gene-MA16_Dca005604;gene-MA16_Dca005610;gene-MA16_Dca005611;gene-MA16_Dca005612
MSTRG.43445.1	gene-MA16_Dca011282;gene-MA16_Dca011285;gene-MA16_Dca011279;gene-MA16_Dca011286;gene-MA16_Dca011278;gene-MA16_Dca011281;gene-MA16_Dca011283;gene-MA16_Dca011275;gene-MA16_Dca011280;gene-MA16_Dca011276;gene-MA16_Dca011277;gene-MA16_Dca011284
MSTRG.22972.5	gene-MA16_Dca001864;gene-MA16_Dca001867;gene-MA16_Dca001866;gene-MA16_Dca001868;gene-MA16_Dca001865
MSTRG.37925.8	gene-MA16_Dca008916;gene-MA16_Dca008917;gene-MA16_Dca008915;gene-MA16_Dca008914;gene-MA16_Dca008913;gene-MA16_Dca008912;gene-MA16_Dca008918;gene-MA16_Dca008919
MSTRG.19807.2	gene-MA16_Dca021150;gene-MA16_Dca021152;gene-MA16_Dca021153
MSTRG.59484.2	gene-MA16_Dca021124;gene-MA16_Dca021120;gene-MA16_Dca021126;gene-MA16_Dca021123;gene-MA16_Dca021122;gene-MA16_Dca021121
MSTRG.37448.4	gene-MA16_Dca014902;gene-MA16_Dca014903;gene-MA16_Dca014907;gene-MA16_Dca014906;gene-MA16_Dca014904;gene-MA16_Dca014905;gene-MA16_Dca014900;gene-MA16_Dca014901
MSTRG.48239.1	gene-MA16_Dca021445;gene-MA16_Dca021449;gene-MA16_Dca021446;gene-MA16_Dca021443;gene-MA16_Dca021444;gene-MA16_Dca021448;gene-MA16_Dca021447
MSTRG.60737.1	gene-MA16_Dca014153;gene-MA16_Dca014148;gene-MA16_Dca014152;gene-MA16_Dca014150;gene-MA16_Dca014151;gene-MA16_Dca014149;gene-MA16_Dca014145;gene-MA16_Dca014147;gene-MA16_Dca014146
MSTRG.47211.2	gene-MA16_Dca009966;gene-MA16_Dca009967
MSTRG.50144.1	gene-MA16_Dca006793;gene-MA16_Dca006792;gene-MA16_Dca006790
MSTRG.61528.3	gene-MA16_Dca015239;gene-MA16_Dca015235;gene-MA16_Dca015233;gene-MA16_Dca015236;gene-MA16_Dca015241;gene-MA16_Dca015231;gene-MA16_Dca015240;gene-MA16_Dca015234;gene-MA16_Dca015237;gene-MA16_Dca015238;gene-MA16_Dca015232
MSTRG.19497.1	gene-MA16_Dca007890;gene-MA16_Dca007893;gene-MA16_Dca007889;gene-MA16_Dca007891;gene-MA16_Dca007894;gene-MA16_Dca007892
MSTRG.54782.1	gene-MA16_Dca025014;gene-MA16_Dca025013;gene-MA16_Dca025017;gene-MA16_Dca025015;gene-MA16_Dca025016;gene-MA16_Dca025018;gene-MA16_Dca025012
MSTRG.56794.1	gene-MA16_Dca014237;gene-MA16_Dca014234;gene-MA16_Dca014235;gene-MA16_Dca014236;gene-MA16_Dca014232;gene-MA16_Dca014229;gene-MA16_Dca014238;gene-MA16_Dca014230;gene-MA16_Dca014231
MSTRG.68585.1	gene-MA16_Dca024216;gene-MA16_Dca024215;gene-MA16_Dca024214;gene-MA16_Dca024213
MSTRG.37123.2	gene-MA16_Dca000824;gene-MA16_Dca000822;gene-MA16_Dca000820;gene-MA16_Dca000816;gene-MA16_Dca000815;gene-MA16_Dca000821;gene-MA16_Dca000814;gene-MA16_Dca000819;gene-MA16_Dca000823;gene-MA16_Dca000817;gene-MA16_Dca000818
MSTRG.32680.1	gene-MA16_Dca026645;gene-MA16_Dca026646;gene-MA16_Dca026647;gene-MA16_Dca026648;gene-MA16_Dca026651;gene-MA16_Dca026653;gene-MA16_Dca026652;gene-MA16_Dca026650
MSTRG.66004.3	gene-MA16_Dca005308;gene-MA16_Dca005305;gene-MA16_Dca005306;gene-MA16_Dca005307
MSTRG.29017.1	gene-MA16_Dca007818
MSTRG.22677.2	gene-MA16_Dca001746;gene-MA16_Dca001750;gene-MA16_Dca001749;gene-MA16_Dca001747;gene-MA16_Dca001748
MSTRG.48052.11	gene-MA16_Dca017362;gene-MA16_Dca017359;gene-MA16_Dca017365;gene-MA16_Dca017360;gene-MA16_Dca017358;gene-MA16_Dca017363;gene-MA16_Dca017361
MSTRG.56007.3	gene-MA16_Dca002412;gene-MA16_Dca002411;gene-MA16_Dca002416;gene-MA16_Dca002418;gene-MA16_Dca002409;gene-MA16_Dca002408;gene-MA16_Dca002415;gene-MA16_Dca002417;gene-MA16_Dca002410;gene-MA16_Dca002414
MSTRG.31242.1	gene-MA16_Dca004004;gene-MA16_Dca004009;gene-MA16_Dca004008;gene-MA16_Dca003999;gene-MA16_Dca004005;gene-MA16_Dca004007;gene-MA16_Dca004002;gene-MA16_Dca004000;gene-MA16_Dca004001;gene-MA16_Dca004003
MSTRG.41822.1	gene-MA16_Dca001742;gene-MA16_Dca001744;gene-MA16_Dca001743;gene-MA16_Dca001737;gene-MA16_Dca001738;gene-MA16_Dca001736
MSTRG.31279.1	gene-MA16_Dca004027;gene-MA16_Dca004031;gene-MA16_Dca004032;gene-MA16_Dca004029;gene-MA16_Dca004028
MSTRG.30539.2	gene-MA16_Dca005470;gene-MA16_Dca005466;gene-MA16_Dca005472;gene-MA16_Dca005469;gene-MA16_Dca005468;gene-MA16_Dca005473;gene-MA16_Dca005471
MSTRG.63998.1	gene-MA16_Dca004623;gene-MA16_Dca004625;gene-MA16_Dca004621;gene-MA16_Dca004624;gene-MA16_Dca004622
MSTRG.32681.1	gene-MA16_Dca026653;gene-MA16_Dca026648;gene-MA16_Dca026652;gene-MA16_Dca026645;gene-MA16_Dca026647;gene-MA16_Dca026646
MSTRG.25820.9	gene-MA16_Dca008167;gene-MA16_Dca008166;gene-MA16_Dca008164;gene-MA16_Dca008169;gene-MA16_Dca008168;gene-MA16_Dca008165
MSTRG.30802.4	gene-MA16_Dca013414;gene-MA16_Dca013415;gene-MA16_Dca013413;gene-MA16_Dca013412;gene-MA16_Dca013416;gene-MA16_Dca013411
MSTRG.24128.1	gene-MA16_Dca003081;gene-MA16_Dca003082;gene-MA16_Dca003080;gene-MA16_Dca003086;gene-MA16_Dca003087;gene-MA16_Dca003084;gene-MA16_Dca003085
MSTRG.72269.1	gene-MA16_Dca026928
MSTRG.20681.7	gene-MA16_Dca008510;gene-MA16_Dca008513;gene-MA16_Dca008509;gene-MA16_Dca008512
MSTRG.65447.1	gene-MA16_Dca027673;gene-MA16_Dca027674
MSTRG.39365.1	gene-MA16_Dca018021;gene-MA16_Dca018018;gene-MA16_Dca018019;gene-MA16_Dca018016;gene-MA16_Dca018014;gene-MA16_Dca018015;gene-MA16_Dca018022;gene-MA16_Dca018020;gene-MA16_Dca018017
MSTRG.50378.1	gene-MA16_Dca007374;gene-MA16_Dca007373;gene-MA16_Dca007378;gene-MA16_Dca007372;gene-MA16_Dca007377;gene-MA16_Dca007375
MSTRG.55326.1	gene-MA16_Dca012966;gene-MA16_Dca012970;gene-MA16_Dca012969;gene-MA16_Dca012967;gene-MA16_Dca012971;gene-MA16_Dca012964;gene-MA16_Dca012976;gene-MA16_Dca012965;gene-MA16_Dca012973;gene-MA16_Dca012974;gene-MA16_Dca012972;gene-MA16_Dca012975;gene-MA16_Dca012968
MSTRG.41373.1	gene-MA16_Dca001566;gene-MA16_Dca001568;gene-MA16_Dca001570;gene-MA16_Dca001565;gene-MA16_Dca001569
MSTRG.69126.3	gene-MA16_Dca024693;gene-MA16_Dca024690;gene-MA16_Dca024689;gene-MA16_Dca024694;gene-MA16_Dca024691;gene-MA16_Dca024692
MSTRG.67632.1	gene-MA16_Dca010000;gene-MA16_Dca009997;gene-MA16_Dca010002;gene-MA16_Dca009999;gene-MA16_Dca009998;gene-MA16_Dca009996
MSTRG.35944.2	gene-MA16_Dca000077;gene-MA16_Dca000076;gene-MA16_Dca000083;gene-MA16_Dca000082;gene-MA16_Dca000081;gene-MA16_Dca000080;gene-MA16_Dca000078;gene-MA16_Dca000079
MSTRG.51889.1	gene-MA16_Dca007233;gene-MA16_Dca007235;gene-MA16_Dca007232;gene-MA16_Dca007236
MSTRG.21083.2	gene-MA16_Dca009409;gene-MA16_Dca009410;gene-MA16_Dca009413;gene-MA16_Dca009408;gene-MA16_Dca009414;gene-MA16_Dca009415;gene-MA16_Dca009412;gene-MA16_Dca009407;gene-MA16_Dca009406
MSTRG.73689.4	gene-MA16_Dca027230
MSTRG.32770.1	gene-MA16_Dca015659;gene-MA16_Dca015665;gene-MA16_Dca015667;gene-MA16_Dca015663;gene-MA16_Dca015662;gene-MA16_Dca015664;gene-MA16_Dca015660
MSTRG.35570.2	gene-MA16_Dca010939;gene-MA16_Dca010941;gene-MA16_Dca010936;gene-MA16_Dca010942;gene-MA16_Dca010940;gene-MA16_Dca010938;gene-MA16_Dca010937
MSTRG.41140.3	gene-MA16_Dca001444;gene-MA16_Dca001451;gene-MA16_Dca001445;gene-MA16_Dca001450;gene-MA16_Dca001448;gene-MA16_Dca001452;gene-MA16_Dca001453;gene-MA16_Dca001441;gene-MA16_Dca001442;gene-MA16_Dca001447;gene-MA16_Dca001440;gene-MA16_Dca001446;gene-MA16_Dca001443;gene-MA16_Dca001439
MSTRG.25377.3	gene-MA16_Dca015178;gene-MA16_Dca015176;gene-MA16_Dca015174;gene-MA16_Dca015175;gene-MA16_Dca015173;gene-MA16_Dca015177
MSTRG.20037.1	gene-MA16_Dca023593;gene-MA16_Dca023599;gene-MA16_Dca023590;gene-MA16_Dca023596;gene-MA16_Dca023598;gene-MA16_Dca023597;gene-MA16_Dca023594;gene-MA16_Dca023591;gene-MA16_Dca023592;gene-MA16_Dca023595
MSTRG.61124.2	gene-MA16_Dca006881;gene-MA16_Dca006878;gene-MA16_Dca006880;gene-MA16_Dca006879;gene-MA16_Dca006876;gene-MA16_Dca006882
MSTRG.36769.1	gene-MA16_Dca000579;gene-MA16_Dca000580
MSTRG.46409.1	gene-MA16_Dca011761;gene-MA16_Dca011764;gene-MA16_Dca011769;gene-MA16_Dca011766;gene-MA16_Dca011768;gene-MA16_Dca011763;gene-MA16_Dca011765;gene-MA16_Dca011762
MSTRG.59552.2	gene-MA16_Dca016418;gene-MA16_Dca016414;gene-MA16_Dca016415;gene-MA16_Dca016416;gene-MA16_Dca016419
MSTRG.49353.1	gene-MA16_Dca008567;gene-MA16_Dca008569;gene-MA16_Dca008571;gene-MA16_Dca008570
MSTRG.66770.1	gene-MA16_Dca010669;gene-MA16_Dca010665;gene-MA16_Dca010672;gene-MA16_Dca010670;gene-MA16_Dca010666;gene-MA16_Dca010667;gene-MA16_Dca010668
MSTRG.52875.2	gene-MA16_Dca012525;gene-MA16_Dca012523;gene-MA16_Dca012521;gene-MA16_Dca012524
MSTRG.60454.7	gene-MA16_Dca018930;gene-MA16_Dca018919;gene-MA16_Dca018929;gene-MA16_Dca018925;gene-MA16_Dca018917;gene-MA16_Dca018922;gene-MA16_Dca018927;gene-MA16_Dca018923;gene-MA16_Dca018914;gene-MA16_Dca018928;gene-MA16_Dca018921;gene-MA16_Dca018924;gene-MA16_Dca018926;gene-MA16_Dca018918;gene-MA16_Dca018915;gene-MA16_Dca018916;gene-MA16_Dca018920
MSTRG.62360.1	gene-MA16_Dca009092;gene-MA16_Dca009095;gene-MA16_Dca009089;gene-MA16_Dca009091;gene-MA16_Dca009096;gene-MA16_Dca009093;gene-MA16_Dca009084;gene-MA16_Dca009088;gene-MA16_Dca009083;gene-MA16_Dca009086;gene-MA16_Dca009085;gene-MA16_Dca009087;gene-MA16_Dca009094
MSTRG.46891.1	gene-MA16_Dca020769;gene-MA16_Dca020768;gene-MA16_Dca020764;gene-MA16_Dca020765;gene-MA16_Dca020767;gene-MA16_Dca020766
MSTRG.53682.1	gene-MA16_Dca007166;gene-MA16_Dca007162;gene-MA16_Dca007158;gene-MA16_Dca007165;gene-MA16_Dca007160;gene-MA16_Dca007161;gene-MA16_Dca007159;gene-MA16_Dca007163;gene-MA16_Dca007157;gene-MA16_Dca007164
MSTRG.20147.1	gene-MA16_Dca025735
MSTRG.69497.1	gene-MA16_Dca027226;gene-MA16_Dca027225
MSTRG.48202.1	gene-MA16_Dca025473;gene-MA16_Dca025472
MSTRG.63522.1	gene-MA16_Dca021804;gene-MA16_Dca021803;gene-MA16_Dca021805
MSTRG.47946.15	gene-MA16_Dca022087;gene-MA16_Dca022083;gene-MA16_Dca022085;gene-MA16_Dca022088;gene-MA16_Dca022084;gene-MA16_Dca022086
MSTRG.43504.1	gene-MA16_Dca011314;gene-MA16_Dca011324;gene-MA16_Dca011312;gene-MA16_Dca011318;gene-MA16_Dca011321;gene-MA16_Dca011322;gene-MA16_Dca011323;gene-MA16_Dca011316;gene-MA16_Dca011326;gene-MA16_Dca011315;gene-MA16_Dca011325;gene-MA16_Dca011317;gene-MA16_Dca011313
MSTRG.50666.1	gene-MA16_Dca016296;gene-MA16_Dca016306;gene-MA16_Dca016305
MSTRG.27557.1	gene-MA16_Dca020757
MSTRG.66905.3	gene-MA16_Dca010758;gene-MA16_Dca010759;gene-MA16_Dca010756;gene-MA16_Dca010752;gene-MA16_Dca010750;gene-MA16_Dca010757;gene-MA16_Dca010754;gene-MA16_Dca010753;gene-MA16_Dca010751;gene-MA16_Dca010755
MSTRG.51814.1	gene-MA16_Dca007210;gene-MA16_Dca007205;gene-MA16_Dca007208;gene-MA16_Dca007206;gene-MA16_Dca007209;gene-MA16_Dca007207;gene-MA16_Dca007211
MSTRG.43222.1	gene-MA16_Dca021411;gene-MA16_Dca021412;gene-MA16_Dca021423;gene-MA16_Dca021420;gene-MA16_Dca021422;gene-MA16_Dca021416;gene-MA16_Dca021413;gene-MA16_Dca021421;gene-MA16_Dca021424;gene-MA16_Dca021414;gene-MA16_Dca021415;gene-MA16_Dca021427;gene-MA16_Dca021425;gene-MA16_Dca021417;gene-MA16_Dca021426
MSTRG.25584.1	gene-MA16_Dca023398;gene-MA16_Dca023404;gene-MA16_Dca023400;gene-MA16_Dca023401;gene-MA16_Dca023405;gene-MA16_Dca023403;gene-MA16_Dca023399;gene-MA16_Dca023397
MSTRG.69901.1	gene-MA16_Dca016041;gene-MA16_Dca016044;gene-MA16_Dca016046;gene-MA16_Dca016039;gene-MA16_Dca016038;gene-MA16_Dca016037;gene-MA16_Dca016035;gene-MA16_Dca016036;gene-MA16_Dca016043;gene-MA16_Dca016045;gene-MA16_Dca016040
MSTRG.56153.1	gene-MA16_Dca002493;gene-MA16_Dca002492;gene-MA16_Dca002490;gene-MA16_Dca002494;gene-MA16_Dca002491
MSTRG.73689.9	gene-MA16_Dca027230
MSTRG.63429.1	gene-MA16_Dca023987;gene-MA16_Dca023985;gene-MA16_Dca023989;gene-MA16_Dca023984;gene-MA16_Dca023983;gene-MA16_Dca023988;gene-MA16_Dca023982
MSTRG.43710.1	gene-MA16_Dca026322;gene-MA16_Dca026323;gene-MA16_Dca026324
MSTRG.33488.1	gene-MA16_Dca014626;gene-MA16_Dca014618;gene-MA16_Dca014625;gene-MA16_Dca014624;gene-MA16_Dca014617;gene-MA16_Dca014619;gene-MA16_Dca014620;gene-MA16_Dca014623;gene-MA16_Dca014622
MSTRG.21465.1	gene-MA16_Dca013949;gene-MA16_Dca013958;gene-MA16_Dca013956;gene-MA16_Dca013952;gene-MA16_Dca013955;gene-MA16_Dca013960;gene-MA16_Dca013953;gene-MA16_Dca013950;gene-MA16_Dca013954;gene-MA16_Dca013951;gene-MA16_Dca013959;gene-MA16_Dca013957
MSTRG.62800.1	gene-MA16_Dca009693;gene-MA16_Dca009691;gene-MA16_Dca009692
MSTRG.69671.5	gene-MA16_Dca012142;gene-MA16_Dca012147;gene-MA16_Dca012146;gene-MA16_Dca012148;gene-MA16_Dca012149;gene-MA16_Dca012144;gene-MA16_Dca012143;gene-MA16_Dca012141;gene-MA16_Dca012145
MSTRG.47238.2	gene-MA16_Dca009976;gene-MA16_Dca009975;gene-MA16_Dca009974
MSTRG.23527.1	gene-MA16_Dca002138;gene-MA16_Dca002135;gene-MA16_Dca002140;gene-MA16_Dca002141;gene-MA16_Dca002142;gene-MA16_Dca002137;gene-MA16_Dca002139;gene-MA16_Dca002143
MSTRG.62541.1	gene-MA16_Dca009210;gene-MA16_Dca009205;gene-MA16_Dca009204;gene-MA16_Dca009207;gene-MA16_Dca009208;gene-MA16_Dca009209;gene-MA16_Dca009206
MSTRG.20821.1	gene-MA16_Dca024378
MSTRG.52422.2	gene-MA16_Dca020998;gene-MA16_Dca020997
MSTRG.71946.1	gene-MA16_Dca020505;gene-MA16_Dca020511;gene-MA16_Dca020512;gene-MA16_Dca020509;gene-MA16_Dca020508;gene-MA16_Dca020506;gene-MA16_Dca020510
MSTRG.74018.1	gene-MA16_Dca028369
MSTRG.29501.1	gene-MA16_Dca006086;gene-MA16_Dca006087;gene-MA16_Dca006084;gene-MA16_Dca006085
MSTRG.72295.1	gene-MA16_Dca020227;gene-MA16_Dca020218;gene-MA16_Dca020225;gene-MA16_Dca020226;gene-MA16_Dca020222;gene-MA16_Dca020224;gene-MA16_Dca020220;gene-MA16_Dca020221;gene-MA16_Dca020219
MSTRG.34908.1	gene-MA16_Dca014335;gene-MA16_Dca014343;gene-MA16_Dca014349;gene-MA16_Dca014347;gene-MA16_Dca014342;gene-MA16_Dca014344;gene-MA16_Dca014338;gene-MA16_Dca014346;gene-MA16_Dca014348;gene-MA16_Dca014339;gene-MA16_Dca014336;gene-MA16_Dca014345;gene-MA16_Dca014337
MSTRG.48923.4	gene-MA16_Dca025900;gene-MA16_Dca025898;gene-MA16_Dca025899;gene-MA16_Dca025906;gene-MA16_Dca025905;gene-MA16_Dca025908;gene-MA16_Dca025901;gene-MA16_Dca025903;gene-MA16_Dca025904;gene-MA16_Dca025902;gene-MA16_Dca025907
MSTRG.33622.1	gene-MA16_Dca023913;gene-MA16_Dca023915;gene-MA16_Dca023912;gene-MA16_Dca023914;gene-MA16_Dca023911;gene-MA16_Dca023916
MSTRG.35127.2	gene-MA16_Dca025402;gene-MA16_Dca025407;gene-MA16_Dca025406;gene-MA16_Dca025408;gene-MA16_Dca025405;gene-MA16_Dca025404
MSTRG.48171.1	gene-MA16_Dca021363
MSTRG.46555.1	gene-MA16_Dca022705;gene-MA16_Dca022708;gene-MA16_Dca022703;gene-MA16_Dca022706;gene-MA16_Dca022707
MSTRG.30958.1	gene-MA16_Dca003822;gene-MA16_Dca003820;gene-MA16_Dca003819;gene-MA16_Dca003821;gene-MA16_Dca003818
MSTRG.65757.2	gene-MA16_Dca005195;gene-MA16_Dca005187;gene-MA16_Dca005186;gene-MA16_Dca005189;gene-MA16_Dca005184;gene-MA16_Dca005190;gene-MA16_Dca005180;gene-MA16_Dca005191;gene-MA16_Dca005183;gene-MA16_Dca005188;gene-MA16_Dca005194;gene-MA16_Dca005185;gene-MA16_Dca005193;gene-MA16_Dca005182;gene-MA16_Dca005192;gene-MA16_Dca005181
MSTRG.49322.1	gene-MA16_Dca010252;gene-MA16_Dca010249;gene-MA16_Dca010250;gene-MA16_Dca010255;gene-MA16_Dca010251;gene-MA16_Dca010257;gene-MA16_Dca010256;gene-MA16_Dca010253
MSTRG.69889.4	gene-MA16_Dca016034;gene-MA16_Dca016036;gene-MA16_Dca016033;gene-MA16_Dca016040;gene-MA16_Dca016032;gene-MA16_Dca016041;gene-MA16_Dca016031;gene-MA16_Dca016037;gene-MA16_Dca016038;gene-MA16_Dca016035;gene-MA16_Dca016039;gene-MA16_Dca016042
MSTRG.23137.1	gene-MA16_Dca001949;gene-MA16_Dca001950;gene-MA16_Dca001948;gene-MA16_Dca001941;gene-MA16_Dca001951;gene-MA16_Dca001944;gene-MA16_Dca001947;gene-MA16_Dca001940;gene-MA16_Dca001945;gene-MA16_Dca001943;gene-MA16_Dca001942
MSTRG.37504.1	gene-MA16_Dca011112;gene-MA16_Dca011111;gene-MA16_Dca011116;gene-MA16_Dca011115;gene-MA16_Dca011113;gene-MA16_Dca011114;gene-MA16_Dca011117;gene-MA16_Dca011118
MSTRG.42070.8	gene-MA16_Dca015565;gene-MA16_Dca015560;gene-MA16_Dca015561;gene-MA16_Dca015562;gene-MA16_Dca015564;gene-MA16_Dca015566
MSTRG.36354.4	gene-MA16_Dca000300;gene-MA16_Dca000299;gene-MA16_Dca000298;gene-MA16_Dca000301;gene-MA16_Dca000302
MSTRG.25627.1	gene-MA16_Dca014067;gene-MA16_Dca014066;gene-MA16_Dca014068;gene-MA16_Dca014069
MSTRG.54712.2	gene-MA16_Dca025893;gene-MA16_Dca025891;gene-MA16_Dca025892;gene-MA16_Dca025894;gene-MA16_Dca025896;gene-MA16_Dca025895
MSTRG.53285.1	gene-MA16_Dca008743;gene-MA16_Dca008742;gene-MA16_Dca008741;gene-MA16_Dca008744;gene-MA16_Dca008746;gene-MA16_Dca008747
MSTRG.67527.6	gene-MA16_Dca022631;gene-MA16_Dca022630;gene-MA16_Dca022634;gene-MA16_Dca022633;gene-MA16_Dca022635;gene-MA16_Dca022627;gene-MA16_Dca022626;gene-MA16_Dca022629;gene-MA16_Dca022632;gene-MA16_Dca022628
MSTRG.26677.2	gene-MA16_Dca002914
MSTRG.71379.1	gene-MA16_Dca024650;gene-MA16_Dca024651;gene-MA16_Dca024649;gene-MA16_Dca024652
MSTRG.60332.1	gene-MA16_Dca020177;gene-MA16_Dca020176;gene-MA16_Dca020174;gene-MA16_Dca020175;gene-MA16_Dca020173
MSTRG.42336.4	gene-MA16_Dca019212;gene-MA16_Dca019214;gene-MA16_Dca019213
MSTRG.64693.1	gene-MA16_Dca012658;gene-MA16_Dca012656;gene-MA16_Dca012660;gene-MA16_Dca012657;gene-MA16_Dca012654;gene-MA16_Dca012661;gene-MA16_Dca012659;gene-MA16_Dca012655
MSTRG.57501.1	gene-MA16_Dca017715;gene-MA16_Dca017719;gene-MA16_Dca017711;gene-MA16_Dca017718;gene-MA16_Dca017709;gene-MA16_Dca017717;gene-MA16_Dca017713;gene-MA16_Dca017714;gene-MA16_Dca017716;gene-MA16_Dca017710
MSTRG.33254.1	gene-MA16_Dca025512;gene-MA16_Dca025513;gene-MA16_Dca025511;gene-MA16_Dca025510;gene-MA16_Dca025514;gene-MA16_Dca025509
MSTRG.66459.1	gene-MA16_Dca023457
MSTRG.66899.2	gene-MA16_Dca010754;gene-MA16_Dca010753;gene-MA16_Dca010752;gene-MA16_Dca010750;gene-MA16_Dca010755;gene-MA16_Dca010751;gene-MA16_Dca010749
MSTRG.55850.1	gene-MA16_Dca002308;gene-MA16_Dca002304;gene-MA16_Dca002303;gene-MA16_Dca002294;gene-MA16_Dca002298;gene-MA16_Dca002295;gene-MA16_Dca002300;gene-MA16_Dca002306;gene-MA16_Dca002297;gene-MA16_Dca002302;gene-MA16_Dca002296;gene-MA16_Dca002299;gene-MA16_Dca002307;gene-MA16_Dca002305;gene-MA16_Dca002293;gene-MA16_Dca002301
MSTRG.42002.1	gene-MA16_Dca026328;gene-MA16_Dca026327
MSTRG.61145.1	gene-MA16_Dca006880;gene-MA16_Dca006885;gene-MA16_Dca006886;gene-MA16_Dca006884;gene-MA16_Dca006887;gene-MA16_Dca006889;gene-MA16_Dca006882;gene-MA16_Dca006888;gene-MA16_Dca006883;gene-MA16_Dca006881
MSTRG.44611.1	gene-MA16_Dca020199;gene-MA16_Dca020197;gene-MA16_Dca020200;gene-MA16_Dca020196;gene-MA16_Dca020201
MSTRG.30482.1	gene-MA16_Dca005425;gene-MA16_Dca005426;gene-MA16_Dca005422;gene-MA16_Dca005427;gene-MA16_Dca005424;gene-MA16_Dca005428
MSTRG.55780.1	gene-MA16_Dca002255;gene-MA16_Dca002251;gene-MA16_Dca002253;gene-MA16_Dca002252;gene-MA16_Dca002248;gene-MA16_Dca002257;gene-MA16_Dca002254;gene-MA16_Dca002249;gene-MA16_Dca002256;gene-MA16_Dca002250;gene-MA16_Dca002258
MSTRG.30802.1	gene-MA16_Dca013411;gene-MA16_Dca013416;gene-MA16_Dca013413;gene-MA16_Dca013412;gene-MA16_Dca013414;gene-MA16_Dca013415
MSTRG.43415.1	gene-MA16_Dca011262;gene-MA16_Dca011263;gene-MA16_Dca011258;gene-MA16_Dca011259;gene-MA16_Dca011261
MSTRG.25860.2	gene-MA16_Dca008177;gene-MA16_Dca008175;gene-MA16_Dca008174
MSTRG.35055.1	gene-MA16_Dca027078
MSTRG.35056.1	gene-MA16_Dca027078
MSTRG.43175.1	gene-MA16_Dca023019;gene-MA16_Dca023020;gene-MA16_Dca023023;gene-MA16_Dca023018;gene-MA16_Dca023022;gene-MA16_Dca023015;gene-MA16_Dca023014;gene-MA16_Dca023011;gene-MA16_Dca023012;gene-MA16_Dca023016;gene-MA16_Dca023017;gene-MA16_Dca023021;gene-MA16_Dca023013
MSTRG.62503.1	gene-MA16_Dca009191;gene-MA16_Dca009187;gene-MA16_Dca009188;gene-MA16_Dca009189;gene-MA16_Dca009183;gene-MA16_Dca009177;gene-MA16_Dca009180;gene-MA16_Dca009186;gene-MA16_Dca009190;gene-MA16_Dca009185;gene-MA16_Dca009176;gene-MA16_Dca009178;gene-MA16_Dca009181;gene-MA16_Dca009179;gene-MA16_Dca009182
MSTRG.45168.1	gene-MA16_Dca005021;gene-MA16_Dca005027;gene-MA16_Dca005025;gene-MA16_Dca005024;gene-MA16_Dca005028;gene-MA16_Dca005022;gene-MA16_Dca005029;gene-MA16_Dca005026;gene-MA16_Dca005023
MSTRG.56051.1	gene-MA16_Dca002430;gene-MA16_Dca002431
MSTRG.48974.3	gene-MA16_Dca007427;gene-MA16_Dca007425;gene-MA16_Dca007426
MSTRG.67215.2	gene-MA16_Dca026687;gene-MA16_Dca026683;gene-MA16_Dca026688;gene-MA16_Dca026686
MSTRG.54151.3	gene-MA16_Dca016367;gene-MA16_Dca016364;gene-MA16_Dca016365;gene-MA16_Dca016366;gene-MA16_Dca016363;gene-MA16_Dca016362;gene-MA16_Dca016368
MSTRG.63153.3	gene-MA16_Dca012168;gene-MA16_Dca012167;gene-MA16_Dca012169;gene-MA16_Dca012170
MSTRG.22950.1	gene-MA16_Dca001859;gene-MA16_Dca001863;gene-MA16_Dca001858;gene-MA16_Dca001861;gene-MA16_Dca001864;gene-MA16_Dca001862;gene-MA16_Dca001860;gene-MA16_Dca001865
MSTRG.59766.2	gene-MA16_Dca015989;gene-MA16_Dca015988;gene-MA16_Dca015986;gene-MA16_Dca015990;gene-MA16_Dca015994;gene-MA16_Dca015987;gene-MA16_Dca015991;gene-MA16_Dca015992;gene-MA16_Dca015993
MSTRG.72544.2	gene-MA16_Dca015703;gene-MA16_Dca015705;gene-MA16_Dca015699;gene-MA16_Dca015707;gene-MA16_Dca015708;gene-MA16_Dca015704;gene-MA16_Dca015701;gene-MA16_Dca015702;gene-MA16_Dca015697;gene-MA16_Dca015700;gene-MA16_Dca015698;gene-MA16_Dca015696;gene-MA16_Dca015706
MSTRG.54618.2	gene-MA16_Dca011915;gene-MA16_Dca011892;gene-MA16_Dca011916;gene-MA16_Dca011917;gene-MA16_Dca011891;gene-MA16_Dca011914
MSTRG.26714.2	gene-MA16_Dca002953;gene-MA16_Dca002947;gene-MA16_Dca002948;gene-MA16_Dca002949;gene-MA16_Dca002951;gene-MA16_Dca002950;gene-MA16_Dca002952
MSTRG.26009.1	gene-MA16_Dca022244;gene-MA16_Dca022243;gene-MA16_Dca022240;gene-MA16_Dca022238
MSTRG.52281.1	gene-MA16_Dca026160;gene-MA16_Dca026163;gene-MA16_Dca026164;gene-MA16_Dca026162
MSTRG.28347.1	gene-MA16_Dca021865;gene-MA16_Dca021868;gene-MA16_Dca021870;gene-MA16_Dca021866;gene-MA16_Dca021863;gene-MA16_Dca021869;gene-MA16_Dca021864
MSTRG.66705.1	gene-MA16_Dca009884;gene-MA16_Dca009882;gene-MA16_Dca009883;gene-MA16_Dca009886;gene-MA16_Dca009888;gene-MA16_Dca009889;gene-MA16_Dca009887
MSTRG.25764.1	gene-MA16_Dca008137;gene-MA16_Dca008142;gene-MA16_Dca008144;gene-MA16_Dca008145;gene-MA16_Dca008140;gene-MA16_Dca008141;gene-MA16_Dca008139;gene-MA16_Dca008138;gene-MA16_Dca008143
MSTRG.62442.2	gene-MA16_Dca009137;gene-MA16_Dca009140;gene-MA16_Dca009141;gene-MA16_Dca009139;gene-MA16_Dca009138;gene-MA16_Dca009146;gene-MA16_Dca009144;gene-MA16_Dca009143;gene-MA16_Dca009142;gene-MA16_Dca009136;gene-MA16_Dca009145
MSTRG.65518.1	gene-MA16_Dca025455;gene-MA16_Dca025458;gene-MA16_Dca025453;gene-MA16_Dca025452;gene-MA16_Dca025454;gene-MA16_Dca025456;gene-MA16_Dca025460;gene-MA16_Dca025457
MSTRG.38814.1	gene-MA16_Dca005578;gene-MA16_Dca005580;gene-MA16_Dca005579;gene-MA16_Dca005575;gene-MA16_Dca005576
MSTRG.33345.1	gene-MA16_Dca009284;gene-MA16_Dca009283;gene-MA16_Dca009286;gene-MA16_Dca009282;gene-MA16_Dca009285
MSTRG.62373.1	gene-MA16_Dca009102;gene-MA16_Dca009094;gene-MA16_Dca009098;gene-MA16_Dca009100;gene-MA16_Dca009101;gene-MA16_Dca009103;gene-MA16_Dca009092;gene-MA16_Dca009099;gene-MA16_Dca009090;gene-MA16_Dca009095;gene-MA16_Dca009093;gene-MA16_Dca009097;gene-MA16_Dca009091;gene-MA16_Dca009104;gene-MA16_Dca009096
MSTRG.38408.1	gene-MA16_Dca018555;gene-MA16_Dca018551;gene-MA16_Dca018552;gene-MA16_Dca018558;gene-MA16_Dca018554;gene-MA16_Dca018550;gene-MA16_Dca018556;gene-MA16_Dca018548;gene-MA16_Dca018553;gene-MA16_Dca018549;gene-MA16_Dca018557
MSTRG.44045.1	gene-MA16_Dca020205;gene-MA16_Dca020204;gene-MA16_Dca020203
MSTRG.43127.1	gene-MA16_Dca015630;gene-MA16_Dca015624;gene-MA16_Dca015625;gene-MA16_Dca015632;gene-MA16_Dca015626;gene-MA16_Dca015623;gene-MA16_Dca015628;gene-MA16_Dca015629;gene-MA16_Dca015631;gene-MA16_Dca015627
MSTRG.56154.1	gene-MA16_Dca002491;gene-MA16_Dca002490;gene-MA16_Dca002494;gene-MA16_Dca002493;gene-MA16_Dca002492
MSTRG.20528.1	gene-MA16_Dca016676;gene-MA16_Dca016674;gene-MA16_Dca016678;gene-MA16_Dca016675;gene-MA16_Dca016672;gene-MA16_Dca016677;gene-MA16_Dca016673
MSTRG.22222.3	gene-MA16_Dca018444;gene-MA16_Dca018442;gene-MA16_Dca018441;gene-MA16_Dca018443
MSTRG.42619.1	gene-MA16_Dca005953;gene-MA16_Dca005951;gene-MA16_Dca005952;gene-MA16_Dca005954
MSTRG.40426.1	gene-MA16_Dca001057;gene-MA16_Dca001062;gene-MA16_Dca001060;gene-MA16_Dca001061;gene-MA16_Dca001059;gene-MA16_Dca001058
MSTRG.66017.2	gene-MA16_Dca005316;gene-MA16_Dca005312;gene-MA16_Dca005314;gene-MA16_Dca005311;gene-MA16_Dca005315;gene-MA16_Dca005313;gene-MA16_Dca005310
MSTRG.61323.1	gene-MA16_Dca009614;gene-MA16_Dca009607;gene-MA16_Dca009612;gene-MA16_Dca009606;gene-MA16_Dca009609;gene-MA16_Dca009611;gene-MA16_Dca009608;gene-MA16_Dca009610;gene-MA16_Dca009613
MSTRG.20170.1	gene-MA16_Dca009790;gene-MA16_Dca009788;gene-MA16_Dca009791;gene-MA16_Dca009789
MSTRG.65877.3	gene-MA16_Dca005263;gene-MA16_Dca005260;gene-MA16_Dca005262;gene-MA16_Dca005264;gene-MA16_Dca005261
MSTRG.49300.4	gene-MA16_Dca010238;gene-MA16_Dca010241;gene-MA16_Dca010239;gene-MA16_Dca010237;gene-MA16_Dca010236;gene-MA16_Dca010235;gene-MA16_Dca010240
MSTRG.49572.2	gene-MA16_Dca020547;gene-MA16_Dca020541;gene-MA16_Dca020544;gene-MA16_Dca020546;gene-MA16_Dca020543;gene-MA16_Dca020539;gene-MA16_Dca020540;gene-MA16_Dca020542;gene-MA16_Dca020545
MSTRG.25418.1	gene-MA16_Dca015197;gene-MA16_Dca015194;gene-MA16_Dca015199;gene-MA16_Dca015198;gene-MA16_Dca015191;gene-MA16_Dca015195;gene-MA16_Dca015193;gene-MA16_Dca015192
MSTRG.19522.1	gene-MA16_Dca007906;gene-MA16_Dca007901;gene-MA16_Dca007908;gene-MA16_Dca007904;gene-MA16_Dca007905;gene-MA16_Dca007903;gene-MA16_Dca007907
MSTRG.49300.5	gene-MA16_Dca010239;gene-MA16_Dca010236;gene-MA16_Dca010237;gene-MA16_Dca010235;gene-MA16_Dca010238;gene-MA16_Dca010241;gene-MA16_Dca010240
MSTRG.31304.1	gene-MA16_Dca004060;gene-MA16_Dca004055;gene-MA16_Dca004054;gene-MA16_Dca004059;gene-MA16_Dca004057;gene-MA16_Dca004056;gene-MA16_Dca004058
MSTRG.48323.2	gene-MA16_Dca016165;gene-MA16_Dca016168;gene-MA16_Dca016163;gene-MA16_Dca016164;gene-MA16_Dca016167;gene-MA16_Dca016162
MSTRG.51088.1	gene-MA16_Dca004197;gene-MA16_Dca004200;gene-MA16_Dca004195;gene-MA16_Dca004192;gene-MA16_Dca004196;gene-MA16_Dca004198;gene-MA16_Dca004194;gene-MA16_Dca004193;gene-MA16_Dca004199
MSTRG.33047.3	gene-MA16_Dca025105;gene-MA16_Dca025104;gene-MA16_Dca025102;gene-MA16_Dca025103
MSTRG.30007.1	gene-MA16_Dca018802;gene-MA16_Dca018799;gene-MA16_Dca018803;gene-MA16_Dca018801;gene-MA16_Dca018798;gene-MA16_Dca018800;gene-MA16_Dca018797
MSTRG.36326.3	gene-MA16_Dca000280
MSTRG.23600.1	gene-MA16_Dca002168;gene-MA16_Dca002166;gene-MA16_Dca002165;gene-MA16_Dca002164;gene-MA16_Dca002163
MSTRG.34503.5	gene-MA16_Dca005828;gene-MA16_Dca005835;gene-MA16_Dca005834;gene-MA16_Dca005833;gene-MA16_Dca005824;gene-MA16_Dca005829;gene-MA16_Dca005832;gene-MA16_Dca005827;gene-MA16_Dca005830;gene-MA16_Dca005826;gene-MA16_Dca005825;gene-MA16_Dca005831
MSTRG.64812.2	gene-MA16_Dca017653
MSTRG.57677.5	gene-MA16_Dca008812;gene-MA16_Dca008817;gene-MA16_Dca008818;gene-MA16_Dca008814;gene-MA16_Dca008815;gene-MA16_Dca008813;gene-MA16_Dca008811
MSTRG.65776.1	gene-MA16_Dca005195;gene-MA16_Dca005194;gene-MA16_Dca005196;gene-MA16_Dca005199;gene-MA16_Dca005201;gene-MA16_Dca005197;gene-MA16_Dca005202;gene-MA16_Dca005203;gene-MA16_Dca005198
MSTRG.39874.1	gene-MA16_Dca016864;gene-MA16_Dca016861;gene-MA16_Dca016866;gene-MA16_Dca016867;gene-MA16_Dca016859;gene-MA16_Dca016868;gene-MA16_Dca016869;gene-MA16_Dca016862;gene-MA16_Dca016865;gene-MA16_Dca016860
MSTRG.59455.1	gene-MA16_Dca021111;gene-MA16_Dca021110;gene-MA16_Dca021113;gene-MA16_Dca021107;gene-MA16_Dca021109;gene-MA16_Dca021112;gene-MA16_Dca021114;gene-MA16_Dca021115;gene-MA16_Dca021108
MSTRG.34939.1	gene-MA16_Dca014359;gene-MA16_Dca014355;gene-MA16_Dca014358;gene-MA16_Dca014361;gene-MA16_Dca014356;gene-MA16_Dca014353;gene-MA16_Dca014360;gene-MA16_Dca014354
MSTRG.40347.1	gene-MA16_Dca001020;gene-MA16_Dca001019;gene-MA16_Dca001016;gene-MA16_Dca001015;gene-MA16_Dca001013;gene-MA16_Dca001014;gene-MA16_Dca001018;gene-MA16_Dca001017
MSTRG.60460.1	gene-MA16_Dca018920;gene-MA16_Dca018923;gene-MA16_Dca018927;gene-MA16_Dca018931;gene-MA16_Dca018933;gene-MA16_Dca018922;gene-MA16_Dca018932;gene-MA16_Dca018924;gene-MA16_Dca018926;gene-MA16_Dca018925;gene-MA16_Dca018919;gene-MA16_Dca018929;gene-MA16_Dca018921;gene-MA16_Dca018930
MSTRG.39401.3	gene-MA16_Dca018036;gene-MA16_Dca018037;gene-MA16_Dca018035;gene-MA16_Dca018034;gene-MA16_Dca018033
MSTRG.57724.1	gene-MA16_Dca026244;gene-MA16_Dca026245;gene-MA16_Dca026246
MSTRG.25024.49	gene-MA16_Dca022280;gene-MA16_Dca022283;gene-MA16_Dca022284;gene-MA16_Dca022281;gene-MA16_Dca022282
MSTRG.60803.1	gene-MA16_Dca014188;gene-MA16_Dca014193;gene-MA16_Dca014191;gene-MA16_Dca014187;gene-MA16_Dca014190;gene-MA16_Dca014189;gene-MA16_Dca014192
MSTRG.32635.1	gene-MA16_Dca015305;gene-MA16_Dca015310;gene-MA16_Dca015304;gene-MA16_Dca015309;gene-MA16_Dca015311;gene-MA16_Dca015312;gene-MA16_Dca015308;gene-MA16_Dca015306;gene-MA16_Dca015307
MSTRG.57740.1	gene-MA16_Dca021082;gene-MA16_Dca021083;gene-MA16_Dca021086;gene-MA16_Dca021085;gene-MA16_Dca021088;gene-MA16_Dca021089;gene-MA16_Dca021087
MSTRG.22092.1	gene-MA16_Dca010849;gene-MA16_Dca010851;gene-MA16_Dca010848;gene-MA16_Dca010850
MSTRG.64192.1	gene-MA16_Dca004709;gene-MA16_Dca004711
MSTRG.42963.1	gene-MA16_Dca026231;gene-MA16_Dca026233;gene-MA16_Dca026235;gene-MA16_Dca026234;gene-MA16_Dca026236;gene-MA16_Dca026232
MSTRG.48171.2	gene-MA16_Dca021363
MSTRG.26937.1	gene-MA16_Dca026072;gene-MA16_Dca026073
MSTRG.60742.1	gene-MA16_Dca014148;gene-MA16_Dca014153;gene-MA16_Dca014150;gene-MA16_Dca014152;gene-MA16_Dca014149;gene-MA16_Dca014151;gene-MA16_Dca014146;gene-MA16_Dca014147;gene-MA16_Dca014145
MSTRG.32281.1	gene-MA16_Dca015855;gene-MA16_Dca015854;gene-MA16_Dca015856;gene-MA16_Dca015857;gene-MA16_Dca015859;gene-MA16_Dca015858
MSTRG.38060.1	gene-MA16_Dca027631;gene-MA16_Dca027630
MSTRG.60174.1	gene-MA16_Dca008883;gene-MA16_Dca008881;gene-MA16_Dca008882
MSTRG.44227.2	gene-MA16_Dca015528;gene-MA16_Dca015527;gene-MA16_Dca015530;gene-MA16_Dca015529
MSTRG.33233.1	gene-MA16_Dca027384
MSTRG.53422.2	gene-MA16_Dca013512;gene-MA16_Dca013507;gene-MA16_Dca013510;gene-MA16_Dca013508;gene-MA16_Dca013509;gene-MA16_Dca013511
MSTRG.49630.4	gene-MA16_Dca017892;gene-MA16_Dca017898;gene-MA16_Dca017893;gene-MA16_Dca017896;gene-MA16_Dca017891;gene-MA16_Dca017890;gene-MA16_Dca017899;gene-MA16_Dca017897;gene-MA16_Dca017895
MSTRG.27271.1	gene-MA16_Dca006392;gene-MA16_Dca006400;gene-MA16_Dca006397;gene-MA16_Dca006393;gene-MA16_Dca006396;gene-MA16_Dca006395;gene-MA16_Dca006399;gene-MA16_Dca006394
MSTRG.36666.1	gene-MA16_Dca000487;gene-MA16_Dca000491;gene-MA16_Dca000489;gene-MA16_Dca000486;gene-MA16_Dca000493;gene-MA16_Dca000488;gene-MA16_Dca000492;gene-MA16_Dca000485;gene-MA16_Dca000490
MSTRG.35657.1	gene-MA16_Dca010985;gene-MA16_Dca010983;gene-MA16_Dca010982;gene-MA16_Dca010987;gene-MA16_Dca010986;gene-MA16_Dca010980;gene-MA16_Dca010981;gene-MA16_Dca010984
MSTRG.47938.1	gene-MA16_Dca022082;gene-MA16_Dca022080;gene-MA16_Dca022075;gene-MA16_Dca022078;gene-MA16_Dca022077;gene-MA16_Dca022083;gene-MA16_Dca022079;gene-MA16_Dca022076;gene-MA16_Dca022081
MSTRG.50097.4	gene-MA16_Dca006750;gene-MA16_Dca006749;gene-MA16_Dca006754;gene-MA16_Dca006751;gene-MA16_Dca006753;gene-MA16_Dca006752
MSTRG.28480.1	gene-MA16_Dca016532;gene-MA16_Dca016528;gene-MA16_Dca016537;gene-MA16_Dca016527;gene-MA16_Dca016531;gene-MA16_Dca016525;gene-MA16_Dca016536;gene-MA16_Dca016535;gene-MA16_Dca016530;gene-MA16_Dca016529;gene-MA16_Dca016526
MSTRG.20721.1	gene-MA16_Dca008539;gene-MA16_Dca008538;gene-MA16_Dca008546;gene-MA16_Dca008540;gene-MA16_Dca008542;gene-MA16_Dca008547;gene-MA16_Dca008536;gene-MA16_Dca008544;gene-MA16_Dca008535;gene-MA16_Dca008545;gene-MA16_Dca008537;gene-MA16_Dca008541;gene-MA16_Dca008548
MSTRG.20451.2	gene-MA16_Dca018077;gene-MA16_Dca018084;gene-MA16_Dca018080;gene-MA16_Dca018082;gene-MA16_Dca018078;gene-MA16_Dca018075;gene-MA16_Dca018079;gene-MA16_Dca018076;gene-MA16_Dca018081;gene-MA16_Dca018083
MSTRG.52536.1	gene-MA16_Dca021272;gene-MA16_Dca021265;gene-MA16_Dca021274;gene-MA16_Dca021276;gene-MA16_Dca021266;gene-MA16_Dca021269;gene-MA16_Dca021267;gene-MA16_Dca021270;gene-MA16_Dca021271;gene-MA16_Dca021275;gene-MA16_Dca021273
MSTRG.61319.1	gene-MA16_Dca009605;gene-MA16_Dca009604
MSTRG.25796.1	gene-MA16_Dca008152;gene-MA16_Dca008155;gene-MA16_Dca008157;gene-MA16_Dca008151;gene-MA16_Dca008159;gene-MA16_Dca008154;gene-MA16_Dca008153;gene-MA16_Dca008156
MSTRG.49992.1	gene-MA16_Dca006702;gene-MA16_Dca006697;gene-MA16_Dca006695;gene-MA16_Dca006700;gene-MA16_Dca006698;gene-MA16_Dca006701;gene-MA16_Dca006696;gene-MA16_Dca006699
MSTRG.47466.1	gene-MA16_Dca008080
MSTRG.55012.1	gene-MA16_Dca024532;gene-MA16_Dca024533;gene-MA16_Dca024531
MSTRG.22011.1	gene-MA16_Dca014304;gene-MA16_Dca014303;gene-MA16_Dca014305
MSTRG.30793.1	gene-MA16_Dca013405;gene-MA16_Dca013409;gene-MA16_Dca013411;gene-MA16_Dca013408;gene-MA16_Dca013410;gene-MA16_Dca013406;gene-MA16_Dca013407
MSTRG.48974.4	gene-MA16_Dca007427;gene-MA16_Dca007425;gene-MA16_Dca007426
MSTRG.45430.2	gene-MA16_Dca003533;gene-MA16_Dca003532;gene-MA16_Dca003531;gene-MA16_Dca003534;gene-MA16_Dca003535
MSTRG.73333.1	gene-MA16_Dca026851;gene-MA16_Dca026854;gene-MA16_Dca026853;gene-MA16_Dca026855;gene-MA16_Dca026852
MSTRG.64446.4	gene-MA16_Dca022332;gene-MA16_Dca022335;gene-MA16_Dca022336;gene-MA16_Dca022339;gene-MA16_Dca022334;gene-MA16_Dca022329;gene-MA16_Dca022331;gene-MA16_Dca022337;gene-MA16_Dca022338;gene-MA16_Dca022333;gene-MA16_Dca022330
MSTRG.26451.1	gene-MA16_Dca002762;gene-MA16_Dca002765;gene-MA16_Dca002761;gene-MA16_Dca002758;gene-MA16_Dca002764;gene-MA16_Dca002760
MSTRG.25222.1	gene-MA16_Dca022290;gene-MA16_Dca022289;gene-MA16_Dca022286;gene-MA16_Dca022285;gene-MA16_Dca022287;gene-MA16_Dca022291
MSTRG.21354.1	gene-MA16_Dca006586
MSTRG.73311.1	gene-MA16_Dca024858;gene-MA16_Dca024857;gene-MA16_Dca024861;gene-MA16_Dca024852;gene-MA16_Dca024856;gene-MA16_Dca024855;gene-MA16_Dca024853;gene-MA16_Dca024860;gene-MA16_Dca024851;gene-MA16_Dca024854;gene-MA16_Dca024859
MSTRG.38740.1	gene-MA16_Dca005543;gene-MA16_Dca005548;gene-MA16_Dca005547;gene-MA16_Dca005545;gene-MA16_Dca005544;gene-MA16_Dca005542
MSTRG.21482.4	gene-MA16_Dca013972;gene-MA16_Dca013967;gene-MA16_Dca013968;gene-MA16_Dca013969;gene-MA16_Dca013973;gene-MA16_Dca013971;gene-MA16_Dca013970;gene-MA16_Dca013966
MSTRG.49624.1	gene-MA16_Dca017888;gene-MA16_Dca017892;gene-MA16_Dca017898;gene-MA16_Dca017893;gene-MA16_Dca017896;gene-MA16_Dca017894;gene-MA16_Dca017891;gene-MA16_Dca017890;gene-MA16_Dca017889;gene-MA16_Dca017897;gene-MA16_Dca017895
MSTRG.29737.4	gene-MA16_Dca006196;gene-MA16_Dca006194;gene-MA16_Dca006197;gene-MA16_Dca006189;gene-MA16_Dca006190;gene-MA16_Dca006195;gene-MA16_Dca006192;gene-MA16_Dca006193;gene-MA16_Dca006191;gene-MA16_Dca006198
MSTRG.23132.1	gene-MA16_Dca001941;gene-MA16_Dca001948;gene-MA16_Dca001946;gene-MA16_Dca001947;gene-MA16_Dca001944;gene-MA16_Dca001942;gene-MA16_Dca001939;gene-MA16_Dca001938;gene-MA16_Dca001943;gene-MA16_Dca001945;gene-MA16_Dca001940
MSTRG.67894.2	gene-MA16_Dca014737;gene-MA16_Dca014744;gene-MA16_Dca014741;gene-MA16_Dca014743;gene-MA16_Dca014736;gene-MA16_Dca014745;gene-MA16_Dca014739;gene-MA16_Dca014738;gene-MA16_Dca014740;gene-MA16_Dca014742
MSTRG.24366.1	gene-MA16_Dca003234;gene-MA16_Dca003235;gene-MA16_Dca003232;gene-MA16_Dca003239;gene-MA16_Dca003236;gene-MA16_Dca003237;gene-MA16_Dca003233;gene-MA16_Dca003238
MSTRG.38446.1	gene-MA16_Dca011564;gene-MA16_Dca011562;gene-MA16_Dca011563;gene-MA16_Dca011565;gene-MA16_Dca011566
MSTRG.41140.4	gene-MA16_Dca001452;gene-MA16_Dca001453;gene-MA16_Dca001451;gene-MA16_Dca001450;gene-MA16_Dca001445;gene-MA16_Dca001448;gene-MA16_Dca001444;gene-MA16_Dca001443;gene-MA16_Dca001439;gene-MA16_Dca001446;gene-MA16_Dca001447;gene-MA16_Dca001442;gene-MA16_Dca001440;gene-MA16_Dca001441
MSTRG.74713.3	gene-MA16_Dca026544;gene-MA16_Dca026548;gene-MA16_Dca026547;gene-MA16_Dca026546;gene-MA16_Dca026543;gene-MA16_Dca026545
MSTRG.35977.1	gene-MA16_Dca000102;gene-MA16_Dca000114;gene-MA16_Dca000104;gene-MA16_Dca000110;gene-MA16_Dca000105;gene-MA16_Dca000106;gene-MA16_Dca000103;gene-MA16_Dca000109;gene-MA16_Dca000108;gene-MA16_Dca000111;gene-MA16_Dca000113;gene-MA16_Dca000112;gene-MA16_Dca000107
MSTRG.22531.1	gene-MA16_Dca017023;gene-MA16_Dca017021;gene-MA16_Dca017025;gene-MA16_Dca017020;gene-MA16_Dca017018;gene-MA16_Dca017017;gene-MA16_Dca017019;gene-MA16_Dca017016;gene-MA16_Dca017024
MSTRG.35384.1	gene-MA16_Dca024390;gene-MA16_Dca024389;gene-MA16_Dca024393;gene-MA16_Dca024395;gene-MA16_Dca024388;gene-MA16_Dca024392;gene-MA16_Dca024394
MSTRG.38798.1	gene-MA16_Dca005571;gene-MA16_Dca005568;gene-MA16_Dca005570;gene-MA16_Dca005573;gene-MA16_Dca005572;gene-MA16_Dca005569
MSTRG.62217.2	gene-MA16_Dca009004;gene-MA16_Dca009008;gene-MA16_Dca009002;gene-MA16_Dca009001;gene-MA16_Dca009007;gene-MA16_Dca009003;gene-MA16_Dca009005;gene-MA16_Dca009006;gene-MA16_Dca009000;gene-MA16_Dca009009
MSTRG.47717.1	gene-MA16_Dca026388;gene-MA16_Dca026390;gene-MA16_Dca026384;gene-MA16_Dca026385;gene-MA16_Dca026381;gene-MA16_Dca026386;gene-MA16_Dca026383;gene-MA16_Dca026382;gene-MA16_Dca026389;gene-MA16_Dca026387
MSTRG.39621.1	gene-MA16_Dca023356;gene-MA16_Dca023352;gene-MA16_Dca023353;gene-MA16_Dca023357;gene-MA16_Dca023354
MSTRG.27090.1	gene-MA16_Dca010382;gene-MA16_Dca010386;gene-MA16_Dca010389;gene-MA16_Dca010384;gene-MA16_Dca010381;gene-MA16_Dca010379;gene-MA16_Dca010388;gene-MA16_Dca010387;gene-MA16_Dca010380;gene-MA16_Dca010385
MSTRG.64130.5	gene-MA16_Dca004683;gene-MA16_Dca004682;gene-MA16_Dca004678;gene-MA16_Dca004679
MSTRG.49623.1	gene-MA16_Dca017892;gene-MA16_Dca017888;gene-MA16_Dca017893;gene-MA16_Dca017896;gene-MA16_Dca017894;gene-MA16_Dca017898;gene-MA16_Dca017891;gene-MA16_Dca017895;gene-MA16_Dca017897;gene-MA16_Dca017889
MSTRG.42691.1	gene-MA16_Dca005985;gene-MA16_Dca005987;gene-MA16_Dca005988;gene-MA16_Dca005990;gene-MA16_Dca005986;gene-MA16_Dca005989;gene-MA16_Dca005991
MSTRG.41753.2	gene-MA16_Dca001711;gene-MA16_Dca001701;gene-MA16_Dca001703;gene-MA16_Dca001700;gene-MA16_Dca001702;gene-MA16_Dca001712;gene-MA16_Dca001699;gene-MA16_Dca001705;gene-MA16_Dca001704;gene-MA16_Dca001709;gene-MA16_Dca001706;gene-MA16_Dca001710;gene-MA16_Dca001707
MSTRG.47429.1	gene-MA16_Dca008065;gene-MA16_Dca008060;gene-MA16_Dca008063;gene-MA16_Dca008062;gene-MA16_Dca008064;gene-MA16_Dca008066
MSTRG.50045.5	gene-MA16_Dca006726;gene-MA16_Dca006724;gene-MA16_Dca006722;gene-MA16_Dca006732;gene-MA16_Dca006729;gene-MA16_Dca006721;gene-MA16_Dca006730;gene-MA16_Dca006723;gene-MA16_Dca006725;gene-MA16_Dca006731;gene-MA16_Dca006728
MSTRG.41002.2	gene-MA16_Dca001355;gene-MA16_Dca001362;gene-MA16_Dca001361;gene-MA16_Dca001360;gene-MA16_Dca001356;gene-MA16_Dca001357;gene-MA16_Dca001358;gene-MA16_Dca001359
MSTRG.62165.1	gene-MA16_Dca017399;gene-MA16_Dca017394;gene-MA16_Dca017397;gene-MA16_Dca017398;gene-MA16_Dca017400;gene-MA16_Dca017396;gene-MA16_Dca017395
MSTRG.56052.1	gene-MA16_Dca002433;gene-MA16_Dca002432;gene-MA16_Dca002431;gene-MA16_Dca002430
MSTRG.32863.1	gene-MA16_Dca014021;gene-MA16_Dca014026;gene-MA16_Dca014018;gene-MA16_Dca014017;gene-MA16_Dca014022;gene-MA16_Dca014024;gene-MA16_Dca014025;gene-MA16_Dca014023;gene-MA16_Dca014019
MSTRG.46255.1	gene-MA16_Dca019800;gene-MA16_Dca019803;gene-MA16_Dca019805;gene-MA16_Dca019809;gene-MA16_Dca019799;gene-MA16_Dca019804;gene-MA16_Dca019801;gene-MA16_Dca019808;gene-MA16_Dca019807;gene-MA16_Dca019806
MSTRG.34532.2	gene-MA16_Dca005848;gene-MA16_Dca005847;gene-MA16_Dca005846;gene-MA16_Dca005849;gene-MA16_Dca005844;gene-MA16_Dca005843;gene-MA16_Dca005845
MSTRG.46659.1	gene-MA16_Dca024554;gene-MA16_Dca024546;gene-MA16_Dca024553;gene-MA16_Dca024551;gene-MA16_Dca024547;gene-MA16_Dca024548;gene-MA16_Dca024552;gene-MA16_Dca024550;gene-MA16_Dca024549;gene-MA16_Dca024543;gene-MA16_Dca024544;gene-MA16_Dca024545
MSTRG.40264.66	gene-MA16_Dca000982;gene-MA16_Dca000980;gene-MA16_Dca000981;gene-MA16_Dca000979
MSTRG.20230.1	gene-MA16_Dca009814;gene-MA16_Dca009820;gene-MA16_Dca009823;gene-MA16_Dca009822;gene-MA16_Dca009816;gene-MA16_Dca009813;gene-MA16_Dca009819;gene-MA16_Dca009815;gene-MA16_Dca009818;gene-MA16_Dca009821;gene-MA16_Dca009812;gene-MA16_Dca009811
MSTRG.53096.1	gene-MA16_Dca026214
MSTRG.41002.1	gene-MA16_Dca001362;gene-MA16_Dca001355;gene-MA16_Dca001359;gene-MA16_Dca001358;gene-MA16_Dca001360;gene-MA16_Dca001357;gene-MA16_Dca001356;gene-MA16_Dca001361
MSTRG.46596.1	gene-MA16_Dca025650;gene-MA16_Dca025651;gene-MA16_Dca025649
MSTRG.52943.1	gene-MA16_Dca024431;gene-MA16_Dca024425;gene-MA16_Dca024430;gene-MA16_Dca024432;gene-MA16_Dca024433;gene-MA16_Dca024427;gene-MA16_Dca024423;gene-MA16_Dca024424;gene-MA16_Dca024434;gene-MA16_Dca024429;gene-MA16_Dca024426;gene-MA16_Dca024435
MSTRG.37512.1	gene-MA16_Dca011115;gene-MA16_Dca011116;gene-MA16_Dca011118;gene-MA16_Dca011117;gene-MA16_Dca011119
MSTRG.71130.1	gene-MA16_Dca015445;gene-MA16_Dca015454;gene-MA16_Dca015455;gene-MA16_Dca015446;gene-MA16_Dca015452;gene-MA16_Dca015448;gene-MA16_Dca015453;gene-MA16_Dca015447;gene-MA16_Dca015450;gene-MA16_Dca015449
MSTRG.40707.1	gene-MA16_Dca001183;gene-MA16_Dca001182;gene-MA16_Dca001184;gene-MA16_Dca001185
MSTRG.54428.1	gene-MA16_Dca026516;gene-MA16_Dca026518;gene-MA16_Dca026515;gene-MA16_Dca026519;gene-MA16_Dca026517
MSTRG.29757.1	gene-MA16_Dca006201;gene-MA16_Dca006205;gene-MA16_Dca006203;gene-MA16_Dca006204;gene-MA16_Dca006207;gene-MA16_Dca006206;gene-MA16_Dca006202
MSTRG.57617.1	gene-MA16_Dca008773;gene-MA16_Dca008776;gene-MA16_Dca008774;gene-MA16_Dca008779;gene-MA16_Dca008775;gene-MA16_Dca008778;gene-MA16_Dca008777
MSTRG.57359.1	gene-MA16_Dca016805;gene-MA16_Dca016801;gene-MA16_Dca016802;gene-MA16_Dca016813;gene-MA16_Dca016803;gene-MA16_Dca016811;gene-MA16_Dca016804;gene-MA16_Dca016812;gene-MA16_Dca016806
MSTRG.40941.1	gene-MA16_Dca001329;gene-MA16_Dca001333;gene-MA16_Dca001330;gene-MA16_Dca001327;gene-MA16_Dca001332;gene-MA16_Dca001334;gene-MA16_Dca001328;gene-MA16_Dca001331
MSTRG.62414.1	gene-MA16_Dca009129;gene-MA16_Dca009128;gene-MA16_Dca009126;gene-MA16_Dca009127;gene-MA16_Dca009124;gene-MA16_Dca009123;gene-MA16_Dca009130;gene-MA16_Dca009125
MSTRG.22110.1	gene-MA16_Dca010854;gene-MA16_Dca010855
MSTRG.43281.2	gene-MA16_Dca016095;gene-MA16_Dca016094;gene-MA16_Dca016092;gene-MA16_Dca016093
MSTRG.23484.1	gene-MA16_Dca002128;gene-MA16_Dca002129;gene-MA16_Dca002126;gene-MA16_Dca002127
MSTRG.59066.1	gene-MA16_Dca017692;gene-MA16_Dca017696;gene-MA16_Dca017691;gene-MA16_Dca017698;gene-MA16_Dca017694;gene-MA16_Dca017695;gene-MA16_Dca017693;gene-MA16_Dca017697
MSTRG.36606.1	gene-MA16_Dca000452;gene-MA16_Dca000445;gene-MA16_Dca000447;gene-MA16_Dca000453;gene-MA16_Dca000455;gene-MA16_Dca000454;gene-MA16_Dca000446;gene-MA16_Dca000444;gene-MA16_Dca000448;gene-MA16_Dca000449;gene-MA16_Dca000450
MSTRG.39757.2	gene-MA16_Dca026286;gene-MA16_Dca026287;gene-MA16_Dca026285;gene-MA16_Dca026284;gene-MA16_Dca026281
MSTRG.32426.1	gene-MA16_Dca022841;gene-MA16_Dca022839;gene-MA16_Dca022840;gene-MA16_Dca022837;gene-MA16_Dca022849;gene-MA16_Dca022847;gene-MA16_Dca022846;gene-MA16_Dca022845;gene-MA16_Dca022844;gene-MA16_Dca022838;gene-MA16_Dca022842;gene-MA16_Dca022848
MSTRG.46823.1	gene-MA16_Dca012002;gene-MA16_Dca012004;gene-MA16_Dca012007;gene-MA16_Dca012008;gene-MA16_Dca012011;gene-MA16_Dca012000;gene-MA16_Dca012001;gene-MA16_Dca012006;gene-MA16_Dca012010;gene-MA16_Dca012009;gene-MA16_Dca012003;gene-MA16_Dca012005
MSTRG.36554.1	gene-MA16_Dca000417;gene-MA16_Dca000418;gene-MA16_Dca000422;gene-MA16_Dca000425;gene-MA16_Dca000415;gene-MA16_Dca000420;gene-MA16_Dca000421;gene-MA16_Dca000419;gene-MA16_Dca000424;gene-MA16_Dca000416;gene-MA16_Dca000423
MSTRG.70949.1	gene-MA16_Dca022643;gene-MA16_Dca022641;gene-MA16_Dca022644;gene-MA16_Dca022639;gene-MA16_Dca022640
MSTRG.62094.3	gene-MA16_Dca025221;gene-MA16_Dca025223;gene-MA16_Dca025222
MSTRG.42807.2	gene-MA16_Dca006054;gene-MA16_Dca006051;gene-MA16_Dca006055;gene-MA16_Dca006052;gene-MA16_Dca006058;gene-MA16_Dca006053
MSTRG.50056.2	gene-MA16_Dca006730;gene-MA16_Dca006729;gene-MA16_Dca006728;gene-MA16_Dca006731;gene-MA16_Dca006727;gene-MA16_Dca006732;gene-MA16_Dca006733;gene-MA16_Dca006734
MSTRG.19593.1	gene-MA16_Dca007948;gene-MA16_Dca007951;gene-MA16_Dca007949;gene-MA16_Dca007953;gene-MA16_Dca007955;gene-MA16_Dca007954;gene-MA16_Dca007947;gene-MA16_Dca007956;gene-MA16_Dca007950
MSTRG.19155.1	gene-MA16_Dca014551;gene-MA16_Dca014550;gene-MA16_Dca014552
MSTRG.26124.1	gene-MA16_Dca015507;gene-MA16_Dca015509
MSTRG.36857.1	gene-MA16_Dca000650;gene-MA16_Dca000649;gene-MA16_Dca000652;gene-MA16_Dca000645;gene-MA16_Dca000651;gene-MA16_Dca000648;gene-MA16_Dca000647;gene-MA16_Dca000646
MSTRG.45117.2	gene-MA16_Dca004993;gene-MA16_Dca004991;gene-MA16_Dca004997;gene-MA16_Dca004989;gene-MA16_Dca004994;gene-MA16_Dca004998;gene-MA16_Dca004990;gene-MA16_Dca004992;gene-MA16_Dca004996;gene-MA16_Dca004995
MSTRG.43422.2	gene-MA16_Dca011261;gene-MA16_Dca011263;gene-MA16_Dca011262;gene-MA16_Dca011265;gene-MA16_Dca011264
MSTRG.71742.5	gene-MA16_Dca028170
MSTRG.57806.1	gene-MA16_Dca023919;gene-MA16_Dca023921;gene-MA16_Dca023918;gene-MA16_Dca023920;gene-MA16_Dca023917
MSTRG.44036.1	gene-MA16_Dca024828;gene-MA16_Dca024824;gene-MA16_Dca024820;gene-MA16_Dca024821;gene-MA16_Dca024830;gene-MA16_Dca024832;gene-MA16_Dca024833;gene-MA16_Dca024831;gene-MA16_Dca024822;gene-MA16_Dca024823;gene-MA16_Dca024829
MSTRG.19882.1	gene-MA16_Dca021180;gene-MA16_Dca021181;gene-MA16_Dca021178;gene-MA16_Dca021179
MSTRG.37607.2	gene-MA16_Dca011169;gene-MA16_Dca011170;gene-MA16_Dca011166;gene-MA16_Dca011171;gene-MA16_Dca011168;gene-MA16_Dca011165;gene-MA16_Dca011167;gene-MA16_Dca011164
MSTRG.21444.1	gene-MA16_Dca013947;gene-MA16_Dca013940;gene-MA16_Dca013939;gene-MA16_Dca013946;gene-MA16_Dca013941;gene-MA16_Dca013944;gene-MA16_Dca013948;gene-MA16_Dca013942;gene-MA16_Dca013943;gene-MA16_Dca013950;gene-MA16_Dca013945;gene-MA16_Dca013949
MSTRG.21236.1	gene-MA16_Dca006532;gene-MA16_Dca006530
MSTRG.20285.1	gene-MA16_Dca016916;gene-MA16_Dca016915
MSTRG.25051.1	gene-MA16_Dca025214;gene-MA16_Dca025217;gene-MA16_Dca025220;gene-MA16_Dca025215;gene-MA16_Dca025216;gene-MA16_Dca025219
MSTRG.56952.1	gene-MA16_Dca026849;gene-MA16_Dca026848
MSTRG.53895.2	gene-MA16_Dca011093;gene-MA16_Dca011094;gene-MA16_Dca011095;gene-MA16_Dca011096;gene-MA16_Dca011091;gene-MA16_Dca011092;gene-MA16_Dca011090
MSTRG.57193.1	gene-MA16_Dca016446;gene-MA16_Dca016444;gene-MA16_Dca016445;gene-MA16_Dca016453;gene-MA16_Dca016447;gene-MA16_Dca016450;gene-MA16_Dca016449;gene-MA16_Dca016451;gene-MA16_Dca016448;gene-MA16_Dca016452
MSTRG.65032.1	gene-MA16_Dca015879;gene-MA16_Dca015876;gene-MA16_Dca015880;gene-MA16_Dca015877
MSTRG.49611.1	gene-MA16_Dca017883;gene-MA16_Dca017881;gene-MA16_Dca017880;gene-MA16_Dca017884;gene-MA16_Dca017888;gene-MA16_Dca017882;gene-MA16_Dca017887
MSTRG.70694.1	gene-MA16_Dca023276;gene-MA16_Dca023269;gene-MA16_Dca023270;gene-MA16_Dca023274;gene-MA16_Dca023271;gene-MA16_Dca023272;gene-MA16_Dca023273;gene-MA16_Dca023277
MSTRG.53984.1	gene-MA16_Dca010297;gene-MA16_Dca010296;gene-MA16_Dca010292;gene-MA16_Dca010293;gene-MA16_Dca010295;gene-MA16_Dca010294;gene-MA16_Dca010298
MSTRG.33232.2	gene-MA16_Dca027384
MSTRG.27099.1	gene-MA16_Dca010382;gene-MA16_Dca010393;gene-MA16_Dca010383;gene-MA16_Dca010389;gene-MA16_Dca010392;gene-MA16_Dca010384;gene-MA16_Dca010381;gene-MA16_Dca010388;gene-MA16_Dca010385;gene-MA16_Dca010391;gene-MA16_Dca010387;gene-MA16_Dca010390
MSTRG.63883.1	gene-MA16_Dca004566;gene-MA16_Dca004565
MSTRG.59397.4	gene-MA16_Dca020330;gene-MA16_Dca020332;gene-MA16_Dca020331;gene-MA16_Dca020329;gene-MA16_Dca020336;gene-MA16_Dca020335;gene-MA16_Dca020333;gene-MA16_Dca020334
MSTRG.60791.1	gene-MA16_Dca014184;gene-MA16_Dca014176;gene-MA16_Dca014189;gene-MA16_Dca014185;gene-MA16_Dca014181;gene-MA16_Dca014188;gene-MA16_Dca014179;gene-MA16_Dca014180;gene-MA16_Dca014177;gene-MA16_Dca014187;gene-MA16_Dca014175;gene-MA16_Dca014186;gene-MA16_Dca014178;gene-MA16_Dca014183
MSTRG.43281.1	gene-MA16_Dca016094;gene-MA16_Dca016095;gene-MA16_Dca016092;gene-MA16_Dca016093
MSTRG.45375.1	gene-MA16_Dca003499;gene-MA16_Dca003497;gene-MA16_Dca003504;gene-MA16_Dca003505;gene-MA16_Dca003507;gene-MA16_Dca003508;gene-MA16_Dca003494;gene-MA16_Dca003496;gene-MA16_Dca003501;gene-MA16_Dca003498;gene-MA16_Dca003495;gene-MA16_Dca003502;gene-MA16_Dca003506;gene-MA16_Dca003500;gene-MA16_Dca003503
MSTRG.23686.5	gene-MA16_Dca011799;gene-MA16_Dca011803;gene-MA16_Dca011800;gene-MA16_Dca011801;gene-MA16_Dca011802;gene-MA16_Dca011798;gene-MA16_Dca011804
MSTRG.30660.2	gene-MA16_Dca024593;gene-MA16_Dca024599;gene-MA16_Dca024597;gene-MA16_Dca024595;gene-MA16_Dca024594;gene-MA16_Dca024598;gene-MA16_Dca024596
MSTRG.30802.2	gene-MA16_Dca013416;gene-MA16_Dca013411;gene-MA16_Dca013414;gene-MA16_Dca013415;gene-MA16_Dca013413;gene-MA16_Dca013412
MSTRG.25646.1	gene-MA16_Dca014078;gene-MA16_Dca014076;gene-MA16_Dca014070;gene-MA16_Dca014077;gene-MA16_Dca014075;gene-MA16_Dca014071;gene-MA16_Dca014068;gene-MA16_Dca014072;gene-MA16_Dca014069;gene-MA16_Dca014073
MSTRG.66517.1	gene-MA16_Dca012580;gene-MA16_Dca012579;gene-MA16_Dca012583;gene-MA16_Dca012581;gene-MA16_Dca012584;gene-MA16_Dca012582;gene-MA16_Dca012585
MSTRG.73314.1	gene-MA16_Dca024854;gene-MA16_Dca024860;gene-MA16_Dca024856;gene-MA16_Dca024855;gene-MA16_Dca024853;gene-MA16_Dca024861;gene-MA16_Dca024852
MSTRG.50441.1	gene-MA16_Dca007414;gene-MA16_Dca007413;gene-MA16_Dca007411;gene-MA16_Dca007412
MSTRG.48738.1	gene-MA16_Dca016647;gene-MA16_Dca016645;gene-MA16_Dca016644
MSTRG.38003.1	gene-MA16_Dca008962;gene-MA16_Dca008958;gene-MA16_Dca008960;gene-MA16_Dca008959;gene-MA16_Dca008961
MSTRG.31319.1	gene-MA16_Dca004065;gene-MA16_Dca004062;gene-MA16_Dca004063;gene-MA16_Dca004068;gene-MA16_Dca004060;gene-MA16_Dca004064;gene-MA16_Dca004067;gene-MA16_Dca004061
MSTRG.39472.1	gene-MA16_Dca019106;gene-MA16_Dca019105;gene-MA16_Dca019110;gene-MA16_Dca019109;gene-MA16_Dca019107;gene-MA16_Dca019111;gene-MA16_Dca019113;gene-MA16_Dca019108;gene-MA16_Dca019112
MSTRG.54650.1	gene-MA16_Dca011914;gene-MA16_Dca011917;gene-MA16_Dca011916;gene-MA16_Dca011918;gene-MA16_Dca011915;gene-MA16_Dca011920
MSTRG.44959.1	gene-MA16_Dca004899;gene-MA16_Dca004902;gene-MA16_Dca004900;gene-MA16_Dca004903;gene-MA16_Dca004897;gene-MA16_Dca004898;gene-MA16_Dca004901
MSTRG.51865.3	gene-MA16_Dca007227;gene-MA16_Dca007225;gene-MA16_Dca007228;gene-MA16_Dca007224
MSTRG.50139.1	gene-MA16_Dca006786;gene-MA16_Dca006789;gene-MA16_Dca006785;gene-MA16_Dca006787;gene-MA16_Dca006788
MSTRG.67736.2	gene-MA16_Dca024988;gene-MA16_Dca024978;gene-MA16_Dca024989;gene-MA16_Dca024982;gene-MA16_Dca024977;gene-MA16_Dca024984;gene-MA16_Dca024980;gene-MA16_Dca024983;gene-MA16_Dca024979;gene-MA16_Dca024985;gene-MA16_Dca024987;gene-MA16_Dca024986;gene-MA16_Dca024976;gene-MA16_Dca024981
MSTRG.24763.1	gene-MA16_Dca010420;gene-MA16_Dca010421;gene-MA16_Dca010424;gene-MA16_Dca010423;gene-MA16_Dca010425;gene-MA16_Dca010422
MSTRG.43296.2	gene-MA16_Dca016095;gene-MA16_Dca016094;gene-MA16_Dca016096;gene-MA16_Dca016097;gene-MA16_Dca016093
MSTRG.53749.1	gene-MA16_Dca021614;gene-MA16_Dca021616;gene-MA16_Dca021613;gene-MA16_Dca021612;gene-MA16_Dca021611;gene-MA16_Dca021615
MSTRG.66763.5	gene-MA16_Dca010664;gene-MA16_Dca010665;gene-MA16_Dca010669;gene-MA16_Dca010668;gene-MA16_Dca010667;gene-MA16_Dca010666
MSTRG.45045.3	gene-MA16_Dca004946;gene-MA16_Dca004949;gene-MA16_Dca004943;gene-MA16_Dca004948;gene-MA16_Dca004944;gene-MA16_Dca004947;gene-MA16_Dca004950;gene-MA16_Dca004945
MSTRG.24000.2	gene-MA16_Dca022622;gene-MA16_Dca022620;gene-MA16_Dca022621
MSTRG.23054.13	gene-MA16_Dca001888;gene-MA16_Dca001883;gene-MA16_Dca001886;gene-MA16_Dca001887;gene-MA16_Dca001889;gene-MA16_Dca001884;gene-MA16_Dca001885
MSTRG.60031.1	gene-MA16_Dca013021;gene-MA16_Dca013022;gene-MA16_Dca013023
MSTRG.41169.1	gene-MA16_Dca001457;gene-MA16_Dca001460;gene-MA16_Dca001459
MSTRG.28224.3	gene-MA16_Dca024301;gene-MA16_Dca024304;gene-MA16_Dca024305;gene-MA16_Dca024303;gene-MA16_Dca024302;gene-MA16_Dca024300
MSTRG.36444.1	gene-MA16_Dca000350;gene-MA16_Dca000354;gene-MA16_Dca000355;gene-MA16_Dca000352;gene-MA16_Dca000349;gene-MA16_Dca000353;gene-MA16_Dca000351
MSTRG.65171.1	gene-MA16_Dca015101;gene-MA16_Dca015098;gene-MA16_Dca015096;gene-MA16_Dca015095;gene-MA16_Dca015093;gene-MA16_Dca015094;gene-MA16_Dca015097;gene-MA16_Dca015099;gene-MA16_Dca015100
MSTRG.54427.1	gene-MA16_Dca026516;gene-MA16_Dca026515;gene-MA16_Dca026518;gene-MA16_Dca026519;gene-MA16_Dca026517
MSTRG.57434.1	gene-MA16_Dca021970
MSTRG.26939.3	gene-MA16_Dca026072;gene-MA16_Dca026073
MSTRG.34905.1	gene-MA16_Dca014339;gene-MA16_Dca014336;gene-MA16_Dca014345;gene-MA16_Dca014337;gene-MA16_Dca014338;gene-MA16_Dca014344;gene-MA16_Dca014346;gene-MA16_Dca014340;gene-MA16_Dca014347;gene-MA16_Dca014342;gene-MA16_Dca014341;gene-MA16_Dca014335;gene-MA16_Dca014343
MSTRG.24920.1	gene-MA16_Dca025435;gene-MA16_Dca025434;gene-MA16_Dca025423;gene-MA16_Dca025432;gene-MA16_Dca025433;gene-MA16_Dca025429;gene-MA16_Dca025426;gene-MA16_Dca025428;gene-MA16_Dca025431;gene-MA16_Dca025425;gene-MA16_Dca025436;gene-MA16_Dca025424;gene-MA16_Dca025430;gene-MA16_Dca025427
MSTRG.64593.1	gene-MA16_Dca020930;gene-MA16_Dca020929;gene-MA16_Dca020928;gene-MA16_Dca020927;gene-MA16_Dca020926
MSTRG.46465.5	gene-MA16_Dca011853;gene-MA16_Dca011852;gene-MA16_Dca011854;gene-MA16_Dca011858;gene-MA16_Dca011859;gene-MA16_Dca011855;gene-MA16_Dca011857;gene-MA16_Dca011856;gene-MA16_Dca011851
MSTRG.39050.1	gene-MA16_Dca013449;gene-MA16_Dca013454;gene-MA16_Dca013453;gene-MA16_Dca013445;gene-MA16_Dca013452;gene-MA16_Dca013446;gene-MA16_Dca013447;gene-MA16_Dca013451;gene-MA16_Dca013448;gene-MA16_Dca013450;gene-MA16_Dca013444
MSTRG.28818.1	gene-MA16_Dca006645;gene-MA16_Dca006642;gene-MA16_Dca006643;gene-MA16_Dca006646;gene-MA16_Dca006644
MSTRG.36041.9	gene-MA16_Dca000135;gene-MA16_Dca000134;gene-MA16_Dca000136
MSTRG.57139.7	gene-MA16_Dca020826
MSTRG.59477.1	gene-MA16_Dca021123;gene-MA16_Dca021120;gene-MA16_Dca021118;gene-MA16_Dca021122;gene-MA16_Dca021125;gene-MA16_Dca021124;gene-MA16_Dca021119
MSTRG.51946.1	gene-MA16_Dca007264;gene-MA16_Dca007262;gene-MA16_Dca007256;gene-MA16_Dca007260;gene-MA16_Dca007263;gene-MA16_Dca007254;gene-MA16_Dca007265;gene-MA16_Dca007255;gene-MA16_Dca007259;gene-MA16_Dca007253;gene-MA16_Dca007257;gene-MA16_Dca007261
MSTRG.49798.7	gene-MA16_Dca006264;gene-MA16_Dca006263;gene-MA16_Dca006262;gene-MA16_Dca006265;gene-MA16_Dca006267;gene-MA16_Dca006266
MSTRG.25820.4	gene-MA16_Dca008169;gene-MA16_Dca008165;gene-MA16_Dca008167;gene-MA16_Dca008166;gene-MA16_Dca008164
MSTRG.64334.4	gene-MA16_Dca026954;gene-MA16_Dca026953
MSTRG.57029.1	gene-MA16_Dca023698;gene-MA16_Dca023697
MSTRG.24210.1	gene-MA16_Dca003135;gene-MA16_Dca003138;gene-MA16_Dca003132;gene-MA16_Dca003133;gene-MA16_Dca003139;gene-MA16_Dca003134;gene-MA16_Dca003140;gene-MA16_Dca003136;gene-MA16_Dca003141
MSTRG.20313.4	gene-MA16_Dca022872;gene-MA16_Dca022871;gene-MA16_Dca022869;gene-MA16_Dca022870;gene-MA16_Dca022865;gene-MA16_Dca022867;gene-MA16_Dca022868;gene-MA16_Dca022873;gene-MA16_Dca022866
MSTRG.42290.1	gene-MA16_Dca025638;gene-MA16_Dca025643;gene-MA16_Dca025642;gene-MA16_Dca025641;gene-MA16_Dca025640;gene-MA16_Dca025635;gene-MA16_Dca025636;gene-MA16_Dca025637
MSTRG.54637.1	gene-MA16_Dca011912;gene-MA16_Dca011907;gene-MA16_Dca011909;gene-MA16_Dca011911;gene-MA16_Dca011910;gene-MA16_Dca011913;gene-MA16_Dca011906
MSTRG.20313.2	gene-MA16_Dca022866;gene-MA16_Dca022868;gene-MA16_Dca022873;gene-MA16_Dca022870;gene-MA16_Dca022865;gene-MA16_Dca022869;gene-MA16_Dca022872;gene-MA16_Dca022871
MSTRG.33712.5	gene-MA16_Dca012404;gene-MA16_Dca012413;gene-MA16_Dca012412;gene-MA16_Dca012405;gene-MA16_Dca012414;gene-MA16_Dca012410;gene-MA16_Dca012403;gene-MA16_Dca012409;gene-MA16_Dca012407;gene-MA16_Dca012411;gene-MA16_Dca012402;gene-MA16_Dca012408;gene-MA16_Dca012415;gene-MA16_Dca012416;gene-MA16_Dca012406
MSTRG.32765.1	gene-MA16_Dca015663;gene-MA16_Dca015662;gene-MA16_Dca015659;gene-MA16_Dca015661
MSTRG.35884.1	gene-MA16_Dca000042;gene-MA16_Dca000044;gene-MA16_Dca000035;gene-MA16_Dca000036;gene-MA16_Dca000040;gene-MA16_Dca000041;gene-MA16_Dca000038;gene-MA16_Dca000043;gene-MA16_Dca000037;gene-MA16_Dca000039
MSTRG.37166.2	gene-MA16_Dca000844;gene-MA16_Dca000852;gene-MA16_Dca000845;gene-MA16_Dca000850;gene-MA16_Dca000846;gene-MA16_Dca000849;gene-MA16_Dca000853;gene-MA16_Dca000847;gene-MA16_Dca000848;gene-MA16_Dca000851
MSTRG.65752.2	gene-MA16_Dca005189;gene-MA16_Dca005177;gene-MA16_Dca005186;gene-MA16_Dca005187;gene-MA16_Dca005178;gene-MA16_Dca005180;gene-MA16_Dca005190;gene-MA16_Dca005176;gene-MA16_Dca005184;gene-MA16_Dca005185;gene-MA16_Dca005188;gene-MA16_Dca005191;gene-MA16_Dca005181;gene-MA16_Dca005179;gene-MA16_Dca005192;gene-MA16_Dca005182;gene-MA16_Dca005193;gene-MA16_Dca005175
MSTRG.73691.2	gene-MA16_Dca027230
MSTRG.30106.1	gene-MA16_Dca019281;gene-MA16_Dca019279;gene-MA16_Dca019280
MSTRG.42395.4	gene-MA16_Dca011428;gene-MA16_Dca011432;gene-MA16_Dca011433;gene-MA16_Dca011431;gene-MA16_Dca011437;gene-MA16_Dca011434;gene-MA16_Dca011429;gene-MA16_Dca011430;gene-MA16_Dca011436;gene-MA16_Dca011435
MSTRG.63920.1	gene-MA16_Dca004578;gene-MA16_Dca004582;gene-MA16_Dca004586;gene-MA16_Dca004581;gene-MA16_Dca004583;gene-MA16_Dca004587;gene-MA16_Dca004579;gene-MA16_Dca004580;gene-MA16_Dca004585
MSTRG.47970.1	gene-MA16_Dca022092;gene-MA16_Dca022097;gene-MA16_Dca022093;gene-MA16_Dca022094;gene-MA16_Dca022096;gene-MA16_Dca022095
MSTRG.48677.1	gene-MA16_Dca007583;gene-MA16_Dca007586;gene-MA16_Dca007587;gene-MA16_Dca007589;gene-MA16_Dca007582;gene-MA16_Dca007585;gene-MA16_Dca007588;gene-MA16_Dca007584;gene-MA16_Dca007590
MSTRG.27083.4	gene-MA16_Dca010375;gene-MA16_Dca010376;gene-MA16_Dca010377;gene-MA16_Dca010374;gene-MA16_Dca010378;gene-MA16_Dca010373;gene-MA16_Dca010379;gene-MA16_Dca010381;gene-MA16_Dca010380
MSTRG.34543.2	gene-MA16_Dca005855;gene-MA16_Dca005851;gene-MA16_Dca005856;gene-MA16_Dca005853;gene-MA16_Dca005852;gene-MA16_Dca005850;gene-MA16_Dca005857
MSTRG.45836.1	gene-MA16_Dca003761;gene-MA16_Dca003762;gene-MA16_Dca003758;gene-MA16_Dca003757;gene-MA16_Dca003756;gene-MA16_Dca003759;gene-MA16_Dca003760
MSTRG.37035.5	gene-MA16_Dca000767;gene-MA16_Dca000768;gene-MA16_Dca000765;gene-MA16_Dca000769;gene-MA16_Dca000766
MSTRG.60550.1	gene-MA16_Dca014433;gene-MA16_Dca014435;gene-MA16_Dca014436;gene-MA16_Dca014434
MSTRG.20212.1	gene-MA16_Dca009807;gene-MA16_Dca009800;gene-MA16_Dca009806;gene-MA16_Dca009804;gene-MA16_Dca009801;gene-MA16_Dca009803;gene-MA16_Dca009802
MSTRG.59552.3	gene-MA16_Dca016416;gene-MA16_Dca016419;gene-MA16_Dca016415;gene-MA16_Dca016414;gene-MA16_Dca016418
MSTRG.34607.1	gene-MA16_Dca005892;gene-MA16_Dca005891;gene-MA16_Dca005894;gene-MA16_Dca005895;gene-MA16_Dca005893
MSTRG.26208.1	gene-MA16_Dca017951;gene-MA16_Dca017948;gene-MA16_Dca017947;gene-MA16_Dca017952;gene-MA16_Dca017950
MSTRG.52127.2	gene-MA16_Dca014809;gene-MA16_Dca014807;gene-MA16_Dca014810;gene-MA16_Dca014812;gene-MA16_Dca014806;gene-MA16_Dca014808;gene-MA16_Dca014811
MSTRG.26002.2	gene-MA16_Dca022233;gene-MA16_Dca022235;gene-MA16_Dca022237;gene-MA16_Dca022236;gene-MA16_Dca022234
MSTRG.42338.1	gene-MA16_Dca019214;gene-MA16_Dca019212;gene-MA16_Dca019213
MSTRG.24922.1	gene-MA16_Dca025433;gene-MA16_Dca025429;gene-MA16_Dca025432;gene-MA16_Dca025426;gene-MA16_Dca025434;gene-MA16_Dca025435;gene-MA16_Dca025424;gene-MA16_Dca025430;gene-MA16_Dca025436;gene-MA16_Dca025427;gene-MA16_Dca025425;gene-MA16_Dca025431;gene-MA16_Dca025428
MSTRG.23384.11	gene-MA16_Dca002074;gene-MA16_Dca002073;gene-MA16_Dca002076;gene-MA16_Dca002075;gene-MA16_Dca002071;gene-MA16_Dca002077;gene-MA16_Dca002072;gene-MA16_Dca002070;gene-MA16_Dca002069
MSTRG.65871.1	gene-MA16_Dca005262;gene-MA16_Dca005260;gene-MA16_Dca005258;gene-MA16_Dca005261
MSTRG.64601.2	gene-MA16_Dca012613;gene-MA16_Dca012612
MSTRG.29650.1	gene-MA16_Dca006135;gene-MA16_Dca006140;gene-MA16_Dca006137;gene-MA16_Dca006141;gene-MA16_Dca006139;gene-MA16_Dca006133;gene-MA16_Dca006136;gene-MA16_Dca006138;gene-MA16_Dca006142;gene-MA16_Dca006134
MSTRG.23841.1	gene-MA16_Dca012466;gene-MA16_Dca012467;gene-MA16_Dca012464;gene-MA16_Dca012470;gene-MA16_Dca012472;gene-MA16_Dca012465;gene-MA16_Dca012473;gene-MA16_Dca012471;gene-MA16_Dca012468
MSTRG.28467.3	gene-MA16_Dca016525;gene-MA16_Dca016520;gene-MA16_Dca016529;gene-MA16_Dca016526;gene-MA16_Dca016523;gene-MA16_Dca016522;gene-MA16_Dca016528;gene-MA16_Dca016524;gene-MA16_Dca016521;gene-MA16_Dca016527;gene-MA16_Dca016519
MSTRG.42289.1	gene-MA16_Dca025638;gene-MA16_Dca025636;gene-MA16_Dca025637;gene-MA16_Dca025641;gene-MA16_Dca025635;gene-MA16_Dca025640;gene-MA16_Dca025643;gene-MA16_Dca025642
MSTRG.49238.3	gene-MA16_Dca010195;gene-MA16_Dca010201;gene-MA16_Dca010198;gene-MA16_Dca010197;gene-MA16_Dca010199;gene-MA16_Dca010200;gene-MA16_Dca010196;gene-MA16_Dca010202
MSTRG.43044.1	gene-MA16_Dca015598;gene-MA16_Dca015595;gene-MA16_Dca015593;gene-MA16_Dca015596;gene-MA16_Dca015590;gene-MA16_Dca015597;gene-MA16_Dca015592;gene-MA16_Dca015591;gene-MA16_Dca015594
MSTRG.42845.1	gene-MA16_Dca023363;gene-MA16_Dca023366;gene-MA16_Dca023364
MSTRG.44885.2	gene-MA16_Dca004851;gene-MA16_Dca004852;gene-MA16_Dca004854;gene-MA16_Dca004850;gene-MA16_Dca004853
MSTRG.45077.1	gene-MA16_Dca004961;gene-MA16_Dca004970;gene-MA16_Dca004969;gene-MA16_Dca004967;gene-MA16_Dca004962;gene-MA16_Dca004966;gene-MA16_Dca004963;gene-MA16_Dca004968;gene-MA16_Dca004964
MSTRG.56684.1	gene-MA16_Dca017100;gene-MA16_Dca017097;gene-MA16_Dca017094;gene-MA16_Dca017095;gene-MA16_Dca017099;gene-MA16_Dca017098
MSTRG.65395.1	gene-MA16_Dca008431;gene-MA16_Dca008423;gene-MA16_Dca008425;gene-MA16_Dca008433;gene-MA16_Dca008429;gene-MA16_Dca008424;gene-MA16_Dca008430;gene-MA16_Dca008421;gene-MA16_Dca008427;gene-MA16_Dca008420;gene-MA16_Dca008422;gene-MA16_Dca008428;gene-MA16_Dca008432
MSTRG.35997.1	gene-MA16_Dca000112;gene-MA16_Dca000116;gene-MA16_Dca000117;gene-MA16_Dca000111;gene-MA16_Dca000118;gene-MA16_Dca000113;gene-MA16_Dca000114
MSTRG.59839.2	gene-MA16_Dca018713;gene-MA16_Dca018709;gene-MA16_Dca018711;gene-MA16_Dca018712
MSTRG.21749.1	gene-MA16_Dca022490;gene-MA16_Dca022497;gene-MA16_Dca022487;gene-MA16_Dca022489;gene-MA16_Dca022496;gene-MA16_Dca022493;gene-MA16_Dca022492;gene-MA16_Dca022498;gene-MA16_Dca022488;gene-MA16_Dca022491
MSTRG.63218.1	gene-MA16_Dca012200;gene-MA16_Dca012190;gene-MA16_Dca012189;gene-MA16_Dca012201;gene-MA16_Dca012197;gene-MA16_Dca012193;gene-MA16_Dca012196;gene-MA16_Dca012199;gene-MA16_Dca012198;gene-MA16_Dca012192;gene-MA16_Dca012194;gene-MA16_Dca012191
MSTRG.24351.14	gene-MA16_Dca003229;gene-MA16_Dca003232;gene-MA16_Dca003226;gene-MA16_Dca003230;gene-MA16_Dca003223;gene-MA16_Dca003227;gene-MA16_Dca003234;gene-MA16_Dca003225;gene-MA16_Dca003224;gene-MA16_Dca003231;gene-MA16_Dca003233
MSTRG.42201.1	gene-MA16_Dca017562;gene-MA16_Dca017567;gene-MA16_Dca017566;gene-MA16_Dca017565;gene-MA16_Dca017564;gene-MA16_Dca017563;gene-MA16_Dca017559;gene-MA16_Dca017558;gene-MA16_Dca017560;gene-MA16_Dca017570;gene-MA16_Dca017561;gene-MA16_Dca017568;gene-MA16_Dca017569
MSTRG.57274.3	gene-MA16_Dca020027;gene-MA16_Dca020029;gene-MA16_Dca020030;gene-MA16_Dca020031;gene-MA16_Dca020028
MSTRG.48013.1	gene-MA16_Dca017344;gene-MA16_Dca017346;gene-MA16_Dca017343;gene-MA16_Dca017347;gene-MA16_Dca017348
MSTRG.26627.1	gene-MA16_Dca002872;gene-MA16_Dca002871;gene-MA16_Dca002875;gene-MA16_Dca002873
MSTRG.48015.2	gene-MA16_Dca017348;gene-MA16_Dca017351;gene-MA16_Dca017345;gene-MA16_Dca017350;gene-MA16_Dca017347;gene-MA16_Dca017352;gene-MA16_Dca017344
MSTRG.23305.3	gene-MA16_Dca002030;gene-MA16_Dca002029;gene-MA16_Dca002031
MSTRG.50511.1	gene-MA16_Dca023750
MSTRG.50286.1	gene-MA16_Dca014692;gene-MA16_Dca014690;gene-MA16_Dca014688;gene-MA16_Dca014689;gene-MA16_Dca014691;gene-MA16_Dca014693
MSTRG.72640.1	gene-MA16_Dca020850;gene-MA16_Dca020847;gene-MA16_Dca020848;gene-MA16_Dca020849
MSTRG.65362.1	gene-MA16_Dca008403;gene-MA16_Dca008406;gene-MA16_Dca008404;gene-MA16_Dca008401;gene-MA16_Dca008402;gene-MA16_Dca008405
MSTRG.73319.4	gene-MA16_Dca024859;gene-MA16_Dca024857;gene-MA16_Dca024855;gene-MA16_Dca024853;gene-MA16_Dca024858;gene-MA16_Dca024856;gene-MA16_Dca024854
MSTRG.72289.1	gene-MA16_Dca020217;gene-MA16_Dca020218;gene-MA16_Dca020215;gene-MA16_Dca020222;gene-MA16_Dca020221;gene-MA16_Dca020219;gene-MA16_Dca020216;gene-MA16_Dca020223
MSTRG.19634.1	gene-MA16_Dca007965;gene-MA16_Dca007960;gene-MA16_Dca007964;gene-MA16_Dca007962;gene-MA16_Dca007963
MSTRG.29220.1	gene-MA16_Dca007768;gene-MA16_Dca007767
MSTRG.21007.1	gene-MA16_Dca009371;gene-MA16_Dca009373;gene-MA16_Dca009372;gene-MA16_Dca009374;gene-MA16_Dca009375;gene-MA16_Dca009370
MSTRG.72008.1	gene-MA16_Dca014980;gene-MA16_Dca014977;gene-MA16_Dca014973;gene-MA16_Dca014978;gene-MA16_Dca014976;gene-MA16_Dca014975;gene-MA16_Dca014970;gene-MA16_Dca014972;gene-MA16_Dca014971;gene-MA16_Dca014979
MSTRG.23132.3	gene-MA16_Dca001944;gene-MA16_Dca001947;gene-MA16_Dca001940;gene-MA16_Dca001945;gene-MA16_Dca001938;gene-MA16_Dca001943;gene-MA16_Dca001942;gene-MA16_Dca001939;gene-MA16_Dca001946;gene-MA16_Dca001941;gene-MA16_Dca001948
MSTRG.53140.3	gene-MA16_Dca008646;gene-MA16_Dca008653;gene-MA16_Dca008651;gene-MA16_Dca008654;gene-MA16_Dca008650;gene-MA16_Dca008648;gene-MA16_Dca008647;gene-MA16_Dca008652
MSTRG.59978.1	gene-MA16_Dca012994;gene-MA16_Dca012990;gene-MA16_Dca012987;gene-MA16_Dca012989;gene-MA16_Dca012998;gene-MA16_Dca012997;gene-MA16_Dca012986;gene-MA16_Dca012988;gene-MA16_Dca012992;gene-MA16_Dca012995;gene-MA16_Dca012996;gene-MA16_Dca012991
MSTRG.57738.1	gene-MA16_Dca021085;gene-MA16_Dca021080;gene-MA16_Dca021084;gene-MA16_Dca021082;gene-MA16_Dca021086;gene-MA16_Dca021081
MSTRG.65184.1	gene-MA16_Dca015102;gene-MA16_Dca015103;gene-MA16_Dca015105;gene-MA16_Dca015106;gene-MA16_Dca015104;gene-MA16_Dca015107
MSTRG.50563.1	gene-MA16_Dca013809;gene-MA16_Dca013810;gene-MA16_Dca013817;gene-MA16_Dca013811;gene-MA16_Dca013815;gene-MA16_Dca013808;gene-MA16_Dca013813;gene-MA16_Dca013807;gene-MA16_Dca013814;gene-MA16_Dca013816
MSTRG.36044.1	gene-MA16_Dca000140;gene-MA16_Dca000139;gene-MA16_Dca000137;gene-MA16_Dca000138;gene-MA16_Dca000134
MSTRG.65049.1	gene-MA16_Dca015881;gene-MA16_Dca015883;gene-MA16_Dca015880;gene-MA16_Dca015879;gene-MA16_Dca015882
MSTRG.38489.2	gene-MA16_Dca011592;gene-MA16_Dca011588;gene-MA16_Dca011590;gene-MA16_Dca011593;gene-MA16_Dca011591
MSTRG.53733.1	gene-MA16_Dca021606
MSTRG.72715.2	gene-MA16_Dca023944;gene-MA16_Dca023942;gene-MA16_Dca023945
MSTRG.31845.1	gene-MA16_Dca013064;gene-MA16_Dca013066;gene-MA16_Dca013063;gene-MA16_Dca013073;gene-MA16_Dca013070;gene-MA16_Dca013072;gene-MA16_Dca013069;gene-MA16_Dca013062;gene-MA16_Dca013065;gene-MA16_Dca013071;gene-MA16_Dca013067
MSTRG.43288.1	gene-MA16_Dca016093;gene-MA16_Dca016094;gene-MA16_Dca016095;gene-MA16_Dca016096
MSTRG.60904.2	gene-MA16_Dca022375;gene-MA16_Dca022377;gene-MA16_Dca022383;gene-MA16_Dca022380;gene-MA16_Dca022374;gene-MA16_Dca022379;gene-MA16_Dca022382;gene-MA16_Dca022373;gene-MA16_Dca022381;gene-MA16_Dca022378
MSTRG.54065.1	gene-MA16_Dca020622;gene-MA16_Dca020618;gene-MA16_Dca020621;gene-MA16_Dca020619
MSTRG.33343.1	gene-MA16_Dca009282;gene-MA16_Dca009285;gene-MA16_Dca009281;gene-MA16_Dca009286;gene-MA16_Dca009283;gene-MA16_Dca009284
MSTRG.66003.2	gene-MA16_Dca005307;gene-MA16_Dca005306;gene-MA16_Dca005308;gene-MA16_Dca005305
MSTRG.52546.9	gene-MA16_Dca021277;gene-MA16_Dca021269;gene-MA16_Dca021273;gene-MA16_Dca021275;gene-MA16_Dca021271;gene-MA16_Dca021270;gene-MA16_Dca021272;gene-MA16_Dca021274;gene-MA16_Dca021276
MSTRG.33858.1	gene-MA16_Dca011678;gene-MA16_Dca011682;gene-MA16_Dca011680;gene-MA16_Dca011676;gene-MA16_Dca011681;gene-MA16_Dca011683;gene-MA16_Dca011677
MSTRG.58871.1	gene-MA16_Dca023217;gene-MA16_Dca023218;gene-MA16_Dca023220;gene-MA16_Dca023219;gene-MA16_Dca023216
MSTRG.44662.8	gene-MA16_Dca021203;gene-MA16_Dca021204;gene-MA16_Dca021198;gene-MA16_Dca021199;gene-MA16_Dca021201;gene-MA16_Dca021197;gene-MA16_Dca021202;gene-MA16_Dca021195;gene-MA16_Dca021194;gene-MA16_Dca021196;gene-MA16_Dca021200
MSTRG.73217.2	gene-MA16_Dca014842;gene-MA16_Dca014845;gene-MA16_Dca014844;gene-MA16_Dca014847;gene-MA16_Dca014841;gene-MA16_Dca014848;gene-MA16_Dca014846
MSTRG.25799.1	gene-MA16_Dca008159;gene-MA16_Dca008160
MSTRG.29741.9	gene-MA16_Dca006196;gene-MA16_Dca006197;gene-MA16_Dca006194;gene-MA16_Dca006195;gene-MA16_Dca006198;gene-MA16_Dca006199;gene-MA16_Dca006200
MSTRG.33400.1	gene-MA16_Dca009315;gene-MA16_Dca009314;gene-MA16_Dca009309;gene-MA16_Dca009312;gene-MA16_Dca009310;gene-MA16_Dca009305;gene-MA16_Dca009306;gene-MA16_Dca009311;gene-MA16_Dca009313;gene-MA16_Dca009307
MSTRG.55439.1	gene-MA16_Dca021657;gene-MA16_Dca021660;gene-MA16_Dca021656;gene-MA16_Dca021659;gene-MA16_Dca021655;gene-MA16_Dca021658
MSTRG.72589.2	gene-MA16_Dca015727;gene-MA16_Dca015725;gene-MA16_Dca015726;gene-MA16_Dca015722;gene-MA16_Dca015723
MSTRG.22013.1	gene-MA16_Dca014308;gene-MA16_Dca014307
MSTRG.42762.1	gene-MA16_Dca006034;gene-MA16_Dca006038;gene-MA16_Dca006033;gene-MA16_Dca006037;gene-MA16_Dca006036;gene-MA16_Dca006035;gene-MA16_Dca006032;gene-MA16_Dca006031;gene-MA16_Dca006030;gene-MA16_Dca006029
MSTRG.47398.2	gene-MA16_Dca008054;gene-MA16_Dca008055;gene-MA16_Dca008052;gene-MA16_Dca008051;gene-MA16_Dca008049;gene-MA16_Dca008048;gene-MA16_Dca008053;gene-MA16_Dca008047
MSTRG.54858.1	gene-MA16_Dca019066;gene-MA16_Dca019067;gene-MA16_Dca019065
MSTRG.40266.1	gene-MA16_Dca000973;gene-MA16_Dca000969;gene-MA16_Dca000971;gene-MA16_Dca000970;gene-MA16_Dca000972
MSTRG.58934.1	gene-MA16_Dca011208;gene-MA16_Dca011209;gene-MA16_Dca011207;gene-MA16_Dca011204
MSTRG.22222.2	gene-MA16_Dca018440;gene-MA16_Dca018444;gene-MA16_Dca018442;gene-MA16_Dca018441;gene-MA16_Dca018443
MSTRG.46652.4	gene-MA16_Dca024547;gene-MA16_Dca024548;gene-MA16_Dca024552;gene-MA16_Dca024554;gene-MA16_Dca024546;gene-MA16_Dca024553;gene-MA16_Dca024551;gene-MA16_Dca024542;gene-MA16_Dca024544;gene-MA16_Dca024545;gene-MA16_Dca024550;gene-MA16_Dca024549;gene-MA16_Dca024543
MSTRG.66794.2	gene-MA16_Dca010679;gene-MA16_Dca010675;gene-MA16_Dca010683;gene-MA16_Dca010682;gene-MA16_Dca010680;gene-MA16_Dca010674;gene-MA16_Dca010684;gene-MA16_Dca010676;gene-MA16_Dca010673;gene-MA16_Dca010685;gene-MA16_Dca010681;gene-MA16_Dca010677
MSTRG.57665.1	gene-MA16_Dca008806;gene-MA16_Dca008802;gene-MA16_Dca008805;gene-MA16_Dca008803;gene-MA16_Dca008808;gene-MA16_Dca008804;gene-MA16_Dca008800;gene-MA16_Dca008807
MSTRG.47131.1	gene-MA16_Dca009928
MSTRG.31118.3	gene-MA16_Dca003912;gene-MA16_Dca003925;gene-MA16_Dca003921;gene-MA16_Dca003916;gene-MA16_Dca003919;gene-MA16_Dca003913;gene-MA16_Dca003920;gene-MA16_Dca003918;gene-MA16_Dca003924;gene-MA16_Dca003914;gene-MA16_Dca003917;gene-MA16_Dca003923;gene-MA16_Dca003915;gene-MA16_Dca003922
MSTRG.30955.2	gene-MA16_Dca003820;gene-MA16_Dca003819;gene-MA16_Dca003821;gene-MA16_Dca003818
MSTRG.27229.1	gene-MA16_Dca006367
MSTRG.30078.3	gene-MA16_Dca022795;gene-MA16_Dca022793
MSTRG.64355.1	gene-MA16_Dca018428;gene-MA16_Dca018423;gene-MA16_Dca018426;gene-MA16_Dca018425;gene-MA16_Dca018424;gene-MA16_Dca018427
MSTRG.36227.1	gene-MA16_Dca000229;gene-MA16_Dca000226;gene-MA16_Dca000222;gene-MA16_Dca000227;gene-MA16_Dca000221;gene-MA16_Dca000224;gene-MA16_Dca000225
MSTRG.49798.5	gene-MA16_Dca006264;gene-MA16_Dca006263;gene-MA16_Dca006262;gene-MA16_Dca006265;gene-MA16_Dca006267;gene-MA16_Dca006266
MSTRG.54370.1	gene-MA16_Dca014953
MSTRG.42172.1	gene-MA16_Dca022037;gene-MA16_Dca022040;gene-MA16_Dca022039;gene-MA16_Dca022038;gene-MA16_Dca022042
MSTRG.57344.1	gene-MA16_Dca016805;gene-MA16_Dca016800;gene-MA16_Dca016804;gene-MA16_Dca016802;gene-MA16_Dca016806;gene-MA16_Dca016803
MSTRG.38840.1	gene-MA16_Dca005602;gene-MA16_Dca005598;gene-MA16_Dca005605;gene-MA16_Dca005599;gene-MA16_Dca005597;gene-MA16_Dca005604;gene-MA16_Dca005601;gene-MA16_Dca005596;gene-MA16_Dca005603
MSTRG.30934.1	gene-MA16_Dca003802;gene-MA16_Dca003803;gene-MA16_Dca003801
MSTRG.36606.2	gene-MA16_Dca000444;gene-MA16_Dca000448;gene-MA16_Dca000455;gene-MA16_Dca000454;gene-MA16_Dca000446;gene-MA16_Dca000450;gene-MA16_Dca000449;gene-MA16_Dca000447;gene-MA16_Dca000445;gene-MA16_Dca000452;gene-MA16_Dca000453
MSTRG.60493.1	gene-MA16_Dca021558;gene-MA16_Dca021561;gene-MA16_Dca021557;gene-MA16_Dca021554;gene-MA16_Dca021556;gene-MA16_Dca021560;gene-MA16_Dca021555;gene-MA16_Dca021553;gene-MA16_Dca021559;gene-MA16_Dca021562
MSTRG.42306.2	gene-MA16_Dca019199;gene-MA16_Dca019204;gene-MA16_Dca019203;gene-MA16_Dca019202;gene-MA16_Dca019201;gene-MA16_Dca019200
MSTRG.73131.2	gene-MA16_Dca022594;gene-MA16_Dca022595;gene-MA16_Dca022597;gene-MA16_Dca022589;gene-MA16_Dca022599;gene-MA16_Dca022592;gene-MA16_Dca022596;gene-MA16_Dca022590;gene-MA16_Dca022591;gene-MA16_Dca022593;gene-MA16_Dca022598
MSTRG.73319.8	gene-MA16_Dca024857;gene-MA16_Dca024858;gene-MA16_Dca024859;gene-MA16_Dca024860;gene-MA16_Dca024854;gene-MA16_Dca024855;gene-MA16_Dca024856;gene-MA16_Dca024853;gene-MA16_Dca024861
MSTRG.39800.2	gene-MA16_Dca018950;gene-MA16_Dca018951;gene-MA16_Dca018949
MSTRG.52680.1	gene-MA16_Dca010782;gene-MA16_Dca010787;gene-MA16_Dca010780;gene-MA16_Dca010781;gene-MA16_Dca010784;gene-MA16_Dca010783;gene-MA16_Dca010786
MSTRG.21112.1	gene-MA16_Dca009432;gene-MA16_Dca009425;gene-MA16_Dca009423;gene-MA16_Dca009424;gene-MA16_Dca009420;gene-MA16_Dca009421;gene-MA16_Dca009428;gene-MA16_Dca009427;gene-MA16_Dca009430;gene-MA16_Dca009431;gene-MA16_Dca009422;gene-MA16_Dca009426;gene-MA16_Dca009429
MSTRG.34883.1	gene-MA16_Dca024648;gene-MA16_Dca024645
MSTRG.29195.1	gene-MA16_Dca007759;gene-MA16_Dca007763;gene-MA16_Dca007754;gene-MA16_Dca007755;gene-MA16_Dca007756;gene-MA16_Dca007761;gene-MA16_Dca007762;gene-MA16_Dca007760;gene-MA16_Dca007758;gene-MA16_Dca007757
MSTRG.24784.2	gene-MA16_Dca010427;gene-MA16_Dca010430;gene-MA16_Dca010426;gene-MA16_Dca010429
MSTRG.34521.3	gene-MA16_Dca005839;gene-MA16_Dca005837;gene-MA16_Dca005842;gene-MA16_Dca005840;gene-MA16_Dca005841;gene-MA16_Dca005838
MSTRG.23418.1	gene-MA16_Dca002095;gene-MA16_Dca002098;gene-MA16_Dca002096;gene-MA16_Dca002090;gene-MA16_Dca002094;gene-MA16_Dca002093;gene-MA16_Dca002099;gene-MA16_Dca002100;gene-MA16_Dca002091;gene-MA16_Dca002092;gene-MA16_Dca002097;gene-MA16_Dca002101
MSTRG.25377.1	gene-MA16_Dca015178;gene-MA16_Dca015174;gene-MA16_Dca015176;gene-MA16_Dca015175;gene-MA16_Dca015173;gene-MA16_Dca015177
MSTRG.23714.1	gene-MA16_Dca011808;gene-MA16_Dca011807;gene-MA16_Dca011810;gene-MA16_Dca011811
MSTRG.54664.1	gene-MA16_Dca011920;gene-MA16_Dca011921;gene-MA16_Dca011922
MSTRG.63317.1	gene-MA16_Dca013542;gene-MA16_Dca013546;gene-MA16_Dca013543;gene-MA16_Dca013539;gene-MA16_Dca013545;gene-MA16_Dca013538;gene-MA16_Dca013541;gene-MA16_Dca013544
MSTRG.59709.2	gene-MA16_Dca015962;gene-MA16_Dca015966;gene-MA16_Dca015963;gene-MA16_Dca015960;gene-MA16_Dca015961;gene-MA16_Dca015964
MSTRG.45576.1	gene-MA16_Dca003628;gene-MA16_Dca003629;gene-MA16_Dca003627
MSTRG.66905.2	gene-MA16_Dca010750;gene-MA16_Dca010752;gene-MA16_Dca010759;gene-MA16_Dca010758;gene-MA16_Dca010756;gene-MA16_Dca010755;gene-MA16_Dca010751;gene-MA16_Dca010757;gene-MA16_Dca010753;gene-MA16_Dca010754
MSTRG.59857.1	gene-MA16_Dca018717;gene-MA16_Dca018718
MSTRG.36958.6	gene-MA16_Dca000715;gene-MA16_Dca000714;gene-MA16_Dca000712;gene-MA16_Dca000713
MSTRG.73363.1	gene-MA16_Dca027448;gene-MA16_Dca027450;gene-MA16_Dca027451;gene-MA16_Dca027449
MSTRG.37414.1	gene-MA16_Dca014889;gene-MA16_Dca014890;gene-MA16_Dca014893;gene-MA16_Dca014894;gene-MA16_Dca014891;gene-MA16_Dca014892
MSTRG.53025.1	gene-MA16_Dca016901;gene-MA16_Dca016896;gene-MA16_Dca016899;gene-MA16_Dca016904;gene-MA16_Dca016902;gene-MA16_Dca016897;gene-MA16_Dca016898;gene-MA16_Dca016903;gene-MA16_Dca016895;gene-MA16_Dca016900
MSTRG.61830.1	gene-MA16_Dca009510;gene-MA16_Dca009513;gene-MA16_Dca009512;gene-MA16_Dca009509;gene-MA16_Dca009511
MSTRG.43222.5	gene-MA16_Dca021420;gene-MA16_Dca021416;gene-MA16_Dca021415;gene-MA16_Dca021417;gene-MA16_Dca021427;gene-MA16_Dca021418;gene-MA16_Dca021411;gene-MA16_Dca021419;gene-MA16_Dca021421;gene-MA16_Dca021424;gene-MA16_Dca021413;gene-MA16_Dca021423;gene-MA16_Dca021412;gene-MA16_Dca021422;gene-MA16_Dca021414;gene-MA16_Dca021426;gene-MA16_Dca021425
MSTRG.37095.1	gene-MA16_Dca000806;gene-MA16_Dca000804;gene-MA16_Dca000803;gene-MA16_Dca000800;gene-MA16_Dca000807;gene-MA16_Dca000801;gene-MA16_Dca000805;gene-MA16_Dca000808
MSTRG.47448.1	gene-MA16_Dca008076;gene-MA16_Dca008073;gene-MA16_Dca008077;gene-MA16_Dca008072;gene-MA16_Dca008074;gene-MA16_Dca008075;gene-MA16_Dca008070;gene-MA16_Dca008069
MSTRG.64447.1	gene-MA16_Dca022338;gene-MA16_Dca022337;gene-MA16_Dca022333;gene-MA16_Dca022330;gene-MA16_Dca022334;gene-MA16_Dca022339;gene-MA16_Dca022331;gene-MA16_Dca022332;gene-MA16_Dca022335;gene-MA16_Dca022336
MSTRG.37820.2	gene-MA16_Dca019375;gene-MA16_Dca019371;gene-MA16_Dca019373;gene-MA16_Dca019370;gene-MA16_Dca019374;gene-MA16_Dca019372
MSTRG.33140.1	gene-MA16_Dca025271
MSTRG.43413.1	gene-MA16_Dca011256;gene-MA16_Dca011259;gene-MA16_Dca011258;gene-MA16_Dca011260;gene-MA16_Dca011262;gene-MA16_Dca011257;gene-MA16_Dca011261
MSTRG.33140.3	gene-MA16_Dca025271;gene-MA16_Dca025270
MSTRG.30106.2	gene-MA16_Dca019280;gene-MA16_Dca019279;gene-MA16_Dca019281
MSTRG.31796.2	gene-MA16_Dca013042;gene-MA16_Dca013049;gene-MA16_Dca013048;gene-MA16_Dca013046;gene-MA16_Dca013045;gene-MA16_Dca013047;gene-MA16_Dca013040;gene-MA16_Dca013044;gene-MA16_Dca013043
MSTRG.36819.2	gene-MA16_Dca000621;gene-MA16_Dca000617;gene-MA16_Dca000615;gene-MA16_Dca000616;gene-MA16_Dca000618;gene-MA16_Dca000620;gene-MA16_Dca000619
MSTRG.33418.2	gene-MA16_Dca009325;gene-MA16_Dca009324;gene-MA16_Dca009320;gene-MA16_Dca009323;gene-MA16_Dca009318;gene-MA16_Dca009319;gene-MA16_Dca009321;gene-MA16_Dca009322
MSTRG.45325.1	gene-MA16_Dca003466;gene-MA16_Dca003465;gene-MA16_Dca003464;gene-MA16_Dca003462
MSTRG.69914.1	gene-MA16_Dca016047;gene-MA16_Dca016046;gene-MA16_Dca016048;gene-MA16_Dca016053;gene-MA16_Dca016050;gene-MA16_Dca016049;gene-MA16_Dca016051;gene-MA16_Dca016052;gene-MA16_Dca016054
MSTRG.71087.1	gene-MA16_Dca015437;gene-MA16_Dca015436;gene-MA16_Dca015441;gene-MA16_Dca015442;gene-MA16_Dca015439;gene-MA16_Dca015440;gene-MA16_Dca015438
MSTRG.40967.2	gene-MA16_Dca001341;gene-MA16_Dca001342;gene-MA16_Dca001339;gene-MA16_Dca001343;gene-MA16_Dca001344;gene-MA16_Dca001340
MSTRG.29419.3	gene-MA16_Dca021813;gene-MA16_Dca021814;gene-MA16_Dca021820;gene-MA16_Dca021819;gene-MA16_Dca021812;gene-MA16_Dca021818;gene-MA16_Dca021815;gene-MA16_Dca021816
MSTRG.43438.1	gene-MA16_Dca011277;gene-MA16_Dca011273;gene-MA16_Dca011284;gene-MA16_Dca011280;gene-MA16_Dca011275;gene-MA16_Dca011276;gene-MA16_Dca011274;gene-MA16_Dca011271;gene-MA16_Dca011279;gene-MA16_Dca011278;gene-MA16_Dca011283;gene-MA16_Dca011281;gene-MA16_Dca011282;gene-MA16_Dca011272
MSTRG.39402.1	gene-MA16_Dca018037;gene-MA16_Dca018036;gene-MA16_Dca018035;gene-MA16_Dca018033;gene-MA16_Dca018034
MSTRG.57096.2	gene-MA16_Dca021320;gene-MA16_Dca021318;gene-MA16_Dca021311;gene-MA16_Dca021313;gene-MA16_Dca021321;gene-MA16_Dca021319;gene-MA16_Dca021312;gene-MA16_Dca021315;gene-MA16_Dca021310;gene-MA16_Dca021314
MSTRG.57938.1	gene-MA16_Dca012869;gene-MA16_Dca012865;gene-MA16_Dca012868;gene-MA16_Dca012867;gene-MA16_Dca012864;gene-MA16_Dca012866;gene-MA16_Dca012863;gene-MA16_Dca012862
MSTRG.42684.1	gene-MA16_Dca005987;gene-MA16_Dca005985;gene-MA16_Dca005988;gene-MA16_Dca005984;gene-MA16_Dca005983;gene-MA16_Dca005989;gene-MA16_Dca005990
MSTRG.35884.13	gene-MA16_Dca000035;gene-MA16_Dca000044;gene-MA16_Dca000042;gene-MA16_Dca000039;gene-MA16_Dca000037;gene-MA16_Dca000043;gene-MA16_Dca000038;gene-MA16_Dca000041;gene-MA16_Dca000040;gene-MA16_Dca000036
MSTRG.38019.2	gene-MA16_Dca008969;gene-MA16_Dca008970;gene-MA16_Dca008967;gene-MA16_Dca008975;gene-MA16_Dca008971;gene-MA16_Dca008973;gene-MA16_Dca008977;gene-MA16_Dca008976;gene-MA16_Dca008968;gene-MA16_Dca008972;gene-MA16_Dca008974
MSTRG.54893.1	gene-MA16_Dca017977;gene-MA16_Dca017978;gene-MA16_Dca017981;gene-MA16_Dca017984;gene-MA16_Dca017980;gene-MA16_Dca017979;gene-MA16_Dca017976;gene-MA16_Dca017982;gene-MA16_Dca017983
MSTRG.32078.1	gene-MA16_Dca007670;gene-MA16_Dca007666;gene-MA16_Dca007668;gene-MA16_Dca007669;gene-MA16_Dca007672;gene-MA16_Dca007671
MSTRG.70791.1	gene-MA16_Dca026513
MSTRG.38495.2	gene-MA16_Dca011591;gene-MA16_Dca011596;gene-MA16_Dca011597;gene-MA16_Dca011595;gene-MA16_Dca011593;gene-MA16_Dca011592;gene-MA16_Dca011590;gene-MA16_Dca011589;gene-MA16_Dca011594;gene-MA16_Dca011598;gene-MA16_Dca011588
MSTRG.20186.1	gene-MA16_Dca009792
MSTRG.23251.1	gene-MA16_Dca002011;gene-MA16_Dca002010;gene-MA16_Dca002004;gene-MA16_Dca002006;gene-MA16_Dca002008;gene-MA16_Dca002007;gene-MA16_Dca002016;gene-MA16_Dca002018;gene-MA16_Dca002014;gene-MA16_Dca002005;gene-MA16_Dca002017;gene-MA16_Dca002012;gene-MA16_Dca002009;gene-MA16_Dca002019;gene-MA16_Dca002015;gene-MA16_Dca002013
MSTRG.45556.1	gene-MA16_Dca003615;gene-MA16_Dca003616;gene-MA16_Dca003620;gene-MA16_Dca003618;gene-MA16_Dca003621;gene-MA16_Dca003619;gene-MA16_Dca003622;gene-MA16_Dca003617
MSTRG.35884.4	gene-MA16_Dca000039;gene-MA16_Dca000037;gene-MA16_Dca000043;gene-MA16_Dca000038;gene-MA16_Dca000041;gene-MA16_Dca000040;gene-MA16_Dca000036;gene-MA16_Dca000035;gene-MA16_Dca000044;gene-MA16_Dca000042
MSTRG.44439.1	gene-MA16_Dca018122;gene-MA16_Dca018124
MSTRG.36759.1	gene-MA16_Dca000574;gene-MA16_Dca000572;gene-MA16_Dca000577;gene-MA16_Dca000575;gene-MA16_Dca000576;gene-MA16_Dca000573
MSTRG.38552.1	gene-MA16_Dca011628;gene-MA16_Dca011625;gene-MA16_Dca011629;gene-MA16_Dca011626;gene-MA16_Dca011624;gene-MA16_Dca011630
MSTRG.74001.1	gene-MA16_Dca027861
MSTRG.60541.1	gene-MA16_Dca014427;gene-MA16_Dca014429;gene-MA16_Dca014428;gene-MA16_Dca014430
MSTRG.25444.1	gene-MA16_Dca015208;gene-MA16_Dca015205;gene-MA16_Dca015207;gene-MA16_Dca015209;gene-MA16_Dca015206;gene-MA16_Dca015204
MSTRG.61094.2	gene-MA16_Dca006864;gene-MA16_Dca006854;gene-MA16_Dca006857;gene-MA16_Dca006856;gene-MA16_Dca006858;gene-MA16_Dca006861;gene-MA16_Dca006859;gene-MA16_Dca006862;gene-MA16_Dca006855;gene-MA16_Dca006863
MSTRG.35226.1	gene-MA16_Dca012097;gene-MA16_Dca012096;gene-MA16_Dca012091;gene-MA16_Dca012100;gene-MA16_Dca012092;gene-MA16_Dca012099;gene-MA16_Dca012093;gene-MA16_Dca012094;gene-MA16_Dca012095;gene-MA16_Dca012098
MSTRG.39037.1	gene-MA16_Dca013435;gene-MA16_Dca013437
MSTRG.22231.3	gene-MA16_Dca018446;gene-MA16_Dca018447;gene-MA16_Dca018448;gene-MA16_Dca018449
MSTRG.35425.1	gene-MA16_Dca018774;gene-MA16_Dca018771;gene-MA16_Dca018770;gene-MA16_Dca018766;gene-MA16_Dca018772;gene-MA16_Dca018773;gene-MA16_Dca018767;gene-MA16_Dca018769;gene-MA16_Dca018768
MSTRG.37123.3	gene-MA16_Dca000815;gene-MA16_Dca000821;gene-MA16_Dca000814;gene-MA16_Dca000819;gene-MA16_Dca000823;gene-MA16_Dca000818;gene-MA16_Dca000817;gene-MA16_Dca000824;gene-MA16_Dca000822;gene-MA16_Dca000820;gene-MA16_Dca000816
MSTRG.53277.5	gene-MA16_Dca008744;gene-MA16_Dca008741;gene-MA16_Dca008740;gene-MA16_Dca008743
MSTRG.59875.1	gene-MA16_Dca018724;gene-MA16_Dca018725
MSTRG.30658.1	gene-MA16_Dca024593;gene-MA16_Dca024594;gene-MA16_Dca024595;gene-MA16_Dca024592
MSTRG.23088.2	gene-MA16_Dca001914;gene-MA16_Dca001916;gene-MA16_Dca001920;gene-MA16_Dca001919;gene-MA16_Dca001918;gene-MA16_Dca001915;gene-MA16_Dca001912;gene-MA16_Dca001917;gene-MA16_Dca001913;gene-MA16_Dca001921
MSTRG.20996.1	gene-MA16_Dca009360;gene-MA16_Dca009359;gene-MA16_Dca009361
MSTRG.55201.1	gene-MA16_Dca012896;gene-MA16_Dca012895;gene-MA16_Dca012902;gene-MA16_Dca012901;gene-MA16_Dca012903;gene-MA16_Dca012900;gene-MA16_Dca012899;gene-MA16_Dca012897;gene-MA16_Dca012898
MSTRG.42609.3	gene-MA16_Dca005948;gene-MA16_Dca005947;gene-MA16_Dca005949
MSTRG.60937.1	gene-MA16_Dca022392;gene-MA16_Dca022389;gene-MA16_Dca022393;gene-MA16_Dca022390;gene-MA16_Dca022400;gene-MA16_Dca022391;gene-MA16_Dca022398;gene-MA16_Dca022396;gene-MA16_Dca022395;gene-MA16_Dca022394;gene-MA16_Dca022397
MSTRG.35055.2	gene-MA16_Dca027078
MSTRG.40264.51	gene-MA16_Dca000979;gene-MA16_Dca000978;gene-MA16_Dca000982;gene-MA16_Dca000981;gene-MA16_Dca000980
MSTRG.60741.1	gene-MA16_Dca014152;gene-MA16_Dca014150;gene-MA16_Dca014153;gene-MA16_Dca014148;gene-MA16_Dca014147;gene-MA16_Dca014145;gene-MA16_Dca014146;gene-MA16_Dca014151;gene-MA16_Dca014149
MSTRG.40265.1	gene-MA16_Dca000976;gene-MA16_Dca000977;gene-MA16_Dca000978;gene-MA16_Dca000969;gene-MA16_Dca000973;gene-MA16_Dca000971;gene-MA16_Dca000974;gene-MA16_Dca000970;gene-MA16_Dca000979;gene-MA16_Dca000972;gene-MA16_Dca000975
MSTRG.25820.7	gene-MA16_Dca008165;gene-MA16_Dca008169;gene-MA16_Dca008164;gene-MA16_Dca008167;gene-MA16_Dca008166
MSTRG.57596.1	gene-MA16_Dca008768;gene-MA16_Dca008769
MSTRG.53688.2	gene-MA16_Dca007163;gene-MA16_Dca007167;gene-MA16_Dca007161;gene-MA16_Dca007160;gene-MA16_Dca007159;gene-MA16_Dca007162;gene-MA16_Dca007166;gene-MA16_Dca007165
MSTRG.67711.2	gene-MA16_Dca027284;gene-MA16_Dca027283
MSTRG.46190.1	gene-MA16_Dca026551;gene-MA16_Dca026552;gene-MA16_Dca026553;gene-MA16_Dca026554
MSTRG.37644.2	gene-MA16_Dca015789;gene-MA16_Dca015787;gene-MA16_Dca015780;gene-MA16_Dca015786;gene-MA16_Dca015779;gene-MA16_Dca015784;gene-MA16_Dca015785;gene-MA16_Dca015783;gene-MA16_Dca015782;gene-MA16_Dca015788;gene-MA16_Dca015781
MSTRG.48624.1	gene-MA16_Dca007559;gene-MA16_Dca007552;gene-MA16_Dca007551;gene-MA16_Dca007553;gene-MA16_Dca007556;gene-MA16_Dca007555;gene-MA16_Dca007554;gene-MA16_Dca007550;gene-MA16_Dca007558
MSTRG.49983.2	gene-MA16_Dca006699;gene-MA16_Dca006696;gene-MA16_Dca006700;gene-MA16_Dca006701;gene-MA16_Dca006698;gene-MA16_Dca006694;gene-MA16_Dca006702;gene-MA16_Dca006697;gene-MA16_Dca006695
MSTRG.29428.1	gene-MA16_Dca021821;gene-MA16_Dca021822;gene-MA16_Dca021830;gene-MA16_Dca021829;gene-MA16_Dca021823;gene-MA16_Dca021820;gene-MA16_Dca021824
MSTRG.42932.1	gene-MA16_Dca026360;gene-MA16_Dca026358
MSTRG.49818.1	gene-MA16_Dca006280;gene-MA16_Dca006279;gene-MA16_Dca006277;gene-MA16_Dca006274;gene-MA16_Dca006278;gene-MA16_Dca006276;gene-MA16_Dca006275;gene-MA16_Dca006273;gene-MA16_Dca006271;gene-MA16_Dca006270;gene-MA16_Dca006272
MSTRG.41638.1	gene-MA16_Dca001667;gene-MA16_Dca001668;gene-MA16_Dca001666;gene-MA16_Dca001665
MSTRG.36354.5	gene-MA16_Dca000299;gene-MA16_Dca000300;gene-MA16_Dca000302;gene-MA16_Dca000301;gene-MA16_Dca000298
MSTRG.22731.2	gene-MA16_Dca001770;gene-MA16_Dca001767;gene-MA16_Dca001766;gene-MA16_Dca001768;gene-MA16_Dca001769
MSTRG.25683.1	gene-MA16_Dca017661;gene-MA16_Dca017662;gene-MA16_Dca017659;gene-MA16_Dca017664;gene-MA16_Dca017663;gene-MA16_Dca017660
MSTRG.63883.2	gene-MA16_Dca004565;gene-MA16_Dca004566
MSTRG.40844.1	gene-MA16_Dca001272;gene-MA16_Dca001271
MSTRG.20144.1	gene-MA16_Dca025734;gene-MA16_Dca025735
MSTRG.73691.1	gene-MA16_Dca027230
MSTRG.58797.1	gene-MA16_Dca013745;gene-MA16_Dca013747;gene-MA16_Dca013751;gene-MA16_Dca013750;gene-MA16_Dca013744;gene-MA16_Dca013746;gene-MA16_Dca013754;gene-MA16_Dca013756;gene-MA16_Dca013755;gene-MA16_Dca013749;gene-MA16_Dca013753;gene-MA16_Dca013752
MSTRG.63885.1	gene-MA16_Dca004565
MSTRG.65647.1	gene-MA16_Dca005135;gene-MA16_Dca005126;gene-MA16_Dca005130;gene-MA16_Dca005129;gene-MA16_Dca005133;gene-MA16_Dca005128;gene-MA16_Dca005134;gene-MA16_Dca005137;gene-MA16_Dca005136;gene-MA16_Dca005127;gene-MA16_Dca005125;gene-MA16_Dca005138;gene-MA16_Dca005132;gene-MA16_Dca005124
MSTRG.48355.2	gene-MA16_Dca016185;gene-MA16_Dca016181;gene-MA16_Dca016188;gene-MA16_Dca016182;gene-MA16_Dca016187;gene-MA16_Dca016184;gene-MA16_Dca016178;gene-MA16_Dca016180;gene-MA16_Dca016183;gene-MA16_Dca016179;gene-MA16_Dca016177
MSTRG.36066.1	gene-MA16_Dca000141;gene-MA16_Dca000142;gene-MA16_Dca000149;gene-MA16_Dca000150;gene-MA16_Dca000145;gene-MA16_Dca000143;gene-MA16_Dca000151;gene-MA16_Dca000144;gene-MA16_Dca000140;gene-MA16_Dca000152;gene-MA16_Dca000148
MSTRG.68361.1	gene-MA16_Dca024004;gene-MA16_Dca024009;gene-MA16_Dca024006;gene-MA16_Dca024005;gene-MA16_Dca024003;gene-MA16_Dca024008;gene-MA16_Dca024007
MSTRG.59295.1	gene-MA16_Dca016224;gene-MA16_Dca016228;gene-MA16_Dca016225;gene-MA16_Dca016227;gene-MA16_Dca016226;gene-MA16_Dca016223
MSTRG.44020.1	gene-MA16_Dca026889;gene-MA16_Dca026890;gene-MA16_Dca026888;gene-MA16_Dca026891
MSTRG.61259.1	gene-MA16_Dca018165;gene-MA16_Dca018160;gene-MA16_Dca018171;gene-MA16_Dca018172;gene-MA16_Dca018170;gene-MA16_Dca018162;gene-MA16_Dca018168;gene-MA16_Dca018163;gene-MA16_Dca018164;gene-MA16_Dca018166;gene-MA16_Dca018161;gene-MA16_Dca018169
MSTRG.28505.2	gene-MA16_Dca021023
MSTRG.45430.3	gene-MA16_Dca003535;gene-MA16_Dca003531;gene-MA16_Dca003534;gene-MA16_Dca003532;gene-MA16_Dca003533
MSTRG.36291.2	gene-MA16_Dca000259;gene-MA16_Dca000254;gene-MA16_Dca000255;gene-MA16_Dca000257;gene-MA16_Dca000263;gene-MA16_Dca000256;gene-MA16_Dca000262;gene-MA16_Dca000258;gene-MA16_Dca000260;gene-MA16_Dca000261
MSTRG.42936.1	gene-MA16_Dca026358;gene-MA16_Dca026359
MSTRG.64812.1	gene-MA16_Dca017653
MSTRG.53187.1	gene-MA16_Dca008675;gene-MA16_Dca008683;gene-MA16_Dca008681;gene-MA16_Dca008680;gene-MA16_Dca008678;gene-MA16_Dca008676;gene-MA16_Dca008679;gene-MA16_Dca008682
MSTRG.53502.1	gene-MA16_Dca007065;gene-MA16_Dca007063;gene-MA16_Dca007061;gene-MA16_Dca007060;gene-MA16_Dca007067;gene-MA16_Dca007066;gene-MA16_Dca007059;gene-MA16_Dca007062;gene-MA16_Dca007064
MSTRG.61504.1	gene-MA16_Dca015222;gene-MA16_Dca015220;gene-MA16_Dca015218;gene-MA16_Dca015221;gene-MA16_Dca015217;gene-MA16_Dca015219;gene-MA16_Dca015216
MSTRG.23933.1	gene-MA16_Dca010484;gene-MA16_Dca010483;gene-MA16_Dca010485
MSTRG.57493.6	gene-MA16_Dca024165;gene-MA16_Dca024166
MSTRG.41622.1	gene-MA16_Dca001660;gene-MA16_Dca001661;gene-MA16_Dca001662;gene-MA16_Dca001659;gene-MA16_Dca001658
MSTRG.45606.1	gene-MA16_Dca003636;gene-MA16_Dca003637
MSTRG.67261.3	gene-MA16_Dca016712;gene-MA16_Dca016716;gene-MA16_Dca016714;gene-MA16_Dca016718;gene-MA16_Dca016711;gene-MA16_Dca016715;gene-MA16_Dca016717
MSTRG.24919.4	gene-MA16_Dca025430;gene-MA16_Dca025436;gene-MA16_Dca025431;gene-MA16_Dca025433;gene-MA16_Dca025429;gene-MA16_Dca025432;gene-MA16_Dca025434;gene-MA16_Dca025435
MSTRG.24990.1	gene-MA16_Dca018266;gene-MA16_Dca018264;gene-MA16_Dca018265;gene-MA16_Dca018263
MSTRG.23162.7	gene-MA16_Dca001959;gene-MA16_Dca001958;gene-MA16_Dca001960;gene-MA16_Dca001962;gene-MA16_Dca001957;gene-MA16_Dca001956;gene-MA16_Dca001963;gene-MA16_Dca001964
MSTRG.72063.1	gene-MA16_Dca016754;gene-MA16_Dca016759;gene-MA16_Dca016755;gene-MA16_Dca016758;gene-MA16_Dca016757
MSTRG.22457.1	gene-MA16_Dca016986;gene-MA16_Dca016987;gene-MA16_Dca016989;gene-MA16_Dca016985;gene-MA16_Dca016991;gene-MA16_Dca016983;gene-MA16_Dca016990;gene-MA16_Dca016988
MSTRG.46909.2	gene-MA16_Dca020773;gene-MA16_Dca020766;gene-MA16_Dca020778;gene-MA16_Dca020777;gene-MA16_Dca020770;gene-MA16_Dca020771;gene-MA16_Dca020776;gene-MA16_Dca020779;gene-MA16_Dca020768;gene-MA16_Dca020769;gene-MA16_Dca020767;gene-MA16_Dca020772;gene-MA16_Dca020775
MSTRG.74440.1	gene-MA16_Dca028006
MSTRG.24276.1	gene-MA16_Dca003166;gene-MA16_Dca003164;gene-MA16_Dca003167;gene-MA16_Dca003172;gene-MA16_Dca003168;gene-MA16_Dca003171;gene-MA16_Dca003165;gene-MA16_Dca003170
MSTRG.69809.1	gene-MA16_Dca023132;gene-MA16_Dca023139;gene-MA16_Dca023133;gene-MA16_Dca023136;gene-MA16_Dca023134;gene-MA16_Dca023137;gene-MA16_Dca023138;gene-MA16_Dca023131;gene-MA16_Dca023141;gene-MA16_Dca023130;gene-MA16_Dca023140;gene-MA16_Dca023135
MSTRG.42336.2	gene-MA16_Dca019213;gene-MA16_Dca019212;gene-MA16_Dca019214
MSTRG.34532.1	gene-MA16_Dca005849;gene-MA16_Dca005847;gene-MA16_Dca005846;gene-MA16_Dca005848;gene-MA16_Dca005845;gene-MA16_Dca005843;gene-MA16_Dca005844
MSTRG.40024.4	gene-MA16_Dca024730;gene-MA16_Dca024732;gene-MA16_Dca024731;gene-MA16_Dca024736;gene-MA16_Dca024734;gene-MA16_Dca024729;gene-MA16_Dca024735;gene-MA16_Dca024733
MSTRG.66757.1	gene-MA16_Dca009927;gene-MA16_Dca009920;gene-MA16_Dca009922;gene-MA16_Dca009923;gene-MA16_Dca009919;gene-MA16_Dca009925;gene-MA16_Dca009918;gene-MA16_Dca009921;gene-MA16_Dca009926
MSTRG.45036.2	gene-MA16_Dca004943;gene-MA16_Dca004935;gene-MA16_Dca004938;gene-MA16_Dca004939;gene-MA16_Dca004945;gene-MA16_Dca004933;gene-MA16_Dca004942;gene-MA16_Dca004940;gene-MA16_Dca004937;gene-MA16_Dca004944;gene-MA16_Dca004934;gene-MA16_Dca004936
MSTRG.68647.1	gene-MA16_Dca027208
MSTRG.51905.1	gene-MA16_Dca007241;gene-MA16_Dca007244;gene-MA16_Dca007242;gene-MA16_Dca007247;gene-MA16_Dca007246;gene-MA16_Dca007248;gene-MA16_Dca007245;gene-MA16_Dca007249;gene-MA16_Dca007240;gene-MA16_Dca007243
MSTRG.42503.2	gene-MA16_Dca005899;gene-MA16_Dca005902;gene-MA16_Dca005900;gene-MA16_Dca005903
MSTRG.62525.1	gene-MA16_Dca009197;gene-MA16_Dca009194;gene-MA16_Dca009198;gene-MA16_Dca009196;gene-MA16_Dca009193;gene-MA16_Dca009195;gene-MA16_Dca009192
MSTRG.38867.1	gene-MA16_Dca005624;gene-MA16_Dca005610;gene-MA16_Dca005611;gene-MA16_Dca005612;gene-MA16_Dca005617;gene-MA16_Dca005613;gene-MA16_Dca005623;gene-MA16_Dca005620;gene-MA16_Dca005621;gene-MA16_Dca005618;gene-MA16_Dca005615;gene-MA16_Dca005616;gene-MA16_Dca005622;gene-MA16_Dca005614
MSTRG.65228.1	gene-MA16_Dca015123;gene-MA16_Dca015117;gene-MA16_Dca015128;gene-MA16_Dca015120;gene-MA16_Dca015126;gene-MA16_Dca015119;gene-MA16_Dca015124;gene-MA16_Dca015118;gene-MA16_Dca015121;gene-MA16_Dca015127;gene-MA16_Dca015122
MSTRG.25820.10	gene-MA16_Dca008166;gene-MA16_Dca008167;gene-MA16_Dca008164;gene-MA16_Dca008169;gene-MA16_Dca008165
MSTRG.62573.2	gene-MA16_Dca009232;gene-MA16_Dca009222;gene-MA16_Dca009228;gene-MA16_Dca009231;gene-MA16_Dca009230;gene-MA16_Dca009226;gene-MA16_Dca009229;gene-MA16_Dca009220;gene-MA16_Dca009233;gene-MA16_Dca009225;gene-MA16_Dca009217;gene-MA16_Dca009218;gene-MA16_Dca009221;gene-MA16_Dca009224;gene-MA16_Dca009219;gene-MA16_Dca009227;gene-MA16_Dca009223
MSTRG.43261.2	gene-MA16_Dca016091;gene-MA16_Dca016089;gene-MA16_Dca016088;gene-MA16_Dca016090;gene-MA16_Dca016092
MSTRG.43359.1	gene-MA16_Dca023890;gene-MA16_Dca023891;gene-MA16_Dca023888
MSTRG.46869.1	gene-MA16_Dca026692;gene-MA16_Dca026694;gene-MA16_Dca026697;gene-MA16_Dca026696;gene-MA16_Dca026690;gene-MA16_Dca026691;gene-MA16_Dca026693;gene-MA16_Dca026689;gene-MA16_Dca026695
MSTRG.23925.1	gene-MA16_Dca010484;gene-MA16_Dca010482;gene-MA16_Dca010483;gene-MA16_Dca010481
MSTRG.51675.4	gene-MA16_Dca017740;gene-MA16_Dca017738;gene-MA16_Dca017739
MSTRG.22689.1	gene-MA16_Dca001752;gene-MA16_Dca001747;gene-MA16_Dca001751;gene-MA16_Dca001746;gene-MA16_Dca001748;gene-MA16_Dca001753;gene-MA16_Dca001749;gene-MA16_Dca001745;gene-MA16_Dca001750
MSTRG.47428.1	gene-MA16_Dca008066;gene-MA16_Dca008065;gene-MA16_Dca008060;gene-MA16_Dca008063;gene-MA16_Dca008062;gene-MA16_Dca008059;gene-MA16_Dca008058;gene-MA16_Dca008057;gene-MA16_Dca008064
MSTRG.37135.1	gene-MA16_Dca000828;gene-MA16_Dca000829;gene-MA16_Dca000834;gene-MA16_Dca000835;gene-MA16_Dca000827;gene-MA16_Dca000833;gene-MA16_Dca000831;gene-MA16_Dca000830;gene-MA16_Dca000832;gene-MA16_Dca000826;gene-MA16_Dca000825
MSTRG.27561.1	gene-MA16_Dca027113;gene-MA16_Dca027112
MSTRG.73319.1	gene-MA16_Dca024859;gene-MA16_Dca024861;gene-MA16_Dca024855;gene-MA16_Dca024856;gene-MA16_Dca024853;gene-MA16_Dca024860;gene-MA16_Dca024854;gene-MA16_Dca024857;gene-MA16_Dca024858
MSTRG.42056.1	gene-MA16_Dca015558;gene-MA16_Dca015550;gene-MA16_Dca015557;gene-MA16_Dca015548;gene-MA16_Dca015555;gene-MA16_Dca015549;gene-MA16_Dca015552;gene-MA16_Dca015556;gene-MA16_Dca015554;gene-MA16_Dca015551;gene-MA16_Dca015553
MSTRG.30307.1	gene-MA16_Dca022972;gene-MA16_Dca022974;gene-MA16_Dca022973
MSTRG.57992.1	gene-MA16_Dca015633;gene-MA16_Dca015635;gene-MA16_Dca015637;gene-MA16_Dca015638;gene-MA16_Dca015634;gene-MA16_Dca015636
MSTRG.61853.2	gene-MA16_Dca009518;gene-MA16_Dca009517;gene-MA16_Dca009519;gene-MA16_Dca009520;gene-MA16_Dca009515;gene-MA16_Dca009516;gene-MA16_Dca009521;gene-MA16_Dca009523;gene-MA16_Dca009522
MSTRG.27952.1	gene-MA16_Dca010149;gene-MA16_Dca010153;gene-MA16_Dca010151;gene-MA16_Dca010144;gene-MA16_Dca010145;gene-MA16_Dca010154;gene-MA16_Dca010147;gene-MA16_Dca010148;gene-MA16_Dca010146;gene-MA16_Dca010152;gene-MA16_Dca010150
MSTRG.69734.2	gene-MA16_Dca027154
MSTRG.72564.3	gene-MA16_Dca015711;gene-MA16_Dca015709;gene-MA16_Dca015715;gene-MA16_Dca015712;gene-MA16_Dca015713;gene-MA16_Dca015714;gene-MA16_Dca015716;gene-MA16_Dca015708;gene-MA16_Dca015710;gene-MA16_Dca015717
MSTRG.38492.2	gene-MA16_Dca011594;gene-MA16_Dca011588;gene-MA16_Dca011591;gene-MA16_Dca011596;gene-MA16_Dca011595;gene-MA16_Dca011593;gene-MA16_Dca011592;gene-MA16_Dca011590;gene-MA16_Dca011589
MSTRG.66526.1	gene-MA16_Dca012591;gene-MA16_Dca012583;gene-MA16_Dca012589;gene-MA16_Dca012590;gene-MA16_Dca012587;gene-MA16_Dca012584;gene-MA16_Dca012585;gene-MA16_Dca012588
MSTRG.30852.1	gene-MA16_Dca018597
MSTRG.46416.1	gene-MA16_Dca011769;gene-MA16_Dca011774;gene-MA16_Dca011772;gene-MA16_Dca011770;gene-MA16_Dca011768;gene-MA16_Dca011773
MSTRG.71695.4	gene-MA16_Dca026223;gene-MA16_Dca026222
MSTRG.39800.3	gene-MA16_Dca018950;gene-MA16_Dca018951;gene-MA16_Dca018949
MSTRG.46928.1	gene-MA16_Dca025560;gene-MA16_Dca025561;gene-MA16_Dca025559;gene-MA16_Dca025562
MSTRG.26511.1	gene-MA16_Dca002807;gene-MA16_Dca002804;gene-MA16_Dca002806;gene-MA16_Dca002803;gene-MA16_Dca002800;gene-MA16_Dca002798;gene-MA16_Dca002810;gene-MA16_Dca002805;gene-MA16_Dca002799;gene-MA16_Dca002808;gene-MA16_Dca002811;gene-MA16_Dca002809;gene-MA16_Dca002797;gene-MA16_Dca002801
MSTRG.60745.6	gene-MA16_Dca014146;gene-MA16_Dca014154;gene-MA16_Dca014147;gene-MA16_Dca014149;gene-MA16_Dca014151;gene-MA16_Dca014150;gene-MA16_Dca014155;gene-MA16_Dca014148;gene-MA16_Dca014153
MSTRG.54233.2	gene-MA16_Dca014491;gene-MA16_Dca014490;gene-MA16_Dca014493;gene-MA16_Dca014492;gene-MA16_Dca014494
MSTRG.65859.1	gene-MA16_Dca005253;gene-MA16_Dca005247;gene-MA16_Dca005249;gene-MA16_Dca005252;gene-MA16_Dca005246;gene-MA16_Dca005245;gene-MA16_Dca005254;gene-MA16_Dca005243;gene-MA16_Dca005244;gene-MA16_Dca005255;gene-MA16_Dca005250;gene-MA16_Dca005248
MSTRG.39800.1	gene-MA16_Dca018951;gene-MA16_Dca018949;gene-MA16_Dca018950
MSTRG.45050.2	gene-MA16_Dca004946;gene-MA16_Dca004951;gene-MA16_Dca004949;gene-MA16_Dca004948;gene-MA16_Dca004952;gene-MA16_Dca004953;gene-MA16_Dca004947;gene-MA16_Dca004945;gene-MA16_Dca004950
MSTRG.37820.14	gene-MA16_Dca019375;gene-MA16_Dca019376;gene-MA16_Dca019372;gene-MA16_Dca019370;gene-MA16_Dca019371;gene-MA16_Dca019373
MSTRG.73319.10	gene-MA16_Dca024857;gene-MA16_Dca024858;gene-MA16_Dca024859;gene-MA16_Dca024860;gene-MA16_Dca024854;gene-MA16_Dca024853;gene-MA16_Dca024855;gene-MA16_Dca024856;gene-MA16_Dca024861
MSTRG.27751.1	gene-MA16_Dca010048
MSTRG.73235.6	gene-MA16_Dca014865;gene-MA16_Dca014863;gene-MA16_Dca014859;gene-MA16_Dca014858;gene-MA16_Dca014864;gene-MA16_Dca014860;gene-MA16_Dca014862;gene-MA16_Dca014861;gene-MA16_Dca014866
MSTRG.40277.1	gene-MA16_Dca000980;gene-MA16_Dca000977;gene-MA16_Dca000978;gene-MA16_Dca000979
MSTRG.36879.1	gene-MA16_Dca000661;gene-MA16_Dca000662;gene-MA16_Dca000659;gene-MA16_Dca000665;gene-MA16_Dca000658;gene-MA16_Dca000663;gene-MA16_Dca000664
MSTRG.62155.1	gene-MA16_Dca017389;gene-MA16_Dca017391;gene-MA16_Dca017392;gene-MA16_Dca017384;gene-MA16_Dca017390;gene-MA16_Dca017382;gene-MA16_Dca017383;gene-MA16_Dca017386;gene-MA16_Dca017387;gene-MA16_Dca017385;gene-MA16_Dca017388;gene-MA16_Dca017381
MSTRG.39401.4	gene-MA16_Dca018037;gene-MA16_Dca018036;gene-MA16_Dca018035;gene-MA16_Dca018034;gene-MA16_Dca018033
MSTRG.37868.1	gene-MA16_Dca019416;gene-MA16_Dca019421;gene-MA16_Dca019413;gene-MA16_Dca019419;gene-MA16_Dca019425;gene-MA16_Dca019418;gene-MA16_Dca019417;gene-MA16_Dca019420;gene-MA16_Dca019426;gene-MA16_Dca019422;gene-MA16_Dca019424;gene-MA16_Dca019414;gene-MA16_Dca019415;gene-MA16_Dca019423
MSTRG.62372.2	gene-MA16_Dca009100;gene-MA16_Dca009094;gene-MA16_Dca009098;gene-MA16_Dca009092;gene-MA16_Dca009099;gene-MA16_Dca009090;gene-MA16_Dca009095;gene-MA16_Dca009089;gene-MA16_Dca009097;gene-MA16_Dca009091;gene-MA16_Dca009096;gene-MA16_Dca009093;gene-MA16_Dca009088
MSTRG.52637.1	gene-MA16_Dca019132;gene-MA16_Dca019139;gene-MA16_Dca019136;gene-MA16_Dca019143;gene-MA16_Dca019137;gene-MA16_Dca019134;gene-MA16_Dca019138;gene-MA16_Dca019129;gene-MA16_Dca019144;gene-MA16_Dca019140;gene-MA16_Dca019130;gene-MA16_Dca019131;gene-MA16_Dca019145;gene-MA16_Dca019133;gene-MA16_Dca019141;gene-MA16_Dca019146;gene-MA16_Dca019142;gene-MA16_Dca019135
MSTRG.55284.1	gene-MA16_Dca012940;gene-MA16_Dca012945;gene-MA16_Dca012946;gene-MA16_Dca012948;gene-MA16_Dca012949;gene-MA16_Dca012943;gene-MA16_Dca012941;gene-MA16_Dca012942;gene-MA16_Dca012950
MSTRG.40022.4	gene-MA16_Dca024733;gene-MA16_Dca024735;gene-MA16_Dca024729;gene-MA16_Dca024734;gene-MA16_Dca024736;gene-MA16_Dca024731;gene-MA16_Dca024730;gene-MA16_Dca024732
MSTRG.72644.1	gene-MA16_Dca020853;gene-MA16_Dca020852;gene-MA16_Dca020851;gene-MA16_Dca020850
MSTRG.29825.1	gene-MA16_Dca015143;gene-MA16_Dca015140;gene-MA16_Dca015144;gene-MA16_Dca015142;gene-MA16_Dca015146;gene-MA16_Dca015145;gene-MA16_Dca015139
MSTRG.45380.1	gene-MA16_Dca003496;gene-MA16_Dca003510;gene-MA16_Dca003498;gene-MA16_Dca003506;gene-MA16_Dca003501;gene-MA16_Dca003502;gene-MA16_Dca003495;gene-MA16_Dca003500;gene-MA16_Dca003503;gene-MA16_Dca003504;gene-MA16_Dca003497;gene-MA16_Dca003505;gene-MA16_Dca003507;gene-MA16_Dca003509;gene-MA16_Dca003508
MSTRG.38679.3	gene-MA16_Dca023478;gene-MA16_Dca023479;gene-MA16_Dca023476;gene-MA16_Dca023486;gene-MA16_Dca023477;gene-MA16_Dca023481;gene-MA16_Dca023487;gene-MA16_Dca023482;gene-MA16_Dca023480;gene-MA16_Dca023484;gene-MA16_Dca023483;gene-MA16_Dca023485
MSTRG.74226.1	gene-MA16_Dca028374
MSTRG.59277.5	gene-MA16_Dca016218;gene-MA16_Dca016216;gene-MA16_Dca016215;gene-MA16_Dca016211;gene-MA16_Dca016220;gene-MA16_Dca016219;gene-MA16_Dca016214;gene-MA16_Dca016212;gene-MA16_Dca016217;gene-MA16_Dca016213
MSTRG.25280.3	gene-MA16_Dca018374;gene-MA16_Dca018368;gene-MA16_Dca018366;gene-MA16_Dca018372;gene-MA16_Dca018370;gene-MA16_Dca018369;gene-MA16_Dca018376;gene-MA16_Dca018373;gene-MA16_Dca018371;gene-MA16_Dca018365;gene-MA16_Dca018375;gene-MA16_Dca018367
MSTRG.55302.3	gene-MA16_Dca012952;gene-MA16_Dca012957;gene-MA16_Dca012959;gene-MA16_Dca012958;gene-MA16_Dca012955;gene-MA16_Dca012953;gene-MA16_Dca012951;gene-MA16_Dca012950;gene-MA16_Dca012956;gene-MA16_Dca012960;gene-MA16_Dca012961;gene-MA16_Dca012954
MSTRG.66876.3	gene-MA16_Dca010738;gene-MA16_Dca010740;gene-MA16_Dca010736;gene-MA16_Dca010737;gene-MA16_Dca010739;gene-MA16_Dca010734;gene-MA16_Dca010735;gene-MA16_Dca010733
MSTRG.35188.1	gene-MA16_Dca012071;gene-MA16_Dca012077;gene-MA16_Dca012074;gene-MA16_Dca012068;gene-MA16_Dca012079;gene-MA16_Dca012069;gene-MA16_Dca012066;gene-MA16_Dca012075;gene-MA16_Dca012067;gene-MA16_Dca012070;gene-MA16_Dca012080;gene-MA16_Dca012078;gene-MA16_Dca012081;gene-MA16_Dca012072;gene-MA16_Dca012076;gene-MA16_Dca012082
MSTRG.69831.1	gene-MA16_Dca017227;gene-MA16_Dca017230;gene-MA16_Dca017226;gene-MA16_Dca017229;gene-MA16_Dca017232;gene-MA16_Dca017228;gene-MA16_Dca017225;gene-MA16_Dca017233;gene-MA16_Dca017231
MSTRG.71001.4	gene-MA16_Dca015385;gene-MA16_Dca015386;gene-MA16_Dca015389;gene-MA16_Dca015384;gene-MA16_Dca015390;gene-MA16_Dca015388;gene-MA16_Dca015387
MSTRG.24147.1	gene-MA16_Dca003090;gene-MA16_Dca003095;gene-MA16_Dca003092;gene-MA16_Dca003089;gene-MA16_Dca003094;gene-MA16_Dca003091
MSTRG.45329.1	gene-MA16_Dca003470;gene-MA16_Dca003463;gene-MA16_Dca003467;gene-MA16_Dca003469;gene-MA16_Dca003468;gene-MA16_Dca003464;gene-MA16_Dca003465
MSTRG.38019.1	gene-MA16_Dca008971;gene-MA16_Dca008975;gene-MA16_Dca008969;gene-MA16_Dca008967;gene-MA16_Dca008970;gene-MA16_Dca008968;gene-MA16_Dca008976;gene-MA16_Dca008974;gene-MA16_Dca008972;gene-MA16_Dca008973;gene-MA16_Dca008977
MSTRG.44051.4	gene-MA16_Dca020203;gene-MA16_Dca020205
MSTRG.48000.4	gene-MA16_Dca017341;gene-MA16_Dca017339;gene-MA16_Dca017337;gene-MA16_Dca017340;gene-MA16_Dca017338
MSTRG.64207.1	gene-MA16_Dca004714;gene-MA16_Dca004713;gene-MA16_Dca004711;gene-MA16_Dca004716;gene-MA16_Dca004715;gene-MA16_Dca004712
MSTRG.48411.2	gene-MA16_Dca019250;gene-MA16_Dca019247;gene-MA16_Dca019248;gene-MA16_Dca019251;gene-MA16_Dca019249
MSTRG.54687.1	gene-MA16_Dca017140;gene-MA16_Dca017144;gene-MA16_Dca017142;gene-MA16_Dca017145;gene-MA16_Dca017141;gene-MA16_Dca017143
MSTRG.45535.1	gene-MA16_Dca003606;gene-MA16_Dca003607;gene-MA16_Dca003610;gene-MA16_Dca003603;gene-MA16_Dca003604;gene-MA16_Dca003609;gene-MA16_Dca003605
MSTRG.74135.1	gene-MA16_Dca027791;gene-MA16_Dca027790
MSTRG.35118.1	gene-MA16_Dca025408;gene-MA16_Dca025405;gene-MA16_Dca025404;gene-MA16_Dca025402;gene-MA16_Dca025407;gene-MA16_Dca025403;gene-MA16_Dca025406
MSTRG.73538.1	gene-MA16_Dca027905
MSTRG.30878.2	gene-MA16_Dca018597;gene-MA16_Dca018598
MSTRG.39808.1	gene-MA16_Dca018956;gene-MA16_Dca018958;gene-MA16_Dca018957
MSTRG.72260.1	gene-MA16_Dca027251;gene-MA16_Dca027248;gene-MA16_Dca027250;gene-MA16_Dca027252;gene-MA16_Dca027249;gene-MA16_Dca027253
MSTRG.43662.2	gene-MA16_Dca020480;gene-MA16_Dca020483;gene-MA16_Dca020479;gene-MA16_Dca020482;gene-MA16_Dca020478
MSTRG.43718.1	gene-MA16_Dca026026;gene-MA16_Dca026027
MSTRG.37089.3	gene-MA16_Dca000805;gene-MA16_Dca000801;gene-MA16_Dca000803;gene-MA16_Dca000800;gene-MA16_Dca000804;gene-MA16_Dca000802;gene-MA16_Dca000806
MSTRG.60332.3	gene-MA16_Dca020176;gene-MA16_Dca020177;gene-MA16_Dca020173;gene-MA16_Dca020175;gene-MA16_Dca020174
MSTRG.65327.2	gene-MA16_Dca008384;gene-MA16_Dca008383;gene-MA16_Dca008387;gene-MA16_Dca008381;gene-MA16_Dca008382;gene-MA16_Dca008386;gene-MA16_Dca008380
MSTRG.72930.2	gene-MA16_Dca023551;gene-MA16_Dca023552;gene-MA16_Dca023549;gene-MA16_Dca023550
MSTRG.54866.2	gene-MA16_Dca019066
MSTRG.32596.3	gene-MA16_Dca015280;gene-MA16_Dca015279;gene-MA16_Dca015283;gene-MA16_Dca015271;gene-MA16_Dca015276;gene-MA16_Dca015274;gene-MA16_Dca015285;gene-MA16_Dca015275;gene-MA16_Dca015278;gene-MA16_Dca015284;gene-MA16_Dca015273;gene-MA16_Dca015272;gene-MA16_Dca015277
MSTRG.36857.2	gene-MA16_Dca000650;gene-MA16_Dca000646;gene-MA16_Dca000652;gene-MA16_Dca000649;gene-MA16_Dca000651;gene-MA16_Dca000648;gene-MA16_Dca000645;gene-MA16_Dca000647
MSTRG.24081.1	gene-MA16_Dca003057
MSTRG.70469.1	gene-MA16_Dca023663;gene-MA16_Dca023661
MSTRG.50557.8	gene-MA16_Dca013813;gene-MA16_Dca013808;gene-MA16_Dca013807;gene-MA16_Dca013814;gene-MA16_Dca013810;gene-MA16_Dca013809;gene-MA16_Dca013811;gene-MA16_Dca013812
MSTRG.35884.8	gene-MA16_Dca000042;gene-MA16_Dca000035;gene-MA16_Dca000044;gene-MA16_Dca000038;gene-MA16_Dca000041;gene-MA16_Dca000040;gene-MA16_Dca000036;gene-MA16_Dca000039;gene-MA16_Dca000037;gene-MA16_Dca000043
MSTRG.38662.1	gene-MA16_Dca023478;gene-MA16_Dca023479;gene-MA16_Dca023476;gene-MA16_Dca023477
MSTRG.51271.1	gene-MA16_Dca004302;gene-MA16_Dca004299;gene-MA16_Dca004300;gene-MA16_Dca004304;gene-MA16_Dca004305;gene-MA16_Dca004301;gene-MA16_Dca004306;gene-MA16_Dca004297;gene-MA16_Dca004303;gene-MA16_Dca004307;gene-MA16_Dca004298
MSTRG.72930.1	gene-MA16_Dca023550;gene-MA16_Dca023552;gene-MA16_Dca023551;gene-MA16_Dca023549
MSTRG.62110.2	gene-MA16_Dca024286
MSTRG.42339.1	gene-MA16_Dca019215;gene-MA16_Dca019214
MSTRG.28701.5	gene-MA16_Dca023629;gene-MA16_Dca023630;gene-MA16_Dca023633;gene-MA16_Dca023635;gene-MA16_Dca023631;gene-MA16_Dca023625;gene-MA16_Dca023632;gene-MA16_Dca023634;gene-MA16_Dca023626;gene-MA16_Dca023624;gene-MA16_Dca023627;gene-MA16_Dca023628
MSTRG.22231.2	gene-MA16_Dca018448;gene-MA16_Dca018449;gene-MA16_Dca018446;gene-MA16_Dca018447
MSTRG.36559.2	gene-MA16_Dca000417;gene-MA16_Dca000418;gene-MA16_Dca000425;gene-MA16_Dca000422;gene-MA16_Dca000424;gene-MA16_Dca000416;gene-MA16_Dca000423;gene-MA16_Dca000420;gene-MA16_Dca000415;gene-MA16_Dca000419;gene-MA16_Dca000421
MSTRG.20358.2	gene-MA16_Dca025882;gene-MA16_Dca025880;gene-MA16_Dca025884;gene-MA16_Dca025887;gene-MA16_Dca025883;gene-MA16_Dca025881;gene-MA16_Dca025886
MSTRG.51865.2	gene-MA16_Dca007224;gene-MA16_Dca007228;gene-MA16_Dca007225;gene-MA16_Dca007227
MSTRG.55365.1	gene-MA16_Dca019218;gene-MA16_Dca019217;gene-MA16_Dca019216
MSTRG.29151.1	gene-MA16_Dca007733;gene-MA16_Dca007730;gene-MA16_Dca007731
MSTRG.35902.3	gene-MA16_Dca000058;gene-MA16_Dca000059;gene-MA16_Dca000060;gene-MA16_Dca000063;gene-MA16_Dca000061;gene-MA16_Dca000062;gene-MA16_Dca000057;gene-MA16_Dca000056
MSTRG.54765.2	gene-MA16_Dca025007;gene-MA16_Dca025012;gene-MA16_Dca025014;gene-MA16_Dca025008;gene-MA16_Dca025006;gene-MA16_Dca025011;gene-MA16_Dca025013;gene-MA16_Dca025010
MSTRG.72085.1	gene-MA16_Dca016764;gene-MA16_Dca016765
MSTRG.36260.1	gene-MA16_Dca000249;gene-MA16_Dca000248;gene-MA16_Dca000250;gene-MA16_Dca000247;gene-MA16_Dca000251
MSTRG.51955.2	gene-MA16_Dca007259;gene-MA16_Dca007270;gene-MA16_Dca007261;gene-MA16_Dca007271;gene-MA16_Dca007263;gene-MA16_Dca007260;gene-MA16_Dca007265;gene-MA16_Dca007267;gene-MA16_Dca007272;gene-MA16_Dca007268;gene-MA16_Dca007264;gene-MA16_Dca007269;gene-MA16_Dca007262
MSTRG.35969.3	gene-MA16_Dca000102;gene-MA16_Dca000099;gene-MA16_Dca000103;gene-MA16_Dca000105;gene-MA16_Dca000106;gene-MA16_Dca000100;gene-MA16_Dca000104
MSTRG.60432.1	gene-MA16_Dca018907;gene-MA16_Dca018910;gene-MA16_Dca018911;gene-MA16_Dca018908
MSTRG.43282.1	gene-MA16_Dca016092;gene-MA16_Dca016093
MSTRG.72956.1	gene-MA16_Dca023555;gene-MA16_Dca023553;gene-MA16_Dca023552;gene-MA16_Dca023551;gene-MA16_Dca023554
MSTRG.22054.2	gene-MA16_Dca014325;gene-MA16_Dca014328;gene-MA16_Dca014327;gene-MA16_Dca014329;gene-MA16_Dca014330;gene-MA16_Dca014326
MSTRG.57274.1	gene-MA16_Dca020027;gene-MA16_Dca020026;gene-MA16_Dca020025;gene-MA16_Dca020029;gene-MA16_Dca020031;gene-MA16_Dca020028
MSTRG.24351.15	gene-MA16_Dca003232;gene-MA16_Dca003226;gene-MA16_Dca003230;gene-MA16_Dca003229;gene-MA16_Dca003234;gene-MA16_Dca003223;gene-MA16_Dca003227;gene-MA16_Dca003233;gene-MA16_Dca003231;gene-MA16_Dca003224;gene-MA16_Dca003225
MSTRG.62713.1	gene-MA16_Dca022167;gene-MA16_Dca022166
MSTRG.55017.2	gene-MA16_Dca021046;gene-MA16_Dca021048;gene-MA16_Dca021050;gene-MA16_Dca021051;gene-MA16_Dca021047;gene-MA16_Dca021049
MSTRG.23516.1	gene-MA16_Dca002133;gene-MA16_Dca002134
MSTRG.71000.5	gene-MA16_Dca015387;gene-MA16_Dca015390;gene-MA16_Dca015388;gene-MA16_Dca015389;gene-MA16_Dca015384;gene-MA16_Dca015386;gene-MA16_Dca015385
MSTRG.60261.1	gene-MA16_Dca018737
MSTRG.19155.3	gene-MA16_Dca014552;gene-MA16_Dca014550;gene-MA16_Dca014551
MSTRG.63081.1	gene-MA16_Dca024880;gene-MA16_Dca024875;gene-MA16_Dca024871;gene-MA16_Dca024882;gene-MA16_Dca024878;gene-MA16_Dca024872;gene-MA16_Dca024873;gene-MA16_Dca024874;gene-MA16_Dca024881;gene-MA16_Dca024876;gene-MA16_Dca024879
MSTRG.60259.3	gene-MA16_Dca018737
MSTRG.65941.2	gene-MA16_Dca005288;gene-MA16_Dca005289;gene-MA16_Dca005287;gene-MA16_Dca005285;gene-MA16_Dca005286
MSTRG.67376.2	gene-MA16_Dca027114
MSTRG.68895.3	gene-MA16_Dca025319;gene-MA16_Dca025317;gene-MA16_Dca025326;gene-MA16_Dca025327;gene-MA16_Dca025324;gene-MA16_Dca025325;gene-MA16_Dca025321;gene-MA16_Dca025323;gene-MA16_Dca025316;gene-MA16_Dca025320;gene-MA16_Dca025318;gene-MA16_Dca025322
MSTRG.20521.22	gene-MA16_Dca016665;gene-MA16_Dca016669;gene-MA16_Dca016671;gene-MA16_Dca016667;gene-MA16_Dca016666;gene-MA16_Dca016670
MSTRG.45772.1	gene-MA16_Dca003723;gene-MA16_Dca003718;gene-MA16_Dca003721;gene-MA16_Dca003725;gene-MA16_Dca003724;gene-MA16_Dca003717;gene-MA16_Dca003719;gene-MA16_Dca003726;gene-MA16_Dca003722;gene-MA16_Dca003720
MSTRG.37734.3	gene-MA16_Dca018859;gene-MA16_Dca018864;gene-MA16_Dca018860;gene-MA16_Dca018863;gene-MA16_Dca018862;gene-MA16_Dca018861;gene-MA16_Dca018858;gene-MA16_Dca018857
MSTRG.29639.1	gene-MA16_Dca006135;gene-MA16_Dca006136;gene-MA16_Dca006131;gene-MA16_Dca006133;gene-MA16_Dca006134
MSTRG.64446.2	gene-MA16_Dca022331;gene-MA16_Dca022329;gene-MA16_Dca022334;gene-MA16_Dca022339;gene-MA16_Dca022330;gene-MA16_Dca022333;gene-MA16_Dca022337;gene-MA16_Dca022338;gene-MA16_Dca022336;gene-MA16_Dca022335;gene-MA16_Dca022332
MSTRG.59489.1	gene-MA16_Dca021127
MSTRG.35902.1	gene-MA16_Dca000059;gene-MA16_Dca000060;gene-MA16_Dca000058;gene-MA16_Dca000061;gene-MA16_Dca000063;gene-MA16_Dca000062;gene-MA16_Dca000057;gene-MA16_Dca000056
MSTRG.31874.1	gene-MA16_Dca013080;gene-MA16_Dca013079;gene-MA16_Dca013081;gene-MA16_Dca013087;gene-MA16_Dca013082;gene-MA16_Dca013086;gene-MA16_Dca013084;gene-MA16_Dca013085;gene-MA16_Dca013083
MSTRG.35376.1	gene-MA16_Dca024392;gene-MA16_Dca024387;gene-MA16_Dca024386;gene-MA16_Dca024393;gene-MA16_Dca024391;gene-MA16_Dca024390;gene-MA16_Dca024389
MSTRG.53452.1	gene-MA16_Dca013528;gene-MA16_Dca013526;gene-MA16_Dca013524;gene-MA16_Dca013529;gene-MA16_Dca013523;gene-MA16_Dca013525;gene-MA16_Dca013530
MSTRG.53691.1	gene-MA16_Dca007166;gene-MA16_Dca007165;gene-MA16_Dca007167;gene-MA16_Dca007169;gene-MA16_Dca007168;gene-MA16_Dca007164
MSTRG.32924.1	gene-MA16_Dca027133;gene-MA16_Dca027134;gene-MA16_Dca027135
MSTRG.31336.1	gene-MA16_Dca004085;gene-MA16_Dca004083;gene-MA16_Dca004079;gene-MA16_Dca004080;gene-MA16_Dca004081;gene-MA16_Dca004084;gene-MA16_Dca004082
MSTRG.56212.2	gene-MA16_Dca002516;gene-MA16_Dca002513;gene-MA16_Dca002518;gene-MA16_Dca002515;gene-MA16_Dca002512;gene-MA16_Dca002517;gene-MA16_Dca002519;gene-MA16_Dca002514
MSTRG.24155.1	gene-MA16_Dca003101;gene-MA16_Dca003097;gene-MA16_Dca003100;gene-MA16_Dca003102;gene-MA16_Dca003103;gene-MA16_Dca003099;gene-MA16_Dca003098;gene-MA16_Dca003104
MSTRG.61668.1	gene-MA16_Dca027032;gene-MA16_Dca027035;gene-MA16_Dca027033;gene-MA16_Dca027036;gene-MA16_Dca027031;gene-MA16_Dca027037;gene-MA16_Dca027034
MSTRG.24689.1	gene-MA16_Dca003411;gene-MA16_Dca003414;gene-MA16_Dca003412;gene-MA16_Dca003409;gene-MA16_Dca003415;gene-MA16_Dca003422;gene-MA16_Dca003423;gene-MA16_Dca003418;gene-MA16_Dca003408;gene-MA16_Dca003413;gene-MA16_Dca003421;gene-MA16_Dca003416;gene-MA16_Dca003419;gene-MA16_Dca003410;gene-MA16_Dca003424;gene-MA16_Dca003420
MSTRG.67769.3	gene-MA16_Dca013362;gene-MA16_Dca013359;gene-MA16_Dca013364;gene-MA16_Dca013363;gene-MA16_Dca013366;gene-MA16_Dca013361;gene-MA16_Dca013360;gene-MA16_Dca013365;gene-MA16_Dca013367
MSTRG.57408.1	gene-MA16_Dca016832;gene-MA16_Dca016836;gene-MA16_Dca016831;gene-MA16_Dca016840;gene-MA16_Dca016835;gene-MA16_Dca016841;gene-MA16_Dca016828;gene-MA16_Dca016839;gene-MA16_Dca016833;gene-MA16_Dca016837;gene-MA16_Dca016829;gene-MA16_Dca016834;gene-MA16_Dca016838
MSTRG.46802.1	gene-MA16_Dca011991;gene-MA16_Dca011990;gene-MA16_Dca011986;gene-MA16_Dca011985;gene-MA16_Dca011989;gene-MA16_Dca011984;gene-MA16_Dca011987;gene-MA16_Dca011988
MSTRG.23330.1	gene-MA16_Dca002040;gene-MA16_Dca002042;gene-MA16_Dca002043
MSTRG.70093.1	gene-MA16_Dca023175;gene-MA16_Dca023179;gene-MA16_Dca023178;gene-MA16_Dca023174;gene-MA16_Dca023173;gene-MA16_Dca023177;gene-MA16_Dca023172;gene-MA16_Dca023171;gene-MA16_Dca023176
MSTRG.71757.1	gene-MA16_Dca024496;gene-MA16_Dca024491;gene-MA16_Dca024495;gene-MA16_Dca024490;gene-MA16_Dca024494;gene-MA16_Dca024498;gene-MA16_Dca024492;gene-MA16_Dca024497
MSTRG.71687.4	gene-MA16_Dca026063;gene-MA16_Dca026060;gene-MA16_Dca026062;gene-MA16_Dca026064;gene-MA16_Dca026065;gene-MA16_Dca026061;gene-MA16_Dca026058
MSTRG.66308.1	gene-MA16_Dca008015;gene-MA16_Dca008016;gene-MA16_Dca008017
MSTRG.59136.1	gene-MA16_Dca018880;gene-MA16_Dca018882;gene-MA16_Dca018886;gene-MA16_Dca018884;gene-MA16_Dca018881;gene-MA16_Dca018883;gene-MA16_Dca018885
MSTRG.42590.1	gene-MA16_Dca005935;gene-MA16_Dca005938;gene-MA16_Dca005940;gene-MA16_Dca005934;gene-MA16_Dca005941;gene-MA16_Dca005937;gene-MA16_Dca005939
MSTRG.43944.1	gene-MA16_Dca022103;gene-MA16_Dca022106;gene-MA16_Dca022104
MSTRG.56190.1	gene-MA16_Dca002503;gene-MA16_Dca002505;gene-MA16_Dca002509;gene-MA16_Dca002508;gene-MA16_Dca002504;gene-MA16_Dca002507
MSTRG.19302.1	gene-MA16_Dca020064;gene-MA16_Dca020071;gene-MA16_Dca020067;gene-MA16_Dca020072;gene-MA16_Dca020065;gene-MA16_Dca020066;gene-MA16_Dca020075;gene-MA16_Dca020074;gene-MA16_Dca020068;gene-MA16_Dca020073
MSTRG.66578.3	gene-MA16_Dca012605;gene-MA16_Dca012604;gene-MA16_Dca012607;gene-MA16_Dca012606;gene-MA16_Dca012608;gene-MA16_Dca012603;gene-MA16_Dca012610;gene-MA16_Dca012609
MSTRG.68758.5	gene-MA16_Dca016576;gene-MA16_Dca016580;gene-MA16_Dca016577;gene-MA16_Dca016582;gene-MA16_Dca016581;gene-MA16_Dca016578
MSTRG.58885.2	gene-MA16_Dca023218;gene-MA16_Dca023217;gene-MA16_Dca023216;gene-MA16_Dca023219;gene-MA16_Dca023220
MSTRG.53072.2	gene-MA16_Dca025956;gene-MA16_Dca025958;gene-MA16_Dca025957;gene-MA16_Dca025959;gene-MA16_Dca025955;gene-MA16_Dca025953;gene-MA16_Dca025960;gene-MA16_Dca025941;gene-MA16_Dca025954;gene-MA16_Dca025952
MSTRG.48334.1	gene-MA16_Dca016174;gene-MA16_Dca016173;gene-MA16_Dca016171;gene-MA16_Dca016169;gene-MA16_Dca016168;gene-MA16_Dca016172
MSTRG.32024.1	gene-MA16_Dca007647;gene-MA16_Dca007645;gene-MA16_Dca007643;gene-MA16_Dca007646;gene-MA16_Dca007642;gene-MA16_Dca007644
MSTRG.67027.1	gene-MA16_Dca014262;gene-MA16_Dca014261;gene-MA16_Dca014256;gene-MA16_Dca014258;gene-MA16_Dca014263;gene-MA16_Dca014260
MSTRG.56548.3	gene-MA16_Dca010657;gene-MA16_Dca010650;gene-MA16_Dca010649;gene-MA16_Dca010659;gene-MA16_Dca010651;gene-MA16_Dca010658;gene-MA16_Dca010648;gene-MA16_Dca010656;gene-MA16_Dca010652;gene-MA16_Dca010653;gene-MA16_Dca010654;gene-MA16_Dca010655
MSTRG.56780.2	gene-MA16_Dca014228;gene-MA16_Dca014227;gene-MA16_Dca014222;gene-MA16_Dca014224;gene-MA16_Dca014226;gene-MA16_Dca014229;gene-MA16_Dca014225;gene-MA16_Dca014223
MSTRG.55864.2	gene-MA16_Dca002311;gene-MA16_Dca002312;gene-MA16_Dca002310
MSTRG.72571.1	gene-MA16_Dca015720;gene-MA16_Dca015715;gene-MA16_Dca015718;gene-MA16_Dca015716;gene-MA16_Dca015714;gene-MA16_Dca015719;gene-MA16_Dca015717;gene-MA16_Dca015713
MSTRG.41821.1	gene-MA16_Dca001744;gene-MA16_Dca001742;gene-MA16_Dca001737;gene-MA16_Dca001738;gene-MA16_Dca001736;gene-MA16_Dca001743
MSTRG.59228.1	gene-MA16_Dca022417;gene-MA16_Dca022414;gene-MA16_Dca022412;gene-MA16_Dca022413
MSTRG.33098.1	gene-MA16_Dca016788;gene-MA16_Dca016789
MSTRG.64334.3	gene-MA16_Dca026953;gene-MA16_Dca026954
MSTRG.66859.1	gene-MA16_Dca010731;gene-MA16_Dca010730;gene-MA16_Dca010724;gene-MA16_Dca010723;gene-MA16_Dca010732;gene-MA16_Dca010725;gene-MA16_Dca010733;gene-MA16_Dca010729;gene-MA16_Dca010727;gene-MA16_Dca010722;gene-MA16_Dca010728
MSTRG.45270.1	gene-MA16_Dca025246;gene-MA16_Dca025248;gene-MA16_Dca025245
MSTRG.25436.1	gene-MA16_Dca015203;gene-MA16_Dca015202;gene-MA16_Dca015208;gene-MA16_Dca015209;gene-MA16_Dca015207;gene-MA16_Dca015204
MSTRG.64162.8	gene-MA16_Dca004703;gene-MA16_Dca004702
MSTRG.51291.2	gene-MA16_Dca004309;gene-MA16_Dca004311;gene-MA16_Dca004313;gene-MA16_Dca004317;gene-MA16_Dca004316;gene-MA16_Dca004318;gene-MA16_Dca004312;gene-MA16_Dca004315;gene-MA16_Dca004314;gene-MA16_Dca004310;gene-MA16_Dca004308
MSTRG.52943.9	gene-MA16_Dca024432;gene-MA16_Dca024430;gene-MA16_Dca024431;gene-MA16_Dca024425;gene-MA16_Dca024427;gene-MA16_Dca024433;gene-MA16_Dca024423;gene-MA16_Dca024434;gene-MA16_Dca024424;gene-MA16_Dca024429;gene-MA16_Dca024426;gene-MA16_Dca024435
MSTRG.46113.1	gene-MA16_Dca018985;gene-MA16_Dca018982;gene-MA16_Dca018984;gene-MA16_Dca018983
MSTRG.70553.3	gene-MA16_Dca026816;gene-MA16_Dca026817;gene-MA16_Dca026815
MSTRG.53116.3	gene-MA16_Dca008636;gene-MA16_Dca008635;gene-MA16_Dca008637
MSTRG.33712.2	gene-MA16_Dca012407;gene-MA16_Dca012408;gene-MA16_Dca012415;gene-MA16_Dca012416;gene-MA16_Dca012413;gene-MA16_Dca012412;gene-MA16_Dca012405;gene-MA16_Dca012414;gene-MA16_Dca012409;gene-MA16_Dca012402;gene-MA16_Dca012411;gene-MA16_Dca012417;gene-MA16_Dca012406;gene-MA16_Dca012404;gene-MA16_Dca012410;gene-MA16_Dca012403
MSTRG.21233.1	gene-MA16_Dca006532;gene-MA16_Dca006528;gene-MA16_Dca006530;gene-MA16_Dca006529;gene-MA16_Dca006531
MSTRG.52091.1	gene-MA16_Dca014780;gene-MA16_Dca014789;gene-MA16_Dca014781;gene-MA16_Dca014782;gene-MA16_Dca014784;gene-MA16_Dca014783;gene-MA16_Dca014785;gene-MA16_Dca014788;gene-MA16_Dca014787
MSTRG.72969.1	gene-MA16_Dca023557;gene-MA16_Dca023561;gene-MA16_Dca023558;gene-MA16_Dca023564;gene-MA16_Dca023556;gene-MA16_Dca023562;gene-MA16_Dca023563;gene-MA16_Dca023560
MSTRG.69882.1	gene-MA16_Dca016032;gene-MA16_Dca016033;gene-MA16_Dca016036;gene-MA16_Dca016034;gene-MA16_Dca016039;gene-MA16_Dca016038;gene-MA16_Dca016037;gene-MA16_Dca016035
MSTRG.42395.1	gene-MA16_Dca011428;gene-MA16_Dca011432;gene-MA16_Dca011433;gene-MA16_Dca011431;gene-MA16_Dca011437;gene-MA16_Dca011434;gene-MA16_Dca011429;gene-MA16_Dca011430;gene-MA16_Dca011436;gene-MA16_Dca011435
MSTRG.41758.1	gene-MA16_Dca001704;gene-MA16_Dca001714;gene-MA16_Dca001705;gene-MA16_Dca001712;gene-MA16_Dca001711;gene-MA16_Dca001708;gene-MA16_Dca001713;gene-MA16_Dca001707;gene-MA16_Dca001710;gene-MA16_Dca001706;gene-MA16_Dca001709
MSTRG.35683.1	gene-MA16_Dca026248;gene-MA16_Dca026247
MSTRG.62880.4	gene-MA16_Dca009735;gene-MA16_Dca009728;gene-MA16_Dca009731;gene-MA16_Dca009730;gene-MA16_Dca009737;gene-MA16_Dca009732;gene-MA16_Dca009729;gene-MA16_Dca009736;gene-MA16_Dca009734
MSTRG.37823.2	gene-MA16_Dca019379;gene-MA16_Dca019375;gene-MA16_Dca019376;gene-MA16_Dca019378;gene-MA16_Dca019377;gene-MA16_Dca019374
MSTRG.63184.1	gene-MA16_Dca012182;gene-MA16_Dca012176;gene-MA16_Dca012180;gene-MA16_Dca012183;gene-MA16_Dca012184;gene-MA16_Dca012177;gene-MA16_Dca012178;gene-MA16_Dca012175;gene-MA16_Dca012179
MSTRG.35722.1	gene-MA16_Dca019167;gene-MA16_Dca019165;gene-MA16_Dca019163;gene-MA16_Dca019168;gene-MA16_Dca019164;gene-MA16_Dca019169
MSTRG.47126.1	gene-MA16_Dca027594
MSTRG.58486.2	gene-MA16_Dca019380;gene-MA16_Dca019381;gene-MA16_Dca019382;gene-MA16_Dca019384;gene-MA16_Dca019383
MSTRG.37660.1	gene-MA16_Dca015788;gene-MA16_Dca015797;gene-MA16_Dca015793;gene-MA16_Dca015798;gene-MA16_Dca015792;gene-MA16_Dca015790;gene-MA16_Dca015789;gene-MA16_Dca015796;gene-MA16_Dca015795;gene-MA16_Dca015794
MSTRG.50203.1	gene-MA16_Dca014656;gene-MA16_Dca014655
MSTRG.52564.1	gene-MA16_Dca021030;gene-MA16_Dca021031
MSTRG.50080.1	gene-MA16_Dca006743;gene-MA16_Dca006738;gene-MA16_Dca006745;gene-MA16_Dca006746;gene-MA16_Dca006739;gene-MA16_Dca006741;gene-MA16_Dca006744;gene-MA16_Dca006740
MSTRG.56548.4	gene-MA16_Dca010656;gene-MA16_Dca010651;gene-MA16_Dca010658;gene-MA16_Dca010648;gene-MA16_Dca010655;gene-MA16_Dca010653;gene-MA16_Dca010652;gene-MA16_Dca010654;gene-MA16_Dca010657;gene-MA16_Dca010649;gene-MA16_Dca010659;gene-MA16_Dca010650
MSTRG.60731.1	gene-MA16_Dca014150;gene-MA16_Dca014142;gene-MA16_Dca014148;gene-MA16_Dca014146;gene-MA16_Dca014145;gene-MA16_Dca014147;gene-MA16_Dca014143;gene-MA16_Dca014149
MSTRG.43296.1	gene-MA16_Dca016097;gene-MA16_Dca016096;gene-MA16_Dca016094;gene-MA16_Dca016095;gene-MA16_Dca016093
MSTRG.59793.1	gene-MA16_Dca016006;gene-MA16_Dca015998;gene-MA16_Dca015997;gene-MA16_Dca016003;gene-MA16_Dca015996;gene-MA16_Dca015999;gene-MA16_Dca016002;gene-MA16_Dca016001;gene-MA16_Dca016004;gene-MA16_Dca016005;gene-MA16_Dca016000
MSTRG.52943.4	gene-MA16_Dca024435;gene-MA16_Dca024429;gene-MA16_Dca024426;gene-MA16_Dca024424;gene-MA16_Dca024434;gene-MA16_Dca024423;gene-MA16_Dca024427;gene-MA16_Dca024433;gene-MA16_Dca024430;gene-MA16_Dca024432;gene-MA16_Dca024431;gene-MA16_Dca024425
MSTRG.22682.1	gene-MA16_Dca001747;gene-MA16_Dca001745;gene-MA16_Dca001749;gene-MA16_Dca001750;gene-MA16_Dca001746;gene-MA16_Dca001748
MSTRG.52943.2	gene-MA16_Dca024435;gene-MA16_Dca024429;gene-MA16_Dca024426;gene-MA16_Dca024424;gene-MA16_Dca024434;gene-MA16_Dca024423;gene-MA16_Dca024427;gene-MA16_Dca024433;gene-MA16_Dca024432;gene-MA16_Dca024430;gene-MA16_Dca024425;gene-MA16_Dca024431
MSTRG.61110.1	gene-MA16_Dca006868;gene-MA16_Dca006872;gene-MA16_Dca006867;gene-MA16_Dca006864;gene-MA16_Dca006865;gene-MA16_Dca006870;gene-MA16_Dca006871;gene-MA16_Dca006869;gene-MA16_Dca006866
MSTRG.51338.1	gene-MA16_Dca004341;gene-MA16_Dca004342;gene-MA16_Dca004347;gene-MA16_Dca004348;gene-MA16_Dca004340;gene-MA16_Dca004349;gene-MA16_Dca004345;gene-MA16_Dca004344;gene-MA16_Dca004346
MSTRG.35570.1	gene-MA16_Dca010939;gene-MA16_Dca010938;gene-MA16_Dca010940;gene-MA16_Dca010942;gene-MA16_Dca010937;gene-MA16_Dca010941;gene-MA16_Dca010936
MSTRG.24918.14	gene-MA16_Dca025435;gene-MA16_Dca025434;gene-MA16_Dca025432;gene-MA16_Dca025433;gene-MA16_Dca025429;gene-MA16_Dca025428;gene-MA16_Dca025431;gene-MA16_Dca025427;gene-MA16_Dca025436;gene-MA16_Dca025430
MSTRG.25902.2	gene-MA16_Dca008199;gene-MA16_Dca008200;gene-MA16_Dca008201;gene-MA16_Dca008204;gene-MA16_Dca008205;gene-MA16_Dca008203;gene-MA16_Dca008202
MSTRG.40276.2	gene-MA16_Dca000979;gene-MA16_Dca000980;gene-MA16_Dca000978;gene-MA16_Dca000977
MSTRG.31265.2	gene-MA16_Dca004118;gene-MA16_Dca004016;gene-MA16_Dca004015;gene-MA16_Dca004017;gene-MA16_Dca004018;gene-MA16_Dca004013;gene-MA16_Dca004014;gene-MA16_Dca004019
MSTRG.50004.1	gene-MA16_Dca006712;gene-MA16_Dca006711;gene-MA16_Dca006709;gene-MA16_Dca006708;gene-MA16_Dca006710
MSTRG.44943.1	gene-MA16_Dca004894;gene-MA16_Dca004895;gene-MA16_Dca004889;gene-MA16_Dca004896;gene-MA16_Dca004897;gene-MA16_Dca004890;gene-MA16_Dca004893;gene-MA16_Dca004898;gene-MA16_Dca004891
MSTRG.43044.4	gene-MA16_Dca015591;gene-MA16_Dca015594;gene-MA16_Dca015592;gene-MA16_Dca015597;gene-MA16_Dca015590;gene-MA16_Dca015596;gene-MA16_Dca015593;gene-MA16_Dca015595;gene-MA16_Dca015598
MSTRG.72931.1	gene-MA16_Dca023552;gene-MA16_Dca023551;gene-MA16_Dca023550
MSTRG.60727.4	gene-MA16_Dca014141;gene-MA16_Dca014144;gene-MA16_Dca014136;gene-MA16_Dca014142;gene-MA16_Dca014137;gene-MA16_Dca014135;gene-MA16_Dca014139;gene-MA16_Dca014145;gene-MA16_Dca014138;gene-MA16_Dca014140;gene-MA16_Dca014143
MSTRG.55302.2	gene-MA16_Dca012951;gene-MA16_Dca012953;gene-MA16_Dca012959;gene-MA16_Dca012955;gene-MA16_Dca012958;gene-MA16_Dca012952;gene-MA16_Dca012957;gene-MA16_Dca012954;gene-MA16_Dca012960;gene-MA16_Dca012961;gene-MA16_Dca012956;gene-MA16_Dca012950
MSTRG.46757.7	gene-MA16_Dca011948;gene-MA16_Dca011951;gene-MA16_Dca011946;gene-MA16_Dca011952;gene-MA16_Dca011949;gene-MA16_Dca011947
MSTRG.44440.1	gene-MA16_Dca018123;gene-MA16_Dca018124;gene-MA16_Dca018126;gene-MA16_Dca018125
MSTRG.69749.1	gene-MA16_Dca027633;gene-MA16_Dca027634
MSTRG.20737.1	gene-MA16_Dca008551;gene-MA16_Dca008550;gene-MA16_Dca008544;gene-MA16_Dca008553;gene-MA16_Dca008552;gene-MA16_Dca008548;gene-MA16_Dca008545;gene-MA16_Dca008555;gene-MA16_Dca008547;gene-MA16_Dca008549;gene-MA16_Dca008554;gene-MA16_Dca008546
MSTRG.21372.1	gene-MA16_Dca023761;gene-MA16_Dca023760;gene-MA16_Dca023759
MSTRG.56074.1	gene-MA16_Dca002439;gene-MA16_Dca002438;gene-MA16_Dca002437;gene-MA16_Dca002436
MSTRG.41718.1	gene-MA16_Dca001685;gene-MA16_Dca001686;gene-MA16_Dca001687
MSTRG.21209.1	gene-MA16_Dca006519;gene-MA16_Dca006523;gene-MA16_Dca006522;gene-MA16_Dca006518;gene-MA16_Dca006517;gene-MA16_Dca006520;gene-MA16_Dca006521
MSTRG.19883.1	gene-MA16_Dca021180;gene-MA16_Dca021181;gene-MA16_Dca021178;gene-MA16_Dca021179
MSTRG.42357.2	gene-MA16_Dca011407;gene-MA16_Dca011408
MSTRG.45155.3	gene-MA16_Dca005021;gene-MA16_Dca005015;gene-MA16_Dca005013;gene-MA16_Dca005016;gene-MA16_Dca005007;gene-MA16_Dca005022;gene-MA16_Dca005011;gene-MA16_Dca005017;gene-MA16_Dca005023;gene-MA16_Dca005014;gene-MA16_Dca005020;gene-MA16_Dca005018;gene-MA16_Dca005019;gene-MA16_Dca005012;gene-MA16_Dca005006;gene-MA16_Dca005009;gene-MA16_Dca005010;gene-MA16_Dca005008
MSTRG.42090.2	gene-MA16_Dca015576;gene-MA16_Dca015578;gene-MA16_Dca015570;gene-MA16_Dca015573;gene-MA16_Dca015571;gene-MA16_Dca015572;gene-MA16_Dca015575;gene-MA16_Dca015577;gene-MA16_Dca015574
MSTRG.67286.1	gene-MA16_Dca016727;gene-MA16_Dca016722;gene-MA16_Dca016726;gene-MA16_Dca016720;gene-MA16_Dca016724;gene-MA16_Dca016723;gene-MA16_Dca016721;gene-MA16_Dca016728;gene-MA16_Dca016729;gene-MA16_Dca016725
MSTRG.39448.1	gene-MA16_Dca019101
MSTRG.63186.3	gene-MA16_Dca012182;gene-MA16_Dca012186;gene-MA16_Dca012185;gene-MA16_Dca012183;gene-MA16_Dca012180;gene-MA16_Dca012178;gene-MA16_Dca012179;gene-MA16_Dca012184;gene-MA16_Dca012181;gene-MA16_Dca012177
MSTRG.51675.3	gene-MA16_Dca017739;gene-MA16_Dca017738;gene-MA16_Dca017740
MSTRG.58906.1	gene-MA16_Dca023239;gene-MA16_Dca023227;gene-MA16_Dca023234;gene-MA16_Dca023232;gene-MA16_Dca023228;gene-MA16_Dca023229;gene-MA16_Dca023235;gene-MA16_Dca023230;gene-MA16_Dca023236;gene-MA16_Dca023231;gene-MA16_Dca023233
MSTRG.58344.2	gene-MA16_Dca006970;gene-MA16_Dca006964;gene-MA16_Dca006968;gene-MA16_Dca006967;gene-MA16_Dca006969;gene-MA16_Dca006966;gene-MA16_Dca006965;gene-MA16_Dca006971
MSTRG.62269.1	gene-MA16_Dca009037;gene-MA16_Dca009033;gene-MA16_Dca009032;gene-MA16_Dca009036;gene-MA16_Dca009029;gene-MA16_Dca009034;gene-MA16_Dca009031;gene-MA16_Dca009038;gene-MA16_Dca009030
MSTRG.36538.4	gene-MA16_Dca000414;gene-MA16_Dca000405;gene-MA16_Dca000413;gene-MA16_Dca000419;gene-MA16_Dca000408;gene-MA16_Dca000411;gene-MA16_Dca000409;gene-MA16_Dca000417;gene-MA16_Dca000404;gene-MA16_Dca000406;gene-MA16_Dca000412;gene-MA16_Dca000407;gene-MA16_Dca000418;gene-MA16_Dca000416;gene-MA16_Dca000415;gene-MA16_Dca000410
MSTRG.23482.1	gene-MA16_Dca002121;gene-MA16_Dca002120
MSTRG.58819.1	gene-MA16_Dca013760;gene-MA16_Dca013763;gene-MA16_Dca013761;gene-MA16_Dca013765;gene-MA16_Dca013767;gene-MA16_Dca013769;gene-MA16_Dca013770;gene-MA16_Dca013768;gene-MA16_Dca013764;gene-MA16_Dca013775;gene-MA16_Dca013774;gene-MA16_Dca013773;gene-MA16_Dca013766;gene-MA16_Dca013772;gene-MA16_Dca013762;gene-MA16_Dca013771
MSTRG.54866.1	gene-MA16_Dca019066
MSTRG.23100.1	gene-MA16_Dca001931;gene-MA16_Dca001927;gene-MA16_Dca001930;gene-MA16_Dca001928;gene-MA16_Dca001929;gene-MA16_Dca001925;gene-MA16_Dca001926
MSTRG.36505.1	gene-MA16_Dca000390;gene-MA16_Dca000386;gene-MA16_Dca000388;gene-MA16_Dca000391;gene-MA16_Dca000389;gene-MA16_Dca000392
MSTRG.67025.13	gene-MA16_Dca014258;gene-MA16_Dca014256;gene-MA16_Dca014262;gene-MA16_Dca014261;gene-MA16_Dca014260;gene-MA16_Dca014263
MSTRG.37123.1	gene-MA16_Dca000822;gene-MA16_Dca000820;gene-MA16_Dca000816;gene-MA16_Dca000824;gene-MA16_Dca000823;gene-MA16_Dca000818;gene-MA16_Dca000817;gene-MA16_Dca000815;gene-MA16_Dca000814;gene-MA16_Dca000821;gene-MA16_Dca000819
MSTRG.24675.1	gene-MA16_Dca003408;gene-MA16_Dca003409
MSTRG.57908.1	gene-MA16_Dca012849;gene-MA16_Dca012847;gene-MA16_Dca012850;gene-MA16_Dca012846;gene-MA16_Dca012855;gene-MA16_Dca012853;gene-MA16_Dca012848;gene-MA16_Dca012851;gene-MA16_Dca012856;gene-MA16_Dca012854
MSTRG.66781.1	gene-MA16_Dca010678;gene-MA16_Dca010675;gene-MA16_Dca010668;gene-MA16_Dca010674;gene-MA16_Dca010676;gene-MA16_Dca010670;gene-MA16_Dca010677;gene-MA16_Dca010669;gene-MA16_Dca010673
MSTRG.23687.1	gene-MA16_Dca011797;gene-MA16_Dca011796;gene-MA16_Dca011800;gene-MA16_Dca011804;gene-MA16_Dca011802;gene-MA16_Dca011801;gene-MA16_Dca011798;gene-MA16_Dca011803
MSTRG.30277.1	gene-MA16_Dca020109;gene-MA16_Dca020108;gene-MA16_Dca020106;gene-MA16_Dca020107;gene-MA16_Dca020110
MSTRG.38855.1	gene-MA16_Dca005607;gene-MA16_Dca005603;gene-MA16_Dca005612;gene-MA16_Dca005611;gene-MA16_Dca005610;gene-MA16_Dca005604;gene-MA16_Dca005609;gene-MA16_Dca005608;gene-MA16_Dca005613;gene-MA16_Dca005605;gene-MA16_Dca005614;gene-MA16_Dca005606
MSTRG.37112.1	gene-MA16_Dca000811;gene-MA16_Dca000810
MSTRG.21735.2	gene-MA16_Dca022483;gene-MA16_Dca022482
MSTRG.60679.4	gene-MA16_Dca014117;gene-MA16_Dca014118;gene-MA16_Dca014124;gene-MA16_Dca014120;gene-MA16_Dca014122;gene-MA16_Dca014114;gene-MA16_Dca014115;gene-MA16_Dca014125;gene-MA16_Dca014119;gene-MA16_Dca014116;gene-MA16_Dca014121;gene-MA16_Dca014123
MSTRG.30657.1	gene-MA16_Dca024593;gene-MA16_Dca024592;gene-MA16_Dca024594
MSTRG.72156.1	gene-MA16_Dca024473;gene-MA16_Dca024481;gene-MA16_Dca024472;gene-MA16_Dca024478;gene-MA16_Dca024477;gene-MA16_Dca024482;gene-MA16_Dca024476;gene-MA16_Dca024475;gene-MA16_Dca024471;gene-MA16_Dca024474;gene-MA16_Dca024480;gene-MA16_Dca024479
MSTRG.61630.3	gene-MA16_Dca020602;gene-MA16_Dca020601;gene-MA16_Dca020597;gene-MA16_Dca020596;gene-MA16_Dca020599;gene-MA16_Dca020595;gene-MA16_Dca020593;gene-MA16_Dca020598;gene-MA16_Dca020600;gene-MA16_Dca020594
MSTRG.70240.1	gene-MA16_Dca015000;gene-MA16_Dca014998
MSTRG.63810.1	gene-MA16_Dca015957;gene-MA16_Dca015952;gene-MA16_Dca015950;gene-MA16_Dca015953;gene-MA16_Dca015956;gene-MA16_Dca015951;gene-MA16_Dca015954;gene-MA16_Dca015955;gene-MA16_Dca015948;gene-MA16_Dca015949
MSTRG.32424.1	gene-MA16_Dca022842;gene-MA16_Dca022844;gene-MA16_Dca022845;gene-MA16_Dca022838;gene-MA16_Dca022843;gene-MA16_Dca022840;gene-MA16_Dca022846;gene-MA16_Dca022837;gene-MA16_Dca022841;gene-MA16_Dca022839
MSTRG.30934.2	gene-MA16_Dca003801;gene-MA16_Dca003802;gene-MA16_Dca003803
MSTRG.40092.3	gene-MA16_Dca013214;gene-MA16_Dca013212;gene-MA16_Dca013210;gene-MA16_Dca013215;gene-MA16_Dca013218;gene-MA16_Dca013216;gene-MA16_Dca013217;gene-MA16_Dca013211;gene-MA16_Dca013213
MSTRG.44051.6	gene-MA16_Dca020203;gene-MA16_Dca020205
MSTRG.40524.1	gene-MA16_Dca001100;gene-MA16_Dca001099;gene-MA16_Dca001102;gene-MA16_Dca001095;gene-MA16_Dca001097;gene-MA16_Dca001103;gene-MA16_Dca001098;gene-MA16_Dca001096
MSTRG.22601.1	gene-MA16_Dca025196;gene-MA16_Dca025194;gene-MA16_Dca025201;gene-MA16_Dca025198;gene-MA16_Dca025197;gene-MA16_Dca025200;gene-MA16_Dca025195
MSTRG.56007.2	gene-MA16_Dca002416;gene-MA16_Dca002411;gene-MA16_Dca002409;gene-MA16_Dca002408;gene-MA16_Dca002415;gene-MA16_Dca002418;gene-MA16_Dca002417;gene-MA16_Dca002410;gene-MA16_Dca002414
MSTRG.25902.1	gene-MA16_Dca008203;gene-MA16_Dca008205;gene-MA16_Dca008204;gene-MA16_Dca008202;gene-MA16_Dca008199;gene-MA16_Dca008200;gene-MA16_Dca008201
MSTRG.27586.1	gene-MA16_Dca018463;gene-MA16_Dca018464;gene-MA16_Dca018465
MSTRG.25522.8	gene-MA16_Dca019550;gene-MA16_Dca019546;gene-MA16_Dca019547;gene-MA16_Dca019549;gene-MA16_Dca019552;gene-MA16_Dca019545;gene-MA16_Dca019548;gene-MA16_Dca019551;gene-MA16_Dca019544
MSTRG.49329.1	gene-MA16_Dca026038;gene-MA16_Dca026039;gene-MA16_Dca026042;gene-MA16_Dca026040;gene-MA16_Dca026041
MSTRG.24918.9	gene-MA16_Dca025431;gene-MA16_Dca025428;gene-MA16_Dca025425;gene-MA16_Dca025436;gene-MA16_Dca025424;gene-MA16_Dca025430;gene-MA16_Dca025427;gene-MA16_Dca025435;gene-MA16_Dca025434;gene-MA16_Dca025423;gene-MA16_Dca025432;gene-MA16_Dca025429;gene-MA16_Dca025433;gene-MA16_Dca025426
MSTRG.69889.3	gene-MA16_Dca016036;gene-MA16_Dca016034;gene-MA16_Dca016033;gene-MA16_Dca016040;gene-MA16_Dca016032;gene-MA16_Dca016041;gene-MA16_Dca016031;gene-MA16_Dca016042;gene-MA16_Dca016039;gene-MA16_Dca016038;gene-MA16_Dca016035;gene-MA16_Dca016037
MSTRG.70121.1	gene-MA16_Dca023181;gene-MA16_Dca023185;gene-MA16_Dca023187;gene-MA16_Dca023188;gene-MA16_Dca023180;gene-MA16_Dca023184;gene-MA16_Dca023182;gene-MA16_Dca023186;gene-MA16_Dca023183
MSTRG.48154.2	gene-MA16_Dca019791;gene-MA16_Dca019790;gene-MA16_Dca019789;gene-MA16_Dca019788
MSTRG.68182.2	gene-MA16_Dca024273;gene-MA16_Dca024271;gene-MA16_Dca024272
MSTRG.73988.1	gene-MA16_Dca028186
MSTRG.55032.1	gene-MA16_Dca021059;gene-MA16_Dca021058;gene-MA16_Dca021060;gene-MA16_Dca021053;gene-MA16_Dca021062;gene-MA16_Dca021055;gene-MA16_Dca021054;gene-MA16_Dca021063;gene-MA16_Dca021061;gene-MA16_Dca021056
MSTRG.55434.1	gene-MA16_Dca021651;gene-MA16_Dca021652;gene-MA16_Dca021654;gene-MA16_Dca021655
MSTRG.50262.1	gene-MA16_Dca014680;gene-MA16_Dca014679;gene-MA16_Dca014677;gene-MA16_Dca014678;gene-MA16_Dca014681;gene-MA16_Dca014682;gene-MA16_Dca014683;gene-MA16_Dca014684
MSTRG.65483.1	gene-MA16_Dca018998;gene-MA16_Dca018999;gene-MA16_Dca018997
MSTRG.24473.1	gene-MA16_Dca003296;gene-MA16_Dca003302;gene-MA16_Dca003300;gene-MA16_Dca003301;gene-MA16_Dca003297;gene-MA16_Dca003299
MSTRG.51806.1	gene-MA16_Dca007201;gene-MA16_Dca007199;gene-MA16_Dca007202;gene-MA16_Dca007200
MSTRG.43425.1	gene-MA16_Dca011261;gene-MA16_Dca011267;gene-MA16_Dca011266;gene-MA16_Dca011262;gene-MA16_Dca011263;gene-MA16_Dca011265
MSTRG.28474.3	gene-MA16_Dca016531;gene-MA16_Dca016525;gene-MA16_Dca016536;gene-MA16_Dca016533;gene-MA16_Dca016535;gene-MA16_Dca016534;gene-MA16_Dca016530;gene-MA16_Dca016529;gene-MA16_Dca016526;gene-MA16_Dca016532;gene-MA16_Dca016528;gene-MA16_Dca016527
MSTRG.71764.1	gene-MA16_Dca024495;gene-MA16_Dca024493;gene-MA16_Dca024492;gene-MA16_Dca024494;gene-MA16_Dca024498;gene-MA16_Dca024496
MSTRG.61194.1	gene-MA16_Dca006914;gene-MA16_Dca006909;gene-MA16_Dca006913;gene-MA16_Dca006911;gene-MA16_Dca006907;gene-MA16_Dca006910;gene-MA16_Dca006912;gene-MA16_Dca006915;gene-MA16_Dca006906
MSTRG.47131.2	gene-MA16_Dca009928
MSTRG.72135.2	gene-MA16_Dca024463;gene-MA16_Dca024472;gene-MA16_Dca024470;gene-MA16_Dca024471;gene-MA16_Dca024465;gene-MA16_Dca024466;gene-MA16_Dca024464
MSTRG.30660.1	gene-MA16_Dca024593;gene-MA16_Dca024599;gene-MA16_Dca024597;gene-MA16_Dca024594;gene-MA16_Dca024595;gene-MA16_Dca024596;gene-MA16_Dca024598
MSTRG.49798.6	gene-MA16_Dca006266;gene-MA16_Dca006265;gene-MA16_Dca006267;gene-MA16_Dca006262;gene-MA16_Dca006264;gene-MA16_Dca006263
MSTRG.65039.1	gene-MA16_Dca015877;gene-MA16_Dca015879;gene-MA16_Dca015880;gene-MA16_Dca015878
MSTRG.30811.1	gene-MA16_Dca013419;gene-MA16_Dca013416;gene-MA16_Dca013417;gene-MA16_Dca013415;gene-MA16_Dca013414
MSTRG.22972.4	gene-MA16_Dca001865;gene-MA16_Dca001868;gene-MA16_Dca001866;gene-MA16_Dca001867;gene-MA16_Dca001864
MSTRG.60385.2	gene-MA16_Dca017269;gene-MA16_Dca017268;gene-MA16_Dca017267;gene-MA16_Dca017271
MSTRG.63186.2	gene-MA16_Dca012182;gene-MA16_Dca012185;gene-MA16_Dca012186;gene-MA16_Dca012180;gene-MA16_Dca012183;gene-MA16_Dca012181;gene-MA16_Dca012177;gene-MA16_Dca012184;gene-MA16_Dca012179;gene-MA16_Dca012178
MSTRG.30938.2	gene-MA16_Dca003807;gene-MA16_Dca003804;gene-MA16_Dca003806;gene-MA16_Dca003803;gene-MA16_Dca003805
MSTRG.35888.5	gene-MA16_Dca000042;gene-MA16_Dca000044;gene-MA16_Dca000041;gene-MA16_Dca000046;gene-MA16_Dca000038;gene-MA16_Dca000040;gene-MA16_Dca000039;gene-MA16_Dca000043;gene-MA16_Dca000045
MSTRG.55771.2	gene-MA16_Dca002247;gene-MA16_Dca002244;gene-MA16_Dca002243;gene-MA16_Dca002250;gene-MA16_Dca002249;gene-MA16_Dca002245;gene-MA16_Dca002248;gene-MA16_Dca002246;gene-MA16_Dca002251
MSTRG.39465.1	gene-MA16_Dca019105;gene-MA16_Dca019110;gene-MA16_Dca019106;gene-MA16_Dca019104;gene-MA16_Dca019103;gene-MA16_Dca019113;gene-MA16_Dca019111;gene-MA16_Dca019112
MSTRG.73729.1	gene-MA16_Dca027491
MSTRG.65327.1	gene-MA16_Dca008386;gene-MA16_Dca008382;gene-MA16_Dca008381;gene-MA16_Dca008384;gene-MA16_Dca008383;gene-MA16_Dca008387;gene-MA16_Dca008380
MSTRG.62295.1	gene-MA16_Dca009048;gene-MA16_Dca009055;gene-MA16_Dca009052;gene-MA16_Dca009050;gene-MA16_Dca009049;gene-MA16_Dca009045;gene-MA16_Dca009054;gene-MA16_Dca009053;gene-MA16_Dca009046;gene-MA16_Dca009047
MSTRG.62884.1	gene-MA16_Dca009734;gene-MA16_Dca009738;gene-MA16_Dca009736;gene-MA16_Dca009737;gene-MA16_Dca009735
MSTRG.66726.1	gene-MA16_Dca009905;gene-MA16_Dca009901;gene-MA16_Dca009907;gene-MA16_Dca009902;gene-MA16_Dca009904;gene-MA16_Dca009906;gene-MA16_Dca009908;gene-MA16_Dca009909
MSTRG.19879.3	gene-MA16_Dca021178;gene-MA16_Dca021179;gene-MA16_Dca021181
MSTRG.33510.1	gene-MA16_Dca014633;gene-MA16_Dca014637;gene-MA16_Dca014639;gene-MA16_Dca014638;gene-MA16_Dca014640;gene-MA16_Dca014632;gene-MA16_Dca014641;gene-MA16_Dca014635;gene-MA16_Dca014642;gene-MA16_Dca014634
MSTRG.20451.3	gene-MA16_Dca018075;gene-MA16_Dca018078;gene-MA16_Dca018077;gene-MA16_Dca018084;gene-MA16_Dca018080;gene-MA16_Dca018082;gene-MA16_Dca018081;gene-MA16_Dca018083;gene-MA16_Dca018076;gene-MA16_Dca018079
MSTRG.56548.2	gene-MA16_Dca010658;gene-MA16_Dca010651;gene-MA16_Dca010648;gene-MA16_Dca010656;gene-MA16_Dca010652;gene-MA16_Dca010653;gene-MA16_Dca010654;gene-MA16_Dca010655;gene-MA16_Dca010657;gene-MA16_Dca010650;gene-MA16_Dca010649;gene-MA16_Dca010659
MSTRG.60740.3	gene-MA16_Dca014149;gene-MA16_Dca014151;gene-MA16_Dca014146;gene-MA16_Dca014147;gene-MA16_Dca014145;gene-MA16_Dca014148;gene-MA16_Dca014153;gene-MA16_Dca014150;gene-MA16_Dca014152
MSTRG.27175.1	gene-MA16_Dca026083;gene-MA16_Dca026081;gene-MA16_Dca026080;gene-MA16_Dca026082;gene-MA16_Dca026087;gene-MA16_Dca026084;gene-MA16_Dca026078;gene-MA16_Dca026079;gene-MA16_Dca026086;gene-MA16_Dca026085
MSTRG.63182.2	gene-MA16_Dca012179;gene-MA16_Dca012178;gene-MA16_Dca012175;gene-MA16_Dca012181;gene-MA16_Dca012177;gene-MA16_Dca012184;gene-MA16_Dca012183;gene-MA16_Dca012180;gene-MA16_Dca012176;gene-MA16_Dca012182
MSTRG.50427.1	gene-MA16_Dca007403;gene-MA16_Dca007402;gene-MA16_Dca007406;gene-MA16_Dca007401;gene-MA16_Dca007407;gene-MA16_Dca007400;gene-MA16_Dca007408;gene-MA16_Dca007405
MSTRG.72929.1	gene-MA16_Dca023550;gene-MA16_Dca023551;gene-MA16_Dca023552;gene-MA16_Dca023549
MSTRG.34903.1	gene-MA16_Dca014335;gene-MA16_Dca014343;gene-MA16_Dca014347;gene-MA16_Dca014342;gene-MA16_Dca014341;gene-MA16_Dca014338;gene-MA16_Dca014344;gene-MA16_Dca014340;gene-MA16_Dca014346;gene-MA16_Dca014339;gene-MA16_Dca014336;gene-MA16_Dca014345;gene-MA16_Dca014337
MSTRG.20693.1	gene-MA16_Dca008514;gene-MA16_Dca008516;gene-MA16_Dca008515;gene-MA16_Dca008517
MSTRG.56919.1	gene-MA16_Dca024958;gene-MA16_Dca024957;gene-MA16_Dca024955;gene-MA16_Dca024956
MSTRG.35593.1	gene-MA16_Dca010956;gene-MA16_Dca010950;gene-MA16_Dca010954;gene-MA16_Dca010955;gene-MA16_Dca010953;gene-MA16_Dca010949;gene-MA16_Dca010952
MSTRG.63046.1	gene-MA16_Dca026979;gene-MA16_Dca026980
MSTRG.52569.1	gene-MA16_Dca021038;gene-MA16_Dca021042;gene-MA16_Dca021040;gene-MA16_Dca021039;gene-MA16_Dca021041;gene-MA16_Dca021037
MSTRG.49953.2	gene-MA16_Dca006358
MSTRG.58888.1	gene-MA16_Dca023218;gene-MA16_Dca023227;gene-MA16_Dca023220;gene-MA16_Dca023224;gene-MA16_Dca023226;gene-MA16_Dca023223;gene-MA16_Dca023219;gene-MA16_Dca023225;gene-MA16_Dca023222
MSTRG.20518.1	gene-MA16_Dca016667;gene-MA16_Dca016666;gene-MA16_Dca016663;gene-MA16_Dca016662;gene-MA16_Dca016665
MSTRG.29219.1	gene-MA16_Dca007767;gene-MA16_Dca007768
MSTRG.42447.1	gene-MA16_Dca011467;gene-MA16_Dca011464;gene-MA16_Dca011462;gene-MA16_Dca011470;gene-MA16_Dca011469;gene-MA16_Dca011465;gene-MA16_Dca011461;gene-MA16_Dca011468;gene-MA16_Dca011463
MSTRG.23475.1	gene-MA16_Dca002121;gene-MA16_Dca002119;gene-MA16_Dca002116;gene-MA16_Dca002120;gene-MA16_Dca002117;gene-MA16_Dca002115;gene-MA16_Dca002118
MSTRG.58817.1	gene-MA16_Dca013773;gene-MA16_Dca013766;gene-MA16_Dca013772;gene-MA16_Dca013762;gene-MA16_Dca013771;gene-MA16_Dca013764;gene-MA16_Dca013774;gene-MA16_Dca013775;gene-MA16_Dca013767;gene-MA16_Dca013759;gene-MA16_Dca013769;gene-MA16_Dca013770;gene-MA16_Dca013768;gene-MA16_Dca013760;gene-MA16_Dca013761;gene-MA16_Dca013765
MSTRG.71917.4	gene-MA16_Dca020499;gene-MA16_Dca020497;gene-MA16_Dca020498;gene-MA16_Dca020493;gene-MA16_Dca020496;gene-MA16_Dca020494;gene-MA16_Dca020495;gene-MA16_Dca020500
MSTRG.57718.2	gene-MA16_Dca027352;gene-MA16_Dca027351;gene-MA16_Dca027350;gene-MA16_Dca027349
MSTRG.34691.1	gene-MA16_Dca021326;gene-MA16_Dca021324;gene-MA16_Dca021323
MSTRG.66307.1	gene-MA16_Dca008015;gene-MA16_Dca008017;gene-MA16_Dca008016
MSTRG.52875.3	gene-MA16_Dca012524;gene-MA16_Dca012521;gene-MA16_Dca012523;gene-MA16_Dca012525
MSTRG.52763.1	gene-MA16_Dca010819;gene-MA16_Dca010821;gene-MA16_Dca010818;gene-MA16_Dca010822;gene-MA16_Dca010817
MSTRG.32279.1	gene-MA16_Dca015855;gene-MA16_Dca015853;gene-MA16_Dca015860;gene-MA16_Dca015854;gene-MA16_Dca015856;gene-MA16_Dca015858;gene-MA16_Dca015859
MSTRG.33418.1	gene-MA16_Dca009323;gene-MA16_Dca009324;gene-MA16_Dca009320;gene-MA16_Dca009318;gene-MA16_Dca009325;gene-MA16_Dca009321;gene-MA16_Dca009322;gene-MA16_Dca009319
MSTRG.51618.1	gene-MA16_Dca004513;gene-MA16_Dca004529;gene-MA16_Dca004525;gene-MA16_Dca004527;gene-MA16_Dca004519;gene-MA16_Dca004526;gene-MA16_Dca004510;gene-MA16_Dca004518;gene-MA16_Dca004523;gene-MA16_Dca004514;gene-MA16_Dca004511;gene-MA16_Dca004530;gene-MA16_Dca004524;gene-MA16_Dca004516;gene-MA16_Dca004522;gene-MA16_Dca004520;gene-MA16_Dca004517;gene-MA16_Dca004509;gene-MA16_Dca004507;gene-MA16_Dca004508…
MSTRG.50684.1	gene-MA16_Dca016310;gene-MA16_Dca016305;gene-MA16_Dca016304;gene-MA16_Dca016306;gene-MA16_Dca016309;gene-MA16_Dca016308
MSTRG.38251.1	gene-MA16_Dca012310;gene-MA16_Dca012303;gene-MA16_Dca012307;gene-MA16_Dca012311;gene-MA16_Dca012304;gene-MA16_Dca012312;gene-MA16_Dca012305;gene-MA16_Dca012302;gene-MA16_Dca012309;gene-MA16_Dca012308
MSTRG.58206.1	gene-MA16_Dca022958;gene-MA16_Dca022962;gene-MA16_Dca022955;gene-MA16_Dca022959;gene-MA16_Dca022960;gene-MA16_Dca022954;gene-MA16_Dca022956;gene-MA16_Dca022961;gene-MA16_Dca022957
MSTRG.38025.3	gene-MA16_Dca027052;gene-MA16_Dca027053;gene-MA16_Dca027056;gene-MA16_Dca027054;gene-MA16_Dca027051;gene-MA16_Dca027055
MSTRG.37329.1	gene-MA16_Dca000934;gene-MA16_Dca000935
MSTRG.54688.1	gene-MA16_Dca017144;gene-MA16_Dca017140;gene-MA16_Dca017142;gene-MA16_Dca017141;gene-MA16_Dca017145;gene-MA16_Dca017143
MSTRG.22425.1	gene-MA16_Dca010569;gene-MA16_Dca010567;gene-MA16_Dca010568;gene-MA16_Dca010565;gene-MA16_Dca010564;gene-MA16_Dca010563;gene-MA16_Dca010570
MSTRG.30103.1	gene-MA16_Dca019274;gene-MA16_Dca019275;gene-MA16_Dca019276;gene-MA16_Dca019277
MSTRG.39757.6	gene-MA16_Dca026282;gene-MA16_Dca026281;gene-MA16_Dca026284;gene-MA16_Dca026285;gene-MA16_Dca026283;gene-MA16_Dca026287;gene-MA16_Dca026286
MSTRG.39466.4	gene-MA16_Dca019112;gene-MA16_Dca019111;gene-MA16_Dca019103;gene-MA16_Dca019108;gene-MA16_Dca019109;gene-MA16_Dca019107;gene-MA16_Dca019106;gene-MA16_Dca019104;gene-MA16_Dca019105;gene-MA16_Dca019110
MSTRG.22201.1	gene-MA16_Dca023804;gene-MA16_Dca023817;gene-MA16_Dca023803;gene-MA16_Dca023811;gene-MA16_Dca023809;gene-MA16_Dca023816;gene-MA16_Dca023813;gene-MA16_Dca023808;gene-MA16_Dca023805;gene-MA16_Dca023815;gene-MA16_Dca023806;gene-MA16_Dca023812;gene-MA16_Dca023807;gene-MA16_Dca023814;gene-MA16_Dca023810
MSTRG.34081.1	gene-MA16_Dca018105;gene-MA16_Dca018104;gene-MA16_Dca018099;gene-MA16_Dca018102;gene-MA16_Dca018100;gene-MA16_Dca018103
MSTRG.67082.1	gene-MA16_Dca014290;gene-MA16_Dca014294;gene-MA16_Dca014292;gene-MA16_Dca014289;gene-MA16_Dca014286;gene-MA16_Dca014287;gene-MA16_Dca014293;gene-MA16_Dca014288
MSTRG.59766.1	gene-MA16_Dca015993;gene-MA16_Dca015992;gene-MA16_Dca015991;gene-MA16_Dca015987;gene-MA16_Dca015994;gene-MA16_Dca015990;gene-MA16_Dca015989;gene-MA16_Dca015988;gene-MA16_Dca015986
MSTRG.27150.1	gene-MA16_Dca010413;gene-MA16_Dca010414;gene-MA16_Dca010415
MSTRG.65027.1	gene-MA16_Dca015875;gene-MA16_Dca015876;gene-MA16_Dca015879
MSTRG.64140.4	gene-MA16_Dca004685;gene-MA16_Dca004691;gene-MA16_Dca004690;gene-MA16_Dca004689;gene-MA16_Dca004686;gene-MA16_Dca004688
MSTRG.37882.1	gene-MA16_Dca019429;gene-MA16_Dca019426;gene-MA16_Dca019422;gene-MA16_Dca019427;gene-MA16_Dca019424;gene-MA16_Dca019425;gene-MA16_Dca019423
MSTRG.45851.1	gene-MA16_Dca003768;gene-MA16_Dca003766;gene-MA16_Dca003761;gene-MA16_Dca003765;gene-MA16_Dca003763;gene-MA16_Dca003764;gene-MA16_Dca003762;gene-MA16_Dca003767
MSTRG.58452.1	gene-MA16_Dca007021;gene-MA16_Dca007024;gene-MA16_Dca007025;gene-MA16_Dca007026;gene-MA16_Dca007022
MSTRG.32608.1	gene-MA16_Dca015287;gene-MA16_Dca015293;gene-MA16_Dca015289;gene-MA16_Dca015291;gene-MA16_Dca015296;gene-MA16_Dca015292;gene-MA16_Dca015290;gene-MA16_Dca015294;gene-MA16_Dca015295;gene-MA16_Dca015288
MSTRG.37644.1	gene-MA16_Dca015789;gene-MA16_Dca015787;gene-MA16_Dca015784;gene-MA16_Dca015779;gene-MA16_Dca015780;gene-MA16_Dca015786;gene-MA16_Dca015785;gene-MA16_Dca015788;gene-MA16_Dca015781;gene-MA16_Dca015783;gene-MA16_Dca015782
MSTRG.50101.1	gene-MA16_Dca006753;gene-MA16_Dca006761;gene-MA16_Dca006760;gene-MA16_Dca006752;gene-MA16_Dca006759;gene-MA16_Dca006751;gene-MA16_Dca006757;gene-MA16_Dca006755;gene-MA16_Dca006758;gene-MA16_Dca006756
MSTRG.39765.4	gene-MA16_Dca026283;gene-MA16_Dca026285;gene-MA16_Dca026284;gene-MA16_Dca026286;gene-MA16_Dca026287;gene-MA16_Dca026288;gene-MA16_Dca026282
[truncated: 1,298 more rows]
