# Supplementary material for: RNA sequencing-based exploration of the effects of far-red light on lncRNAs involved in the shade-avoidance response of D. officinale
Source: PeerJ. 2021 Feb 12;9:e10769. doi: 10.7717/peerj.10769 (PMC7883695; doi:10.7717/peerj.10769)
Supplement: Supplemental Information 1 [file peerj-09-10769-s001.zip › Supplemental Information/Table S9.xlsx]

## Sheet: CK1_CK2_CK3_vs_FR2-1_FR2-2_FR2-
Table S9 The related information of differentially expressed lncRNAs in the FR1-CK
#Gene	ID	CK1_Count	CK2_Count	CK3_Count	FR1-1_Count	FR1-2_Count	FR1-3_Count	CK1_FPKM	CK2_FPKM	CK3_FPKM	FR1-1_FPKM	FR1-2_FPKM	FR1-3_FPKM	Pvalue	log2FC	regulated	COG_class	COG_class_annotation	GO_annotation	KEGG_annotation	KEGG_pathway_annotation	KOG_class	KOG_class_annotation	Pfam_annotation	Swiss-Prot_annotation	eggNOG_class	eggNOG_class_annotation	NR_annotation
gene-MA16_Dca023593	MSTRG.20025.1	1	0	0	39	32	2	0.015319	0	0	2.66376	2.18805	0.100545	0.000470237	2.56316	up	--	--	Molecular Function: transcription factor activity, sequence-specific DNA binding (GO:0003700);; Biological Process: regulation of transcription, DNA-templated (GO:0006355);; Biological Process: brassinosteroid mediated signaling pathway (GO:0009742);;	K14503|7.13058e-106|pda:103711311|K14503 brassinosteroid resistant 1/2 | (RefSeq) protein BZR1 homolog 1	Plant hormone signal transduction (ko04075)	--	--	BES1/BZR1 plant transcription factor, N-terminal	Protein BZR1 homolog 1 OS=Oryza sativa subsp. japonica OX=39947 GN=BZR1 PE=1 SV=1	K	Transcription	protein BZR1 homolog 1-like [Dendrobium catenatum]
gene-MA16_Dca023587	MSTRG.20025.1	1	0	0	39	32	2	0.015319	0	0	2.66376	2.18805	0.100545	0.000470237	2.56316	up	[P]	Inorganic ion transport and metabolism	Molecular Function: monooxygenase activity (GO:0004497);; Biological Process: oxidation-reduction process (GO:0055114);;	K11816|0|egu:105032351|K11816 indole-3-pyruvate monooxygenase [EC:1.14.13.168] | (RefSeq) probable indole-3-pyruvate monooxygenase YUCCA9	Tryptophan metabolism (ko00380)	[Q]	Secondary metabolites biosynthesis, transport and catabolism	Pyridine nucleotide-disulphide oxidoreductase;; Flavin-binding monooxygenase-like;; L-lysine 6-monooxygenase (NADPH-requiring);; Pyridine nucleotide-disulphide oxidoreductase;; NAD(P)-binding Rossmann-like domain;; FAD binding domain	Indole-3-pyruvate monooxygenase YUCCA2 OS=Arabidopsis thaliana OX=3702 GN=YUC2 PE=1 SV=1	P	Inorganic ion transport and metabolism	indole-3-pyruvate monooxygenase YUCCA2-like [Dendrobium catenatum]
gene-MA16_Dca023590	MSTRG.20025.1	1	0	0	39	32	2	0.015319	0	0	2.66376	2.18805	0.100545	0.000470237	2.56316	up	--	--	--	--	--	--	--	GRAS domain family	Scarecrow-like protein 15 OS=Arabidopsis thaliana OX=3702 GN=SCL15 PE=1 SV=3	K	Transcription	scarecrow-like protein 15 [Dendrobium catenatum]
gene-MA16_Dca023589	MSTRG.20025.1	1	0	0	39	32	2	0.015319	0	0	2.66376	2.18805	0.100545	0.000470237	2.56316	up	--	--	Molecular Function: catalytic activity (GO:0003824);;	K17508|8.67018e-166|pda:103704551|K17508 protein phosphatase PTC7 [EC:3.1.3.16] | (RefSeq) probable protein phosphatase 2C 55	--	[T]	Signal transduction mechanisms	Protein phosphatase 2C;; Stage II sporulation protein E (SpoIIE);; Protein phosphatase 2C	Probable protein phosphatase 2C 55 OS=Arabidopsis thaliana OX=3702 GN=At4g16580 PE=2 SV=2	T	Signal transduction mechanisms	probable protein phosphatase 2C 55 [Dendrobium catenatum]
gene-MA16_Dca023585	MSTRG.20025.1	1	0	0	39	32	2	0.015319	0	0	2.66376	2.18805	0.100545	0.000470237	2.56316	up	--	--	Biological Process: single-organism process (GO:0044699);; Biological Process: regulation of biological process (GO:0050789);;	--	--	--	--	F-box-like;; F-box domain	F-box protein SNE OS=Arabidopsis thaliana OX=3702 GN=SNE PE=1 SV=1	S	Function unknown	F-box protein SNE [Dendrobium catenatum]
gene-MA16_Dca023591	MSTRG.20025.1	1	0	0	39	32	2	0.015319	0	0	2.66376	2.18805	0.100545	0.000470237	2.56316	up	--	--	Cellular Component: membrane (GO:0016020);;	K17279|3.3299e-62|pda:103704555|K17279 receptor expression-enhancing protein 5/6 | (RefSeq) HVA22-like protein k	--	[U]	Intracellular trafficking, secretion, and vesicular transport	TB2/DP1, HVA22 family	HVA22-like protein k OS=Arabidopsis thaliana OX=3702 GN=HVA22K PE=2 SV=1	U	Intracellular trafficking, secretion, and vesicular transport	HVA22-like protein k [Dendrobium catenatum]
gene-MA16_Dca023586	MSTRG.20025.1	1	0	0	39	32	2	0.015319	0	0	2.66376	2.18805	0.100545	0.000470237	2.56316	up	[J]	Translation, ribosomal structure and biogenesis	Molecular Function: RNA binding (GO:0003723);; Molecular Function: structural constituent of ribosome (GO:0003735);; Cellular Component: mitochondrion (GO:0005739);; Biological Process: translation (GO:0006412);; Cellular Component: small ribosomal subunit (GO:0015935);;	K02946|1.51721e-81|pda:103714916|K02946 small subunit ribosomal protein S10 | (RefSeq) 30S ribosomal protein S10	Ribosome (ko03010)	[J]	Translation, ribosomal structure and biogenesis	Ribosomal protein S10p/S20e	30S ribosomal protein S10, chloroplastic OS=Mesembryanthemum crystallinum OX=3544 GN=RPS10 PE=2 SV=1	J	Translation, ribosomal structure and biogenesis	cyanelle 30S ribosomal protein S10 [Dendrobium catenatum]
gene-MA16_Dca023592	MSTRG.20025.1	1	0	0	39	32	2	0.015319	0	0	2.66376	2.18805	0.100545	0.000470237	2.56316	up	--	--	--	--	--	--	--	--	--	--	--	hypothetical protein MA16_Dca023592 [Dendrobium catenatum]
gene-MA16_Dca023583	MSTRG.20025.1	1	0	0	39	32	2	0.015319	0	0	2.66376	2.18805	0.100545	0.000470237	2.56316	up	--	--	Molecular Function: zinc ion binding (GO:0008270);;	--	--	--	--	Coiled-coil region of Oberon;; PHD - plant homeodomain finger protein	OBERON-like protein OS=Nicotiana benthamiana OX=4100 GN=PVIP PE=1 SV=1	S	Function unknown	OBERON-like protein [Dendrobium catenatum]
gene-MA16_Dca023584	MSTRG.20025.1	1	0	0	39	32	2	0.015319	0	0	2.66376	2.18805	0.100545	0.000470237	2.56316	up	--	--	--	--	--	--	--	--	--	U	Intracellular trafficking, secretion, and vesicular transport	hypothetical protein MA16_Dca023584 [Dendrobium catenatum]
gene-MA16_Dca023585	MSTRG.20025.4	1	1	0	1	413	34	0	0.000931	0	0.00347	31.9159	2.29943	0.00236939	2.21753	up	--	--	Biological Process: single-organism process (GO:0044699);; Biological Process: regulation of biological process (GO:0050789);;	--	--	--	--	F-box-like;; F-box domain	F-box protein SNE OS=Arabidopsis thaliana OX=3702 GN=SNE PE=1 SV=1	S	Function unknown	F-box protein SNE [Dendrobium catenatum]
gene-MA16_Dca023591	MSTRG.20025.4	1	1	0	1	413	34	0	0.000931	0	0.00347	31.9159	2.29943	0.00236939	2.21753	up	--	--	Cellular Component: membrane (GO:0016020);;	K17279|3.3299e-62|pda:103704555|K17279 receptor expression-enhancing protein 5/6 | (RefSeq) HVA22-like protein k	--	[U]	Intracellular trafficking, secretion, and vesicular transport	TB2/DP1, HVA22 family	HVA22-like protein k OS=Arabidopsis thaliana OX=3702 GN=HVA22K PE=2 SV=1	U	Intracellular trafficking, secretion, and vesicular transport	HVA22-like protein k [Dendrobium catenatum]
gene-MA16_Dca023586	MSTRG.20025.4	1	1	0	1	413	34	0	0.000931	0	0.00347	31.9159	2.29943	0.00236939	2.21753	up	[J]	Translation, ribosomal structure and biogenesis	Molecular Function: RNA binding (GO:0003723);; Molecular Function: structural constituent of ribosome (GO:0003735);; Cellular Component: mitochondrion (GO:0005739);; Biological Process: translation (GO:0006412);; Cellular Component: small ribosomal subunit (GO:0015935);;	K02946|1.51721e-81|pda:103714916|K02946 small subunit ribosomal protein S10 | (RefSeq) 30S ribosomal protein S10	Ribosome (ko03010)	[J]	Translation, ribosomal structure and biogenesis	Ribosomal protein S10p/S20e	30S ribosomal protein S10, chloroplastic OS=Mesembryanthemum crystallinum OX=3544 GN=RPS10 PE=2 SV=1	J	Translation, ribosomal structure and biogenesis	cyanelle 30S ribosomal protein S10 [Dendrobium catenatum]
gene-MA16_Dca023587	MSTRG.20025.4	1	1	0	1	413	34	0	0.000931	0	0.00347	31.9159	2.29943	0.00236939	2.21753	up	[P]	Inorganic ion transport and metabolism	Molecular Function: monooxygenase activity (GO:0004497);; Biological Process: oxidation-reduction process (GO:0055114);;	K11816|0|egu:105032351|K11816 indole-3-pyruvate monooxygenase [EC:1.14.13.168] | (RefSeq) probable indole-3-pyruvate monooxygenase YUCCA9	Tryptophan metabolism (ko00380)	[Q]	Secondary metabolites biosynthesis, transport and catabolism	Pyridine nucleotide-disulphide oxidoreductase;; Flavin-binding monooxygenase-like;; L-lysine 6-monooxygenase (NADPH-requiring);; Pyridine nucleotide-disulphide oxidoreductase;; NAD(P)-binding Rossmann-like domain;; FAD binding domain	Indole-3-pyruvate monooxygenase YUCCA2 OS=Arabidopsis thaliana OX=3702 GN=YUC2 PE=1 SV=1	P	Inorganic ion transport and metabolism	indole-3-pyruvate monooxygenase YUCCA2-like [Dendrobium catenatum]
gene-MA16_Dca023593	MSTRG.20025.4	1	1	0	1	413	34	0	0.000931	0	0.00347	31.9159	2.29943	0.00236939	2.21753	up	--	--	Molecular Function: transcription factor activity, sequence-specific DNA binding (GO:0003700);; Biological Process: regulation of transcription, DNA-templated (GO:0006355);; Biological Process: brassinosteroid mediated signaling pathway (GO:0009742);;	K14503|7.13058e-106|pda:103711311|K14503 brassinosteroid resistant 1/2 | (RefSeq) protein BZR1 homolog 1	Plant hormone signal transduction (ko04075)	--	--	BES1/BZR1 plant transcription factor, N-terminal	Protein BZR1 homolog 1 OS=Oryza sativa subsp. japonica OX=39947 GN=BZR1 PE=1 SV=1	K	Transcription	protein BZR1 homolog 1-like [Dendrobium catenatum]
gene-MA16_Dca023590	MSTRG.20025.4	1	1	0	1	413	34	0	0.000931	0	0.00347	31.9159	2.29943	0.00236939	2.21753	up	--	--	--	--	--	--	--	GRAS domain family	Scarecrow-like protein 15 OS=Arabidopsis thaliana OX=3702 GN=SCL15 PE=1 SV=3	K	Transcription	scarecrow-like protein 15 [Dendrobium catenatum]
gene-MA16_Dca023589	MSTRG.20025.4	1	1	0	1	413	34	0	0.000931	0	0.00347	31.9159	2.29943	0.00236939	2.21753	up	--	--	Molecular Function: catalytic activity (GO:0003824);;	K17508|8.67018e-166|pda:103704551|K17508 protein phosphatase PTC7 [EC:3.1.3.16] | (RefSeq) probable protein phosphatase 2C 55	--	[T]	Signal transduction mechanisms	Protein phosphatase 2C;; Stage II sporulation protein E (SpoIIE);; Protein phosphatase 2C	Probable protein phosphatase 2C 55 OS=Arabidopsis thaliana OX=3702 GN=At4g16580 PE=2 SV=2	T	Signal transduction mechanisms	probable protein phosphatase 2C 55 [Dendrobium catenatum]
gene-MA16_Dca023584	MSTRG.20025.4	1	1	0	1	413	34	0	0.000931	0	0.00347	31.9159	2.29943	0.00236939	2.21753	up	--	--	--	--	--	--	--	--	--	U	Intracellular trafficking, secretion, and vesicular transport	hypothetical protein MA16_Dca023584 [Dendrobium catenatum]
gene-MA16_Dca023583	MSTRG.20025.4	1	1	0	1	413	34	0	0.000931	0	0.00347	31.9159	2.29943	0.00236939	2.21753	up	--	--	Molecular Function: zinc ion binding (GO:0008270);;	--	--	--	--	Coiled-coil region of Oberon;; PHD - plant homeodomain finger protein	OBERON-like protein OS=Nicotiana benthamiana OX=4100 GN=PVIP PE=1 SV=1	S	Function unknown	OBERON-like protein [Dendrobium catenatum]
gene-MA16_Dca023592	MSTRG.20025.4	1	1	0	1	413	34	0	0.000931	0	0.00347	31.9159	2.29943	0.00236939	2.21753	up	--	--	--	--	--	--	--	--	--	--	--	hypothetical protein MA16_Dca023592 [Dendrobium catenatum]
gene-MA16_Dca008514	MSTRG.20693.1	10	4	4	0	0	0	0.421155	0.204024	0.163648	0	0	0	0.00358474	-2.13642	down	--	--	--	K17964|0|egu:105044903|K17964 leucine-rich PPR motif-containing protein, mitochondrial | (RefSeq) pentatricopeptide repeat-containing protein At5g57250, mitochondrial	--	[R]	General function prediction only	PPR repeat family;; PPR repeat;; PPR repeat;; Pentatricopeptide repeat domain;; Pentacotripeptide-repeat region of PRORP	Pentatricopeptide repeat-containing protein At5g57250, mitochondrial OS=Arabidopsis thaliana OX=3702 GN=At5g57250 PE=2 SV=2	S	Function unknown	Pentatricopeptide repeat-containing protein [Dendrobium catenatum]
gene-MA16_Dca008516	MSTRG.20693.1	10	4	4	0	0	0	0.421155	0.204024	0.163648	0	0	0	0.00358474	-2.13642	down	--	--	--	--	--	--	--	--	Ricin B-like lectin R40G3 OS=Oryza sativa subsp. japonica OX=39947 GN=R40G3 PE=2 SV=1	S	Function unknown	hypothetical protein MA16_Dca008516 [Dendrobium catenatum]
gene-MA16_Dca008515	MSTRG.20693.1	10	4	4	0	0	0	0.421155	0.204024	0.163648	0	0	0	0.00358474	-2.13642	down	--	--	--	--	--	--	--	--	--	--	--	hypothetical protein MA16_Dca008515 [Dendrobium catenatum]
gene-MA16_Dca008517	MSTRG.20693.1	10	4	4	0	0	0	0.421155	0.204024	0.163648	0	0	0	0.00358474	-2.13642	down	--	--	--	--	--	--	--	No apical meristem (NAM) protein	NAC domain-containing protein 87 OS=Arabidopsis thaliana OX=3702 GN=NAC087 PE=2 SV=1	S	Function unknown	NAC domain-containing protein 92-like [Dendrobium catenatum]
gene-MA16_Dca010849	MSTRG.22092.1	7	4	5	0	0	0	0.350903	0.221706	0.311686	0	0	0	0.0041152	-2.10451	down	--	--	--	--	--	--	--	--	--	--	--	hypothetical protein MA16_Dca010849 [Dendrobium catenatum]
gene-MA16_Dca010851	MSTRG.22092.1	7	4	5	0	0	0	0.350903	0.221706	0.311686	0	0	0	0.0041152	-2.10451	down	--	--	Cellular Component: mitochondrion (GO:0005739);; Biological Process: protein folding (GO:0006457);; Molecular Function: zinc ion binding (GO:0008270);; Biological Process: protein import into mitochondrial matrix (GO:0030150);; Biological Process: protein stabilization (GO:0050821);; Molecular Function: chaperone binding (GO:0051087);;	K17808|1.32681e-33|nnu:104600883|K17808 mitochondrial protein import protein ZIM17 | (RefSeq) uncharacterized LOC104600883	--	[S]	Function unknown	DNL zinc finger	--	S	Function unknown	uncharacterized protein LOC110099512 [Dendrobium catenatum]
gene-MA16_Dca010848	MSTRG.22092.1	7	4	5	0	0	0	0.350903	0.221706	0.311686	0	0	0	0.0041152	-2.10451	down	--	--	--	K11644|0|egu:105056322|K11644 paired amphipathic helix protein Sin3a | (RefSeq) paired amphipathic helix protein Sin3-like 4	--	[B]	Chromatin structure and dynamics	C-terminal domain of Sin3a protein;; Paired amphipathic helix repeat;; Sin3 family co-repressor	Paired amphipathic helix protein Sin3-like 3 OS=Arabidopsis thaliana OX=3702 GN=SNL3 PE=1 SV=3	B	Chromatin structure and dynamics	paired amphipathic helix protein Sin3-like 4 isoform X1 [Dendrobium catenatum]
gene-MA16_Dca010850	MSTRG.22092.1	7	4	5	0	0	0	0.350903	0.221706	0.311686	0	0	0	0.0041152	-2.10451	down	--	--	--	--	--	--	--	--	--	--	--	hypothetical protein MA16_Dca010850 [Dendrobium catenatum]
gene-MA16_Dca018444	MSTRG.22222.3	26	16	17	0	1	7	1.03149	0.81323	0.800496	0	0.009558	0.307752	0.00320686	-2.00214	down	--	--	--	--	--	--	--	--	--	--	--	hypothetical protein MA16_Dca018444 [Dendrobium catenatum]
gene-MA16_Dca018442	MSTRG.22222.3	26	16	17	0	1	7	1.03149	0.81323	0.800496	0	0.009558	0.307752	0.00320686	-2.00214	down	--	--	--	--	--	--	--	--	--	--	--	hypothetical protein MA16_Dca018442 [Dendrobium catenatum]
gene-MA16_Dca018441	MSTRG.22222.3	26	16	17	0	1	7	1.03149	0.81323	0.800496	0	0.009558	0.307752	0.00320686	-2.00214	down	--	--	--	--	--	--	--	--	--	--	--	hypothetical protein MA16_Dca018441 [Dendrobium catenatum]
gene-MA16_Dca018443	MSTRG.22222.3	26	16	17	0	1	7	1.03149	0.81323	0.800496	0	0.009558	0.307752	0.00320686	-2.00214	down	--	--	--	K12471|3.82206e-124|pda:103716500|K12471 epsin | (RefSeq) epsin-2-like	Endocytosis (ko04144)	[F]	Nucleotide transport and metabolism	ENTH domain	--	U	Intracellular trafficking, secretion, and vesicular transport	ENTH domain-containing protein C794.11c [Dendrobium catenatum]
gene-MA16_Dca001865	MSTRG.22972.3	20	8	11	0	0	0	0.42742	0.215407	0.268623	0	0	0	1.79075e-05	-3.07904	down	[Q]	Secondary metabolites biosynthesis, transport and catabolism	Molecular Function: beta-carotene 15,15'-monooxygenase activity (GO:0003834);; Cellular Component: plastoglobule (GO:0010287);; Biological Process: oxidation-reduction process (GO:0055114);;	K09840|0|mus:103982044|K09840 9-cis-epoxycarotenoid dioxygenase [EC:1.13.11.51] | (RefSeq) zeaxanthin 7,8(7',8')-cleavage dioxygenase, chromoplastic	Carotenoid biosynthesis (ko00906)	[Q]	Secondary metabolites biosynthesis, transport and catabolism	Retinal pigment epithelial membrane protein	9-cis-epoxycarotenoid dioxygenase NCED1, chloroplastic OS=Oryza sativa subsp. japonica OX=39947 GN=NCED1 PE=2 SV=1	Q	Secondary metabolites biosynthesis, transport and catabolism	zeaxanthin 7,8(7&apos;,8&apos;)-cleavage dioxygenase, chromoplastic isoform X1 [Dendrobium catenatum]
gene-MA16_Dca001866	MSTRG.22972.3	20	8	11	0	0	0	0.42742	0.215407	0.268623	0	0	0	1.79075e-05	-3.07904	down	--	--	--	--	--	--	--	--	--	--	--	hypothetical protein MA16_Dca001866 [Dendrobium catenatum]
gene-MA16_Dca001868	MSTRG.22972.3	20	8	11	0	0	0	0.42742	0.215407	0.268623	0	0	0	1.79075e-05	-3.07904	down	--	--	Cellular Component: integral component of membrane (GO:0016021);;	--	--	--	--	--	--	S	Function unknown	uncharacterized protein LOC110096855 [Dendrobium catenatum]
gene-MA16_Dca001867	MSTRG.22972.3	20	8	11	0	0	0	0.42742	0.215407	0.268623	0	0	0	1.79075e-05	-3.07904	down	--	--	--	--	--	[R]	General function prediction only	--	Retrovirus-related Pol polyprotein from transposon RE1 OS=Arabidopsis thaliana OX=3702 GN=RE1 PE=2 SV=1	L	Replication, recombination and repair	Retrovirus-related Pol polyprotein from transposon TNT 1-94 [Dendrobium catenatum]
gene-MA16_Dca001864	MSTRG.22972.3	20	8	11	0	0	0	0.42742	0.215407	0.268623	0	0	0	1.79075e-05	-3.07904	down	--	--	--	K11985|2.87697e-13|mus:103992930|K11985 TRAF-interacting protein [EC:2.3.2.27] | (RefSeq) E3 ubiquitin-protein ligase TRAIP-like isoform X1	--	[O]	Posttranslational modification, protein turnover, chaperones	--	--	S	Function unknown	hypothetical protein MA16_Dca001864 [Dendrobium catenatum]
gene-MA16_Dca001865	MSTRG.22972.4	27	12	7	0	0	0	0.518353	0.30386	0.162701	0	0	0	2.17318e-05	-3.06429	down	[Q]	Secondary metabolites biosynthesis, transport and catabolism	Molecular Function: beta-carotene 15,15'-monooxygenase activity (GO:0003834);; Cellular Component: plastoglobule (GO:0010287);; Biological Process: oxidation-reduction process (GO:0055114);;	K09840|0|mus:103982044|K09840 9-cis-epoxycarotenoid dioxygenase [EC:1.13.11.51] | (RefSeq) zeaxanthin 7,8(7',8')-cleavage dioxygenase, chromoplastic	Carotenoid biosynthesis (ko00906)	[Q]	Secondary metabolites biosynthesis, transport and catabolism	Retinal pigment epithelial membrane protein	9-cis-epoxycarotenoid dioxygenase NCED1, chloroplastic OS=Oryza sativa subsp. japonica OX=39947 GN=NCED1 PE=2 SV=1	Q	Secondary metabolites biosynthesis, transport and catabolism	zeaxanthin 7,8(7&apos;,8&apos;)-cleavage dioxygenase, chromoplastic isoform X1 [Dendrobium catenatum]
gene-MA16_Dca001868	MSTRG.22972.4	27	12	7	0	0	0	0.518353	0.30386	0.162701	0	0	0	2.17318e-05	-3.06429	down	--	--	Cellular Component: integral component of membrane (GO:0016021);;	--	--	--	--	--	--	S	Function unknown	uncharacterized protein LOC110096855 [Dendrobium catenatum]
gene-MA16_Dca001866	MSTRG.22972.4	27	12	7	0	0	0	0.518353	0.30386	0.162701	0	0	0	2.17318e-05	-3.06429	down	--	--	--	--	--	--	--	--	--	--	--	hypothetical protein MA16_Dca001866 [Dendrobium catenatum]
gene-MA16_Dca001867	MSTRG.22972.4	27	12	7	0	0	0	0.518353	0.30386	0.162701	0	0	0	2.17318e-05	-3.06429	down	--	--	--	--	--	[R]	General function prediction only	--	Retrovirus-related Pol polyprotein from transposon RE1 OS=Arabidopsis thaliana OX=3702 GN=RE1 PE=2 SV=1	L	Replication, recombination and repair	Retrovirus-related Pol polyprotein from transposon TNT 1-94 [Dendrobium catenatum]
gene-MA16_Dca001864	MSTRG.22972.4	27	12	7	0	0	0	0.518353	0.30386	0.162701	0	0	0	2.17318e-05	-3.06429	down	--	--	--	K11985|2.87697e-13|mus:103992930|K11985 TRAF-interacting protein [EC:2.3.2.27] | (RefSeq) E3 ubiquitin-protein ligase TRAIP-like isoform X1	--	[O]	Posttranslational modification, protein turnover, chaperones	--	--	S	Function unknown	hypothetical protein MA16_Dca001864 [Dendrobium catenatum]
gene-MA16_Dca001962	MSTRG.23162.2	65	40	60	0	17	6	1.13709	0.916578	1.2598	0	0.393334	0.115783	0.00864647	-1.81656	down	--	--	--	--	--	--	--	--	--	S	Function unknown	hypothetical protein MA16_Dca001962 [Dendrobium catenatum]
gene-MA16_Dca001964	MSTRG.23162.2	65	40	60	0	17	6	1.13709	0.916578	1.2598	0	0.393334	0.115783	0.00864647	-1.81656	down	[Z]	Cytoskeleton	Molecular Function: ATP binding (GO:0005524);;	K10355|0|egr:104442305|K10355 actin, other eukaryote | (RefSeq) actin-7	--	[Z]	Cytoskeleton	Actin	Actin-7 OS=Arabidopsis thaliana OX=3702 GN=ACT7 PE=1 SV=1	Z	Cytoskeleton	actin-7-like [Dendrobium catenatum]
gene-MA16_Dca001963	MSTRG.23162.2	65	40	60	0	17	6	1.13709	0.916578	1.2598	0	0.393334	0.115783	0.00864647	-1.81656	down	--	--	--	--	--	--	--	--	--	--	--	hypothetical protein MA16_Dca001963 [Dendrobium catenatum]
gene-MA16_Dca001957	MSTRG.23162.2	65	40	60	0	17	6	1.13709	0.916578	1.2598	0	0.393334	0.115783	0.00864647	-1.81656	down	--	--	--	--	--	--	--	--	--	--	--	hypothetical protein MA16_Dca001957 [Dendrobium catenatum]
gene-MA16_Dca001956	MSTRG.23162.2	65	40	60	0	17	6	1.13709	0.916578	1.2598	0	0.393334	0.115783	0.00864647	-1.81656	down	[DPM]	Cell cycle control, cell division, chromosome partitioning;; Inorganic ion transport and metabolism;; Cell wall/membrane/envelope biogenesis	Molecular Function: copper ion binding (GO:0005507);; Molecular Function: oxidoreductase activity (GO:0016491);; Biological Process: oxidation-reduction process (GO:0055114);;	--	--	[Q]	Secondary metabolites biosynthesis, transport and catabolism	Multicopper oxidase;; Multicopper oxidase;; Multicopper oxidase	Monocopper oxidase-like protein SKU5 OS=Arabidopsis thaliana OX=3702 GN=SKU5 PE=1 SV=1	Q	Secondary metabolites biosynthesis, transport and catabolism	monocopper oxidase-like protein SKU5 [Dendrobium catenatum]
gene-MA16_Dca001959	MSTRG.23162.2	65	40	60	0	17	6	1.13709	0.916578	1.2598	0	0.393334	0.115783	0.00864647	-1.81656	down	--	--	Biological Process: intracellular protein transport (GO:0006886);; Molecular Function: protein transporter activity (GO:0008565);; Biological Process: vesicle-mediated transport (GO:0016192);; Cellular Component: clathrin adaptor complex (GO:0030131);;	K11824|0|egu:105054046|K11824 AP-2 complex subunit alpha | (RefSeq) AP-2 complex subunit alpha-1-like	Endocytosis (ko04144)	[U]	Intracellular trafficking, secretion, and vesicular transport	Adaptin N terminal region;; Alpha adaptin AP2, C-terminal domain;; Adaptin C-terminal domain;; non-SMC mitotic condensation complex subunit 1	AP-2 complex subunit alpha-2 OS=Arabidopsis thaliana OX=3702 GN=ALPHAC-AD PE=1 SV=1	U	Intracellular trafficking, secretion, and vesicular transport	AP-2 complex subunit alpha-2 [Dendrobium catenatum]
gene-MA16_Dca001958	MSTRG.23162.2	65	40	60	0	17	6	1.13709	0.916578	1.2598	0	0.393334	0.115783	0.00864647	-1.81656	down	--	--	Cellular Component: Golgi membrane (GO:0000139);; Molecular Function: SNARE binding (GO:0000149);; Molecular Function: SNAP receptor activity (GO:0005484);; Cellular Component: endosome (GO:0005768);; Cellular Component: vacuole (GO:0005773);; Cellular Component: endoplasmic reticulum membrane (GO:0005789);; Cellular Component: Golgi medial cisterna (GO:0005797);; Cellular Component: cis-Golgi ne…	K08495|4.94518e-131|egu:105033491|K08495 golgi SNAP receptor complex member 1 | (RefSeq) Golgi SNAP receptor complex member 1-2	SNARE interactions in vesicular transport (ko04130)	[U]	Intracellular trafficking, secretion, and vesicular transport	Snare region anchored in the vesicle membrane C-terminus	Golgi SNAP receptor complex member 1-2 OS=Arabidopsis thaliana OX=3702 GN=GOS12 PE=1 SV=2	U	Intracellular trafficking, secretion, and vesicular transport	Golgi SNAP receptor complex member 1-2 [Dendrobium catenatum]
gene-MA16_Dca001960	MSTRG.23162.2	65	40	60	0	17	6	1.13709	0.916578	1.2598	0	0.393334	0.115783	0.00864647	-1.81656	down	[S]	Function unknown	Cellular Component: membrane (GO:0016020);;	--	--	--	--	Protein of unknown function, DUF599	--	S	Function unknown	uncharacterized protein LOC110114927 [Dendrobium catenatum]
gene-MA16_Dca003272	MSTRG.24437.1	22	12	11	3	0	5	0.35736	0.242982	0.206234	0.044628	0	0.077804	0.00951597	-1.72456	down	--	--	--	--	--	--	--	--	--	S	Function unknown	uncharacterized protein LOC110102797 isoform X2 [Dendrobium catenatum]
gene-MA16_Dca003279	MSTRG.24437.1	22	12	11	3	0	5	0.35736	0.242982	0.206234	0.044628	0	0.077804	0.00951597	-1.72456	down	[G]	Carbohydrate transport and metabolism	Molecular Function: chitinase activity (GO:0004568);; Cellular Component: extracellular region (GO:0005576);; Biological Process: carbohydrate metabolic process (GO:0005975);; Biological Process: chitin catabolic process (GO:0006032);; Molecular Function: chitin binding (GO:0008061);;	--	--	--	--	Glycosyl hydrolases family 18	Chitinase 2 OS=Tulipa bakeri OX=110455 PE=1 SV=1	G	Carbohydrate transport and metabolism	chitinase 2-like [Dendrobium catenatum]
gene-MA16_Dca003274	MSTRG.24437.1	22	12	11	3	0	5	0.35736	0.242982	0.206234	0.044628	0	0.077804	0.00951597	-1.72456	down	[J]	Translation, ribosomal structure and biogenesis	Molecular Function: nucleotide binding (GO:0000166);; Molecular Function: nucleic acid binding (GO:0003676);; Cellular Component: viral nucleocapsid (GO:0019013);; Cellular Component: intracellular ribonucleoprotein complex (GO:0030529);;	--	--	[R]	General function prediction only	RNA recognition motif. (a.k.a. RRM, RBD, or RNP domain)	33 kDa ribonucleoprotein, chloroplastic OS=Nicotiana sylvestris OX=4096 PE=1 SV=1	S	Function unknown	33 kDa ribonucleoprotein, chloroplastic-like [Dendrobium catenatum]
gene-MA16_Dca003275	MSTRG.24437.1	22	12	11	3	0	5	0.35736	0.242982	0.206234	0.044628	0	0.077804	0.00951597	-1.72456	down	--	--	--	--	--	--	--	--	Putative ion channel POLLUX-like 2 OS=Arabidopsis thaliana OX=3702 GN=At5g43745 PE=2 SV=1	P	Inorganic ion transport and metabolism	Putative ion channel POLLUX-like 2 [Dendrobium catenatum]
gene-MA16_Dca003280	MSTRG.24437.1	22	12	11	3	0	5	0.35736	0.242982	0.206234	0.044628	0	0.077804	0.00951597	-1.72456	down	--	--	Molecular Function: chitinase activity (GO:0004568);; Cellular Component: extracellular region (GO:0005576);; Biological Process: chitin catabolic process (GO:0006032);; Molecular Function: chitin binding (GO:0008061);;	--	--	--	--	Glycosyl hydrolases family 18	Chitinase 2 OS=Tulipa bakeri OX=110455 PE=1 SV=1	G	Carbohydrate transport and metabolism	chitinase 2-like isoform X1 [Dendrobium catenatum]
gene-MA16_Dca003278	MSTRG.24437.1	22	12	11	3	0	5	0.35736	0.242982	0.206234	0.044628	0	0.077804	0.00951597	-1.72456	down	--	--	--	--	--	[R]	General function prediction only	PPR repeat family;; PPR repeat;; PPR repeat;; Pentatricopeptide repeat domain;; Pentacotripeptide-repeat region of PRORP;; Tetratricopeptide repeat	Pentatricopeptide repeat-containing protein At3g23020 OS=Arabidopsis thaliana OX=3702 GN=At3g23020 PE=2 SV=1	S	Function unknown	Pentatricopeptide repeat-containing protein [Dendrobium catenatum]
gene-MA16_Dca003276	MSTRG.24437.1	22	12	11	3	0	5	0.35736	0.242982	0.206234	0.044628	0	0.077804	0.00951597	-1.72456	down	--	--	--	--	--	--	--	--	Putative ion channel POLLUX-like 2 OS=Arabidopsis thaliana OX=3702 GN=At5g43745 PE=2 SV=1	P	Inorganic ion transport and metabolism	Putative ion channel POLLUX-like 2 [Dendrobium catenatum]
gene-MA16_Dca003273	MSTRG.24437.1	22	12	11	3	0	5	0.35736	0.242982	0.206234	0.044628	0	0.077804	0.00951597	-1.72456	down	--	--	--	--	--	[R]	General function prediction only	--	Retrovirus-related Pol polyprotein from transposon RE1 OS=Arabidopsis thaliana OX=3702 GN=RE1 PE=2 SV=1	L	Replication, recombination and repair	Retrovirus-related Pol polyprotein from transposon TNT 1-94 [Dendrobium catenatum]
gene-MA16_Dca003281	MSTRG.24437.1	22	12	11	3	0	5	0.35736	0.242982	0.206234	0.044628	0	0.077804	0.00951597	-1.72456	down	--	--	--	--	--	[L]	Replication, recombination and repair	Domain of unknown function (DUF4413);; hAT family C-terminal dimerisation region;; BED zinc finger	Zinc finger BED domain-containing protein RICESLEEPER 1 OS=Oryza sativa subsp. japonica OX=39947 GN=Os05g0239150 PE=3 SV=1	S	Function unknown	Putative AC transposase [Dendrobium catenatum]
gene-MA16_Dca008203	MSTRG.25902.1	59	64	53	111	160	171	0.716161	1.02171	0.761562	1.7804	2.57443	2.40066	0.000924919	1.23692	up	--	--	--	--	--	--	--	--	--	--	--	hypothetical protein MA16_Dca008203 [Dendrobium catenatum]
gene-MA16_Dca008205	MSTRG.25902.1	59	64	53	111	160	171	0.716161	1.02171	0.761562	1.7804	2.57443	2.40066	0.000924919	1.23692	up	--	--	--	--	--	--	--	--	--	--	--	hypothetical protein MA16_Dca008205 [Dendrobium catenatum]
gene-MA16_Dca008204	MSTRG.25902.1	59	64	53	111	160	171	0.716161	1.02171	0.761562	1.7804	2.57443	2.40066	0.000924919	1.23692	up	--	--	--	--	--	--	--	SWIM zinc finger	Protein FAR1-RELATED SEQUENCE 9 OS=Arabidopsis thaliana OX=3702 GN=FRS9 PE=2 SV=2	S	Function unknown	Protein FAR1-RELATED SEQUENCE 9 [Dendrobium catenatum]
gene-MA16_Dca008202	MSTRG.25902.1	59	64	53	111	160	171	0.716161	1.02171	0.761562	1.7804	2.57443	2.40066	0.000924919	1.23692	up	--	--	Biological Process: dolichol metabolic process (GO:0019348);; Cellular Component: integral component of endoplasmic reticulum membrane (GO:0030176);; Molecular Function: enzyme regulator activity (GO:0030234);; Cellular Component: dolichol-phosphate-mannose synthase complex (GO:0033185);; Biological Process: regulation of catalytic activity (GO:0050790);;	K09658|5.33067e-42|pda:103695914|K09658 dolichyl-phosphate mannosyltransferase polypeptide 2, regulatory subunit | (RefSeq) dolichol phosphate-mannose biosynthesis regulatory protein	N-Glycan biosynthesis (ko00510);; Glycosylphosphatidylinositol(GPI)-anchor biosynthesis (ko00563)	[O]	Posttranslational modification, protein turnover, chaperones	Dolichol phosphate-mannose biosynthesis regulatory protein (DPM2)	Dolichol-phosphate mannose synthase subunit 2 OS=Arabidopsis thaliana OX=3702 GN=DPMS2 PE=1 SV=1	S	Function unknown	dolichol phosphate-mannose biosynthesis regulatory protein isoform X1 [Dendrobium catenatum]
gene-MA16_Dca008199	MSTRG.25902.1	59	64	53	111	160	171	0.716161	1.02171	0.761562	1.7804	2.57443	2.40066	0.000924919	1.23692	up	--	--	Molecular Function: hydrolase activity, acting on acid anhydrides, in phosphorus-containing anhydrides (GO:0016818);; Molecular Function: organic cyclic compound binding (GO:0097159);; Molecular Function: heterocyclic compound binding (GO:1901363);;	K11136|8.34892e-104|egu:105031928|K11136 regulator of telomere elongation helicase 1 [EC:3.6.4.12] | (RefSeq) regulator of telomere elongation helicase 1	--	[L]	Replication, recombination and repair	Helicase C-terminal domain	Regulator of telomere elongation helicase 1 homolog OS=Oryza sativa subsp. japonica OX=39947 GN=RTEL1 PE=2 SV=1	L	Replication, recombination and repair	Fanconi anemia group J protein-like [Dendrobium catenatum]
gene-MA16_Dca008200	MSTRG.25902.1	59	64	53	111	160	171	0.716161	1.02171	0.761562	1.7804	2.57443	2.40066	0.000924919	1.23692	up	--	--	--	--	--	--	--	--	--	--	--	hypothetical protein MA16_Dca008200 [Dendrobium catenatum]
gene-MA16_Dca008201	MSTRG.25902.1	59	64	53	111	160	171	0.716161	1.02171	0.761562	1.7804	2.57443	2.40066	0.000924919	1.23692	up	--	--	--	--	--	--	--	--	--	S	Function unknown	hypothetical protein MA16_Dca008201 [Dendrobium catenatum]
gene-MA16_Dca015507	MSTRG.26124.1	14	3	8	0	0	0	0.433759	0.084613	0.277259	0	0	0	0.00112565	-2.38797	down	--	--	--	--	--	--	--	Salt stress response/antifungal	Cysteine-rich repeat secretory protein 3 OS=Arabidopsis thaliana OX=3702 GN=CRRSP3 PE=1 SV=1	U	Intracellular trafficking, secretion, and vesicular transport	cysteine-rich repeat secretory protein 3-like isoform X2 [Dendrobium catenatum]
gene-MA16_Dca015509	MSTRG.26124.1	14	3	8	0	0	0	0.433759	0.084613	0.277259	0	0	0	0.00112565	-2.38797	down	--	--	--	--	--	--	--	CCT motif	Zinc finger protein CONSTANS-LIKE 5 OS=Arabidopsis thaliana OX=3702 GN=COL5 PE=2 SV=2	S	Function unknown	Zinc finger protein CONSTANS-LIKE 1 [Dendrobium catenatum]
gene-MA16_Dca002842	MSTRG.26579.1	55	41	53	17	18	21	0.452798	0.442551	0.521931	0.179586	0.192059	0.194073	0.00106468	-1.26105	down	--	--	--	--	--	--	--	--	--	--	--	hypothetical protein MA16_Dca002842 [Dendrobium catenatum]
gene-MA16_Dca002845	MSTRG.26579.1	55	41	53	17	18	21	0.452798	0.442551	0.521931	0.179586	0.192059	0.194073	0.00106468	-1.26105	down	--	--	--	--	--	--	--	Legume lectin domain	L-type lectin-domain containing receptor kinase IV.1 OS=Arabidopsis thaliana OX=3702 GN=LECRK41 PE=2 SV=1	S	Function unknown	L-type lectin-domain containing receptor kinase VIII.1-like [Dendrobium catenatum]
gene-MA16_Dca002839	MSTRG.26579.1	55	41	53	17	18	21	0.452798	0.442551	0.521931	0.179586	0.192059	0.194073	0.00106468	-1.26105	down	--	--	--	K12349|0|pda:103709003|K12349 neutral ceramidase [EC:3.5.1.23] | (RefSeq) neutral ceramidase-like	Sphingolipid metabolism (ko00600)	[T]	Signal transduction mechanisms	Neutral/alkaline non-lysosomal ceramidase, N-terminal;; Neutral/alkaline non-lysosomal ceramidase, C-terminal	Neutral ceramidase 2 OS=Arabidopsis thaliana OX=3702 GN=NCER2 PE=3 SV=1	S	Function unknown	neutral ceramidase-like [Dendrobium catenatum]
gene-MA16_Dca002843	MSTRG.26579.1	55	41	53	17	18	21	0.452798	0.442551	0.521931	0.179586	0.192059	0.194073	0.00106468	-1.26105	down	[L]	Replication, recombination and repair	--	--	--	--	--	SOUL heme-binding protein	Heme-binding-like protein At3g10130, chloroplastic OS=Arabidopsis thaliana OX=3702 GN=At3g10130 PE=1 SV=1	S	Function unknown	Heme-binding-like protein [Dendrobium catenatum]
gene-MA16_Dca002840	MSTRG.26579.1	55	41	53	17	18	21	0.452798	0.442551	0.521931	0.179586	0.192059	0.194073	0.00106468	-1.26105	down	[J]	Translation, ribosomal structure and biogenesis	Molecular Function: translation initiation factor activity (GO:0003743);; Molecular Function: GTPase activity (GO:0003924);; Molecular Function: GTP binding (GO:0005525);; Cellular Component: intracellular (GO:0005622);; Biological Process: translational initiation (GO:0006413);;	K02519|0|egu:105036228|K02519 translation initiation factor IF-2 | (RefSeq) translation initiation factor IF-2	--	[J]	Translation, ribosomal structure and biogenesis	Elongation factor Tu GTP binding domain;; Translation-initiation factor 2;; 50S ribosome-binding GTPase;; Ferrous iron transport protein B	Translation initiation factor IF-2, chloroplastic (Fragment) OS=Euglena gracilis OX=3039 GN=INFB PE=2 SV=1	J	Translation, ribosomal structure and biogenesis	uncharacterized protein LOC110097516 isoform X1 [Dendrobium catenatum]
gene-MA16_Dca002844	MSTRG.26579.1	55	41	53	17	18	21	0.452798	0.442551	0.521931	0.179586	0.192059	0.194073	0.00106468	-1.26105	down	--	--	Molecular Function: GTPase activity (GO:0003924);; Molecular Function: structural constituent of cytoskeleton (GO:0005200);; Molecular Function: GTP binding (GO:0005525);; Cellular Component: cytoplasm (GO:0005737);; Cellular Component: microtubule (GO:0005874);; Biological Process: microtubule-based process (GO:0007017);;	K07375|0|cic:CICLE_v10004755mg|K07375 tubulin beta | (RefSeq) hypothetical protein	Phagosome (ko04145)	[Z]	Cytoskeleton	Tubulin/FtsZ family, GTPase domain;; Tubulin C-terminal domain	Tubulin beta-2 chain OS=Oryza sativa subsp. japonica OX=39947 GN=TUBB2 PE=2 SV=1	Z	Cytoskeleton	tubulin beta-2 chain [Dendrobium catenatum]
gene-MA16_Dca002841	MSTRG.26579.1	55	41	53	17	18	21	0.452798	0.442551	0.521931	0.179586	0.192059	0.194073	0.00106468	-1.26105	down	--	--	--	--	--	--	--	GDP-fucose protein O-fucosyltransferase	O-fucosyltransferase 19 OS=Arabidopsis thaliana OX=3702 GN=OFUT19 PE=2 SV=1	S	Function unknown	Uncharacterized protein MA16_Dca002841 [Dendrobium catenatum]
gene-MA16_Dca006086	MSTRG.29501.1	543	338	404	160	222	316	12.2588	9.97217	10.9281	4.77998	6.62348	8.23056	0.00210692	-0.819693	down	--	--	--	--	--	--	--	Protein of unknown function (DUF 659);; hAT family C-terminal dimerisation region	--	S	Function unknown	hypothetical protein MA16_Dca006086 [Dendrobium catenatum]
gene-MA16_Dca006087	MSTRG.29501.1	543	338	404	160	222	316	12.2588	9.97217	10.9281	4.77998	6.62348	8.23056	0.00210692	-0.819693	down	--	--	--	--	--	--	--	--	--	--	--	hypothetical protein MA16_Dca006087 [Dendrobium catenatum]
gene-MA16_Dca006084	MSTRG.29501.1	543	338	404	160	222	316	12.2588	9.97217	10.9281	4.77998	6.62348	8.23056	0.00210692	-0.819693	down	--	--	--	--	--	--	--	--	--	--	--	hypothetical protein MA16_Dca006084 [Dendrobium catenatum]
gene-MA16_Dca006085	MSTRG.29501.1	543	338	404	160	222	316	12.2588	9.97217	10.9281	4.77998	6.62348	8.23056	0.00210692	-0.819693	down	[M]	Cell wall/membrane/envelope biogenesis	--	--	--	[T]	Signal transduction mechanisms	Protein kinase domain;; Protein tyrosine kinase;; Kinase-like;; Phosphotransferase enzyme family	Phosphoenolpyruvate carboxylase kinase 1 OS=Arabidopsis thaliana OX=3702 GN=PPCK1 PE=1 SV=1	T	Signal transduction mechanisms	Phosphoenolpyruvate carboxylase kinase 1 [Dendrobium catenatum]
gene-MA16_Dca019274	MSTRG.30103.1	3	1	5	18	20	50	0.060679	0.016641	0.126703	0.524831	0.589605	1.27783	2.87844e-05	2.53244	up	--	--	--	--	--	--	--	Protein of unknown function (DUF789)	--	S	Function unknown	uncharacterized protein LOC110107565 [Dendrobium catenatum]
gene-MA16_Dca019275	MSTRG.30103.1	3	1	5	18	20	50	0.060679	0.016641	0.126703	0.524831	0.589605	1.27783	2.87844e-05	2.53244	up	--	--	Molecular Function: nucleic acid binding (GO:0003676);; Biological Process: proteolysis (GO:0006508);; Molecular Function: peptidase activity (GO:0008233);; Molecular Function: zinc ion binding (GO:0008270);; Biological Process: DNA integration (GO:0015074);;	K04733|5.58604e-38|thj:104800668|K04733 interleukin-1 receptor-associated kinase 4 [EC:2.7.11.1] | (RefSeq) probable receptor-like protein kinase At5g47070	--	[R]	General function prediction only	--	Retrovirus-related Pol polyprotein from transposon TNT 1-94 OS=Nicotiana tabacum OX=4097 PE=2 SV=1	S	Function unknown	Retrovirus-related Pol polyprotein from transposon TNT 1-94 [Dendrobium catenatum]
gene-MA16_Dca019276	MSTRG.30103.1	3	1	5	18	20	50	0.060679	0.016641	0.126703	0.524831	0.589605	1.27783	2.87844e-05	2.53244	up	--	--	--	--	--	--	--	Protein of unknown function (DUF3531)	--	S	Function unknown	hypothetical protein MA16_Dca019276 [Dendrobium catenatum]
gene-MA16_Dca019277	MSTRG.30103.1	3	1	5	18	20	50	0.060679	0.016641	0.126703	0.524831	0.589605	1.27783	2.87844e-05	2.53244	up	--	--	--	--	--	--	--	--	--	S	Function unknown	hypothetical protein MA16_Dca019277 [Dendrobium catenatum]
gene-MA16_Dca020085	MSTRG.30225.3	53	45	30	2	0	0	0.869609	0.961329	0.585481	0.041277	0	0	2.44886e-09	-3.87311	down	--	--	--	--	--	[R]	General function prediction only	--	--	S	Function unknown	hypothetical protein MA16_Dca020085 [Dendrobium catenatum]
gene-MA16_Dca020083	MSTRG.30225.3	53	45	30	2	0	0	0.869609	0.961329	0.585481	0.041277	0	0	2.44886e-09	-3.87311	down	--	--	--	--	--	--	--	Calmodulin binding protein-like	Calmodulin-binding protein 60 C OS=Arabidopsis thaliana OX=3702 GN=CBP60C PE=2 SV=1	S	Function unknown	hypothetical protein MA16_Dca020083 [Dendrobium catenatum]
gene-MA16_Dca020086	MSTRG.30225.3	53	45	30	2	0	0	0.869609	0.961329	0.585481	0.041277	0	0	2.44886e-09	-3.87311	down	[O]	Posttranslational modification, protein turnover, chaperones	Molecular Function: ATP-dependent peptidase activity (GO:0004176);; Molecular Function: metalloendopeptidase activity (GO:0004222);; Molecular Function: ATP binding (GO:0005524);; Cellular Component: mitochondrial inner membrane (GO:0005743);; Biological Process: protein complex assembly (GO:0006461);; Biological Process: mitochondrial fusion (GO:0008053);; Molecular Function: zinc ion binding (G…	K08956|0|egu:105044381|K08956 AFG3 family protein [EC:3.4.24.-] | (RefSeq) ATP-dependent zinc metalloprotease FTSH 8, mitochondrial	--	[O]	Posttranslational modification, protein turnover, chaperones	ATPase family associated with various cellular activities (AAA);; Peptidase family M41;; FtsH Extracellular	ATP-dependent zinc metalloprotease FTSH 8, mitochondrial OS=Oryza sativa subsp. japonica OX=39947 GN=FTSH8 PE=3 SV=1	O	Posttranslational modification, protein turnover, chaperones	ATP-dependent zinc metalloprotease FTSH 8, mitochondrial-like [Dendrobium catenatum]
gene-MA16_Dca020082	MSTRG.30225.3	53	45	30	2	0	0	0.869609	0.961329	0.585481	0.041277	0	0	2.44886e-09	-3.87311	down	--	--	--	--	--	[O]	Posttranslational modification, protein turnover, chaperones	--	Vacuolar-processing enzyme OS=Vicia sativa OX=3908 PE=1 SV=1	O	Posttranslational modification, protein turnover, chaperones	Vacuolar-processing enzyme [Dendrobium catenatum]
gene-MA16_Dca020084	MSTRG.30225.3	53	45	30	2	0	0	0.869609	0.961329	0.585481	0.041277	0	0	2.44886e-09	-3.87311	down	--	--	--	--	--	--	--	--	--	--	--	hypothetical protein MA16_Dca020084 [Dendrobium catenatum]
gene-MA16_Dca017505	MSTRG.30713.6	15	25	59	0	0	0	0.083536	0.188866	0.418993	0	0	0	1.5439e-07	-3.72156	down	[G]	Carbohydrate transport and metabolism	Molecular Function: hydrolase activity, hydrolyzing O-glycosyl compounds (GO:0004553);; Cellular Component: cell wall (GO:0005618);; Biological Process: xyloglucan metabolic process (GO:0010411);; Molecular Function: xyloglucan:xyloglucosyl transferase activity (GO:0016762);; Biological Process: cell wall biogenesis (GO:0042546);; Cellular Component: apoplast (GO:0048046);; Biological Process: ce…	K08235|5.34075e-154|mus:103985556|K08235 xyloglucan:xyloglucosyl transferase [EC:2.4.1.207] | (RefSeq) XET1; probable xyloglucan endotransglucosylase/hydrolase protein 23	--	--	--	Glycosyl hydrolases family 16;; Xyloglucan endo-transglycosylase (XET) C-terminus	Xyloglucan endotransglucosylase/hydrolase protein 22 OS=Arabidopsis thaliana OX=3702 GN=XTH22 PE=1 SV=1	G	Carbohydrate transport and metabolism	Xyloglucan endotransglucosylase/hydrolase protein 22 [Dendrobium catenatum]
gene-MA16_Dca017499	MSTRG.30713.6	15	25	59	0	0	0	0.083536	0.188866	0.418993	0	0	0	1.5439e-07	-3.72156	down	--	--	Biological Process: ubiquitin-dependent protein catabolic process (GO:0006511);; Biological Process: protein ubiquitination (GO:0016567);;	--	--	[O]	Posttranslational modification, protein turnover, chaperones	Ring finger domain;; Zinc finger, C3HC4 type (RING finger);; RING-like zinc finger;; Zinc finger, C3HC4 type (RING finger);; Anaphase-promoting complex subunit 11 RING-H2 finger	E3 ubiquitin-protein ligase RHA2A OS=Arabidopsis thaliana OX=3702 GN=RHA2A PE=1 SV=1	O	Posttranslational modification, protein turnover, chaperones	E3 ubiquitin-protein ligase RHA2A [Dendrobium catenatum]
gene-MA16_Dca017506	MSTRG.30713.6	15	25	59	0	0	0	0.083536	0.188866	0.418993	0	0	0	1.5439e-07	-3.72156	down	--	--	--	--	--	--	--	--	--	S	Function unknown	hypothetical protein MA16_Dca017506 [Dendrobium catenatum]
gene-MA16_Dca017500	MSTRG.30713.6	15	25	59	0	0	0	0.083536	0.188866	0.418993	0	0	0	1.5439e-07	-3.72156	down	--	--	--	--	--	[O]	Posttranslational modification, protein turnover, chaperones	Ring finger domain;; RING-like zinc finger;; Zinc finger, C3HC4 type (RING finger);; Zinc finger, C3HC4 type (RING finger)	E3 ubiquitin-protein ligase RHA2B OS=Arabidopsis thaliana OX=3702 GN=RHA2B PE=1 SV=2	O	Posttranslational modification, protein turnover, chaperones	putative E3 ubiquitin-protein ligase RHA2B [Dendrobium catenatum]
gene-MA16_Dca017501	MSTRG.30713.6	15	25	59	0	0	0	0.083536	0.188866	0.418993	0	0	0	1.5439e-07	-3.72156	down	--	--	Cellular Component: integral component of membrane (GO:0016021);;	--	--	--	--	Protein RETICULATA-related	Protein RETICULATA-RELATED 3, chloroplastic OS=Arabidopsis thaliana OX=3702 GN=RER3 PE=1 SV=1	S	Function unknown	protein RETICULATA-RELATED 3, chloroplastic-like [Dendrobium catenatum]
gene-MA16_Dca017496	MSTRG.30713.6	15	25	59	0	0	0	0.083536	0.188866	0.418993	0	0	0	1.5439e-07	-3.72156	down	--	--	Molecular Function: DNA binding (GO:0003677);; Molecular Function: transcription factor activity, sequence-specific DNA binding (GO:0003700);; Cellular Component: nucleus (GO:0005634);; Biological Process: regulation of transcription, DNA-templated (GO:0006355);; Biological Process: multicellular organism development (GO:0007275);;	--	--	--	--	AP2 domain	Ethylene-responsive transcription factor WRI1 OS=Arabidopsis thaliana OX=3702 GN=WRI1 PE=2 SV=1	K	Transcription	ethylene-responsive transcription factor WRI1-like [Dendrobium catenatum]
gene-MA16_Dca017498	MSTRG.30713.6	15	25	59	0	0	0	0.083536	0.188866	0.418993	0	0	0	1.5439e-07	-3.72156	down	--	--	Biological Process: ubiquitin-dependent protein catabolic process (GO:0006511);; Biological Process: protein ubiquitination (GO:0016567);;	--	--	[O]	Posttranslational modification, protein turnover, chaperones	Ring finger domain;; Zinc finger, C3HC4 type (RING finger);; RING-like zinc finger;; Zinc finger, C3HC4 type (RING finger);; Anaphase-promoting complex subunit 11 RING-H2 finger	E3 ubiquitin-protein ligase RHA2A OS=Arabidopsis thaliana OX=3702 GN=RHA2A PE=1 SV=1	O	Posttranslational modification, protein turnover, chaperones	E3 ubiquitin-protein ligase RHA2A [Dendrobium catenatum]
gene-MA16_Dca017497	MSTRG.30713.6	15	25	59	0	0	0	0.083536	0.188866	0.418993	0	0	0	1.5439e-07	-3.72156	down	--	--	--	K14432|2.4456e-122|egu:105052394|K14432 ABA responsive element binding factor | (RefSeq) ABSCISIC ACID-INSENSITIVE 5-like protein 2	Plant hormone signal transduction (ko04075)	--	--	bZIP transcription factor;; Basic region leucine zipper	ABSCISIC ACID-INSENSITIVE 5-like protein 2 OS=Arabidopsis thaliana OX=3702 GN=DPBF3 PE=1 SV=1	K	Transcription	ABSCISIC ACID-INSENSITIVE 5-like protein 2 [Dendrobium catenatum]
gene-MA16_Dca017504	MSTRG.30713.6	15	25	59	0	0	0	0.083536	0.188866	0.418993	0	0	0	1.5439e-07	-3.72156	down	--	--	Cellular Component: spindle (GO:0005819);; Biological Process: spindle assembly (GO:0051225);; Cellular Component: HAUS complex (GO:0070652);;	K16584|2.54928e-98|mus:103980614|K16584 HAUS augmin-like complex subunit 1 | (RefSeq) AUGMIN subunit 1	--	--	--	--	AUGMIN subunit 1 OS=Arabidopsis thaliana OX=3702 GN=AUG1 PE=1 SV=1	Z	Cytoskeleton	hypothetical protein MA16_Dca017504 [Dendrobium catenatum]
gene-MA16_Dca017507	MSTRG.30713.6	15	25	59	0	0	0	0.083536	0.188866	0.418993	0	0	0	1.5439e-07	-3.72156	down	[R]	General function prediction only	Cellular Component: nucleolus (GO:0005730);; Biological Process: protein phosphorylation (GO:0006468);; Biological Process: embryo sac development (GO:0009553);; Molecular Function: myosin heavy chain kinase activity (GO:0016905);;	K14855|0|pda:103705641|K14855 ribosome assembly protein 4 | (RefSeq) notchless protein homolog	--	[S]	Function unknown	WD domain, G-beta repeat;; Anaphase-promoting complex subunit 4 WD40 domain;; NLE (NUC135) domain;; Eukaryotic translation initiation factor eIF2A;; WD40-like Beta Propeller Repeat	Notchless protein homolog OS=Arabidopsis thaliana OX=3702 GN=NLE1 PE=2 SV=1	S	Function unknown	notchless protein homolog [Dendrobium catenatum]
gene-MA16_Dca017503	MSTRG.30713.6	15	25	59	0	0	0	0.083536	0.188866	0.418993	0	0	0	1.5439e-07	-3.72156	down	[J]	Translation, ribosomal structure and biogenesis	Molecular Function: structural constituent of ribosome (GO:0003735);; Cellular Component: ribosome (GO:0005840);; Biological Process: translation (GO:0006412);;	K02908|1.16431e-58|egu:105032092|K02908 large subunit ribosomal protein L30e | (RefSeq) 60S ribosomal protein L30	Ribosome (ko03010)	[J]	Translation, ribosomal structure and biogenesis	Ribosomal protein L7Ae/L30e/S12e/Gadd45 family	60S ribosomal protein L30 OS=Lupinus luteus OX=3873 GN=RPL30 PE=3 SV=1	J	Translation, ribosomal structure and biogenesis	60S ribosomal protein L30 [Dendrobium catenatum]
gene-MA16_Dca015313	MSTRG.32645.7	38	9439	43	37	37	36	0.226811	74.6688	0.310388	0.289982	0.290095	0.249148	0.00492404	-2.04501	down	[M]	Cell wall/membrane/envelope biogenesis	Molecular Function: nucleotide binding (GO:0000166);; Molecular Function: protein kinase activity (GO:0004672);; Cellular Component: membrane (GO:0016020);;	K04733|0|egu:105058151|K04733 interleukin-1 receptor-associated kinase 4 [EC:2.7.11.1] | (RefSeq) SH3; probable receptor-like serine/threonine-protein kinase At4g34500	--	[T]	Signal transduction mechanisms	Protein kinase domain;; Protein tyrosine kinase	Probable receptor-like serine/threonine-protein kinase At4g34500 OS=Arabidopsis thaliana OX=3702 GN=At4g34500 PE=2 SV=1	T	Signal transduction mechanisms	probable receptor-like serine/threonine-protein kinase At4g34500 [Dendrobium catenatum]
gene-MA16_Dca015315	MSTRG.32645.7	38	9439	43	37	37	36	0.226811	74.6688	0.310388	0.289982	0.290095	0.249148	0.00492404	-2.04501	down	--	--	Molecular Function: iron ion binding (GO:0005506);; Cellular Component: endoplasmic reticulum (GO:0005783);; Biological Process: response to brassinosteroid (GO:0009741);; Biological Process: unidimensional cell growth (GO:0009826);; Biological Process: jasmonic acid mediated signaling pathway (GO:0009867);; Molecular Function: steroid 22-alpha hydroxylase activity (GO:0010012);; Biological Proce…	K09587|1.34771e-30|mus:103974765|K09587 steroid 22-alpha-hydroxylase [EC:1.14.13.-] | (RefSeq) cytochrome P450 90B1	Brassinosteroid biosynthesis (ko00905)	[QI]	Secondary metabolites biosynthesis, transport and catabolism;; Lipid transport and metabolism	Cytochrome P450	Cytochrome P450 90B2 OS=Oryza sativa subsp. japonica OX=39947 GN=CYP90B2 PE=1 SV=1	Q	Secondary metabolites biosynthesis, transport and catabolism	Cytochrome P450 90B1 [Dendrobium catenatum]
gene-MA16_Dca015311	MSTRG.32645.7	38	9439	43	37	37	36	0.226811	74.6688	0.310388	0.289982	0.290095	0.249148	0.00492404	-2.04501	down	--	--	Molecular Function: transporter activity (GO:0005215);; Cellular Component: intracellular (GO:0005622);; Biological Process: transport (GO:0006810);;	--	--	[I]	Lipid transport and metabolism	CRAL/TRIO domain;; CRAL/TRIO, N-terminal domain;; Divergent CRAL/TRIO domain	Phosphatidylinositol/phosphatidylcholine transfer protein SFH6 OS=Arabidopsis thaliana OX=3702 GN=SFH6 PE=2 SV=1	S	Function unknown	random slug protein 5-like [Dendrobium catenatum]
gene-MA16_Dca015312	MSTRG.32645.7	38	9439	43	37	37	36	0.226811	74.6688	0.310388	0.289982	0.290095	0.249148	0.00492404	-2.04501	down	[G]	Carbohydrate transport and metabolism	--	--	--	[GC]	Carbohydrate transport and metabolism;; Energy production and conversion	UDP-glucoronosyl and UDP-glucosyl transferase	Scopoletin glucosyltransferase OS=Nicotiana tabacum OX=4097 GN=TOGT1 PE=1 SV=1	S	Function unknown	scopoletin glucosyltransferase-like [Dendrobium catenatum]
gene-MA16_Dca015310	MSTRG.32645.7	38	9439	43	37	37	36	0.226811	74.6688	0.310388	0.289982	0.290095	0.249148	0.00492404	-2.04501	down	[K]	Transcription	--	--	--	--	--	Leucine rich repeat;; Leucine Rich repeats (2 copies);; Protein tyrosine kinase;; Leucine Rich Repeat;; Protein kinase domain	Probable LRR receptor-like serine/threonine-protein kinase At2g16250 OS=Arabidopsis thaliana OX=3702 GN=At2g16250 PE=2 SV=1	S	Function unknown	putative LRR receptor-like serine/threonine-protein kinase [Dendrobium catenatum]
gene-MA16_Dca024261	MSTRG.35672.1	42	35	40	8	16	18	0.76385	0.821815	0.872947	0.181548	0.37665	0.365053	0.00317749	-1.31329	down	--	--	--	--	--	--	--	--	--	--	--	hypothetical protein MA16_Dca024261 [Dendrobium catenatum]
gene-MA16_Dca024262	MSTRG.35672.1	42	35	40	8	16	18	0.76385	0.821815	0.872947	0.181548	0.37665	0.365053	0.00317749	-1.31329	down	--	--	--	--	--	--	--	Cotton fibre expressed protein	--	S	Function unknown	uncharacterized protein LOC110098846 [Dendrobium catenatum]
gene-MA16_Dca025844	MSTRG.35778.1	1200	974	975	1627	2529	2808	34.107	36.2336	33.1573	61.2397	95.0297	92.1446	0.000163698	1.11448	up	--	--	--	--	--	--	--	Myb/SANT-like DNA-binding domain	L10-interacting MYB domain-containing protein OS=Arabidopsis thaliana OX=3702 GN=LIMYB PE=1 SV=1	S	Function unknown	L10-interacting MYB domain-containing protein-like [Dendrobium catenatum]
gene-MA16_Dca025845	MSTRG.35778.1	1200	974	975	1627	2529	2808	34.107	36.2336	33.1573	61.2397	95.0297	92.1446	0.000163698	1.11448	up	--	--	Cellular Component: membrane (GO:0016020);; Biological Process: single-organism metabolic process (GO:0044710);;	--	--	[I]	Lipid transport and metabolism	3-oxo-5-alpha-steroid 4-dehydrogenase	Steroid 5-alpha-reductase DET2 OS=Gossypium hirsutum OX=3635 GN=DET2 PE=1 SV=1	S	Function unknown	3-oxo-5-alpha-steroid 4-dehydrogenase 1 [Dendrobium catenatum]
gene-MA16_Dca025843	MSTRG.35778.1	1200	974	975	1627	2529	2808	34.107	36.2336	33.1573	61.2397	95.0297	92.1446	0.000163698	1.11448	up	--	--	--	--	--	[L]	Replication, recombination and repair	DDE superfamily endonuclease;; Transposase DDE domain	--	S	Function unknown	hypothetical protein MA16_Dca025843 [Dendrobium catenatum]
gene-MA16_Dca025841	MSTRG.35778.1	1200	974	975	1627	2529	2808	34.107	36.2336	33.1573	61.2397	95.0297	92.1446	0.000163698	1.11448	up	--	--	--	--	--	[R]	General function prediction only	gag-polypeptide of LTR copia-type	Retrovirus-related Pol polyprotein from transposon RE1 OS=Arabidopsis thaliana OX=3702 GN=RE1 PE=2 SV=1	L	Replication, recombination and repair	Retrovirus-related Pol polyprotein from transposon TNT 1-94 [Dendrobium catenatum]
gene-MA16_Dca025848	MSTRG.35778.1	1200	974	975	1627	2529	2808	34.107	36.2336	33.1573	61.2397	95.0297	92.1446	0.000163698	1.11448	up	--	--	Cellular Component: nuclear exosome (RNase complex) (GO:0000176);; Cellular Component: cytoplasmic exosome (RNase complex) (GO:0000177);; Biological Process: exonucleolytic trimming to generate mature 3'-end of 5.8S rRNA from tricistronic rRNA transcript (SSU-rRNA, 5.8S rRNA, LSU-rRNA) (GO:0000467);; Molecular Function: RNA binding (GO:0003723);; Biological Process: nuclear-transcribed mRNA catab…	K03681|5.58877e-108|egu:105047149|K03681 exosome complex component RRP40 | (RefSeq) putative exosome complex component rrp40	RNA degradation (ko03018)	[J]	Translation, ribosomal structure and biogenesis	KH domain	--	J	Translation, ribosomal structure and biogenesis	hypothetical protein MA16_Dca025848 [Dendrobium catenatum]
gene-MA16_Dca025847	MSTRG.35778.1	1200	974	975	1627	2529	2808	34.107	36.2336	33.1573	61.2397	95.0297	92.1446	0.000163698	1.11448	up	--	--	--	--	--	--	--	--	--	S	Function unknown	uncharacterized protein LOC110096576 [Dendrobium catenatum]
gene-MA16_Dca025842	MSTRG.35778.1	1200	974	975	1627	2529	2808	34.107	36.2336	33.1573	61.2397	95.0297	92.1446	0.000163698	1.11448	up	--	--	--	--	--	[R]	General function prediction only	Reverse transcriptase (RNA-dependent DNA polymerase)	Retrovirus-related Pol polyprotein from transposon RE1 OS=Arabidopsis thaliana OX=3702 GN=RE1 PE=2 SV=1	L	Replication, recombination and repair	Retrovirus-related Pol polyprotein from transposon TNT 1-94 [Dendrobium catenatum]
gene-MA16_Dca025846	MSTRG.35778.1	1200	974	975	1627	2529	2808	34.107	36.2336	33.1573	61.2397	95.0297	92.1446	0.000163698	1.11448	up	--	--	Cellular Component: integral component of membrane (GO:0016021);;	--	--	--	--	--	--	S	Function unknown	uncharacterized protein LOC110096577 [Dendrobium catenatum]
gene-MA16_Dca000042	MSTRG.35884.22	7	1	5	1	153	83	0.026918	2.4e-05	0.022386	0	0.824915	0.387168	0.00281261	2.18149	up	--	--	--	--	--	--	--	Cotton fibre expressed protein	--	S	Function unknown	uncharacterized protein LOC110111862 [Dendrobium catenatum]
gene-MA16_Dca000044	MSTRG.35884.22	7	1	5	1	153	83	0.026918	2.4e-05	0.022386	0	0.824915	0.387168	0.00281261	2.18149	up	[F]	Nucleotide transport and metabolism	--	K16329|2.85047e-95|pper:PRUPE_ppa009681mg|K16329 pseudouridylate synthase [EC:4.2.1.70] | (RefSeq) hypothetical protein	Pyrimidine metabolism (ko00240)	[R]	General function prediction only	Indigoidine synthase A like protein	--	Q	Secondary metabolites biosynthesis, transport and catabolism	hypothetical protein MA16_Dca000044 [Dendrobium catenatum]
gene-MA16_Dca000040	MSTRG.35884.22	7	1	5	1	153	83	0.026918	2.4e-05	0.022386	0	0.824915	0.387168	0.00281261	2.18149	up	--	--	--	K19042|8.21145e-11|bdi:100831454|K19042 E3 ubiquitin-protein ligase BOI and related proteins [EC:2.3.2.27] | (RefSeq) E3 ubiquitin-protein ligase BOI-like	--	[DR]	Cell cycle control, cell division, chromosome partitioning;; General function prediction only	Zinc finger, C3HC4 type (RING finger)	Probable BOI-related E3 ubiquitin-protein ligase 3 OS=Arabidopsis thaliana OX=3702 GN=BRG3 PE=1 SV=1	S	Function unknown	probable BOI-related E3 ubiquitin-protein ligase 2 [Dendrobium catenatum]
gene-MA16_Dca000041	MSTRG.35884.22	7	1	5	1	153	83	0.026918	2.4e-05	0.022386	0	0.824915	0.387168	0.00281261	2.18149	up	--	--	Molecular Function: calcium ion binding (GO:0005509);; Cellular Component: endoplasmic reticulum (GO:0005783);; Biological Process: protein folding (GO:0006457);; Cellular Component: integral component of membrane (GO:0016021);; Molecular Function: unfolded protein binding (GO:0051082);;	K08054|0|egu:105050980|K08054 calnexin | (RefSeq) calnexin homolog	Protein processing in endoplasmic reticulum (ko04141);; Phagosome (ko04145)	[O]	Posttranslational modification, protein turnover, chaperones	Calreticulin family	Calnexin homolog OS=Glycine max OX=3847 PE=2 SV=1	U	Intracellular trafficking, secretion, and vesicular transport	Calnexin like 1 [Dendrobium catenatum]
gene-MA16_Dca000038	MSTRG.35884.22	7	1	5	1	153	83	0.026918	2.4e-05	0.022386	0	0.824915	0.387168	0.00281261	2.18149	up	--	--	--	--	--	--	--	--	--	S	Function unknown	hypothetical protein MA16_Dca000038 [Dendrobium catenatum]
gene-MA16_Dca000043	MSTRG.35884.22	7	1	5	1	153	83	0.026918	2.4e-05	0.022386	0	0.824915	0.387168	0.00281261	2.18149	up	--	--	--	--	--	[R]	General function prediction only	PPR repeat;; PPR repeat family;; PPR repeat;; Pentatricopeptide repeat domain;; Tetratricopeptide repeat;; Tetratricopeptide repeat;; Pentacotripeptide-repeat region of PRORP;; Tetratricopeptide repeat	Pentatricopeptide repeat-containing protein At3g12770 OS=Arabidopsis thaliana OX=3702 GN=PCMP-H43 PE=2 SV=1	S	Function unknown	Pentatricopeptide repeat-containing protein [Dendrobium catenatum]
gene-MA16_Dca000045	MSTRG.35884.22	7	1	5	1	153	83	0.026918	2.4e-05	0.022386	0	0.824915	0.387168	0.00281261	2.18149	up	[V]	Defense mechanisms	--	K07766|1.12151e-79|mus:103987273|K07766 diphosphoinositol-polyphosphate diphosphatase [EC:3.6.1.52] | (RefSeq) nudix hydrolase 13, mitochondrial isoform X1	--	[T]	Signal transduction mechanisms	NUDIX domain	Nudix hydrolase 13, mitochondrial OS=Arabidopsis thaliana OX=3702 GN=NUDT13 PE=1 SV=1	L	Replication, recombination and repair	nudix hydrolase 13, mitochondrial-like [Dendrobium catenatum]
gene-MA16_Dca000037	MSTRG.35884.22	7	1	5	1	153	83	0.026918	2.4e-05	0.022386	0	0.824915	0.387168	0.00281261	2.18149	up	[J]	Translation, ribosomal structure and biogenesis	Molecular Function: translation elongation factor activity (GO:0003746);; Molecular Function: GTPase activity (GO:0003924);; Molecular Function: GTP binding (GO:0005525);; Cellular Component: intracellular (GO:0005622);; Biological Process: translational elongation (GO:0006414);;	K02358|0|pda:103721488|K02358 elongation factor Tu | (RefSeq) elongation factor Tu, mitochondrial-like	--	[J]	Translation, ribosomal structure and biogenesis	Elongation factor Tu GTP binding domain;; Elongation factor Tu C-terminal domain;; Elongation factor Tu domain 2;; 50S ribosome-binding GTPase	Elongation factor Tu, mitochondrial OS=Arabidopsis thaliana OX=3702 GN=TUFA PE=1 SV=1	J	Translation, ribosomal structure and biogenesis	elongation factor Tu, mitochondrial [Dendrobium catenatum]
gene-MA16_Dca000039	MSTRG.35884.22	7	1	5	1	153	83	0.026918	2.4e-05	0.022386	0	0.824915	0.387168	0.00281261	2.18149	up	--	--	Biological Process: regulation of transcription, DNA-templated (GO:0006355);;	K01527|4.64867e-61|nnu:104596832|K01527 nascent polypeptide-associated complex subunit beta | (RefSeq) nascent polypeptide-associated complex subunit beta-like	--	[K]	Transcription	NAC domain	Nascent polypeptide-associated complex subunit beta OS=Arabidopsis thaliana OX=3702 GN=At1g73230 PE=2 SV=1	K	Transcription	hypothetical protein MA16_Dca000039 [Dendrobium catenatum]
gene-MA16_Dca000650	MSTRG.36859.3	56	5	29	0	0	0	1.55676	0.154782	0.966756	0	0	0	4.43669e-06	-3.31176	down	--	--	--	--	--	--	--	Transcriptional repressor, ovate	Transcription repressor OFP13 OS=Arabidopsis thaliana OX=3702 GN=OFP13 PE=1 SV=1	S	Function unknown	hypothetical protein MA16_Dca000650 [Dendrobium catenatum]
gene-MA16_Dca000646	MSTRG.36859.3	56	5	29	0	0	0	1.55676	0.154782	0.966756	0	0	0	4.43669e-06	-3.31176	down	[TK]	Signal transduction mechanisms;; Transcription	--	K12130|1.3204e-173|egu:105038310|K12130 pseudo-response regulator 5 | (RefSeq) two-component response regulator-like APRR3	Circadian rhythm - plant (ko04712)	[K]	Transcription	Response regulator receiver domain;; CCT motif	Two-component response regulator-like APRR5 OS=Arabidopsis thaliana OX=3702 GN=APRR5 PE=1 SV=2	T	Signal transduction mechanisms	Two-component response regulator-like PRR95 [Dendrobium catenatum]
gene-MA16_Dca000649	MSTRG.36859.3	56	5	29	0	0	0	1.55676	0.154782	0.966756	0	0	0	4.43669e-06	-3.31176	down	[R]	General function prediction only	--	K01412|0|egu:105052086|K01412 mitochondrial-processing peptidase subunit alpha [EC:3.4.24.64] | (RefSeq) mitochondrial-processing peptidase subunit alpha-like	--	[O]	Posttranslational modification, protein turnover, chaperones	Insulinase (Peptidase family M16);; Peptidase M16 inactive domain	Mitochondrial-processing peptidase subunit alpha OS=Solanum tuberosum OX=4113 GN=MPP PE=1 SV=1	O	Posttranslational modification, protein turnover, chaperones	mitochondrial-processing peptidase subunit alpha-like [Dendrobium catenatum]
gene-MA16_Dca000653	MSTRG.36859.3	56	5	29	0	0	0	1.55676	0.154782	0.966756	0	0	0	4.43669e-06	-3.31176	down	--	--	--	--	--	--	--	--	--	S	Function unknown	uncharacterized protein LOC110108693 [Dendrobium catenatum]
gene-MA16_Dca000652	MSTRG.36859.3	56	5	29	0	0	0	1.55676	0.154782	0.966756	0	0	0	4.43669e-06	-3.31176	down	--	--	--	--	--	--	--	Lipid-droplet associated hydrolase	--	S	Function unknown	hypothetical protein MA16_Dca000652 [Dendrobium catenatum]
gene-MA16_Dca000651	MSTRG.36859.3	56	5	29	0	0	0	1.55676	0.154782	0.966756	0	0	0	4.43669e-06	-3.31176	down	--	--	--	--	--	--	--	Transcriptional repressor, ovate	Transcription repressor OFP8 OS=Oryza sativa subsp. japonica OX=39947 GN=OFP8 PE=1 SV=1	S	Function unknown	transcription repressor OFP8-like [Dendrobium catenatum]
gene-MA16_Dca000648	MSTRG.36859.3	56	5	29	0	0	0	1.55676	0.154782	0.966756	0	0	0	4.43669e-06	-3.31176	down	--	--	--	--	--	--	--	--	--	--	--	hypothetical protein MA16_Dca000648 [Dendrobium catenatum]
gene-MA16_Dca000645	MSTRG.36859.3	56	5	29	0	0	0	1.55676	0.154782	0.966756	0	0	0	4.43669e-06	-3.31176	down	--	--	--	--	--	--	--	--	--	--	--	hypothetical protein MA16_Dca000645 [Dendrobium catenatum]
gene-MA16_Dca000647	MSTRG.36859.3	56	5	29	0	0	0	1.55676	0.154782	0.966756	0	0	0	4.43669e-06	-3.31176	down	[U]	Intracellular trafficking, secretion, and vesicular transport	Molecular Function: GTPase activity (GO:0003924);; Molecular Function: GTP binding (GO:0005525);; Cellular Component: signal recognition particle, endoplasmic reticulum targeting (GO:0005786);; Biological Process: SRP-dependent cotranslational protein targeting to membrane (GO:0006614);; Molecular Function: 7S RNA binding (GO:0008312);;	K03106|8.36869e-39|egu:105035935|K03106 signal recognition particle subunit SRP54 [EC:3.6.5.4] | (RefSeq) signal recognition particle 54 kDa protein 2	Protein export (ko03060)	[U]	Intracellular trafficking, secretion, and vesicular transport	SRP54-type protein, helical bundle domain	Signal recognition particle 54 kDa protein 2 OS=Solanum lycopersicum OX=4081 PE=2 SV=1	U	Intracellular trafficking, secretion, and vesicular transport	Signal recognition particle 54 kDa protein 1 [Dendrobium catenatum]
gene-MA16_Dca011568	MSTRG.38455.2	1	5	1	11	50	19	0.012102	0.103826	0.010973	0.247692	1.13938	0.38225	0.00202414	2.15508	up	--	--	Molecular Function: aspartic-type endopeptidase activity (GO:0004190);; Biological Process: proteolysis (GO:0006508);; Biological Process: lipid metabolic process (GO:0006629);; Biological Process: protein catabolic process (GO:0030163);;	K08245|0|pda:103712706|K08245 phytepsin [EC:3.4.23.40] | (RefSeq) aspartic proteinase oryzasin-1-like	--	[O]	Posttranslational modification, protein turnover, chaperones	Eukaryotic aspartyl protease;; Xylanase inhibitor N-terminal;; Saposin-like type B, region 2;; Saposin-like type B, region 1	Aspartic proteinase oryzasin-1 OS=Oryza sativa subsp. japonica OX=39947 GN=Os05g0567100 PE=2 SV=2	O	Posttranslational modification, protein turnover, chaperones	phytepsin-like [Dendrobium catenatum]
gene-MA16_Dca011567	MSTRG.38455.2	1	5	1	11	50	19	0.012102	0.103826	0.010973	0.247692	1.13938	0.38225	0.00202414	2.15508	up	[T]	Signal transduction mechanisms	Molecular Function: protein serine/threonine kinase activity (GO:0004674);; Molecular Function: ATP binding (GO:0005524);; Biological Process: protein phosphorylation (GO:0006468);; Cellular Component: integral component of membrane (GO:0016021);;	--	--	[T]	Signal transduction mechanisms	Protein kinase domain;; Protein tyrosine kinase	Probable receptor-like protein kinase At2g42960 OS=Arabidopsis thaliana OX=3702 GN=At2g42960 PE=3 SV=1	T	Signal transduction mechanisms	probable receptor-like protein kinase At2g42960 [Dendrobium catenatum]
gene-MA16_Dca011569	MSTRG.38455.2	1	5	1	11	50	19	0.012102	0.103826	0.010973	0.247692	1.13938	0.38225	0.00202414	2.15508	up	--	--	--	--	--	--	--	WRKY DNA -binding domain	WRKY transcription factor 6 OS=Arabidopsis thaliana OX=3702 GN=WRKY6 PE=1 SV=1	K	Transcription	WRKY transcription factor 6-like [Dendrobium catenatum]
gene-MA16_Dca011564	MSTRG.38455.2	1	5	1	11	50	19	0.012102	0.103826	0.010973	0.247692	1.13938	0.38225	0.00202414	2.15508	up	--	--	--	--	--	--	--	--	--	--	--	hypothetical protein MA16_Dca011564 [Dendrobium catenatum]
gene-MA16_Dca011565	MSTRG.38455.2	1	5	1	11	50	19	0.012102	0.103826	0.010973	0.247692	1.13938	0.38225	0.00202414	2.15508	up	--	--	--	--	--	--	--	Peptidase of plants and bacteria	--	S	Function unknown	uncharacterized protein LOC110093805 [Dendrobium catenatum]
gene-MA16_Dca011563	MSTRG.38455.2	1	5	1	11	50	19	0.012102	0.103826	0.010973	0.247692	1.13938	0.38225	0.00202414	2.15508	up	--	--	--	K05752|5.13279e-12|pda:103706889|K05752 chromosome 3 open reading frame 10 | (RefSeq) uncharacterized LOC103706889	--	--	--	--	--	S	Function unknown	uncharacterized protein LOC110093808 [Dendrobium catenatum]
gene-MA16_Dca011562	MSTRG.38455.2	1	5	1	11	50	19	0.012102	0.103826	0.010973	0.247692	1.13938	0.38225	0.00202414	2.15508	up	--	--	--	--	--	--	--	Protein of unknown function (DUF688)	--	S	Function unknown	uncharacterized protein LOC110093799 [Dendrobium catenatum]
gene-MA16_Dca026881	MSTRG.38614.3	73	26	50	112	84	149	0.726867	0.341653	0.589054	1.47686	1.10256	1.71622	0.00140926	1.21695	up	--	--	--	K14164|7.51133e-39|egu:105054750|K14164 glycyl-tRNA synthetase [EC:6.1.1.14] | (RefSeq) glycine--tRNA ligase, chloroplastic/mitochondrial 2	Aminoacyl-tRNA biosynthesis (ko00970)	--	--	--	Glycine--tRNA ligase, chloroplastic/mitochondrial 2 OS=Arabidopsis thaliana OX=3702 GN=EDD1 PE=1 SV=1	J	Translation, ribosomal structure and biogenesis	glycine--tRNA ligase, chloroplastic/mitochondrial 2-like [Dendrobium catenatum]
gene-MA16_Dca026882	MSTRG.38614.3	73	26	50	112	84	149	0.726867	0.341653	0.589054	1.47686	1.10256	1.71622	0.00140926	1.21695	up	--	--	--	--	--	--	--	Chromo (CHRromatin Organisation MOdifier) domain	--	--	--	hypothetical protein MA16_Dca026882 [Dendrobium catenatum]
gene-MA16_Dca012713	MSTRG.39169.1	0	0	0	7	5	6	0	0	0	0.501151	0.335276	0.386776	0.0017559	2.29489	up	[EF]	Amino acid transport and metabolism;; Nucleotide transport and metabolism	Molecular Function: catalytic activity (GO:0003824);; Molecular Function: ATP binding (GO:0005524);; Biological Process: nitrogen compound metabolic process (GO:0006807);; Molecular Function: metal ion binding (GO:0046872);;	K01955|0|egu:105047650|K01955 carbamoyl-phosphate synthase large subunit [EC:6.3.5.5] | (RefSeq) carbamoyl-phosphate synthase large chain, chloroplastic-like	Pyrimidine metabolism (ko00240);; Alanine, aspartate and glutamate metabolism (ko00250)	[R]	General function prediction only	Carbamoyl-phosphate synthetase large chain, oligomerisation domain	Carbamoyl-phosphate synthase large chain, chloroplastic OS=Arabidopsis thaliana OX=3702 GN=CARB PE=1 SV=1	F	Nucleotide transport and metabolism	carbamoyl-phosphate synthase large subunit [Dendrobium catenatum]
gene-MA16_Dca012708	MSTRG.39169.1	0	0	0	7	5	6	0	0	0	0.501151	0.335276	0.386776	0.0017559	2.29489	up	--	--	--	--	--	--	--	--	--	--	--	hypothetical protein MA16_Dca012708 [Dendrobium catenatum]
gene-MA16_Dca012714	MSTRG.39169.1	0	0	0	7	5	6	0	0	0	0.501151	0.335276	0.386776	0.0017559	2.29489	up	--	--	Molecular Function: phosphatidylethanolamine binding (GO:0008429);; Biological Process: regulation of flower development (GO:0009909);; Biological Process: photoperiodism, flowering (GO:0048573);;	--	--	[R]	General function prediction only	Phosphatidylethanolamine-binding protein	Protein FLOWERING LOCUS T OS=Arabidopsis thaliana OX=3702 GN=FT PE=1 SV=2	S	Function unknown	protein FLOWERING LOCUS T-like [Dendrobium catenatum]
gene-MA16_Dca012711	MSTRG.39169.1	0	0	0	7	5	6	0	0	0	0.501151	0.335276	0.386776	0.0017559	2.29489	up	--	--	--	--	--	--	--	--	--	--	--	hypothetical protein MA16_Dca012711 [Dendrobium catenatum]
gene-MA16_Dca012707	MSTRG.39169.1	0	0	0	7	5	6	0	0	0	0.501151	0.335276	0.386776	0.0017559	2.29489	up	--	--	--	--	--	[R]	General function prediction only	gag-polypeptide of LTR copia-type	--	S	Function unknown	hypothetical protein MA16_Dca012707 [Dendrobium catenatum]
gene-MA16_Dca012710	MSTRG.39169.1	0	0	0	7	5	6	0	0	0	0.501151	0.335276	0.386776	0.0017559	2.29489	up	[EF]	Amino acid transport and metabolism;; Nucleotide transport and metabolism	Molecular Function: ATP binding (GO:0005524);;	K01955|1.42297e-33|mus:103978783|K01955 carbamoyl-phosphate synthase large subunit [EC:6.3.5.5] | (RefSeq) carbamoyl-phosphate synthase large chain, chloroplastic	Pyrimidine metabolism (ko00240);; Alanine, aspartate and glutamate metabolism (ko00250)	[R]	General function prediction only	--	Carbamoyl-phosphate synthase large chain, chloroplastic OS=Oryza sativa subsp. japonica OX=39947 GN=CARB PE=2 SV=1	F	Nucleotide transport and metabolism	carbamoyl-phosphate synthase large subunit [Dendrobium catenatum]
gene-MA16_Dca012712	MSTRG.39169.1	0	0	0	7	5	6	0	0	0	0.501151	0.335276	0.386776	0.0017559	2.29489	up	--	--	--	--	--	--	--	--	--	--	--	hypothetical protein MA16_Dca012712 [Dendrobium catenatum]
gene-MA16_Dca012706	MSTRG.39169.1	0	0	0	7	5	6	0	0	0	0.501151	0.335276	0.386776	0.0017559	2.29489	up	--	--	--	--	--	[K]	Transcription	Myb/SANT-like DNA-binding domain;; Alcohol dehydrogenase transcription factor Myb/SANT-like;; Myb-like DNA-binding domain;; Myb-like DNA-binding domain	Trihelix transcription factor GT-2 OS=Arabidopsis thaliana OX=3702 GN=GT-2 PE=2 SV=1	K	Transcription	trihelix transcription factor GTL1-like [Dendrobium catenatum]
gene-MA16_Dca012705	MSTRG.39169.1	0	0	0	7	5	6	0	0	0	0.501151	0.335276	0.386776	0.0017559	2.29489	up	--	--	--	--	--	[R]	General function prediction only	--	--	L	Replication, recombination and repair	hypothetical protein MA16_Dca012705 [Dendrobium catenatum]
gene-MA16_Dca019105	MSTRG.39465.1	14	42	4	0	0	1	0.240471	0.991902	0.084157	0	0	0.005101	0.000489281	-2.55174	down	--	--	--	--	--	--	--	--	--	--	--	hypothetical protein MA16_Dca019105 [Dendrobium catenatum]
gene-MA16_Dca019110	MSTRG.39465.1	14	42	4	0	0	1	0.240471	0.991902	0.084157	0	0	0.005101	0.000489281	-2.55174	down	--	--	--	--	--	--	--	--	--	S	Function unknown	uncharacterized protein LOC110114668 [Dendrobium catenatum]
gene-MA16_Dca019106	MSTRG.39465.1	14	42	4	0	0	1	0.240471	0.991902	0.084157	0	0	0.005101	0.000489281	-2.55174	down	--	--	--	--	--	--	--	--	--	--	--	hypothetical protein MA16_Dca019106 [Dendrobium catenatum]
gene-MA16_Dca019104	MSTRG.39465.1	14	42	4	0	0	1	0.240471	0.991902	0.084157	0	0	0.005101	0.000489281	-2.55174	down	[X]	Mobilome: prophages, transposons	--	--	--	[R]	General function prediction only	Reverse transcriptase (RNA-dependent DNA polymerase);; Integrase core domain;; gag-polypeptide of LTR copia-type;; GAG-pre-integrase domain	Retrovirus-related Pol polyprotein from transposon RE1 OS=Arabidopsis thaliana OX=3702 GN=RE1 PE=2 SV=1	L	Replication, recombination and repair	Retrovirus-related Pol polyprotein from transposon TNT 1-94 [Dendrobium catenatum]
gene-MA16_Dca019103	MSTRG.39465.1	14	42	4	0	0	1	0.240471	0.991902	0.084157	0	0	0.005101	0.000489281	-2.55174	down	--	--	--	--	--	--	--	--	--	--	--	hypothetical protein MA16_Dca019103 [Dendrobium catenatum]
gene-MA16_Dca019113	MSTRG.39465.1	14	42	4	0	0	1	0.240471	0.991902	0.084157	0	0	0.005101	0.000489281	-2.55174	down	--	--	Molecular Function: DNA binding (GO:0003677);;	K09422|1.56101e-103|egr:104418936|K09422 myb proto-oncogene protein, plant | (RefSeq) myb-related protein 308	--	[K]	Transcription	Myb-like DNA-binding domain;; Myb-like DNA-binding domain	Myb-related protein Zm38 OS=Zea mays OX=4577 PE=2 SV=1	K	Transcription	myb-related protein Zm38-like [Dendrobium catenatum]
gene-MA16_Dca019111	MSTRG.39465.1	14	42	4	0	0	1	0.240471	0.991902	0.084157	0	0	0.005101	0.000489281	-2.55174	down	--	--	--	--	--	--	--	--	--	--	--	hypothetical protein MA16_Dca019111 [Dendrobium catenatum]
gene-MA16_Dca019112	MSTRG.39465.1	14	42	4	0	0	1	0.240471	0.991902	0.084157	0	0	0.005101	0.000489281	-2.55174	down	--	--	Biological Process: response to stress (GO:0006950);; Biological Process: signal transduction (GO:0007165);; Biological Process: multicellular organism development (GO:0007275);; Biological Process: response to abiotic stimulus (GO:0009628);; Cellular Component: membrane (GO:0016020);; Molecular Function: kinase activity (GO:0016301);; Biological Process: phosphorylation (GO:0016310);; Molecular …	--	--	[T]	Signal transduction mechanisms	--	Histidine kinase 1 OS=Arabidopsis thaliana OX=3702 GN=AHK1 PE=1 SV=2	T	Signal transduction mechanisms	Histidine kinase 1 [Dendrobium catenatum]
gene-MA16_Dca024735	MSTRG.40022.2	0	0	0	12	16	6	0	0	0	0.434492	0.610422	0.181907	9.60888e-05	2.83802	up	--	--	--	--	--	--	--	--	--	--	--	hypothetical protein MA16_Dca024735 [Dendrobium catenatum]
gene-MA16_Dca024733	MSTRG.40022.2	0	0	0	12	16	6	0	0	0	0.434492	0.610422	0.181907	9.60888e-05	2.83802	up	[P]	Inorganic ion transport and metabolism	Cellular Component: integral component of plasma membrane (GO:0005887);; Molecular Function: ammonium transmembrane transporter activity (GO:0008519);; Biological Process: organic cation transport (GO:0015695);; Biological Process: nitrogen utilization (GO:0019740);; Biological Process: ammonium transmembrane transport (GO:0072488);;	K03320|4.77777e-110|mus:103989426|K03320 ammonium transporter, Amt family | (RefSeq) putative ammonium transporter 4 member 1	--	[P]	Inorganic ion transport and metabolism	Ammonium Transporter Family	Ammonium transporter 3 member 1 OS=Oryza sativa subsp. japonica OX=39947 GN=AMT3-1 PE=2 SV=1	P	Inorganic ion transport and metabolism	Ammonium transporter 3 member 1 [Dendrobium catenatum]
gene-MA16_Dca024729	MSTRG.40022.2	0	0	0	12	16	6	0	0	0	0.434492	0.610422	0.181907	9.60888e-05	2.83802	up	--	--	--	K17964|0|pda:103707499|K17964 leucine-rich PPR motif-containing protein, mitochondrial | (RefSeq) putative pentatricopeptide repeat-containing protein At1g19290	--	[R]	General function prediction only	PPR repeat family;; PPR repeat;; PPR repeat;; Pentatricopeptide repeat domain;; Pentacotripeptide-repeat region of PRORP;; Mitochondrial 28S ribosomal protein S27;; Tetratricopeptide repeat;; Tetratricopeptide repeat;; Tetratricopeptide repeat;; Sensor_kinase_SpoOB-type, alpha-helical domain;; Anaphase-promoting complex, cyclosome, subunit 3	Putative pentatricopeptide repeat-containing protein At1g19290 OS=Arabidopsis thaliana OX=3702 GN=At1g19290 PE=3 SV=2	S	Function unknown	putative pentatricopeptide repeat-containing protein At1g19290 [Dendrobium catenatum]
gene-MA16_Dca024731	MSTRG.40022.2	0	0	0	12	16	6	0	0	0	0.434492	0.610422	0.181907	9.60888e-05	2.83802	up	--	--	--	--	--	--	--	--	--	--	--	hypothetical protein MA16_Dca024731 [Dendrobium catenatum]
gene-MA16_Dca024736	MSTRG.40022.2	0	0	0	12	16	6	0	0	0	0.434492	0.610422	0.181907	9.60888e-05	2.83802	up	--	--	Cellular Component: mitochondrion (GO:0005739);;	--	--	--	--	--	--	S	Function unknown	hypothetical protein MA16_Dca024736 [Dendrobium catenatum]
gene-MA16_Dca024734	MSTRG.40022.2	0	0	0	12	16	6	0	0	0	0.434492	0.610422	0.181907	9.60888e-05	2.83802	up	--	--	--	--	--	--	--	Probable lipid transfer;; Protease inhibitor/seed storage/LTP family	--	S	Function unknown	hypothetical protein MA16_Dca024734 [Dendrobium catenatum]
gene-MA16_Dca024732	MSTRG.40022.2	0	0	0	12	16	6	0	0	0	0.434492	0.610422	0.181907	9.60888e-05	2.83802	up	[P]	Inorganic ion transport and metabolism	Molecular Function: ammonium transmembrane transporter activity (GO:0008519);; Cellular Component: integral component of membrane (GO:0016021);; Biological Process: ammonium transmembrane transport (GO:0072488);;	K03320|2.34083e-70|zma:103625883|K03320 ammonium transporter, Amt family | (RefSeq) GRMZM2G473697; putative ammonium transporter 4 member 1	--	[P]	Inorganic ion transport and metabolism	Ammonium Transporter Family	Ammonium transporter 3 member 1 OS=Oryza sativa subsp. japonica OX=39947 GN=AMT3-1 PE=2 SV=1	P	Inorganic ion transport and metabolism	Ammonium transporter 3 member 1 [Dendrobium catenatum]
gene-MA16_Dca024730	MSTRG.40022.2	0	0	0	12	16	6	0	0	0	0.434492	0.610422	0.181907	9.60888e-05	2.83802	up	[D]	Cell cycle control, cell division, chromosome partitioning	--	--	--	[R]	General function prediction only	Ankyrin repeats (3 copies);; Ankyrin repeats (many copies);; Ankyrin repeat;; Ankyrin repeats (many copies);; Ankyrin repeat;; Tetratricopeptide repeat;; Tetratricopeptide repeat;; TPR repeat;; Tetratricopeptide repeat	Hsp70-Hsp90 organizing protein 2 OS=Arabidopsis thaliana OX=3702 GN=HOP2 PE=1 SV=1	S	Function unknown	putative E3 ubiquitin-protein ligase XBOS33 [Dendrobium catenatum]
gene-MA16_Dca000975	MSTRG.40270.1	1	0	0	3	16	9	0.004887	0	0	0.089562	0.48583	0.232465	0.00225532	2.2313	up	--	--	--	--	--	[R]	General function prediction only	--	Uncharacterized mitochondrial protein AtMg00860 OS=Arabidopsis thaliana OX=3702 GN=AtMg00860 PE=4 SV=1	L	Replication, recombination and repair	putative mitochondrial protein [Dendrobium catenatum]
gene-MA16_Dca000972	MSTRG.40270.1	1	0	0	3	16	9	0.004887	0	0	0.089562	0.48583	0.232465	0.00225532	2.2313	up	--	--	--	--	--	--	--	--	--	S	Function unknown	uncharacterized protein LOC110108360 [Dendrobium catenatum]
gene-MA16_Dca000981	MSTRG.40270.1	1	0	0	3	16	9	0.004887	0	0	0.089562	0.48583	0.232465	0.00225532	2.2313	up	--	--	--	--	--	--	--	Protein of unknown function (DUF632);; Protein of unknown function (DUF630)	Nitrate regulatory gene2 protein OS=Arabidopsis thaliana OX=3702 GN=NRG2 PE=1 SV=1	S	Function unknown	uncharacterized protein LOC110103751 [Dendrobium catenatum]
gene-MA16_Dca000971	MSTRG.40270.1	1	0	0	3	16	9	0.004887	0	0	0.089562	0.48583	0.232465	0.00225532	2.2313	up	--	--	--	--	--	[R]	General function prediction only	--	Retrovirus-related Pol polyprotein from transposon RE2 OS=Arabidopsis thaliana OX=3702 GN=RE2 PE=4 SV=1	L	Replication, recombination and repair	hypothetical protein MA16_Dca000971 [Dendrobium catenatum]
gene-MA16_Dca000973	MSTRG.40270.1	1	0	0	3	16	9	0.004887	0	0	0.089562	0.48583	0.232465	0.00225532	2.2313	up	--	--	--	--	--	--	--	--	--	--	--	hypothetical protein MA16_Dca000973 [Dendrobium catenatum]
gene-MA16_Dca000980	MSTRG.40270.1	1	0	0	3	16	9	0.004887	0	0	0.089562	0.48583	0.232465	0.00225532	2.2313	up	--	--	Cellular Component: membrane (GO:0016020);;	--	--	--	--	PLAC8 family	Cell number regulator 5 OS=Zea mays OX=4577 GN=CNR5 PE=2 SV=1	S	Function unknown	cell number regulator 5 isoform X1 [Dendrobium catenatum]
gene-MA16_Dca000974	MSTRG.40270.1	1	0	0	3	16	9	0.004887	0	0	0.089562	0.48583	0.232465	0.00225532	2.2313	up	--	--	--	--	--	[R]	General function prediction only	--	--	L	Replication, recombination and repair	hypothetical protein MA16_Dca000974 [Dendrobium catenatum]
gene-MA16_Dca000982	MSTRG.40270.1	1	0	0	3	16	9	0.004887	0	0	0.089562	0.48583	0.232465	0.00225532	2.2313	up	--	--	Molecular Function: signal recognition particle binding (GO:0005047);; Cellular Component: signal recognition particle, endoplasmic reticulum targeting (GO:0005786);; Cellular Component: cytosol (GO:0005829);; Biological Process: SRP-dependent cotranslational protein targeting to membrane (GO:0006614);; Molecular Function: 7S RNA binding (GO:0008312);; Molecular Function: endoplasmic reticulum si…	K03107|0|pda:103718098|K03107 signal recognition particle subunit SRP68 | (RefSeq) signal recognition particle subunit SRP68	Protein export (ko03060)	[U]	Intracellular trafficking, secretion, and vesicular transport	RNA-binding signal recognition particle 68	--	U	Intracellular trafficking, secretion, and vesicular transport	signal recognition particle subunit SRP68 isoform X1 [Dendrobium catenatum]
gene-MA16_Dca001108	MSTRG.40567.1	31	39	90	169	244	283	0.510311	0.851422	1.79977	3.74277	5.40771	5.46623	0.000202089	1.83951	up	--	--	--	--	--	--	--	--	--	--	--	hypothetical protein MA16_Dca001108 [Dendrobium catenatum]
gene-MA16_Dca001112	MSTRG.40567.1	31	39	90	169	244	283	0.510311	0.851422	1.79977	3.74277	5.40771	5.46623	0.000202089	1.83951	up	--	--	--	--	--	--	--	--	--	S	Function unknown	hypothetical protein MA16_Dca001112 [Dendrobium catenatum]
gene-MA16_Dca001110	MSTRG.40567.1	31	39	90	169	244	283	0.510311	0.851422	1.79977	3.74277	5.40771	5.46623	0.000202089	1.83951	up	--	--	Biological Process: lipid metabolic process (GO:0006629);; Biological Process: cellular process (GO:0009987);;	K15728|0|mus:103991320|K15728 phosphatidate phosphatase LPIN [EC:3.1.3.4] | (RefSeq) phosphatidate phosphatase PAH1	Glycerolipid metabolism (ko00561);; Glycerophospholipid metabolism (ko00564)	[NI]	Cell motility;; Lipid transport and metabolism	LNS2 (Lipin/Ned1/Smp2);; lipin, N-terminal conserved region;; Lipin/Ned1/Smp2 multi-domain protein middle domain	Phosphatidate phosphatase PAH1 OS=Arabidopsis thaliana OX=3702 GN=PAH1 PE=1 SV=1	S	Function unknown	phosphatidate phosphatase LPIN [Dendrobium catenatum]
gene-MA16_Dca001107	MSTRG.40567.1	31	39	90	169	244	283	0.510311	0.851422	1.79977	3.74277	5.40771	5.46623	0.000202089	1.83951	up	--	--	--	--	--	[R]	General function prediction only	--	Retrovirus-related Pol polyprotein from transposon RE1 OS=Arabidopsis thaliana OX=3702 GN=RE1 PE=2 SV=1	L	Replication, recombination and repair	putative mitochondrial protein [Dendrobium catenatum]
gene-MA16_Dca001111	MSTRG.40567.1	31	39	90	169	244	283	0.510311	0.851422	1.79977	3.74277	5.40771	5.46623	0.000202089	1.83951	up	--	--	--	--	--	[T]	Signal transduction mechanisms	Lung seven transmembrane receptor	--	S	Function unknown	protein GPR107-like [Dendrobium catenatum]
gene-MA16_Dca001109	MSTRG.40567.1	31	39	90	169	244	283	0.510311	0.851422	1.79977	3.74277	5.40771	5.46623	0.000202089	1.83951	up	--	--	--	--	--	--	--	--	--	--	--	hypothetical protein MA16_Dca001109 [Dendrobium catenatum]
gene-MA16_Dca001392	MSTRG.41036.9	0	0	0	23	33	25	0	0	0	0.464778	0.678798	0.450068	2.21147e-09	4.08811	up	[X]	Mobilome: prophages, transposons	--	--	--	--	--	MULE transposase domain;; Transposase, Mutator family	--	--	--	uncharacterized protein LOC110109868 [Dendrobium catenatum]
gene-MA16_Dca001380	MSTRG.41036.9	0	0	0	23	33	25	0	0	0	0.464778	0.678798	0.450068	2.21147e-09	4.08811	up	--	--	Cellular Component: mitochondrial inner membrane (GO:0005743);; Biological Process: mitochondrial pyruvate transport (GO:0006850);;	--	--	[S]	Function unknown	Uncharacterised protein family (UPF0041)	Mitochondrial pyruvate carrier 4 OS=Arabidopsis thaliana OX=3702 GN=MPC4 PE=3 SV=1	S	Function unknown	mitochondrial pyruvate carrier 4-like isoform X1 [Dendrobium catenatum]
gene-MA16_Dca001381	MSTRG.41036.9	0	0	0	23	33	25	0	0	0	0.464778	0.678798	0.450068	2.21147e-09	4.08811	up	--	--	--	--	--	--	--	N-terminal C2 in EEIG1 and EHBP1 proteins	Protein PLASTID MOVEMENT IMPAIRED 1 OS=Arabidopsis thaliana OX=3702 GN=PMI1 PE=1 SV=1	S	Function unknown	hypothetical protein MA16_Dca001381 [Dendrobium catenatum]
gene-MA16_Dca001379	MSTRG.41036.9	0	0	0	23	33	25	0	0	0	0.464778	0.678798	0.450068	2.21147e-09	4.08811	up	--	--	Molecular Function: DNA binding (GO:0003677);; Cellular Component: nucleus (GO:0005634);; Biological Process: regulation of transcription, DNA-templated (GO:0006355);;	--	--	--	--	No apical meristem (NAM) protein	NAC domain-containing protein 73 OS=Arabidopsis thaliana OX=3702 GN=NAC073 PE=2 SV=1	S	Function unknown	NAC domain-containing protein 73-like [Dendrobium catenatum]
gene-MA16_Dca001377	MSTRG.41036.9	0	0	0	23	33	25	0	0	0	0.464778	0.678798	0.450068	2.21147e-09	4.08811	up	[O]	Posttranslational modification, protein turnover, chaperones	Biological Process: protein folding (GO:0006457);; Molecular Function: unfolded protein binding (GO:0051082);;	K09510|4.5989e-171|egu:105040948|K09510 DnaJ homolog subfamily B member 4 | (RefSeq) dnaJ homolog subfamily B member 13-like	--	[O]	Posttranslational modification, protein turnover, chaperones	DnaJ C terminal domain;; DnaJ domain	Chaperone protein dnaJ 2 OS=Arabidopsis thaliana OX=3702 GN=ATJ2 PE=1 SV=2	O	Posttranslational modification, protein turnover, chaperones	dnaJ homolog subfamily B member 13-like [Dendrobium catenatum]
gene-MA16_Dca001385	MSTRG.41036.9	0	0	0	23	33	25	0	0	0	0.464778	0.678798	0.450068	2.21147e-09	4.08811	up	--	--	--	--	--	--	--	--	--	--	--	hypothetical protein MA16_Dca001385 [Dendrobium catenatum]
gene-MA16_Dca001391	MSTRG.41036.9	0	0	0	23	33	25	0	0	0	0.464778	0.678798	0.450068	2.21147e-09	4.08811	up	[M]	Cell wall/membrane/envelope biogenesis	Cellular Component: membrane (GO:0016020);; Molecular Function: kinase activity (GO:0016301);; Biological Process: phosphorylation (GO:0016310);;	--	--	--	--	Protein tyrosine kinase;; Protein kinase domain;; Leucine rich repeat N-terminal domain	Protein MALE DISCOVERER 2 OS=Arabidopsis thaliana OX=3702 GN=MDIS2 PE=2 SV=1	T	Signal transduction mechanisms	putative LRR receptor-like serine/threonine-protein kinase MRH1 [Dendrobium catenatum]
gene-MA16_Dca001384	MSTRG.41036.9	0	0	0	23	33	25	0	0	0	0.464778	0.678798	0.450068	2.21147e-09	4.08811	up	--	--	--	--	--	--	--	--	--	S	Function unknown	uncharacterized protein LOC110101848 isoform X1 [Dendrobium catenatum]
gene-MA16_Dca001383	MSTRG.41036.9	0	0	0	23	33	25	0	0	0	0.464778	0.678798	0.450068	2.21147e-09	4.08811	up	--	--	Biological Process: formation of translation preinitiation complex (GO:0001731);; Molecular Function: translation initiation factor activity (GO:0003743);; Cellular Component: eukaryotic translation initiation factor 3 complex (GO:0005852);; Biological Process: regulation of translational initiation (GO:0006446);; Cellular Component: eukaryotic 43S preinitiation complex (GO:0016282);; Cellular Co…	K03251|0|mus:103997123|K03251 translation initiation factor 3 subunit D | (RefSeq) eukaryotic translation initiation factor 3 subunit D-like	RNA transport (ko03013)	[J]	Translation, ribosomal structure and biogenesis	Eukaryotic translation initiation factor 3 subunit 7 (eIF-3)	Eukaryotic translation initiation factor 3 subunit D OS=Arabidopsis thaliana OX=3702 GN=TIF3D1 PE=1 SV=1	J	Translation, ribosomal structure and biogenesis	Eukaryotic translation initiation factor 3 subunit D [Dendrobium catenatum]
gene-MA16_Dca001375	MSTRG.41036.9	0	0	0	23	33	25	0	0	0	0.464778	0.678798	0.450068	2.21147e-09	4.08811	up	--	--	--	--	--	--	--	--	GTPase activating protein 1 OS=Oryza sativa subsp. japonica OX=39947 GN=GAP1 PE=1 SV=1	--	--	hypothetical protein MA16_Dca001375 [Dendrobium catenatum]
gene-MA16_Dca001382	MSTRG.41036.9	0	0	0	23	33	25	0	0	0	0.464778	0.678798	0.450068	2.21147e-09	4.08811	up	[R]	General function prediction only	Cellular Component: mitochondrion (GO:0005739);; Biological Process: embryo development ending in seed dormancy (GO:0009793);; Biological Process: endosperm development (GO:0009960);; Molecular Function: hydrolase activity, acting on ester bonds (GO:0016788);; Molecular Function: sulfur dioxygenase activity (GO:0050313);; Biological Process: oxidation-reduction process (GO:0055114);;	K17725|6.65117e-155|pop:POPTR_0005s22640g|K17725 sulfur dioxygenase [EC:1.13.11.18] | (RefSeq) POPTRDRAFT_831572; hypothetical protein	Sulfur metabolism (ko00920)	[R]	General function prediction only	Metallo-beta-lactamase superfamily	Persulfide dioxygenase ETHE1 homolog, mitochondrial OS=Arabidopsis thaliana OX=3702 GN=GLY3 PE=1 SV=3	S	Function unknown	persulfide dioxygenase ETHE1 homolog, mitochondrial [Dendrobium catenatum]
gene-MA16_Dca001390	MSTRG.41036.9	0	0	0	23	33	25	0	0	0	0.464778	0.678798	0.450068	2.21147e-09	4.08811	up	[O]	Posttranslational modification, protein turnover, chaperones	Molecular Function: nucleotide binding (GO:0000166);; Molecular Function: ion binding (GO:0043167);;	--	--	[O]	Posttranslational modification, protein turnover, chaperones	ATPase family associated with various cellular activities (AAA);; FtsH Extracellular;; AAA domain (dynein-related subfamily);; Holliday junction DNA helicase ruvB N-terminus	Probable inactive ATP-dependent zinc metalloprotease FTSHI 3, chloroplastic OS=Arabidopsis thaliana OX=3702 GN=FTSHI3 PE=1 SV=1	O	Posttranslational modification, protein turnover, chaperones	probable inactive ATP-dependent zinc metalloprotease FTSHI 3, chloroplastic [Dendrobium catenatum]
gene-MA16_Dca001378	MSTRG.41036.9	0	0	0	23	33	25	0	0	0	0.464778	0.678798	0.450068	2.21147e-09	4.08811	up	--	--	--	--	--	[R]	General function prediction only	PPR repeat family;; PPR repeat;; PPR repeat;; Pentatricopeptide repeat domain;; Pentacotripeptide-repeat region of PRORP;; Tetratricopeptide repeat	Pentatricopeptide repeat-containing protein At5g46100 OS=Arabidopsis thaliana OX=3702 GN=At5g46100 PE=2 SV=1	S	Function unknown	Pentatricopeptide repeat-containing protein [Dendrobium catenatum]
gene-MA16_Dca001386	MSTRG.41036.9	0	0	0	23	33	25	0	0	0	0.464778	0.678798	0.450068	2.21147e-09	4.08811	up	--	--	Biological Process: formation of translation preinitiation complex (GO:0001731);; Molecular Function: translation initiation factor activity (GO:0003743);; Cellular Component: eukaryotic translation initiation factor 3 complex (GO:0005852);; Biological Process: regulation of translational initiation (GO:0006446);; Cellular Component: eukaryotic 43S preinitiation complex (GO:0016282);; Cellular Co…	K03251|0|egu:105048848|K03251 translation initiation factor 3 subunit D | (RefSeq) eukaryotic translation initiation factor 3 subunit D-like	RNA transport (ko03013)	[J]	Translation, ribosomal structure and biogenesis	Eukaryotic translation initiation factor 3 subunit 7 (eIF-3)	Eukaryotic translation initiation factor 3 subunit D OS=Arabidopsis thaliana OX=3702 GN=TIF3D1 PE=1 SV=1	J	Translation, ribosomal structure and biogenesis	eukaryotic translation initiation factor 3 subunit D-like [Dendrobium catenatum]
gene-MA16_Dca001376	MSTRG.41036.9	0	0	0	23	33	25	0	0	0	0.464778	0.678798	0.450068	2.21147e-09	4.08811	up	--	--	--	K14611|1.19726e-32|pda:103721615|K14611 solute carrier family 23 (nucleobase transporter), member 1/2 | (RefSeq) nucleobase-ascorbate transporter LPE1-like	--	[F]	Nucleotide transport and metabolism	Domain of unknown function (DUF4228)	Nucleobase-ascorbate transporter 6 OS=Arabidopsis thaliana OX=3702 GN=NAT6 PE=2 SV=2	F	Nucleotide transport and metabolism	Nucleobase-ascorbate transporter 6 [Dendrobium catenatum]
gene-MA16_Dca001656	MSTRG.41596.8	10	10	12	0	1	2	0.569933	0.726659	0.812604	0	0.028922	0.133018	0.00147079	-2.19131	down	--	--	--	--	--	--	--	--	--	--	--	hypothetical protein MA16_Dca001656 [Dendrobium catenatum]
gene-MA16_Dca001654	MSTRG.41596.8	10	10	12	0	1	2	0.569933	0.726659	0.812604	0	0.028922	0.133018	0.00147079	-2.19131	down	--	--	--	K18875|7.23102e-144|egu:105050072|K18875 enhanced disease susceptibility 1 protein | (RefSeq) protein EDS1B-like	Plant-pathogen interaction (ko04626)	--	--	Lipase (class 3)	Protein EDS1 OS=Arabidopsis thaliana OX=3702 GN=EDS1 PE=1 SV=1	S	Function unknown	hypothetical protein MA16_Dca001654 [Dendrobium catenatum]
gene-MA16_Dca001657	MSTRG.41596.8	10	10	12	0	1	2	0.569933	0.726659	0.812604	0	0.028922	0.133018	0.00147079	-2.19131	down	[S]	Function unknown	Molecular Function: ion binding (GO:0043167);;	K15711|0|pda:103713263|K15711 SWI/SNF-related matrix-associated actin-dependent regulator of chromatin subfamily A3 [EC:3.6.4.- 2.3.2.27] | (RefSeq) putative SWI/SNF-related matrix-associated actin-dependent regulator of chromatin subfamily A member 3-like 1	--	[KL]	Transcription;; Replication, recombination and repair	SNF2 family N-terminal domain;; HIRAN domain	Putative SWI/SNF-related matrix-associated actin-dependent regulator of chromatin subfamily A member 3-like 1 OS=Arabidopsis thaliana OX=3702 GN=At5g05130 PE=2 SV=1	L	Replication, recombination and repair	Putative SWI/SNF-related matrix-associated actin-dependent regulator of chromatin subfamily A member 3-like 1 [Dendrobium catenatum]
gene-MA16_Dca015597	MSTRG.43044.7	3	6	5	0	0	0	0.139353	0.355141	0.295015	0	0	0	0.00870417	-1.91665	down	--	--	--	--	--	--	--	--	U-box domain-containing protein 20 OS=Arabidopsis thaliana OX=3702 GN=PUB20 PE=2 SV=1	O	Posttranslational modification, protein turnover, chaperones	U-box domain-containing protein 20-like [Dendrobium catenatum]
gene-MA16_Dca015596	MSTRG.43044.7	3	6	5	0	0	0	0.139353	0.355141	0.295015	0	0	0	0.00870417	-1.91665	down	--	--	Molecular Function: DNA binding (GO:0003677);; Cellular Component: nucleus (GO:0005634);; Biological Process: double-strand break repair (GO:0006302);; Biological Process: DNA recombination (GO:0006310);;	K10886|6.75506e-124|egu:105053440|K10886 DNA-repair protein XRCC4 | (RefSeq) DNA repair protein XRCC4	Non-homologous end-joining (ko03450)	--	--	DNA double-strand break repair and V(D)J recombination protein XRCC4	DNA repair protein XRCC4 OS=Arabidopsis thaliana OX=3702 GN=XRCC4 PE=1 SV=2	L	Replication, recombination and repair	DNA repair protein XRCC4-like [Dendrobium catenatum]
gene-MA16_Dca015590	MSTRG.43044.7	3	6	5	0	0	0	0.139353	0.355141	0.295015	0	0	0	0.00870417	-1.91665	down	--	--	--	--	--	[R]	General function prediction only	PPR repeat;; PPR repeat family;; PPR repeat;; DYW family of nucleic acid deaminases;; Pentatricopeptide repeat domain;; Pentacotripeptide-repeat region of PRORP;; Tetratricopeptide repeat;; Tetratricopeptide repeat	Pentatricopeptide repeat-containing protein At1g08070, chloroplastic OS=Arabidopsis thaliana OX=3702 GN=PCMP-H12 PE=2 SV=1	S	Function unknown	pentatricopeptide repeat-containing protein At5g66520-like [Dendrobium catenatum]
gene-MA16_Dca015591	MSTRG.43044.7	3	6	5	0	0	0	0.139353	0.355141	0.295015	0	0	0	0.00870417	-1.91665	down	--	--	--	K11699|0|egu:105045403|K11699 RNA-dependent RNA polymerase [EC:2.7.7.48] | (RefSeq) probable RNA-dependent RNA polymerase SHL2	--	[A]	RNA processing and modification	RNA dependent RNA polymerase	Probable RNA-dependent RNA polymerase SHL2 OS=Oryza sativa subsp. japonica OX=39947 GN=SHL2 PE=2 SV=1	K	Transcription	probable RNA-dependent RNA polymerase SHL2 [Dendrobium catenatum]
gene-MA16_Dca015594	MSTRG.43044.7	3	6	5	0	0	0	0.139353	0.355141	0.295015	0	0	0	0.00870417	-1.91665	down	--	--	Cellular Component: 1,3-beta-D-glucan synthase complex (GO:0000148);; Molecular Function: 1,3-beta-D-glucan synthase activity (GO:0003843);; Biological Process: (1->3)-beta-D-glucan biosynthetic process (GO:0006075);; Cellular Component: integral component of membrane (GO:0016021);;	K11000|1.54858e-129|dosa:Os06t0182300-01|K11000 callose synthase [EC:2.4.1.-] | (RAP-DB) Os06g0182300; Similar to CalS5-like protein (Fragment).	--	[M]	Cell wall/membrane/envelope biogenesis	1,3-beta-glucan synthase component	Callose synthase 5 OS=Arabidopsis thaliana OX=3702 GN=CALS5 PE=1 SV=1	S	Function unknown	Callose synthase 5 [Dendrobium catenatum]
gene-MA16_Dca015592	MSTRG.43044.7	3	6	5	0	0	0	0.139353	0.355141	0.295015	0	0	0	0.00870417	-1.91665	down	--	--	--	K10523|0|pda:103722809|K10523 speckle-type POZ protein | (RefSeq) BTB/POZ and MATH domain-containing protein 4	--	[DR]	Cell cycle control, cell division, chromosome partitioning;; General function prediction only	BTB/POZ domain;; MATH domain	BTB/POZ and MATH domain-containing protein 4 OS=Arabidopsis thaliana OX=3702 GN=BPM4 PE=1 SV=1	S	Function unknown	BTB/POZ and MATH domain-containing protein 4-like isoform X1 [Dendrobium catenatum]
gene-MA16_Dca015598	MSTRG.43044.7	3	6	5	0	0	0	0.139353	0.355141	0.295015	0	0	0	0.00870417	-1.91665	down	--	--	--	--	--	[L]	Replication, recombination and repair	DDE superfamily endonuclease	--	S	Function unknown	hypothetical protein MA16_Dca015598 [Dendrobium catenatum]
gene-MA16_Dca015595	MSTRG.43044.7	3	6	5	0	0	0	0.139353	0.355141	0.295015	0	0	0	0.00870417	-1.91665	down	--	--	--	--	--	--	--	--	--	--	--	hypothetical protein MA16_Dca015595 [Dendrobium catenatum]
gene-MA16_Dca015593	MSTRG.43044.7	3	6	5	0	0	0	0.139353	0.355141	0.295015	0	0	0	0.00870417	-1.91665	down	[C]	Energy production and conversion	Molecular Function: glutathione-disulfide reductase activity (GO:0004362);; Molecular Function: copper ion binding (GO:0005507);; Molecular Function: ATP binding (GO:0005524);; Cellular Component: mitochondrion (GO:0005739);; Biological Process: glutathione metabolic process (GO:0006749);; Cellular Component: chloroplast stroma (GO:0009570);; Biological Process: cell redox homeostasis (GO:0045454…	K00383|0|pda:103711614|K00383 glutathione reductase (NADPH) [EC:1.8.1.7] | (RefSeq) glutathione reductase, chloroplastic	Glutathione metabolism (ko00480)	[Q]	Secondary metabolites biosynthesis, transport and catabolism	Pyridine nucleotide-disulphide oxidoreductase;; Pyridine nucleotide-disulphide oxidoreductase, dimerisation domain;; Pyridine nucleotide-disulphide oxidoreductase;; Pyridine nucleotide-disulphide oxidoreductase	Glutathione reductase, chloroplastic (Fragment) OS=Nicotiana tabacum OX=4097 GN=GOR PE=1 SV=1	C	Energy production and conversion	Glutathione reductase, chloroplastic [Dendrobium catenatum]
gene-MA16_Dca016093	MSTRG.43283.1	129	54	120	35	33	63	0.683874	0.371048	0.75719	0.243048	0.229565	0.384018	0.00623525	-1.05971	down	--	--	--	--	--	--	--	Thaumatin family	Thaumatin-like protein OS=Oryza sativa subsp. japonica OX=39947 GN=Os11g0706600 PE=2 SV=1	S	Function unknown	thaumatin-like protein [Dendrobium catenatum]
gene-MA16_Dca016094	MSTRG.43283.1	129	54	120	35	33	63	0.683874	0.371048	0.75719	0.243048	0.229565	0.384018	0.00623525	-1.05971	down	--	--	Biological Process: cutin biosynthetic process (GO:0010143);; Cellular Component: integral component of membrane (GO:0016021);; Biological Process: dephosphorylation (GO:0016311);; Molecular Function: phosphatase activity (GO:0016791);; Molecular Function: glycerol-3-phosphate 2-O-acyltransferase activity (GO:0090447);;	K13508|0|pda:103697924|K13508 glycerol-3-phosphate acyltransferase [EC:2.3.1.15] | (RefSeq) glycerol-3-phosphate acyltransferase 5-like	Glycerolipid metabolism (ko00561);; Glycerophospholipid metabolism (ko00564)	--	--	Acyltransferase	Glycerol-3-phosphate acyltransferase 5 OS=Arabidopsis thaliana OX=3702 GN=GPAT5 PE=1 SV=1	I	Lipid transport and metabolism	glycerol-3-phosphate acyltransferase 5 isoform X1 [Dendrobium catenatum]
gene-MA16_Dca016093	MSTRG.43297.1	11	6	6	0	1	0	0.253821	0.167668	0.151661	0	0.0324	0	0.00293572	-2.15589	down	--	--	--	--	--	--	--	Thaumatin family	Thaumatin-like protein OS=Oryza sativa subsp. japonica OX=39947 GN=Os11g0706600 PE=2 SV=1	S	Function unknown	thaumatin-like protein [Dendrobium catenatum]
gene-MA16_Dca016096	MSTRG.43297.1	11	6	6	0	1	0	0.253821	0.167668	0.151661	0	0.0324	0	0.00293572	-2.15589	down	[R]	General function prediction only	Cellular Component: plastid (GO:0009536);; Molecular Function: anaphase-promoting complex binding (GO:0010997);; Biological Process: regulation of catalytic activity (GO:0050790);; Molecular Function: ubiquitin-protein transferase activator activity (GO:0097027);;	K03364|0|egu:105045640|K03364 cell division cycle 20-like protein 1, cofactor of APC complex | (RefSeq) protein FIZZY-RELATED 3	Ubiquitin mediated proteolysis (ko04120)	[DO]	Cell cycle control, cell division, chromosome partitioning;; Posttranslational modification, protein turnover, chaperones	WD domain, G-beta repeat;; Anaphase-promoting complex subunit 4 WD40 domain;; Eukaryotic translation initiation factor eIF2A	Protein FIZZY-RELATED 3 OS=Arabidopsis thaliana OX=3702 GN=FZR3 PE=1 SV=1	S	Function unknown	protein FIZZY-RELATED 3 [Dendrobium catenatum]
gene-MA16_Dca016094	MSTRG.43297.1	11	6	6	0	1	0	0.253821	0.167668	0.151661	0	0.0324	0	0.00293572	-2.15589	down	--	--	Biological Process: cutin biosynthetic process (GO:0010143);; Cellular Component: integral component of membrane (GO:0016021);; Biological Process: dephosphorylation (GO:0016311);; Molecular Function: phosphatase activity (GO:0016791);; Molecular Function: glycerol-3-phosphate 2-O-acyltransferase activity (GO:0090447);;	K13508|0|pda:103697924|K13508 glycerol-3-phosphate acyltransferase [EC:2.3.1.15] | (RefSeq) glycerol-3-phosphate acyltransferase 5-like	Glycerolipid metabolism (ko00561);; Glycerophospholipid metabolism (ko00564)	--	--	Acyltransferase	Glycerol-3-phosphate acyltransferase 5 OS=Arabidopsis thaliana OX=3702 GN=GPAT5 PE=1 SV=1	I	Lipid transport and metabolism	glycerol-3-phosphate acyltransferase 5 isoform X1 [Dendrobium catenatum]
gene-MA16_Dca016095	MSTRG.43297.1	11	6	6	0	1	0	0.253821	0.167668	0.151661	0	0.0324	0	0.00293572	-2.15589	down	[M]	Cell wall/membrane/envelope biogenesis	--	K08998|5.2845e-44|gra:105765156|K08998 uncharacterized protein | (RefSeq) UPF0161 protein At3g09310	--	--	--	Haemolytic domain	UPF0161 protein At3g09310 OS=Arabidopsis thaliana OX=3702 GN=At3g09310 PE=2 SV=2	S	Function unknown	UPF0161 protein At3g09310 [Dendrobium catenatum]
gene-MA16_Dca016097	MSTRG.43297.1	11	6	6	0	1	0	0.253821	0.167668	0.151661	0	0.0324	0	0.00293572	-2.15589	down	--	--	--	--	--	--	--	XH domain;; XS domain;; XS zinc finger domain	Protein INVOLVED IN DE NOVO 2 OS=Arabidopsis thaliana OX=3702 GN=IDN2 PE=1 SV=1	S	Function unknown	factor of DNA methylation 5-like [Dendrobium catenatum]
gene-MA16_Dca022046	MSTRG.43750.1	3	6	5	0	0	0	0.076531	0.207418	0.143073	0	0	0	0.00870417	-1.91665	down	--	--	--	--	--	--	--	--	--	S	Function unknown	hypothetical protein MA16_Dca022046 [Dendrobium catenatum]
gene-MA16_Dca022044	MSTRG.43750.1	3	6	5	0	0	0	0.076531	0.207418	0.143073	0	0	0	0.00870417	-1.91665	down	--	--	Cellular Component: integral component of membrane (GO:0016021);;	--	--	--	--	--	ATP synthase 6 kDa subunit, mitochondrial (Fragment) OS=Solanum tuberosum OX=4113 PE=1 SV=1	S	Function unknown	uncharacterized protein LOC110099208 [Dendrobium catenatum]
gene-MA16_Dca022103	MSTRG.43934.1	2848	1897	1751	4230	3387	4376	92.6383	80.7939	68.2053	182.271	145.661	164.374	0.00319926	0.913886	up	--	--	--	--	--	--	--	--	--	S	Function unknown	uncharacterized protein LOC110114433 [Dendrobium catenatum]
gene-MA16_Dca022104	MSTRG.43934.1	2848	1897	1751	4230	3387	4376	92.6383	80.7939	68.2053	182.271	145.661	164.374	0.00319926	0.913886	up	--	--	Biological Process: response to light stimulus (GO:0009416);; Cellular Component: photosystem I (GO:0009522);; Cellular Component: chloroplast thylakoid membrane (GO:0009535);; Biological Process: photosynthesis, light harvesting in photosystem I (GO:0009768);; Cellular Component: chloroplast envelope (GO:0009941);; Cellular Component: plastoglobule (GO:0010287);; Cellular Component: integral com…	K08912|1.45555e-165|nnu:104590449|K08912 light-harvesting complex II chlorophyll a/b binding protein 1 | (RefSeq) chlorophyll a-b binding protein of LHCII type 1-like	Photosynthesis - antenna proteins (ko00196)	--	--	Chlorophyll A-B binding protein	Chlorophyll a-b binding protein 40, chloroplastic OS=Nicotiana tabacum OX=4097 GN=CAB40 PE=2 SV=1	J	Translation, ribosomal structure and biogenesis	chlorophyll a-b binding protein of LHCII type 1-like [Dendrobium catenatum]
gene-MA16_Dca022102	MSTRG.43934.1	2848	1897	1751	4230	3387	4376	92.6383	80.7939	68.2053	182.271	145.661	164.374	0.00319926	0.913886	up	--	--	--	K02605|1.08625e-137|pda:103716087|K02605 origin recognition complex subunit 3 | (RefSeq) origin of replication complex subunit 3	--	[L]	Replication, recombination and repair	Origin recognition complex (ORC) subunit 3 N-terminus	Origin of replication complex subunit 3 OS=Oryza sativa subsp. japonica OX=39947 GN=ORC3 PE=2 SV=1	L	Replication, recombination and repair	hypothetical protein MA16_Dca022102 [Dendrobium catenatum]
gene-MA16_Dca022100	MSTRG.43934.1	2848	1897	1751	4230	3387	4376	92.6383	80.7939	68.2053	182.271	145.661	164.374	0.00319926	0.913886	up	--	--	Cellular Component: photosystem I (GO:0009522);; Cellular Component: chloroplast thylakoid membrane (GO:0009535);; Biological Process: photosynthesis, light harvesting (GO:0009765);; Cellular Component: integral component of membrane (GO:0016021);; Molecular Function: chlorophyll binding (GO:0016168);; Biological Process: protein-chromophore linkage (GO:0018298);; Molecular Function: metal ion bi…	K08912|1.18907e-167|mus:103975954|K08912 light-harvesting complex II chlorophyll a/b binding protein 1 | (RefSeq) chlorophyll a-b binding protein of LHCII type 1-like	Photosynthesis - antenna proteins (ko00196)	--	--	Chlorophyll A-B binding protein	Chlorophyll a-b binding protein 3C, chloroplastic OS=Solanum lycopersicum OX=4081 GN=CAB3C PE=3 SV=1	J	Translation, ribosomal structure and biogenesis	chlorophyll a-b binding protein of LHCII type 1-like [Dendrobium catenatum]
gene-MA16_Dca022099	MSTRG.43934.1	2848	1897	1751	4230	3387	4376	92.6383	80.7939	68.2053	182.271	145.661	164.374	0.00319926	0.913886	up	--	--	--	--	--	[R]	General function prediction only	Reverse transcriptase (RNA-dependent DNA polymerase)	--	S	Function unknown	integrator complex subunit 11 [Dendrobium catenatum]
gene-MA16_Dca018976	MSTRG.46100.6	74	54	77	114	105	137	1.11348	1.0618	1.3828	2.28367	2.09353	2.38202	0.00864559	0.810272	up	[X]	Mobilome: prophages, transposons	--	--	--	[R]	General function prediction only	gag-polypeptide of LTR copia-type;; GAG-pre-integrase domain	Retrovirus-related Pol polyprotein from transposon RE2 OS=Arabidopsis thaliana OX=3702 GN=RE2 PE=4 SV=1	L	Replication, recombination and repair	Retrovirus-related Pol polyprotein from transposon TNT 1-94 [Dendrobium catenatum]
gene-MA16_Dca018984	MSTRG.46100.6	74	54	77	114	105	137	1.11348	1.0618	1.3828	2.28367	2.09353	2.38202	0.00864559	0.810272	up	[J]	Translation, ribosomal structure and biogenesis	Molecular Function: structural constituent of ribosome (GO:0003735);; Cellular Component: ribosome (GO:0005840);; Biological Process: translation (GO:0006412);; Molecular Function: small ribosomal subunit rRNA binding (GO:0070181);;	--	--	--	--	Ribosomal protein S6	--	J	Translation, ribosomal structure and biogenesis	hypothetical protein MA16_Dca018984 [Dendrobium catenatum]
gene-MA16_Dca018980	MSTRG.46100.6	74	54	77	114	105	137	1.11348	1.0618	1.3828	2.28367	2.09353	2.38202	0.00864559	0.810272	up	--	--	--	--	--	--	--	--	--	S	Function unknown	hypothetical protein MA16_Dca018980 [Dendrobium catenatum]
gene-MA16_Dca018985	MSTRG.46100.6	74	54	77	114	105	137	1.11348	1.0618	1.3828	2.28367	2.09353	2.38202	0.00864559	0.810272	up	[L]	Replication, recombination and repair	Molecular Function: DNA binding (GO:0003677);; Cellular Component: nucleus (GO:0005634);; Biological Process: leading strand elongation (GO:0006272);; Biological Process: regulation of DNA replication (GO:0006275);; Biological Process: mismatch repair (GO:0006298);; Biological Process: translesion synthesis (GO:0019985);; Molecular Function: DNA polymerase processivity factor activity (GO:0030337…	K04802|4.80899e-174|cmo:103502047|K04802 proliferating cell nuclear antigen | (RefSeq) proliferating cell nuclear antigen	DNA replication (ko03030);; Base excision repair (ko03410);; Nucleotide excision repair (ko03420);; Mismatch repair (ko03430)	[L]	Replication, recombination and repair	Proliferating cell nuclear antigen, C-terminal domain;; Proliferating cell nuclear antigen, N-terminal domain;; Rad9;; Repair protein Rad1/Rec1/Rad17	Proliferating cell nuclear antigen OS=Nicotiana tabacum OX=4097 GN=PCNA PE=2 SV=1	L	Replication, recombination and repair	Proliferating cell nuclear antigen [Dendrobium catenatum]
gene-MA16_Dca018982	MSTRG.46100.6	74	54	77	114	105	137	1.11348	1.0618	1.3828	2.28367	2.09353	2.38202	0.00864559	0.810272	up	[H]	Coenzyme transport and metabolism	Molecular Function: dimethylallyltranstransferase activity (GO:0004161);; Molecular Function: farnesyltranstransferase activity (GO:0004311);; Molecular Function: geranyltranstransferase activity (GO:0004337);; Cellular Component: chloroplast (GO:0009507);; Biological Process: carotenoid biosynthetic process (GO:0016117);; Molecular Function: 2-alkenal reductase [NAD(P)] activity (GO:0032440);; B…	K13789|6.3112e-102|thj:104804225|K13789 geranylgeranyl diphosphate synthase, type II [EC:2.5.1.1 2.5.1.10 2.5.1.29] | (RefSeq) geranylgeranyl pyrophosphate synthase 7, chloroplastic-like	Terpenoid backbone biosynthesis (ko00900)	[H]	Coenzyme transport and metabolism	Polyprenyl synthetase	Geranylgeranyl pyrophosphate synthase, chloroplastic OS=Hevea brasiliensis OX=3981 GN=GGPS PE=1 SV=1	H	Coenzyme transport and metabolism	geranylgeranyl pyrophosphate synthase 7, chloroplastic-like [Dendrobium catenatum]
gene-MA16_Dca018978	MSTRG.46100.6	74	54	77	114	105	137	1.11348	1.0618	1.3828	2.28367	2.09353	2.38202	0.00864559	0.810272	up	[R]	General function prediction only	Molecular Function: GTP binding (GO:0005525);; Cellular Component: intracellular (GO:0005622);; Biological Process: small GTPase mediated signal transduction (GO:0007264);;	K07955|1.98352e-123|sind:105177826|K07955 ADP-ribosylation factor-like protein 8 | (RefSeq) ADP-ribosylation factor-like protein 8B	--	[R]	General function prediction only	ADP-ribosylation factor family;; Ras family;; Ras of Complex, Roc, domain of DAPkinase;; Gtr1/RagA G protein conserved region;; Signal recognition particle receptor beta subunit;; 50S ribosome-binding GTPase	ADP-ribosylation factor-like protein 8b OS=Arabidopsis thaliana OX=3702 GN=ARL8B PE=2 SV=1	S	Function unknown	ADP-ribosylation factor-like protein 8b [Dendrobium catenatum]
gene-MA16_Dca018979	MSTRG.46100.6	74	54	77	114	105	137	1.11348	1.0618	1.3828	2.28367	2.09353	2.38202	0.00864559	0.810272	up	[G]	Carbohydrate transport and metabolism	--	--	--	--	--	Glycosyl hydrolases family 43	--	G	Carbohydrate transport and metabolism	uncharacterized protein LOC110105902 isoform X1 [Dendrobium catenatum]
gene-MA16_Dca018983	MSTRG.46100.6	74	54	77	114	105	137	1.11348	1.0618	1.3828	2.28367	2.09353	2.38202	0.00864559	0.810272	up	--	--	--	--	--	[TO]	Signal transduction mechanisms;; Posttranslational modification, protein turnover, chaperones	OTU-like cysteine protease	OTU domain-containing protein At3g57810 OS=Arabidopsis thaliana OX=3702 GN=At3g57810 PE=2 SV=1	O	Posttranslational modification, protein turnover, chaperones	OTU domain-containing protein [Dendrobium catenatum]
gene-MA16_Dca018981	MSTRG.46100.6	74	54	77	114	105	137	1.11348	1.0618	1.3828	2.28367	2.09353	2.38202	0.00864559	0.810272	up	--	--	--	--	--	--	--	Sin3 binding region of histone deacetylase complex subunit SAP30	--	S	Function unknown	uncharacterized protein LOC110105880 [Dendrobium catenatum]
gene-MA16_Dca018977	MSTRG.46100.6	74	54	77	114	105	137	1.11348	1.0618	1.3828	2.28367	2.09353	2.38202	0.00864559	0.810272	up	[J]	Translation, ribosomal structure and biogenesis	Molecular Function: structural constituent of ribosome (GO:0003735);; Biological Process: translation (GO:0006412);; Cellular Component: cytosolic small ribosomal subunit (GO:0022627);;	K02984|9.49379e-141|egu:105060679|K02984 small subunit ribosomal protein S3Ae | (RefSeq) RPS3; 40S ribosomal protein S3a	Ribosome (ko03010)	[J]	Translation, ribosomal structure and biogenesis	Ribosomal S3Ae family	40S ribosomal protein S3a OS=Cicer arietinum OX=3827 PE=2 SV=1	J	Translation, ribosomal structure and biogenesis	40S ribosomal protein S3a [Dendrobium catenatum]
gene-MA16_Dca026692	MSTRG.46869.1	10	7	3	0	0	0	0.33835	0.300105	0.110566	0	0	0	0.00258719	-2.21046	down	[X]	Mobilome: prophages, transposons	--	--	--	[R]	General function prediction only	Reverse transcriptase (RNA-dependent DNA polymerase);; Integrase core domain	Retrovirus-related Pol polyprotein from transposon TNT 1-94 OS=Nicotiana tabacum OX=4097 PE=2 SV=1	L	Replication, recombination and repair	Retrovirus-related Pol polyprotein from transposon TNT 1-94 [Dendrobium catenatum]
gene-MA16_Dca026694	MSTRG.46869.1	10	7	3	0	0	0	0.33835	0.300105	0.110566	0	0	0	0.00258719	-2.21046	down	--	--	--	--	--	--	--	Core-2/I-Branching enzyme	--	S	Function unknown	hypothetical protein MA16_Dca026694 [Dendrobium catenatum]
gene-MA16_Dca026697	MSTRG.46869.1	10	7	3	0	0	0	0.33835	0.300105	0.110566	0	0	0	0.00258719	-2.21046	down	--	--	--	--	--	--	--	Protein of unknown function (DUF1639)	--	--	--	hypothetical protein MA16_Dca026697 [Dendrobium catenatum]
gene-MA16_Dca026696	MSTRG.46869.1	10	7	3	0	0	0	0.33835	0.300105	0.110566	0	0	0	0.00258719	-2.21046	down	--	--	--	--	--	--	--	--	--	--	--	hypothetical protein MA16_Dca026696 [Dendrobium catenatum]
gene-MA16_Dca026690	MSTRG.46869.1	10	7	3	0	0	0	0.33835	0.300105	0.110566	0	0	0	0.00258719	-2.21046	down	--	--	Biological Process: cutin biosynthetic process (GO:0010143);; Cellular Component: membrane (GO:0016020);; Biological Process: dephosphorylation (GO:0016311);; Molecular Function: phosphatase activity (GO:0016791);; Molecular Function: glycerol-3-phosphate 2-O-acyltransferase activity (GO:0090447);;	K13508|5.55683e-170|egu:105057319|K13508 glycerol-3-phosphate acyltransferase [EC:2.3.1.15] | (RefSeq) probable glycerol-3-phosphate acyltransferase 3	Glycerolipid metabolism (ko00561);; Glycerophospholipid metabolism (ko00564)	--	--	Acyltransferase	Probable glycerol-3-phosphate acyltransferase 3 OS=Arabidopsis thaliana OX=3702 GN=GPAT3 PE=2 SV=1	I	Lipid transport and metabolism	probable glycerol-3-phosphate acyltransferase 3 [Dendrobium catenatum]
gene-MA16_Dca026691	MSTRG.46869.1	10	7	3	0	0	0	0.33835	0.300105	0.110566	0	0	0	0.00258719	-2.21046	down	--	--	--	--	--	[R]	General function prediction only	PPR repeat family;; PPR repeat;; PPR repeat;; Pentatricopeptide repeat domain;; Pentacotripeptide-repeat region of PRORP	Pentatricopeptide repeat-containing protein At4g02750 OS=Arabidopsis thaliana OX=3702 GN=PCMP-H24 PE=3 SV=1	S	Function unknown	pentatricopeptide repeat-containing protein At4g21065-like [Dendrobium catenatum]
gene-MA16_Dca026693	MSTRG.46869.1	10	7	3	0	0	0	0.33835	0.300105	0.110566	0	0	0	0.00258719	-2.21046	down	--	--	--	--	--	[R]	General function prediction only	gag-polypeptide of LTR copia-type	Retrovirus-related Pol polyprotein from transposon RE1 OS=Arabidopsis thaliana OX=3702 GN=RE1 PE=2 SV=1	S	Function unknown	Retrovirus-related Pol polyprotein from transposon TNT 1-94 [Dendrobium catenatum]
gene-MA16_Dca026689	MSTRG.46869.1	10	7	3	0	0	0	0.33835	0.300105	0.110566	0	0	0	0.00258719	-2.21046	down	--	--	Molecular Function: translation initiation factor activity (GO:0003743);; Cellular Component: cytoplasm (GO:0005737);; Biological Process: translational initiation (GO:0006413);;	K03259|3.84399e-79|egu:105033449|K03259 translation initiation factor 4E | (RefSeq) eukaryotic translation initiation factor 4E-1-like	RNA transport (ko03013)	[J]	Translation, ribosomal structure and biogenesis	Eukaryotic initiation factor 4E	Eukaryotic translation initiation factor 4E-1 OS=Zea mays OX=4577 PE=2 SV=1	J	Translation, ribosomal structure and biogenesis	Eukaryotic translation initiation factor 4E-1 [Dendrobium catenatum]
gene-MA16_Dca026695	MSTRG.46869.1	10	7	3	0	0	0	0.33835	0.300105	0.110566	0	0	0	0.00258719	-2.21046	down	--	--	Molecular Function: nucleotide binding (GO:0000166);; Cellular Component: kinesin complex (GO:0005871);; Biological Process: microtubule-based movement (GO:0007018);; Molecular Function: ATP-dependent microtubule motor activity, plus-end-directed (GO:0008574);;	K10398|5.24931e-50|egu:105057024|K10398 kinesin family member 11 | (RefSeq) kinesin-like protein KIN-5A	--	[Z]	Cytoskeleton	Kinesin motor domain;; Microtubule binding	Kinesin-like protein KIN-5A OS=Oryza sativa subsp. japonica OX=39947 GN=KIN5A PE=2 SV=1	Z	Cytoskeleton	125 kDa kinesin-related protein [Dendrobium catenatum]
gene-MA16_Dca008080	MSTRG.47466.1	3	5	11	0	0	0	0.108666	0.259697	0.51978	0	0	0	0.00421685	-2.09681	down	[G]	Carbohydrate transport and metabolism	Cellular Component: integral component of membrane (GO:0016021);;	--	--	--	--	Protein of unknown function (DUF707)	--	S	Function unknown	uncharacterized protein LOC110092736 [Dendrobium catenatum]
gene-MA16_Dca008567	MSTRG.49353.1	2	1	3	7	18	11	0.034208	0.004193	0.059589	0.19011	0.551511	0.285571	0.00504925	1.86008	up	--	--	--	K17964|0|pda:103703805|K17964 leucine-rich PPR motif-containing protein, mitochondrial | (RefSeq) putative pentatricopeptide repeat-containing protein At1g31840	--	[R]	General function prediction only	PPR repeat family;; PPR repeat;; PPR repeat;; Pentatricopeptide repeat domain;; Pentacotripeptide-repeat region of PRORP;; Rab-GTPase-TBC domain;; Tetratricopeptide repeat	Putative pentatricopeptide repeat-containing protein At1g31840 OS=Arabidopsis thaliana OX=3702 GN=At1g31840 PE=3 SV=2	S	Function unknown	Putative pentatricopeptide repeat-containing protein [Dendrobium catenatum]
gene-MA16_Dca008569	MSTRG.49353.1	2	1	3	7	18	11	0.034208	0.004193	0.059589	0.19011	0.551511	0.285571	0.00504925	1.86008	up	--	--	--	--	--	--	--	Protein of unknown function (DUF1336);; START domain	Protein ENHANCED DISEASE RESISTANCE 2 OS=Arabidopsis thaliana OX=3702 GN=EDR2 PE=2 SV=1	S	Function unknown	protein ENHANCED DISEASE RESISTANCE 2-like isoform X3 [Dendrobium catenatum]
gene-MA16_Dca008571	MSTRG.49353.1	2	1	3	7	18	11	0.034208	0.004193	0.059589	0.19011	0.551511	0.285571	0.00504925	1.86008	up	--	--	--	K19613|1.31115e-53|mus:103979542|K19613 leucine-rich repeat protein SHOC2 | (RefSeq) putative disease resistance protein RGA1	--	[T]	Signal transduction mechanisms	--	Putative disease resistance RPP13-like protein 1 OS=Arabidopsis thaliana OX=3702 GN=RPPL1 PE=3 SV=1	S	Function unknown	Putative disease resistance protein RGA4 [Dendrobium catenatum]
gene-MA16_Dca008570	MSTRG.49353.1	2	1	3	7	18	11	0.034208	0.004193	0.059589	0.19011	0.551511	0.285571	0.00504925	1.86008	up	--	--	--	--	--	--	--	--	--	--	--	hypothetical protein MA16_Dca008570 [Dendrobium catenatum]
gene-MA16_Dca008296	MSTRG.50773.1	0	0	0	2	4	15	0	0	0	0.040441	0.153667	0.491651	0.00544061	2.03313	up	--	--	--	--	--	--	--	ZF-HD protein dimerisation region	Zinc-finger homeodomain protein 3 OS=Arabidopsis thaliana OX=3702 GN=ZHD3 PE=1 SV=1	S	Function unknown	zinc-finger homeodomain protein 3-like [Dendrobium catenatum]
gene-MA16_Dca008298	MSTRG.50773.1	0	0	0	2	4	15	0	0	0	0.040441	0.153667	0.491651	0.00544061	2.03313	up	[R]	General function prediction only	Molecular Function: protein kinase activity (GO:0004672);; Molecular Function: ATP binding (GO:0005524);; Cellular Component: nucleus (GO:0005634);; Biological Process: protein phosphorylation (GO:0006468);; Cellular Component: chloroplast (GO:0009507);;	K06995|3.05794e-37|eus:EUTSA_v10029059mg|K06995 uncharacterized protein | (RefSeq) hypothetical protein	--	--	--	Protein of unknown function (DUF861);; Ethanolamine utilisation protein EutQ	--	S	Function unknown	hypothetical protein MA16_Dca008298 [Dendrobium catenatum]
gene-MA16_Dca008300	MSTRG.50773.1	0	0	0	2	4	15	0	0	0	0.040441	0.153667	0.491651	0.00544061	2.03313	up	--	--	--	--	--	--	--	--	--	--	--	hypothetical protein MA16_Dca008300 [Dendrobium catenatum]
gene-MA16_Dca008297	MSTRG.50773.1	0	0	0	2	4	15	0	0	0	0.040441	0.153667	0.491651	0.00544061	2.03313	up	[J]	Translation, ribosomal structure and biogenesis	Molecular Function: RNA binding (GO:0003723);; Molecular Function: structural constituent of ribosome (GO:0003735);; Biological Process: translation (GO:0006412);; Cellular Component: cytosolic small ribosomal subunit (GO:0022627);;	K02969|5.17668e-77|nnu:104602247|K02969 small subunit ribosomal protein S20e | (RefSeq) 40S ribosomal protein S20-2	Ribosome (ko03010)	[J]	Translation, ribosomal structure and biogenesis	Ribosomal protein S10p/S20e	40S ribosomal protein S20-2 OS=Arabidopsis thaliana OX=3702 GN=RPS20B PE=2 SV=1	J	Translation, ribosomal structure and biogenesis	40S ribosomal protein S20-2-like [Dendrobium catenatum]
gene-MA16_Dca008294	MSTRG.50773.1	0	0	0	2	4	15	0	0	0	0.040441	0.153667	0.491651	0.00544061	2.03313	up	--	--	--	--	--	[R]	General function prediction only	Reverse transcriptase (RNA-dependent DNA polymerase);; zinc-binding in reverse transcriptase	Putative ribonuclease H protein At1g65750 OS=Arabidopsis thaliana OX=3702 GN=At1g65750 PE=3 SV=1	L	Replication, recombination and repair	Putative ribonuclease H protein [Dendrobium catenatum]
gene-MA16_Dca008299	MSTRG.50773.1	0	0	0	2	4	15	0	0	0	0.040441	0.153667	0.491651	0.00544061	2.03313	up	--	--	--	--	--	--	--	Protein of unknown function (DUF 659)	--	S	Function unknown	hypothetical protein MA16_Dca008299 [Dendrobium catenatum]
gene-MA16_Dca008305	MSTRG.50826.2	5	2	1	32	7	12	0.106574	0.051523	0.005689	0.943142	0.209143	0.306915	0.00686764	1.86941	up	--	--	Molecular Function: adenosylmethionine decarboxylase activity (GO:0004014);; Biological Process: S-adenosylmethioninamine biosynthetic process (GO:0006557);; Biological Process: spermine biosynthetic process (GO:0006597);; Biological Process: spermidine biosynthetic process (GO:0008295);;	K01611|0|mus:103985356|K01611 S-adenosylmethionine decarboxylase [EC:4.1.1.50] | (RefSeq) S-adenosylmethionine decarboxylase proenzyme-like	Cysteine and methionine metabolism (ko00270);; Arginine and proline metabolism (ko00330)	[T]	Signal transduction mechanisms	Adenosylmethionine decarboxylase	S-adenosylmethionine decarboxylase proenzyme OS=Zea mays OX=4577 GN=SAMDC PE=2 SV=1	E	Amino acid transport and metabolism	S-adenosylmethionine decarboxylase proenzyme-like [Dendrobium catenatum]
gene-MA16_Dca008308	MSTRG.50826.2	5	2	1	32	7	12	0.106574	0.051523	0.005689	0.943142	0.209143	0.306915	0.00686764	1.86941	up	--	--	--	--	--	--	--	--	--	--	--	hypothetical protein MA16_Dca008308 [Dendrobium catenatum]
gene-MA16_Dca008307	MSTRG.50826.2	5	2	1	32	7	12	0.106574	0.051523	0.005689	0.943142	0.209143	0.306915	0.00686764	1.86941	up	[M]	Cell wall/membrane/envelope biogenesis	Biological Process: glycolipid biosynthetic process (GO:0009247);; Molecular Function: transferase activity, transferring hexosyl groups (GO:0016758);;	K03715|9.41311e-37|egu:105039544|K03715 1,2-diacylglycerol 3-beta-galactosyltransferase [EC:2.4.1.46] | (RefSeq) monogalactosyldiacylglycerol synthase 1, chloroplastic	Glycerolipid metabolism (ko00561)	--	--	--	Probable monogalactosyldiacylglycerol synthase, chloroplastic OS=Nicotiana tabacum OX=4097 GN=MGD A PE=2 SV=1	M	Cell wall/membrane/envelope biogenesis	putative monogalactosyldiacylglycerol synthase, chloroplastic [Dendrobium catenatum]
gene-MA16_Dca008306	MSTRG.50826.2	5	2	1	32	7	12	0.106574	0.051523	0.005689	0.943142	0.209143	0.306915	0.00686764	1.86941	up	--	--	--	--	--	[R]	General function prediction only	PPR repeat family;; PPR repeat;; PPR repeat;; Pentatricopeptide repeat domain;; Pentacotripeptide-repeat region of PRORP;; Mitochondrial 28S ribosomal protein S27	Pentatricopeptide repeat-containing protein At1g77360, mitochondrial OS=Arabidopsis thaliana OX=3702 GN=At1g77360 PE=2 SV=2	S	Function unknown	pentatricopeptide repeat-containing protein At1g77360, mitochondrial [Dendrobium catenatum]
gene-MA16_Dca008744	MSTRG.53277.10	3	1	0	34	37	3	0.044902	0.014948	0	0.751801	0.814089	0.052212	0.00162721	2.2916	up	--	--	--	--	--	--	--	KIP1-like protein	Protein NETWORKED 2A OS=Arabidopsis thaliana OX=3702 GN=NET2A PE=2 SV=1	S	Function unknown	protein NETWORKED 2A-like [Dendrobium catenatum]
gene-MA16_Dca008741	MSTRG.53277.10	3	1	0	34	37	3	0.044902	0.014948	0	0.751801	0.814089	0.052212	0.00162721	2.2916	up	--	--	--	--	--	--	--	--	BTB/POZ domain-containing protein At5g60050 OS=Arabidopsis thaliana OX=3702 GN=At5g60050 PE=2 SV=1	S	Function unknown	BTB/POZ domain-containing protein At5g60050 [Dendrobium catenatum]
gene-MA16_Dca008745	MSTRG.53277.10	3	1	0	34	37	3	0.044902	0.014948	0	0.751801	0.814089	0.052212	0.00162721	2.2916	up	--	--	--	K19199|0|egu:105044522|K19199 histone-lysine N-methyltransferase SETD3 [EC:2.1.1.43] | (RefSeq) ribulose-1,5 bisphosphate carboxylase/oxygenase large subunit N-methyltransferase, chloroplastic	--	[S]	Function unknown	SET domain;; Rubisco LSMT substrate-binding	Ribulose-1,5 bisphosphate carboxylase/oxygenase large subunit N-methyltransferase, chloroplastic OS=Nicotiana tabacum OX=4097 GN=RBCMT PE=2 SV=1	S	Function unknown	ribulose-1,5 bisphosphate carboxylase/oxygenase large subunit N-methyltransferase, chloroplastic isoform X1 [Dendrobium catenatum]
gene-MA16_Dca008746	MSTRG.53277.10	3	1	0	34	37	3	0.044902	0.014948	0	0.751801	0.814089	0.052212	0.00162721	2.2916	up	--	--	--	--	--	[O]	Posttranslational modification, protein turnover, chaperones	--	--	O	Posttranslational modification, protein turnover, chaperones	uncharacterized protein LOC110092295 [Dendrobium catenatum]
gene-MA16_Dca008740	MSTRG.53277.10	3	1	0	34	37	3	0.044902	0.014948	0	0.751801	0.814089	0.052212	0.00162721	2.2916	up	--	--	--	--	--	--	--	--	--	--	--	hypothetical protein MA16_Dca008740 [Dendrobium catenatum]
gene-MA16_Dca008743	MSTRG.53277.10	3	1	0	34	37	3	0.044902	0.014948	0	0.751801	0.814089	0.052212	0.00162721	2.2916	up	--	--	--	--	--	--	--	XYPPX repeat (two copies)	--	--	--	--
gene-MA16_Dca010655	MSTRG.56561.1	16	41	17	183	21	5426	0.513339	1.70796	0.623271	7.76618	0.881758	201.078	0.000918147	2.43168	up	--	--	--	K13484|8.65839e-07|egu:105053874|K13484 5-hydroxyisourate hydrolase / 2-oxo-4-hydroxy-4-carboxy-5-ureidoimidazoline decarboxylase [EC:3.5.2.17 4.1.1.97] | (RefSeq) L10-interacting MYB domain-containing protein-like	Purine metabolism (ko00230)	--	--	--	L10-interacting MYB domain-containing protein OS=Arabidopsis thaliana OX=3702 GN=LIMYB PE=1 SV=1	--	--	hypothetical protein MA16_Dca010655 [Dendrobium catenatum]
gene-MA16_Dca010654	MSTRG.56561.1	16	41	17	183	21	5426	0.513339	1.70796	0.623271	7.76618	0.881758	201.078	0.000918147	2.43168	up	--	--	Cellular Component: chloroplast (GO:0009507);;	--	--	--	--	--	Light-harvesting complex-like protein OHP1, chloroplastic OS=Arabidopsis thaliana OX=3702 GN=OHP1 PE=1 SV=1	S	Function unknown	light-harvesting complex-like protein OHP1, chloroplastic isoform X1 [Dendrobium catenatum]
gene-MA16_Dca010653	MSTRG.56561.1	16	41	17	183	21	5426	0.513339	1.70796	0.623271	7.76618	0.881758	201.078	0.000918147	2.43168	up	--	--	--	--	--	[O]	Posttranslational modification, protein turnover, chaperones	Protein of unknown function (DUF1117);; zinc-ribbon;; Ring finger domain;; Zinc finger, C3HC4 type (RING finger);; RING-like zinc finger;; Zinc finger, C3HC4 type (RING finger);; RING-type zinc-finger;; Anaphase-promoting complex subunit 11 RING-H2 finger	E3 ubiquitin-protein ligase RDUF2 OS=Arabidopsis thaliana OX=3702 GN=DURF2 PE=1 SV=1	O	Posttranslational modification, protein turnover, chaperones	E3 ubiquitin-protein ligase RDUF2-like [Dendrobium catenatum]
gene-MA16_Dca010652	MSTRG.56561.1	16	41	17	183	21	5426	0.513339	1.70796	0.623271	7.76618	0.881758	201.078	0.000918147	2.43168	up	--	--	--	--	--	--	--	--	Cyclin-dependent protein kinase inhibitor SMR4 OS=Arabidopsis thaliana OX=3702 GN=SMR4 PE=1 SV=1	S	Function unknown	hypothetical protein MA16_Dca010652 [Dendrobium catenatum]
gene-MA16_Dca010656	MSTRG.56561.1	16	41	17	183	21	5426	0.513339	1.70796	0.623271	7.76618	0.881758	201.078	0.000918147	2.43168	up	--	--	--	--	--	--	--	Myb/SANT-like DNA-binding domain	L10-interacting MYB domain-containing protein OS=Arabidopsis thaliana OX=3702 GN=LIMYB PE=1 SV=1	S	Function unknown	hypothetical protein MA16_Dca010656 [Dendrobium catenatum]
gene-MA16_Dca010651	MSTRG.56561.1	16	41	17	183	21	5426	0.513339	1.70796	0.623271	7.76618	0.881758	201.078	0.000918147	2.43168	up	--	--	--	--	--	--	--	GRAS domain family	Scarecrow-like protein 9 OS=Arabidopsis thaliana OX=3702 GN=SCL9 PE=2 SV=1	K	Transcription	scarecrow-like protein 9 [Dendrobium catenatum]
gene-MA16_Dca010659	MSTRG.56561.1	16	41	17	183	21	5426	0.513339	1.70796	0.623271	7.76618	0.881758	201.078	0.000918147	2.43168	up	--	--	Molecular Function: binding (GO:0005488);;	K03363|6.98234e-09|tcc:TCM_014797|K03363 cell division cycle 20, cofactor of APC complex | (RefSeq) Transducin/WD40 repeat-like superfamily protein	Ubiquitin mediated proteolysis (ko04120)	--	--	--	--	--	--	hypothetical protein MA16_Dca010659 [Dendrobium catenatum]
gene-MA16_Dca010657	MSTRG.56561.1	16	41	17	183	21	5426	0.513339	1.70796	0.623271	7.76618	0.881758	201.078	0.000918147	2.43168	up	--	--	--	--	--	--	--	Potato inhibitor I family	Subtilisin inhibitor (Fragment) OS=Vicia faba OX=3906 PE=1 SV=1	S	Function unknown	Subtilisin inhibitor [Dendrobium catenatum]
gene-MA16_Dca027287	MSTRG.58161.1	25	17	14	0	4	0	0.795054	0.710825	0.534796	0	0.157084	0	0.00278459	-2.13275	down	[E]	Amino acid transport and metabolism	Molecular Function: magnesium ion binding (GO:0000287);; Molecular Function: pyruvate kinase activity (GO:0004743);; Biological Process: glycolytic process (GO:0006096);; Molecular Function: kinase activity (GO:0016301);; Molecular Function: potassium ion binding (GO:0030955);;	K00873|3.97466e-40|egu:105046576|K00873 pyruvate kinase [EC:2.7.1.40] | (RefSeq) pyruvate kinase isozyme A, chloroplastic-like	Glycolysis / Gluconeogenesis (ko00010);; Purine metabolism (ko00230);; Pyruvate metabolism (ko00620);; Carbon metabolism (ko01200);; Biosynthesis of amino acids (ko01230)	[G]	Carbohydrate transport and metabolism	HMGL-like;; Pyruvate kinase, barrel domain	Plastidial pyruvate kinase 1, chloroplastic OS=Arabidopsis thaliana OX=3702 GN=PKP1 PE=1 SV=1	G	Carbohydrate transport and metabolism	2-isopropylmalate synthase A [Dendrobium catenatum]
gene-MA16_Dca027288	MSTRG.58161.1	25	17	14	0	4	0	0.795054	0.710825	0.534796	0	0.157084	0	0.00278459	-2.13275	down	--	--	--	--	--	[R]	General function prediction only	--	Transcriptional corepressor LEUNIG OS=Arabidopsis thaliana OX=3702 GN=LUG PE=1 SV=2	K	Transcription	Transcriptional corepressor LEUNIG [Dendrobium catenatum]
gene-MA16_Dca027286	MSTRG.58161.1	25	17	14	0	4	0	0.795054	0.710825	0.534796	0	0.157084	0	0.00278459	-2.13275	down	[R]	General function prediction only	--	--	--	[R]	General function prediction only	WD domain, G-beta repeat;; Anaphase-promoting complex subunit 4 WD40 domain	Transcriptional corepressor LEUNIG OS=Arabidopsis thaliana OX=3702 GN=LUG PE=1 SV=2	K	Transcription	transcriptional corepressor LEUNIG-like [Dendrobium catenatum]
gene-MA16_Dca018345	MSTRG.58590.1	0	0	0	7	7	9	0	0	0	0.219763	0.218221	0.237099	0.000360254	2.6029	up	[J]	Translation, ribosomal structure and biogenesis	Biological Process: formation of translation preinitiation complex (GO:0001731);; Molecular Function: translation initiation factor activity (GO:0003743);; Molecular Function: GTPase activity (GO:0003924);; Molecular Function: GTP binding (GO:0005525);; Cellular Component: intracellular (GO:0005622);;	K03242|0|egu:105051498|K03242 translation initiation factor 2 subunit 3 | (RefSeq) eukaryotic translation initiation factor 2 subunit gamma	RNA transport (ko03013)	[J]	Translation, ribosomal structure and biogenesis	Initiation factor eIF2 gamma, C terminal;; Elongation factor Tu GTP binding domain;; Elongation factor Tu domain 2	Elongation factor Tu, plastid OS=Prototheca wickerhamii OX=3111 GN=tufA PE=3 SV=1	J	Translation, ribosomal structure and biogenesis	eukaryotic translation initiation factor 2 subunit gamma-like [Dendrobium catenatum]
gene-MA16_Dca018344	MSTRG.58590.1	0	0	0	7	7	9	0	0	0	0.219763	0.218221	0.237099	0.000360254	2.6029	up	--	--	--	--	--	--	--	Neprosin activation peptide	--	S	Function unknown	hypothetical protein MA16_Dca018344 [Dendrobium catenatum]
gene-MA16_Dca018348	MSTRG.58590.1	0	0	0	7	7	9	0	0	0	0.219763	0.218221	0.237099	0.000360254	2.6029	up	--	--	--	--	--	--	--	--	--	S	Function unknown	uncharacterized protein LOC110100716 isoform X1 [Dendrobium catenatum]
gene-MA16_Dca018340	MSTRG.58590.1	0	0	0	7	7	9	0	0	0	0.219763	0.218221	0.237099	0.000360254	2.6029	up	--	--	Cellular Component: membrane (GO:0016020);; Molecular Function: transferase activity (GO:0016740);;	K16903|3.43935e-154|mus:103968804|K16903 L-tryptophan---pyruvate aminotransferase [EC:2.6.1.99] | (RefSeq) L-tryptophan--pyruvate aminotransferase 1-like	Tryptophan metabolism (ko00380)	--	--	Allinase;; Aminotransferase class I and II	Tryptophan aminotransferase-related protein 2 OS=Arabidopsis thaliana OX=3702 GN=TAR2 PE=2 SV=1	E	Amino acid transport and metabolism	Tryptophan aminotransferase-related protein 2 [Dendrobium catenatum]
gene-MA16_Dca018339	MSTRG.58590.1	0	0	0	7	7	9	0	0	0	0.219763	0.218221	0.237099	0.000360254	2.6029	up	--	--	Biological Process: seed oilbody biogenesis (GO:0010344);; Cellular Component: monolayer-surrounded lipid storage body (GO:0012511);; Cellular Component: membrane (GO:0016020);; Biological Process: lipid storage (GO:0019915);; Biological Process: response to freezing (GO:0050826);;	--	--	--	--	Oleosin	Oleosin (Fragment) OS=Helianthus annuus OX=4232 PE=2 SV=1	S	Function unknown	oleosin S2-2-like [Dendrobium catenatum]
gene-MA16_Dca018341	MSTRG.58590.1	0	0	0	7	7	9	0	0	0	0.219763	0.218221	0.237099	0.000360254	2.6029	up	--	--	--	--	--	--	--	G-patch domain;; G-patch domain	SUPPRESSOR OF ABI3-5 OS=Arabidopsis thaliana OX=3702 GN=SUA PE=1 SV=2	S	Function unknown	hypothetical protein MA16_Dca018341 [Dendrobium catenatum]
gene-MA16_Dca018342	MSTRG.58590.1	0	0	0	7	7	9	0	0	0	0.219763	0.218221	0.237099	0.000360254	2.6029	up	--	--	--	--	--	--	--	--	--	S	Function unknown	uncharacterized protein LOC110100710 [Dendrobium catenatum]
gene-MA16_Dca018346	MSTRG.58590.1	0	0	0	7	7	9	0	0	0	0.219763	0.218221	0.237099	0.000360254	2.6029	up	--	--	Molecular Function: structural constituent of ribosome (GO:0003735);; Cellular Component: ribosome (GO:0005840);; Biological Process: translation (GO:0006412);;	K02971|3.93817e-33|pda:103718617|K02971 small subunit ribosomal protein S21e | (RefSeq) 40S ribosomal protein S21	Ribosome (ko03010)	[J]	Translation, ribosomal structure and biogenesis	Ribosomal protein S21e	40S ribosomal protein S21 OS=Oryza sativa subsp. japonica OX=39947 GN=RPS21 PE=3 SV=1	J	Translation, ribosomal structure and biogenesis	40S ribosomal protein S21 [Dendrobium catenatum]
gene-MA16_Dca018343	MSTRG.58590.1	0	0	0	7	7	9	0	0	0	0.219763	0.218221	0.237099	0.000360254	2.6029	up	[T]	Signal transduction mechanisms	--	K08244|0|egu:105058794|K08244 alpha-glucan, water dikinase [EC:2.7.9.4] | (RefSeq) alpha-glucan water dikinase, chloroplastic	--	--	--	Pyruvate phosphate dikinase, PEP/pyruvate binding domain;; Protein of unknown function (DUF2934)	Alpha-glucan water dikinase, chloroplastic OS=Citrus reticulata OX=85571 GN=R1 PE=2 SV=1	S	Function unknown	Alpha-glucan water dikinase, chloroplastic [Dendrobium catenatum]
gene-MA16_Dca018347	MSTRG.58590.1	0	0	0	7	7	9	0	0	0	0.219763	0.218221	0.237099	0.000360254	2.6029	up	[K]	Transcription	Molecular Function: nucleotide binding (GO:0000166);; Molecular Function: protein kinase activity (GO:0004672);; Cellular Component: membrane (GO:0016020);; Biological Process: phosphorylation (GO:0016310);;	--	--	--	--	Leucine rich repeat;; Leucine Rich repeats (2 copies);; Protein kinase domain;; Protein tyrosine kinase;; Leucine Rich Repeat;; Leucine Rich repeat;; Leucine rich repeat N-terminal domain	LRR receptor-like serine/threonine-protein kinase OS=Arabidopsis thaliana OX=3702 GN=RGI3 PE=1 SV=1	S	Function unknown	putative LRR receptor-like serine/threonine-protein kinase [Dendrobium catenatum]
gene-MA16_Dca008845	MSTRG.60089.1	20	12	23	64	39	66	0.411775	0.326107	0.5854	1.80424	1.09282	1.62591	0.000572739	1.52187	up	--	--	Cellular Component: endoplasmic reticulum membrane (GO:0005789);; Cellular Component: integral component of membrane (GO:0016021);;	--	--	[U]	Intracellular trafficking, secretion, and vesicular transport	Reticulon	Reticulon-like protein B2 OS=Arabidopsis thaliana OX=3702 GN=RTNLB2 PE=1 SV=1	U	Intracellular trafficking, secretion, and vesicular transport	reticulon-like protein B2 [Dendrobium catenatum]
gene-MA16_Dca008846	MSTRG.60089.1	20	12	23	64	39	66	0.411775	0.326107	0.5854	1.80424	1.09282	1.62591	0.000572739	1.52187	up	--	--	--	--	--	--	--	--	--	S	Function unknown	uncharacterized protein LOC110092172 [Dendrobium catenatum]
gene-MA16_Dca008841	MSTRG.60089.1	20	12	23	64	39	66	0.411775	0.326107	0.5854	1.80424	1.09282	1.62591	0.000572739	1.52187	up	[R]	General function prediction only	Molecular Function: GTP binding (GO:0005525);; Cellular Component: intracellular (GO:0005622);; Biological Process: small GTPase mediated signal transduction (GO:0007264);;	K07897|6.3354e-141|pda:103713276|K07897 Ras-related protein Rab-7A | (RefSeq) ras-related protein Rab7-like	Endocytosis (ko04144);; Phagosome (ko04145)	[R]	General function prediction only	Ras family;; Ras of Complex, Roc, domain of DAPkinase;; ADP-ribosylation factor family;; 50S ribosome-binding GTPase;; Elongation factor Tu GTP binding domain;; Gtr1/RagA G protein conserved region	Ras-related protein Rab7 OS=Gossypium hirsutum OX=3635 GN=RAB7 PE=2 SV=1	S	Function unknown	ras-related protein Rab7-like isoform X2 [Dendrobium catenatum]
gene-MA16_Dca008839	MSTRG.60089.1	20	12	23	64	39	66	0.411775	0.326107	0.5854	1.80424	1.09282	1.62591	0.000572739	1.52187	up	--	--	--	--	--	[R]	General function prediction only	gag-polypeptide of LTR copia-type;; Retrotransposon gag protein	Retrovirus-related Pol polyprotein from transposon RE1 OS=Arabidopsis thaliana OX=3702 GN=RE1 PE=2 SV=1	S	Function unknown	Retrovirus-related Pol polyprotein from transposon TNT 1-94 [Dendrobium catenatum]
gene-MA16_Dca008842	MSTRG.60089.1	20	12	23	64	39	66	0.411775	0.326107	0.5854	1.80424	1.09282	1.62591	0.000572739	1.52187	up	--	--	Cellular Component: integral component of membrane (GO:0016021);;	K13348|4.39982e-123|egu:105040816|K13348 protein Mpv17 | (RefSeq) protein Mpv17	Peroxisome (ko04146)	[R]	General function prediction only	Mpv17 / PMP22 family	Peroxisomal membrane protein PMP22 OS=Arabidopsis thaliana OX=3702 GN=PMP22 PE=1 SV=1	S	Function unknown	protein Mpv17 isoform X1 [Dendrobium catenatum]
gene-MA16_Dca008844	MSTRG.60089.1	20	12	23	64	39	66	0.411775	0.326107	0.5854	1.80424	1.09282	1.62591	0.000572739	1.52187	up	--	--	--	--	--	--	--	--	Probable membrane-associated kinase regulator 2 OS=Arabidopsis thaliana OX=3702 GN=MAKR2 PE=2 SV=1	S	Function unknown	probable membrane-associated kinase regulator 2 [Dendrobium catenatum]
gene-MA16_Dca008843	MSTRG.60089.1	20	12	23	64	39	66	0.411775	0.326107	0.5854	1.80424	1.09282	1.62591	0.000572739	1.52187	up	--	--	--	--	--	--	--	Late embryogenesis abundant protein	Late embryogenesis abundant protein At1g64065 OS=Arabidopsis thaliana OX=3702 GN=At1g64065 PE=2 SV=1	S	Function unknown	late embryogenesis abundant protein At1g64065-like [Dendrobium catenatum]
gene-MA16_Dca008840	MSTRG.60089.1	20	12	23	64	39	66	0.411775	0.326107	0.5854	1.80424	1.09282	1.62591	0.000572739	1.52187	up	--	--	--	--	--	[R]	General function prediction only	--	Retrovirus-related Pol polyprotein from transposon RE1 OS=Arabidopsis thaliana OX=3702 GN=RE1 PE=2 SV=1	L	Replication, recombination and repair	Retrovirus-related Pol polyprotein from transposon TNT 1-94 [Dendrobium catenatum]
gene-MA16_Dca008838	MSTRG.60089.1	20	12	23	64	39	66	0.411775	0.326107	0.5854	1.80424	1.09282	1.62591	0.000572739	1.52187	up	--	--	--	K06027|2.30263e-13|adu:107480806|K06027 vesicle-fusing ATPase [EC:3.6.4.6] | (RefSeq) vesicle-fusing ATPase	--	[O]	Posttranslational modification, protein turnover, chaperones	ATPase family associated with various cellular activities (AAA);; Magnesium chelatase, subunit ChlI	Vesicle-fusing ATPase OS=Arabidopsis thaliana OX=3702 GN=NSF PE=2 SV=2	O	Posttranslational modification, protein turnover, chaperones	Vesicle-fusing ATPase [Dendrobium catenatum]
gene-MA16_Dca018759	MSTRG.60313.2	1719	973	57	13	0	46	26.2042	19.4317	1.02612	0.246218	0	0.802401	0.000968473	-2.42023	down	--	--	Cellular Component: membrane (GO:0016020);;	--	--	--	--	--	--	S	Function unknown	uncharacterized protein LOC110114065 [Dendrobium catenatum]
gene-MA16_Dca018756	MSTRG.60313.2	1719	973	57	13	0	46	26.2042	19.4317	1.02612	0.246218	0	0.802401	0.000968473	-2.42023	down	--	--	Cellular Component: integral component of membrane (GO:0016021);; Biological Process: transmembrane transport (GO:0055085);;	--	--	[T]	Signal transduction mechanisms	OPT oligopeptide transporter protein	Oligopeptide transporter 3 OS=Arabidopsis thaliana OX=3702 GN=OPT3 PE=2 SV=3	S	Function unknown	oligopeptide transporter 3 [Dendrobium catenatum]
gene-MA16_Dca018760	MSTRG.60313.2	1719	973	57	13	0	46	26.2042	19.4317	1.02612	0.246218	0	0.802401	0.000968473	-2.42023	down	[QV]	Secondary metabolites biosynthesis, transport and catabolism;; Defense mechanisms	Molecular Function: monooxygenase activity (GO:0004497);; Molecular Function: iron ion binding (GO:0005506);; Cellular Component: endoplasmic reticulum (GO:0005783);; Biological Process: multicellular organism development (GO:0007275);; Biological Process: brassinosteroid homeostasis (GO:0010268);; Cellular Component: integral component of membrane (GO:0016021);; Biological Process: sterol metabo…	K09587|1.63464e-79|pop:POPTR_0007s12730g|K09587 steroid 22-alpha-hydroxylase [EC:1.14.13.-] | (RefSeq) hypothetical protein	Brassinosteroid biosynthesis (ko00905)	[QI]	Secondary metabolites biosynthesis, transport and catabolism;; Lipid transport and metabolism	--	Cytochrome P450 90B1 OS=Arabidopsis thaliana OX=3702 GN=CYP90B1 PE=1 SV=2	Q	Secondary metabolites biosynthesis, transport and catabolism	Cytochrome P450 90B1 [Dendrobium catenatum]
gene-MA16_Dca018755	MSTRG.60313.2	1719	973	57	13	0	46	26.2042	19.4317	1.02612	0.246218	0	0.802401	0.000968473	-2.42023	down	--	--	--	--	--	--	--	--	--	S	Function unknown	hypothetical protein MA16_Dca018755 [Dendrobium catenatum]
gene-MA16_Dca018758	MSTRG.60313.2	1719	973	57	13	0	46	26.2042	19.4317	1.02612	0.246218	0	0.802401	0.000968473	-2.42023	down	--	--	Cellular Component: membrane (GO:0016020);;	--	--	--	--	Protein of unknown function (DUF1195)	--	S	Function unknown	hypothetical protein MA16_Dca018758 [Dendrobium catenatum]
gene-MA16_Dca018761	MSTRG.60313.2	1719	973	57	13	0	46	26.2042	19.4317	1.02612	0.246218	0	0.802401	0.000968473	-2.42023	down	--	--	Molecular Function: iron ion binding (GO:0005506);; Cellular Component: endoplasmic reticulum (GO:0005783);; Biological Process: response to brassinosteroid (GO:0009741);; Biological Process: unidimensional cell growth (GO:0009826);; Biological Process: jasmonic acid mediated signaling pathway (GO:0009867);; Molecular Function: steroid 22-alpha hydroxylase activity (GO:0010012);; Biological Proce…	K09587|2.75016e-31|ath:AT3G50660|K09587 steroid 22-alpha-hydroxylase [EC:1.14.13.-] | (RefSeq) DWF4; Cytochrome P450 superfamily protein	Brassinosteroid biosynthesis (ko00905)	[QI]	Secondary metabolites biosynthesis, transport and catabolism;; Lipid transport and metabolism	Cytochrome P450	Cytochrome P450 90B1 OS=Arabidopsis thaliana OX=3702 GN=CYP90B1 PE=1 SV=2	Q	Secondary metabolites biosynthesis, transport and catabolism	Cytochrome P450 90B1 [Dendrobium catenatum]
gene-MA16_Dca018757	MSTRG.60313.2	1719	973	57	13	0	46	26.2042	19.4317	1.02612	0.246218	0	0.802401	0.000968473	-2.42023	down	[P]	Inorganic ion transport and metabolism	Molecular Function: zinc ion transmembrane transporter activity (GO:0005385);; Cellular Component: integral component of membrane (GO:0016021);; Biological Process: zinc II ion transmembrane transport (GO:0071577);;	K14709|2.88376e-169|egu:105056038|K14709 solute carrier family 39 (zinc transporter), member 1/2/3 | (RefSeq) zinc transporter 2	--	[P]	Inorganic ion transport and metabolism	ZIP Zinc transporter	Zinc transporter 2 OS=Oryza sativa subsp. japonica OX=39947 GN=ZIP2 PE=2 SV=1	P	Inorganic ion transport and metabolism	zinc transporter 2 isoform X2 [Dendrobium catenatum]
gene-MA16_Dca018924	MSTRG.60454.1	45	80	155	11	32	19	0.725434	1.71884	3.03098	0.231031	0.694256	0.359387	0.00340105	-1.72991	down	--	--	--	--	--	--	--	Pollen proteins Ole e I like	Pollen-specific protein C13 OS=Zea mays OX=4577 GN=MGS1 PE=2 SV=1	S	Function unknown	pollen-specific protein C13-like [Dendrobium catenatum]
gene-MA16_Dca018926	MSTRG.60454.1	45	80	155	11	32	19	0.725434	1.71884	3.03098	0.231031	0.694256	0.359387	0.00340105	-1.72991	down	[J]	Translation, ribosomal structure and biogenesis	Biological Process: ribosomal subunit export from nucleus (GO:0000054);; Biological Process: maturation of 5.8S rRNA (GO:0000460);; Biological Process: maturation of LSU-rRNA (GO:0000470);; Molecular Function: translation initiation factor activity (GO:0003743);; Cellular Component: nucleolus (GO:0005730);; Cellular Component: cytosol (GO:0005829);; Biological Process: translational initiation (G…	K03264|2.41433e-125|egu:105058060|K03264 translation initiation factor 6 | (RefSeq) eukaryotic translation initiation factor 6-2	Ribosome biogenesis in eukaryotes (ko03008)	[J]	Translation, ribosomal structure and biogenesis	eIF-6 family	Eukaryotic translation initiation factor 6-2 OS=Arabidopsis thaliana OX=3702 GN=EIF6-2 PE=2 SV=1	J	Translation, ribosomal structure and biogenesis	Eukaryotic translation initiation factor 6-2 [Dendrobium catenatum]
gene-MA16_Dca018921	MSTRG.60454.1	45	80	155	11	32	19	0.725434	1.71884	3.03098	0.231031	0.694256	0.359387	0.00340105	-1.72991	down	[O]	Posttranslational modification, protein turnover, chaperones	Biological Process: sulfate assimilation (GO:0000103);; Biological Process: protein folding (GO:0006457);; Cellular Component: chloroplast (GO:0009507);; Molecular Function: protein disulfide oxidoreductase activity (GO:0015035);; Molecular Function: oxidoreductase activity, acting on a sulfur group of donors, disulfide as acceptor (GO:0016671);; Biological Process: cellular response to oxidative…	--	--	[O]	Posttranslational modification, protein turnover, chaperones	Thioredoxin	Thioredoxin-like 1-2, chloroplastic OS=Oryza sativa subsp. japonica OX=39947 GN=Os03g0326500 PE=2 SV=1	O	Posttranslational modification, protein turnover, chaperones	thioredoxin-like 1-2, chloroplastic [Dendrobium catenatum]
gene-MA16_Dca018913	MSTRG.60454.1	45	80	155	11	32	19	0.725434	1.71884	3.03098	0.231031	0.694256	0.359387	0.00340105	-1.72991	down	--	--	--	--	--	[R]	General function prediction only	--	--	S	Function unknown	hypothetical protein MA16_Dca018913 [Dendrobium catenatum]
gene-MA16_Dca018914	MSTRG.60454.1	45	80	155	11	32	19	0.725434	1.71884	3.03098	0.231031	0.694256	0.359387	0.00340105	-1.72991	down	--	--	Cellular Component: cytoplasm (GO:0005737);; Cellular Component: integral component of membrane (GO:0016021);;	--	--	--	--	GDP-fucose protein O-fucosyltransferase	O-fucosyltransferase 3 OS=Arabidopsis thaliana OX=3702 GN=OFUT3 PE=2 SV=1	S	Function unknown	Uncharacterized protein MA16_Dca018914 [Dendrobium catenatum]
gene-MA16_Dca018928	MSTRG.60454.1	45	80	155	11	32	19	0.725434	1.71884	3.03098	0.231031	0.694256	0.359387	0.00340105	-1.72991	down	--	--	--	--	--	--	--	MYB-CC type transfactor, LHEQLE motif;; Myb-like DNA-binding domain	Myb-related protein 2 OS=Arabidopsis thaliana OX=3702 GN=MYR2 PE=1 SV=1	K	Transcription	Myb family transcription factor APL [Dendrobium catenatum]
gene-MA16_Dca018915	MSTRG.60454.1	45	80	155	11	32	19	0.725434	1.71884	3.03098	0.231031	0.694256	0.359387	0.00340105	-1.72991	down	--	--	Biological Process: transcription, DNA-templated (GO:0006351);;	--	--	--	--	No apical meristem (NAM) protein	NAC domain-containing protein 68 OS=Oryza sativa subsp. japonica OX=39947 GN=NAC068 PE=2 SV=1	K	Transcription	NAC domain-containing protein 68-like [Dendrobium catenatum]
gene-MA16_Dca018920	MSTRG.60454.1	45	80	155	11	32	19	0.725434	1.71884	3.03098	0.231031	0.694256	0.359387	0.00340105	-1.72991	down	--	--	--	--	--	--	--	No apical meristem (NAM) protein	NAC domain-containing protein 87 OS=Arabidopsis thaliana OX=3702 GN=NAC087 PE=2 SV=1	S	Function unknown	NAC domain-containing protein 100 [Dendrobium catenatum]
gene-MA16_Dca018916	MSTRG.60454.1	45	80	155	11	32	19	0.725434	1.71884	3.03098	0.231031	0.694256	0.359387	0.00340105	-1.72991	down	--	--	--	--	--	[R]	General function prediction only	--	--	L	Replication, recombination and repair	hypothetical protein MA16_Dca018916 [Dendrobium catenatum]
gene-MA16_Dca018918	MSTRG.60454.1	45	80	155	11	32	19	0.725434	1.71884	3.03098	0.231031	0.694256	0.359387	0.00340105	-1.72991	down	[X]	Mobilome: prophages, transposons	Cellular Component: intracellular part (GO:0044424);; Molecular Function: metal ion binding (GO:0046872);;	--	--	--	--	Tetratricopeptide repeat;; Tetratricopeptide repeat;; Tetratricopeptide repeat	Protein NCA1 OS=Arabidopsis thaliana OX=3702 GN=NCA1 PE=1 SV=1	S	Function unknown	uncharacterized protein LOC110111460 [Dendrobium catenatum]
gene-MA16_Dca018925	MSTRG.60454.1	45	80	155	11	32	19	0.725434	1.71884	3.03098	0.231031	0.694256	0.359387	0.00340105	-1.72991	down	--	--	--	--	--	--	--	Dof domain, zinc finger	Cyclic dof factor 2 OS=Arabidopsis thaliana OX=3702 GN=CDF2 PE=1 SV=2	S	Function unknown	cyclic dof factor 1-like [Dendrobium catenatum]
gene-MA16_Dca018929	MSTRG.60454.1	45	80	155	11	32	19	0.725434	1.71884	3.03098	0.231031	0.694256	0.359387	0.00340105	-1.72991	down	--	--	--	K08288|0|pda:103701053|K08288 protein kinase C substrate 80K-H | (RefSeq) glucosidase 2 subunit beta	Protein processing in endoplasmic reticulum (ko04141)	[T]	Signal transduction mechanisms	Glucosidase II beta subunit-like;; Glucosidase II beta subunit-like protein;; Glucosidase II beta subunit-like protein	Glucosidase 2 subunit beta OS=Oryza sativa subsp. indica OX=39946 GN=OsI_01383 PE=3 SV=1	O	Posttranslational modification, protein turnover, chaperones	glucosidase 2 subunit beta [Dendrobium catenatum]
gene-MA16_Dca018919	MSTRG.60454.1	45	80	155	11	32	19	0.725434	1.71884	3.03098	0.231031	0.694256	0.359387	0.00340105	-1.72991	down	--	--	--	--	--	[R]	General function prediction only	gag-polypeptide of LTR copia-type;; Retrotransposon gag protein	Retrovirus-related Pol polyprotein from transposon RE1 OS=Arabidopsis thaliana OX=3702 GN=RE1 PE=2 SV=1	S	Function unknown	Retrovirus-related Pol polyprotein from transposon TNT 1-94 [Dendrobium catenatum]
gene-MA16_Dca018930	MSTRG.60454.1	45	80	155	11	32	19	0.725434	1.71884	3.03098	0.231031	0.694256	0.359387	0.00340105	-1.72991	down	[R]	General function prediction only	Cellular Component: mitochondrion (GO:0005739);;	K18159|1.62549e-134|egu:105044927|K18159 NADH dehydrogenase [ubiquinone] 1 alpha subcomplex assembly factor 1 | (RefSeq) probable complex I intermediate-associated protein 30	--	[S]	Function unknown	Complex I intermediate-associated protein 30 (CIA30)	Probable complex I intermediate-associated protein 30 OS=Arabidopsis thaliana OX=3702 GN=At1g17350 PE=1 SV=2	S	Function unknown	probable complex I intermediate-associated protein 30 isoform X1 [Dendrobium catenatum]
gene-MA16_Dca018923	MSTRG.60454.1	45	80	155	11	32	19	0.725434	1.71884	3.03098	0.231031	0.694256	0.359387	0.00340105	-1.72991	down	--	--	Molecular Function: DNA binding (GO:0003677);;	K09422|1.04495e-67|mus:103986219|K09422 myb proto-oncogene protein, plant | (RefSeq) transcription factor MYB23-like isoform X1	--	[K]	Transcription	Myb-like DNA-binding domain;; Myb-like DNA-binding domain	Transcription factor CSA OS=Oryza sativa subsp. japonica OX=39947 GN=CSA PE=2 SV=2	K	Transcription	transcription factor MYB56-like [Dendrobium catenatum]
gene-MA16_Dca018927	MSTRG.60454.1	45	80	155	11	32	19	0.725434	1.71884	3.03098	0.231031	0.694256	0.359387	0.00340105	-1.72991	down	[J]	Translation, ribosomal structure and biogenesis	Biological Process: ribosomal subunit export from nucleus (GO:0000054);; Biological Process: maturation of 5.8S rRNA (GO:0000460);; Biological Process: maturation of LSU-rRNA (GO:0000470);; Molecular Function: translation initiation factor activity (GO:0003743);; Cellular Component: nucleolus (GO:0005730);; Cellular Component: cytosol (GO:0005829);; Biological Process: translational initiation (G…	K03264|1.11962e-169|egu:105058060|K03264 translation initiation factor 6 | (RefSeq) eukaryotic translation initiation factor 6-2	Ribosome biogenesis in eukaryotes (ko03008)	[J]	Translation, ribosomal structure and biogenesis	eIF-6 family	Eukaryotic translation initiation factor 6-2 OS=Arabidopsis thaliana OX=3702 GN=EIF6-2 PE=2 SV=1	J	Translation, ribosomal structure and biogenesis	eukaryotic translation initiation factor 6-2 [Dendrobium catenatum]
gene-MA16_Dca018917	MSTRG.60454.1	45	80	155	11	32	19	0.725434	1.71884	3.03098	0.231031	0.694256	0.359387	0.00340105	-1.72991	down	[X]	Mobilome: prophages, transposons	--	--	--	[R]	General function prediction only	Reverse transcriptase (RNA-dependent DNA polymerase);; Integrase core domain;; gag-polypeptide of LTR copia-type;; GAG-pre-integrase domain	Retrovirus-related Pol polyprotein from transposon TNT 1-94 OS=Nicotiana tabacum OX=4097 PE=2 SV=1	L	Replication, recombination and repair	Retrovirus-related Pol polyprotein from transposon TNT 1-94 [Dendrobium catenatum]
gene-MA16_Dca018922	MSTRG.60454.1	45	80	155	11	32	19	0.725434	1.71884	3.03098	0.231031	0.694256	0.359387	0.00340105	-1.72991	down	--	--	--	--	--	[R]	General function prediction only	PPR repeat family;; PPR repeat;; PPR repeat;; Pentatricopeptide repeat domain;; Pentacotripeptide-repeat region of PRORP	Pentatricopeptide repeat-containing protein At5g56310 OS=Arabidopsis thaliana OX=3702 GN=PCMP-E13 PE=2 SV=1	S	Function unknown	pentatricopeptide repeat-containing protein At5g56310 [Dendrobium catenatum]
gene-MA16_Dca014148	MSTRG.60737.2	359	10	610	14	14	17	10.2288	0.358526	20.8271	0.526028	0.51584	0.527619	0.000163513	-2.6481	down	[P]	Inorganic ion transport and metabolism	Molecular Function: nucleotide binding (GO:0000166);; Molecular Function: monooxygenase activity (GO:0004497);; Cellular Component: membrane (GO:0016020);; Molecular Function: coenzyme binding (GO:0050662);;	K11816|1.40508e-167|mus:103971782|K11816 indole-3-pyruvate monooxygenase [EC:1.14.13.168] | (RefSeq) probable indole-3-pyruvate monooxygenase YUCCA5	Tryptophan metabolism (ko00380)	[Q]	Secondary metabolites biosynthesis, transport and catabolism	Pyridine nucleotide-disulphide oxidoreductase;; Flavin-binding monooxygenase-like;; L-lysine 6-monooxygenase (NADPH-requiring);; Pyridine nucleotide-disulphide oxidoreductase;; FAD-NAD(P)-binding;; NAD(P)-binding Rossmann-like domain	Probable indole-3-pyruvate monooxygenase YUCCA8 OS=Arabidopsis thaliana OX=3702 GN=YUC8 PE=2 SV=1	P	Inorganic ion transport and metabolism	putative indole-3-pyruvate monooxygenase YUCCA8 [Dendrobium catenatum]
gene-MA16_Dca014153	MSTRG.60737.2	359	10	610	14	14	17	10.2288	0.358526	20.8271	0.526028	0.51584	0.527619	0.000163513	-2.6481	down	--	--	--	--	--	--	--	--	--	--	--	hypothetical protein MA16_Dca014153 [Dendrobium catenatum]
gene-MA16_Dca014150	MSTRG.60737.2	359	10	610	14	14	17	10.2288	0.358526	20.8271	0.526028	0.51584	0.527619	0.000163513	-2.6481	down	--	--	Cellular Component: chloroplast thylakoid membrane (GO:0009535);; Cellular Component: chloroplast stroma (GO:0009570);; Biological Process: response to cytokinin (GO:0009735);; Cellular Component: chloroplast envelope (GO:0009941);; Biological Process: metal ion transport (GO:0030001);; Molecular Function: metal ion binding (GO:0046872);;	--	--	--	--	--	--	S	Function unknown	uncharacterized protein LOC110111104 [Dendrobium catenatum]
gene-MA16_Dca014152	MSTRG.60737.2	359	10	610	14	14	17	10.2288	0.358526	20.8271	0.526028	0.51584	0.527619	0.000163513	-2.6481	down	--	--	--	--	--	--	--	--	--	--	--	hypothetical protein MA16_Dca014152 [Dendrobium catenatum]
gene-MA16_Dca014149	MSTRG.60737.2	359	10	610	14	14	17	10.2288	0.358526	20.8271	0.526028	0.51584	0.527619	0.000163513	-2.6481	down	--	--	Cellular Component: membrane (GO:0016020);;	--	--	--	--	--	--	S	Function unknown	uncharacterized protein LOC110111095 isoform X1 [Dendrobium catenatum]
gene-MA16_Dca014151	MSTRG.60737.2	359	10	610	14	14	17	10.2288	0.358526	20.8271	0.526028	0.51584	0.527619	0.000163513	-2.6481	down	[X]	Mobilome: prophages, transposons	--	--	--	[R]	General function prediction only	Reverse transcriptase (RNA-dependent DNA polymerase);; gag-polypeptide of LTR copia-type;; Integrase core domain;; GAG-pre-integrase domain;; Retrotransposon gag protein	Retrovirus-related Pol polyprotein from transposon TNT 1-94 OS=Nicotiana tabacum OX=4097 PE=2 SV=1	S	Function unknown	Retrovirus-related Pol polyprotein from transposon TNT 1-94 [Dendrobium catenatum]
gene-MA16_Dca014146	MSTRG.60737.2	359	10	610	14	14	17	10.2288	0.358526	20.8271	0.526028	0.51584	0.527619	0.000163513	-2.6481	down	--	--	Molecular Function: NADH dehydrogenase activity (GO:0003954);; Biological Process: oxidation-reduction process (GO:0055114);; Biological Process: ubiquinone-6 biosynthetic process (GO:1901006);;	K03953|4.38057e-15|pda:103706981|K03953 NADH dehydrogenase (ubiquinone) 1 alpha subcomplex subunit 9 | (RefSeq) NADH dehydrogenase [ubiquinone] 1 alpha subcomplex subunit 9, mitochondrial	Oxidative phosphorylation (ko00190)	[C]	Energy production and conversion	--	NADH dehydrogenase [ubiquinone] 1 alpha subcomplex subunit 9, mitochondrial OS=Arabidopsis thaliana OX=3702 GN=At2g20360 PE=1 SV=2	GM	Carbohydrate transport and metabolism;; Cell wall/membrane/envelope biogenesis	hypothetical protein MA16_Dca014146 [Dendrobium catenatum]
gene-MA16_Dca014145	MSTRG.60737.2	359	10	610	14	14	17	10.2288	0.358526	20.8271	0.526028	0.51584	0.527619	0.000163513	-2.6481	down	--	--	--	--	--	--	--	PB1 domain	--	T	Signal transduction mechanisms	hypothetical protein MA16_Dca014145 [Dendrobium catenatum]
gene-MA16_Dca014147	MSTRG.60737.2	359	10	610	14	14	17	10.2288	0.358526	20.8271	0.526028	0.51584	0.527619	0.000163513	-2.6481	down	[R]	General function prediction only	Molecular Function: NADH dehydrogenase activity (GO:0003954);; Cellular Component: mitochondrial respiratory chain complex I (GO:0005747);; Biological Process: ubiquinone-6 biosynthetic process (GO:1901006);;	K03953|1.00371e-45|egu:105055812|K03953 NADH dehydrogenase (ubiquinone) 1 alpha subcomplex subunit 9 | (RefSeq) NADH dehydrogenase [ubiquinone] 1 alpha subcomplex subunit 9, mitochondrial	Oxidative phosphorylation (ko00190)	[C]	Energy production and conversion	--	NADH dehydrogenase [ubiquinone] 1 alpha subcomplex subunit 9, mitochondrial OS=Arabidopsis thaliana OX=3702 GN=At2g20360 PE=1 SV=2	GM	Carbohydrate transport and metabolism;; Cell wall/membrane/envelope biogenesis	NADH dehydrogenase [ubiquinone] 1 alpha subcomplex subunit 9, mitochondrial [Dendrobium catenatum]
gene-MA16_Dca017380	MSTRG.62141.2	8	9	9	47	23	86	0.310169	0.463824	0.395911	2.54151	1.19848	4.02425	9.25369e-05	2.11891	up	[K]	Transcription	--	K09539|2.00967e-19|sly:101254748|K09539 DnaJ homolog subfamily C member 19 | (RefSeq) mitochondrial import inner membrane translocase subunit TIM14-1	--	[O]	Posttranslational modification, protein turnover, chaperones	--	Mitochondrial import inner membrane translocase subunit TIM14-3 OS=Arabidopsis thaliana OX=3702 GN=TIM14-3 PE=1 SV=1	O	Posttranslational modification, protein turnover, chaperones	mitochondrial import inner membrane translocase subunit TIM14-1-like [Dendrobium catenatum]
gene-MA16_Dca017377	MSTRG.62141.2	8	9	9	47	23	86	0.310169	0.463824	0.395911	2.54151	1.19848	4.02425	9.25369e-05	2.11891	up	--	--	Molecular Function: transferase activity (GO:0016740);;	K20869|2.1615e-126|egu:105057059|K20869 putative beta-1,4-xylosyltransferase IRX9 [EC:2.4.2.-] | (RefSeq) probable beta-1,4-xylosyltransferase IRX9	--	[O]	Posttranslational modification, protein turnover, chaperones	Glycosyltransferase family 43	Probable beta-1,4-xylosyltransferase IRX9 OS=Arabidopsis thaliana OX=3702 GN=IRX9 PE=2 SV=1	S	Function unknown	putative beta-1,4-xylosyltransferase IRX9 [Dendrobium catenatum]
gene-MA16_Dca017382	MSTRG.62141.2	8	9	9	47	23	86	0.310169	0.463824	0.395911	2.54151	1.19848	4.02425	9.25369e-05	2.11891	up	--	--	--	--	--	--	--	--	--	--	--	hypothetical protein MA16_Dca017382 [Dendrobium catenatum]
gene-MA16_Dca017384	MSTRG.62141.2	8	9	9	47	23	86	0.310169	0.463824	0.395911	2.54151	1.19848	4.02425	9.25369e-05	2.11891	up	--	--	--	--	--	--	--	--	--	--	--	hypothetical protein MA16_Dca017384 [Dendrobium catenatum]
gene-MA16_Dca017383	MSTRG.62141.2	8	9	9	47	23	86	0.310169	0.463824	0.395911	2.54151	1.19848	4.02425	9.25369e-05	2.11891	up	--	--	--	--	--	--	--	--	--	--	--	hypothetical protein MA16_Dca017383 [Dendrobium catenatum]
gene-MA16_Dca017379	MSTRG.62141.2	8	9	9	47	23	86	0.310169	0.463824	0.395911	2.54151	1.19848	4.02425	9.25369e-05	2.11891	up	--	--	--	--	--	--	--	--	--	--	--	hypothetical protein MA16_Dca017379 [Dendrobium catenatum]
gene-MA16_Dca017385	MSTRG.62141.2	8	9	9	47	23	86	0.310169	0.463824	0.395911	2.54151	1.19848	4.02425	9.25369e-05	2.11891	up	--	--	--	--	--	--	--	--	--	--	--	hypothetical protein MA16_Dca017385 [Dendrobium catenatum]
gene-MA16_Dca017378	MSTRG.62141.2	8	9	9	47	23	86	0.310169	0.463824	0.395911	2.54151	1.19848	4.02425	9.25369e-05	2.11891	up	--	--	--	--	--	--	--	IQ calmodulin-binding motif	Protein IQ-DOMAIN 1 OS=Arabidopsis thaliana OX=3702 GN=IQD1 PE=1 SV=1	Z	Cytoskeleton	Protein IQ-DOMAIN 1 [Dendrobium catenatum]
gene-MA16_Dca017381	MSTRG.62141.2	8	9	9	47	23	86	0.310169	0.463824	0.395911	2.54151	1.19848	4.02425	9.25369e-05	2.11891	up	[V]	Defense mechanisms	--	K05643|1.6858e-71|pda:103707982|K05643 ATP-binding cassette, subfamily A (ABC1), member 3 | (RefSeq) ABC transporter A family member 1	ABC transporters (ko02010)	[IR]	Lipid transport and metabolism;; General function prediction only	ABC transporter	ABC transporter A family member 1 OS=Arabidopsis thaliana OX=3702 GN=ABCA1 PE=2 SV=2	V	Defense mechanisms	ABC transporter A family member 1 [Dendrobium catenatum]
gene-MA16_Dca013580	MSTRG.63384.1	242	232	262	467	471	802	5.1198	6.40517	6.61834	13.0659	13.169	19.5784	0.000184978	1.1693	up	[T]	Signal transduction mechanisms	--	K13448|8.55881e-59|pda:103707038|K13448 calcium-binding protein CML | (RefSeq) probable calcium-binding protein CML36	Plant-pathogen interaction (ko04626)	[T]	Signal transduction mechanisms	EF hand;; EF-hand domain pair;; EF-hand domain;; EF hand;; EF-hand domain pair	Probable calcium-binding protein CML36 OS=Arabidopsis thaliana OX=3702 GN=CML36 PE=2 SV=1	S	Function unknown	putative calcium-binding protein CML36 [Dendrobium catenatum]
gene-MA16_Dca013581	MSTRG.63384.1	242	232	262	467	471	802	5.1198	6.40517	6.61834	13.0659	13.169	19.5784	0.000184978	1.1693	up	[IQR]	Lipid transport and metabolism;; Secondary metabolites biosynthesis, transport and catabolism;; General function prediction only	Cellular Component: cytosol (GO:0005829);; Biological Process: proline biosynthetic process (GO:0006561);; Biological Process: response to heat (GO:0009408);; Biological Process: response to water deprivation (GO:0009414);; Biological Process: response to fructose (GO:0009750);; Biological Process: regulation of abscisic acid biosynthetic process (GO:0010115);; Molecular Function: xanthoxin dehyd…	K09841|5.25166e-139|egu:105045554|K09841 xanthoxin dehydrogenase [EC:1.1.1.288] | (RefSeq) zerumbone synthase-like	Carotenoid biosynthesis (ko00906)	[R]	General function prediction only	Enoyl-(Acyl carrier protein) reductase;; short chain dehydrogenase;; KR domain	Zerumbone synthase OS=Zingiber zerumbet OX=311405 GN=ZSD1 PE=1 SV=1	S	Function unknown	zerumbone synthase [Dendrobium catenatum]
gene-MA16_Dca013568	MSTRG.63384.1	242	232	262	467	471	802	5.1198	6.40517	6.61834	13.0659	13.169	19.5784	0.000184978	1.1693	up	--	--	--	--	--	--	--	--	--	--	--	hypothetical protein MA16_Dca013568 [Dendrobium catenatum]
gene-MA16_Dca013571	MSTRG.63384.1	242	232	262	467	471	802	5.1198	6.40517	6.61834	13.0659	13.169	19.5784	0.000184978	1.1693	up	[QV]	Secondary metabolites biosynthesis, transport and catabolism;; Defense mechanisms	--	--	--	[Q]	Secondary metabolites biosynthesis, transport and catabolism	Cytochrome P450	Premnaspirodiene oxygenase OS=Hyoscyamus muticus OX=35626 GN=CYP71D55 PE=1 SV=1	Q	Secondary metabolites biosynthesis, transport and catabolism	Premnaspirodiene oxygenase [Dendrobium catenatum]
gene-MA16_Dca013575	MSTRG.63384.1	242	232	262	467	471	802	5.1198	6.40517	6.61834	13.0659	13.169	19.5784	0.000184978	1.1693	up	--	--	--	--	--	[S]	Function unknown	Protein similar to CwfJ C-terminus 1;; Protein similar to CwfJ C-terminus 2	Zinc finger CCCH domain-containing protein 59 OS=Oryza sativa subsp. japonica OX=39947 GN=Os09g0364000 PE=2 SV=1	S	Function unknown	CWF19-like protein 2 [Dendrobium catenatum]
gene-MA16_Dca013574	MSTRG.63384.1	242	232	262	467	471	802	5.1198	6.40517	6.61834	13.0659	13.169	19.5784	0.000184978	1.1693	up	--	--	Cellular Component: plasma membrane (GO:0005886);; Cellular Component: chloroplast (GO:0009507);;	--	--	[D]	Cell cycle control, cell division, chromosome partitioning	Muniscin C-terminal mu homology domain	--	S	Function unknown	hypothetical protein MA16_Dca013574 [Dendrobium catenatum]
gene-MA16_Dca013579	MSTRG.63384.1	242	232	262	467	471	802	5.1198	6.40517	6.61834	13.0659	13.169	19.5784	0.000184978	1.1693	up	--	--	Molecular Function: magnesium ion transmembrane transporter activity (GO:0015095);; Biological Process: magnesium ion transport (GO:0015693);; Cellular Component: integral component of membrane (GO:0016021);; Biological Process: magnesium ion transmembrane transport (GO:1903830);;	--	--	[S]	Function unknown	Magnesium transporter NIPA;; Solute carrier family 35	Probable magnesium transporter NIPA3 OS=Arabidopsis thaliana OX=3702 GN=At1g34470 PE=2 SV=1	S	Function unknown	hypothetical protein MA16_Dca013579 [Dendrobium catenatum]
gene-MA16_Dca013584	MSTRG.63384.1	242	232	262	467	471	802	5.1198	6.40517	6.61834	13.0659	13.169	19.5784	0.000184978	1.1693	up	[M]	Cell wall/membrane/envelope biogenesis	--	--	--	[R]	General function prediction only	Kelch motif;; F-box domain;; Kelch motif;; Galactose oxidase, central domain;; F-box-like	F-box/kelch-repeat protein At5g26960 OS=Arabidopsis thaliana OX=3702 GN=At5g26960 PE=2 SV=1	S	Function unknown	F-box/kelch-repeat protein At5g26960 [Dendrobium catenatum]
gene-MA16_Dca013569	MSTRG.63384.1	242	232	262	467	471	802	5.1198	6.40517	6.61834	13.0659	13.169	19.5784	0.000184978	1.1693	up	--	--	--	--	--	--	--	--	--	--	--	hypothetical protein MA16_Dca013569 [Dendrobium catenatum]
gene-MA16_Dca013578	MSTRG.63384.1	242	232	262	467	471	802	5.1198	6.40517	6.61834	13.0659	13.169	19.5784	0.000184978	1.1693	up	--	--	Molecular Function: nucleotide binding (GO:0000166);; Cellular Component: kinesin complex (GO:0005871);; Biological Process: microtubule-based movement (GO:0007018);; Molecular Function: ATP-dependent microtubule motor activity, plus-end-directed (GO:0008574);;	K10398|6.32321e-58|nnu:104594697|K10398 kinesin family member 11 | (RefSeq) kinesin-like protein KIN-5D	--	[Z]	Cytoskeleton	Kinesin motor domain;; Microtubule binding	Kinesin-like protein KIN-5A OS=Oryza sativa subsp. japonica OX=39947 GN=KIN5A PE=2 SV=1	Z	Cytoskeleton	125 kDa kinesin-related protein [Dendrobium catenatum]
gene-MA16_Dca013572	MSTRG.63384.1	242	232	262	467	471	802	5.1198	6.40517	6.61834	13.0659	13.169	19.5784	0.000184978	1.1693	up	--	--	--	--	--	--	--	--	--	--	--	hypothetical protein MA16_Dca013572 [Dendrobium catenatum]
gene-MA16_Dca013573	MSTRG.63384.1	242	232	262	467	471	802	5.1198	6.40517	6.61834	13.0659	13.169	19.5784	0.000184978	1.1693	up	--	--	--	--	--	--	--	Complex1_LYR-like;; Complex 1 protein (LYR family)	--	S	Function unknown	uncharacterized protein LOC110111981 [Dendrobium catenatum]
gene-MA16_Dca013583	MSTRG.63384.1	242	232	262	467	471	802	5.1198	6.40517	6.61834	13.0659	13.169	19.5784	0.000184978	1.1693	up	--	--	--	K16750|1.14876e-54|sbi:SORBI_04g006140|K16750 biogenesis of lysosome-related organelles complex 1 subunit 2 | (RefSeq) SORBIDRAFT_04g006140, Sb04g006140; hypothetical protein	--	[H]	Coenzyme transport and metabolism	Biogenesis of lysosome-related organelles complex-1 subunit 2	Biogenesis of lysosome-related organelles complex 1 subunit 2 OS=Arabidopsis thaliana OX=3702 GN=BLOS2 PE=1 SV=1	S	Function unknown	biogenesis of lysosome-related organelles complex 1 subunit 2 [Dendrobium catenatum]
gene-MA16_Dca013570	MSTRG.63384.1	242	232	262	467	471	802	5.1198	6.40517	6.61834	13.0659	13.169	19.5784	0.000184978	1.1693	up	--	--	Cellular Component: integral component of membrane (GO:0016021);;	--	--	--	--	--	--	S	Function unknown	hypothetical protein MA16_Dca013570 [Dendrobium catenatum]
gene-MA16_Dca013582	MSTRG.63384.1	242	232	262	467	471	802	5.1198	6.40517	6.61834	13.0659	13.169	19.5784	0.000184978	1.1693	up	--	--	--	--	--	--	--	Plant calmodulin-binding domain	Calmodulin binding protein PICBP OS=Arabidopsis thaliana OX=3702 GN=PICBP PE=2 SV=1	S	Function unknown	uncharacterized protein LOC110111987 [Dendrobium catenatum]
gene-MA16_Dca013577	MSTRG.63384.1	242	232	262	467	471	802	5.1198	6.40517	6.61834	13.0659	13.169	19.5784	0.000184978	1.1693	up	--	--	--	--	--	--	--	--	--	--	--	hypothetical protein MA16_Dca013577 [Dendrobium catenatum]
gene-MA16_Dca022331	MSTRG.64446.2	14	4	4	36	19	32	0.278494	0.107237	0.084107	0.963906	0.506872	0.748538	0.00241264	1.73322	up	[G]	Carbohydrate transport and metabolism	Biological Process: maltose catabolic process (GO:0000025);; Molecular Function: 4-alpha-glucanotransferase activity (GO:0004134);; Cellular Component: cytosol (GO:0005829);; Biological Process: glycogen metabolic process (GO:0005977);; Molecular Function: heteropolysaccharide binding (GO:0010297);; Molecular Function: starch binding (GO:2001070);;	K00705|0|egu:105057692|K00705 4-alpha-glucanotransferase [EC:2.4.1.25] | (RefSeq) 4-alpha-glucanotransferase DPE2	Starch and sucrose metabolism (ko00500)	--	--	4-alpha-glucanotransferase;; Starch binding domain	4-alpha-glucanotransferase DPE2 OS=Oryza sativa subsp. japonica OX=39947 GN=DPE2 PE=2 SV=1	G	Carbohydrate transport and metabolism	4-alpha-glucanotransferase DPE2 [Dendrobium catenatum]
gene-MA16_Dca022329	MSTRG.64446.2	14	4	4	36	19	32	0.278494	0.107237	0.084107	0.963906	0.506872	0.748538	0.00241264	1.73322	up	--	--	--	--	--	--	--	--	--	--	--	hypothetical protein MA16_Dca022329 [Dendrobium catenatum]
gene-MA16_Dca022334	MSTRG.64446.2	14	4	4	36	19	32	0.278494	0.107237	0.084107	0.963906	0.506872	0.748538	0.00241264	1.73322	up	--	--	--	--	--	[R]	General function prediction only	PPR repeat family;; PPR repeat;; PPR repeat;; Pentatricopeptide repeat domain;; Pentacotripeptide-repeat region of PRORP	Pentatricopeptide repeat-containing protein At1g07740, mitochondrial OS=Arabidopsis thaliana OX=3702 GN=At1g07740 PE=2 SV=1	S	Function unknown	Pentatricopeptide repeat-containing protein [Dendrobium catenatum]
gene-MA16_Dca022339	MSTRG.64446.2	14	4	4	36	19	32	0.278494	0.107237	0.084107	0.963906	0.506872	0.748538	0.00241264	1.73322	up	[T]	Signal transduction mechanisms	Molecular Function: protein serine/threonine phosphatase activity (GO:0004722);; Biological Process: protein dephosphorylation (GO:0006470);; Cellular Component: protein serine/threonine phosphatase complex (GO:0008287);; Cellular Component: membrane (GO:0016020);;	--	--	[R]	General function prediction only	Calcineurin-like phosphoesterase	Probable inactive purple acid phosphatase 16 OS=Arabidopsis thaliana OX=3702 GN=PAP16 PE=2 SV=1	S	Function unknown	probable inactive purple acid phosphatase 16 [Dendrobium catenatum]
gene-MA16_Dca022330	MSTRG.64446.2	14	4	4	36	19	32	0.278494	0.107237	0.084107	0.963906	0.506872	0.748538	0.00241264	1.73322	up	[QV]	Secondary metabolites biosynthesis, transport and catabolism;; Defense mechanisms	Molecular Function: binding (GO:0005488);; Biological Process: steroid metabolic process (GO:0008202);; Molecular Function: oxidoreductase activity (GO:0016491);; Biological Process: regulation of biological quality (GO:0065008);; Biological Process: organic hydroxy compound metabolic process (GO:1901615);;	--	--	[QI]	Secondary metabolites biosynthesis, transport and catabolism;; Lipid transport and metabolism	Cytochrome P450	Cytochrome P450 714B2 OS=Oryza sativa subsp. japonica OX=39947 GN=CYP714B2 PE=1 SV=2	Q	Secondary metabolites biosynthesis, transport and catabolism	probable cytochrome P450 313a4 [Dendrobium catenatum]
gene-MA16_Dca022333	MSTRG.64446.2	14	4	4	36	19	32	0.278494	0.107237	0.084107	0.963906	0.506872	0.748538	0.00241264	1.73322	up	--	--	Cellular Component: integral component of membrane (GO:0016021);;	--	--	[O]	Posttranslational modification, protein turnover, chaperones	--	--	S	Function unknown	uncharacterized protein LOC110102923 [Dendrobium catenatum]
gene-MA16_Dca022337	MSTRG.64446.2	14	4	4	36	19	32	0.278494	0.107237	0.084107	0.963906	0.506872	0.748538	0.00241264	1.73322	up	[C]	Energy production and conversion	Molecular Function: glycerol-3-phosphate dehydrogenase [NAD+] activity (GO:0004367);; Molecular Function: calcium-transporting ATPase activity (GO:0005388);; Molecular Function: calmodulin binding (GO:0005516);; Molecular Function: ATP binding (GO:0005524);; Cellular Component: cytosol (GO:0005829);; Cellular Component: integral component of plasma membrane (GO:0005887);; Biological Process: carb…	K00006|0|egu:105057681|K00006 glycerol-3-phosphate dehydrogenase (NAD+) [EC:1.1.1.8] | (RefSeq) probable glycerol-3-phosphate dehydrogenase [NAD(+)] 1, cytosolic	Glycerophospholipid metabolism (ko00564)	[C]	Energy production and conversion	NAD-dependent glycerol-3-phosphate dehydrogenase C-terminus;; NAD-dependent glycerol-3-phosphate dehydrogenase N-terminus	Probable glycerol-3-phosphate dehydrogenase [NAD(+)] 1, cytosolic OS=Oryza sativa subsp. japonica OX=39947 GN=Os01g0939600 PE=2 SV=1	C	Energy production and conversion	probable glycerol-3-phosphate dehydrogenase [NAD(+)] 1, cytosolic [Dendrobium catenatum]
gene-MA16_Dca022338	MSTRG.64446.2	14	4	4	36	19	32	0.278494	0.107237	0.084107	0.963906	0.506872	0.748538	0.00241264	1.73322	up	--	--	--	--	--	--	--	Protein of unknown function (DUF4005);; IQ calmodulin-binding motif	Protein IQ-DOMAIN 14 OS=Arabidopsis thaliana OX=3702 GN=IQD14 PE=1 SV=1	S	Function unknown	Protein IQ-DOMAIN 14 [Dendrobium catenatum]
gene-MA16_Dca022336	MSTRG.64446.2	14	4	4	36	19	32	0.278494	0.107237	0.084107	0.963906	0.506872	0.748538	0.00241264	1.73322	up	[P]	Inorganic ion transport and metabolism	Molecular Function: calcium-transporting ATPase activity (GO:0005388);; Molecular Function: calmodulin binding (GO:0005516);; Molecular Function: ATP binding (GO:0005524);; Cellular Component: integral component of plasma membrane (GO:0005887);; Cellular Component: intracellular membrane-bounded organelle (GO:0043231);; Molecular Function: metal ion binding (GO:0046872);; Biological Process: calc…	K01537|0|egu:105045328|K01537 Ca2+-transporting ATPase [EC:3.6.3.8] | (RefSeq) probable calcium-transporting ATPase 5, plasma membrane-type	--	[P]	Inorganic ion transport and metabolism	Cation transporting ATPase, C-terminus;; E1-E2 ATPase;; Ca2+-ATPase N terminal autoinhibitory domain;; haloacid dehalogenase-like hydrolase;; Cation transport ATPase (P-type);; Cation transporter/ATPase, N-terminus;; haloacid dehalogenase-like hydrolase	Probable calcium-transporting ATPase 9, plasma membrane-type OS=Oryza sativa subsp. japonica OX=39947 GN=ACA9 PE=3 SV=1	P	Inorganic ion transport and metabolism	probable calcium-transporting ATPase 4, plasma membrane-type [Dendrobium catenatum]
gene-MA16_Dca022335	MSTRG.64446.2	14	4	4	36	19	32	0.278494	0.107237	0.084107	0.963906	0.506872	0.748538	0.00241264	1.73322	up	[J]	Translation, ribosomal structure and biogenesis	Biological Process: rRNA modification (GO:0000154);; Molecular Function: snoRNA binding (GO:0030515);; Cellular Component: box C/D snoRNP complex (GO:0031428);; Cellular Component: small-subunit processome (GO:0032040);;	K14564|0|egu:105045325|K14564 nucleolar protein 56 | (RefSeq) nucleolar protein 56	Ribosome biogenesis in eukaryotes (ko03008)	[AJ]	RNA processing and modification;; Translation, ribosomal structure and biogenesis	snoRNA binding domain, fibrillarin;; NOP5NT (NUC127) domain	Probable nucleolar protein 5-2 OS=Arabidopsis thaliana OX=3702 GN=NOP5-2 PE=1 SV=1	J	Translation, ribosomal structure and biogenesis	nucleolar protein 56-like [Dendrobium catenatum]
gene-MA16_Dca022332	MSTRG.64446.2	14	4	4	36	19	32	0.278494	0.107237	0.084107	0.963906	0.506872	0.748538	0.00241264	1.73322	up	--	--	--	--	--	--	--	--	--	--	--	hypothetical protein MA16_Dca022332 [Dendrobium catenatum]
gene-MA16_Dca015876	MSTRG.65029.8	26	14	42	0	0	8	0.306501	0.222395	0.596465	0	0	0.108337	0.00840077	-1.913	down	--	--	--	--	--	--	--	--	--	--	--	hypothetical protein MA16_Dca015876 [Dendrobium catenatum]
gene-MA16_Dca015875	MSTRG.65029.8	26	14	42	0	0	8	0.306501	0.222395	0.596465	0	0	0.108337	0.00840077	-1.913	down	--	--	--	--	--	--	--	--	--	--	--	hypothetical protein MA16_Dca015875 [Dendrobium catenatum]
gene-MA16_Dca015879	MSTRG.65029.8	26	14	42	0	0	8	0.306501	0.222395	0.596465	0	0	0.108337	0.00840077	-1.913	down	[F]	Nucleotide transport and metabolism	Molecular Function: adenylate kinase activity (GO:0004017);; Molecular Function: ATP binding (GO:0005524);; Biological Process: nucleotide phosphorylation (GO:0046939);;	K00939|2.54919e-154|pda:103717581|K00939 adenylate kinase [EC:2.7.4.3] | (RefSeq) probable adenylate kinase 6, chloroplastic	Purine metabolism (ko00230)	[F]	Nucleotide transport and metabolism	Adenylate kinase;; AAA domain;; AAA domain	Probable adenylate kinase 1, chloroplastic OS=Oryza sativa subsp. japonica OX=39947 GN=Os03g0130400 PE=2 SV=1	F	Nucleotide transport and metabolism	probable adenylate kinase 1, chloroplastic [Dendrobium catenatum]
gene-MA16_Dca015878	MSTRG.65029.8	26	14	42	0	0	8	0.306501	0.222395	0.596465	0	0	0.108337	0.00840077	-1.913	down	[R]	General function prediction only	Molecular Function: GTP binding (GO:0005525);; Cellular Component: endosome (GO:0005768);; Biological Process: small GTPase mediated signal transduction (GO:0007264);; Cellular Component: endocytic vesicle (GO:0030139);;	K07889|1.20954e-123|egu:105031958|K07889 Ras-related protein Rab-5C | (RefSeq) ras-related protein RHN1	Endocytosis (ko04144);; Phagosome (ko04145)	[U]	Intracellular trafficking, secretion, and vesicular transport	Ras family;; Ras of Complex, Roc, domain of DAPkinase;; ADP-ribosylation factor family;; 50S ribosome-binding GTPase	Ras-related protein RHN1 OS=Nicotiana plumbaginifolia OX=4092 GN=RHN1 PE=2 SV=1	S	Function unknown	Ras-related protein RHN1 [Dendrobium catenatum]
gene-MA16_Dca008015	MSTRG.66307.2	99	61	52	0	0	13	1.37458	1.11011	0.867231	0	0	0.205734	0.00191509	-2.25309	down	--	--	Molecular Function: structural constituent of ribosome (GO:0003735);; Biological Process: translation (GO:0006412);; Cellular Component: integral component of membrane (GO:0016021);; Biological Process: transmembrane transport (GO:0055085);;	K15121|2.85285e-149|gmx:100784616|K15121 solute carrier family 25, member 44 | (RefSeq) solute carrier family 25 member 44-like	--	[C]	Energy production and conversion	Mitochondrial carrier protein	Probable S-adenosylmethionine carrier 2, chloroplastic OS=Arabidopsis thaliana OX=3702 GN=SAMC2 PE=2 SV=1	S	Function unknown	solute carrier family 25 member 44-like [Dendrobium catenatum]
gene-MA16_Dca008017	MSTRG.66307.2	99	61	52	0	0	13	1.37458	1.11011	0.867231	0	0	0.205734	0.00191509	-2.25309	down	--	--	--	--	--	--	--	--	--	S	Function unknown	hypothetical protein MA16_Dca008017 [Dendrobium catenatum]
gene-MA16_Dca008016	MSTRG.66307.2	99	61	52	0	0	13	1.37458	1.11011	0.867231	0	0	0.205734	0.00191509	-2.25309	down	--	--	Cellular Component: cytoplasmic part (GO:0044444);;	--	--	--	--	--	--	S	Function unknown	hypothetical protein MA16_Dca008016 [Dendrobium catenatum]
gene-MA16_Dca026686	MSTRG.67212.2	92	48	49	14	28	35	0.545121	0.372964	0.34369	0.103338	0.2145	0.234955	0.00754775	-1.13101	down	--	--	--	--	--	--	--	--	--	--	--	hypothetical protein MA16_Dca026686 [Dendrobium catenatum]
gene-MA16_Dca026687	MSTRG.67212.2	92	48	49	14	28	35	0.545121	0.372964	0.34369	0.103338	0.2145	0.234955	0.00754775	-1.13101	down	--	--	Cellular Component: spindle microtubule (GO:0005876);; Molecular Function: microtubule minus-end binding (GO:0051011);; Biological Process: spindle assembly (GO:0051225);; Cellular Component: HAUS complex (GO:0070652);;	K16587|3.93739e-130|egu:105055203|K16587 HAUS augmin-like complex subunit 4 | (RefSeq) AUGMIN subunit 4	--	--	--	HAUS augmin-like complex subunit 4	AUGMIN subunit 4 OS=Arabidopsis thaliana OX=3702 GN=AUG4 PE=1 SV=1	S	Function unknown	hypothetical protein MA16_Dca026687 [Dendrobium catenatum]
gene-MA16_Dca026683	MSTRG.67212.2	92	48	49	14	28	35	0.545121	0.372964	0.34369	0.103338	0.2145	0.234955	0.00754775	-1.13101	down	[S]	Function unknown	Cellular Component: integral component of membrane (GO:0016021);;	--	--	--	--	Uncharacterized protein family, UPF0114	--	S	Function unknown	hypothetical protein MA16_Dca026683 [Dendrobium catenatum]
gene-MA16_Dca026688	MSTRG.67212.2	92	48	49	14	28	35	0.545121	0.372964	0.34369	0.103338	0.2145	0.234955	0.00754775	-1.13101	down	--	--	--	K16587|8.2929e-12|nnu:104612800|K16587 HAUS augmin-like complex subunit 4 | (RefSeq) AUGMIN subunit 4-like	--	--	--	--	AUGMIN subunit 4 OS=Arabidopsis thaliana OX=3702 GN=AUG4 PE=1 SV=1	S	Function unknown	hypothetical protein MA16_Dca026688 [Dendrobium catenatum]
gene-MA16_Dca016714	MSTRG.67267.1	24	28	45	1763	11	72	0.147783	0.224982	0.33018	14.5259	0.089228	0.511459	0.00589663	2.02012	up	--	--	--	--	--	[O]	Posttranslational modification, protein turnover, chaperones	Ring finger domain;; RING-H2 zinc finger domain;; Zinc finger, C3HC4 type (RING finger);; Zinc finger, C3HC4 type (RING finger)	E3 ubiquitin-protein ligase RING1-like OS=Arabidopsis thaliana OX=3702 GN=At3g19950 PE=1 SV=1	O	Posttranslational modification, protein turnover, chaperones	uncharacterized protein LOC110105781 [Dendrobium catenatum]
gene-MA16_Dca016713	MSTRG.67267.1	24	28	45	1763	11	72	0.147783	0.224982	0.33018	14.5259	0.089228	0.511459	0.00589663	2.02012	up	--	--	Cellular Component: endoplasmic reticulum membrane (GO:0005789);; Cellular Component: integral component of membrane (GO:0016021);;	K20723|1.96939e-39|egu:105057239|K20723 reticulon-3 | (RefSeq) reticulon-like protein B1	--	[U]	Intracellular trafficking, secretion, and vesicular transport	Reticulon	Reticulon-like protein B6 OS=Arabidopsis thaliana OX=3702 GN=RTNLB6 PE=1 SV=1	U	Intracellular trafficking, secretion, and vesicular transport	Reticulon-like protein B6 [Dendrobium catenatum]
gene-MA16_Dca016715	MSTRG.67267.1	24	28	45	1763	11	72	0.147783	0.224982	0.33018	14.5259	0.089228	0.511459	0.00589663	2.02012	up	--	--	--	--	--	--	--	--	Pollen-specific protein C13 OS=Zea mays OX=4577 GN=MGS1 PE=2 SV=1	S	Function unknown	Pollen-specific protein C13 [Dendrobium catenatum]
gene-MA16_Dca016717	MSTRG.67267.1	24	28	45	1763	11	72	0.147783	0.224982	0.33018	14.5259	0.089228	0.511459	0.00589663	2.02012	up	[R]	General function prediction only	Molecular Function: hydroxyacylglutathione hydrolase activity (GO:0004416);; Biological Process: methylglyoxal catabolic process to D-lactate via S-lactoyl-glutathione (GO:0019243);;	K01069|6.3992e-167|egu:105037371|K01069 hydroxyacylglutathione hydrolase [EC:3.1.2.6] | (RefSeq) hydroxyacylglutathione hydrolase cytoplasmic	Pyruvate metabolism (ko00620)	[R]	General function prediction only	Hydroxyacylglutathione hydrolase C-terminus;; Metallo-beta-lactamase superfamily	Hydroxyacylglutathione hydrolase cytoplasmic OS=Arabidopsis thaliana OX=3702 GN=GLX2-2 PE=1 SV=2	S	Function unknown	hydroxyacylglutathione hydrolase cytoplasmic [Dendrobium catenatum]
gene-MA16_Dca016718	MSTRG.67267.1	24	28	45	1763	11	72	0.147783	0.224982	0.33018	14.5259	0.089228	0.511459	0.00589663	2.02012	up	[P]	Inorganic ion transport and metabolism	Cellular Component: Golgi membrane (GO:0000139);; Molecular Function: zinc ion transmembrane transporter activity (GO:0005385);; Cellular Component: trans-Golgi network (GO:0005802);; Cellular Component: integral component of membrane (GO:0016021);; Biological Process: zinc II ion transmembrane transport (GO:0071577);;	--	--	[P]	Inorganic ion transport and metabolism	ZIP Zinc transporter	Putative zinc transporter At3g08650 OS=Arabidopsis thaliana OX=3702 GN=At3g08650 PE=2 SV=2	P	Inorganic ion transport and metabolism	putative zinc transporter At3g08650 [Dendrobium catenatum]
gene-MA16_Dca016719	MSTRG.67267.1	24	28	45	1763	11	72	0.147783	0.224982	0.33018	14.5259	0.089228	0.511459	0.00589663	2.02012	up	[K]	Transcription	Molecular Function: protein serine/threonine kinase activity (GO:0004674);; Molecular Function: ATP binding (GO:0005524);; Biological Process: protein phosphorylation (GO:0006468);; Cellular Component: integral component of membrane (GO:0016021);;	--	--	--	--	Protein kinase domain;; Protein tyrosine kinase;; Leucine rich repeat;; Leucine Rich repeats (2 copies);; Leucine rich repeat N-terminal domain	Probable LRR receptor-like serine/threonine-protein kinase At1g06840 OS=Arabidopsis thaliana OX=3702 GN=At1g06840 PE=2 SV=2	T	Signal transduction mechanisms	probable LRR receptor-like serine/threonine-protein kinase At1g06840 [Dendrobium catenatum]
gene-MA16_Dca016720	MSTRG.67267.1	24	28	45	1763	11	72	0.147783	0.224982	0.33018	14.5259	0.089228	0.511459	0.00589663	2.02012	up	--	--	Biological Process: ubiquitin-dependent protein catabolic process (GO:0006511);; Cellular Component: plastid (GO:0009536);; Biological Process: protein ubiquitination (GO:0016567);;	K11982|9.13143e-22|osa:4348952|K11982 E3 ubiquitin-protein ligase RNF115/126 [EC:2.3.2.27] | (RefSeq) E3 ubiquitin-protein ligase RING1-like	--	[O]	Posttranslational modification, protein turnover, chaperones	--	E3 ubiquitin-protein ligase RING1 OS=Gossypium hirsutum OX=3635 GN=RING1 PE=1 SV=1	O	Posttranslational modification, protein turnover, chaperones	E3 ubiquitin-protein ligase RING1 [Dendrobium catenatum]
gene-MA16_Dca016716	MSTRG.67267.1	24	28	45	1763	11	72	0.147783	0.224982	0.33018	14.5259	0.089228	0.511459	0.00589663	2.02012	up	--	--	--	--	--	--	--	Pollen proteins Ole e I like	Pollen-specific protein C13 OS=Zea mays OX=4577 GN=MGS1 PE=2 SV=1	S	Function unknown	pollen-specific protein C13-like [Dendrobium catenatum]
gene-MA16_Dca016712	MSTRG.67267.1	24	28	45	1763	11	72	0.147783	0.224982	0.33018	14.5259	0.089228	0.511459	0.00589663	2.02012	up	--	--	Biological Process: defense response (GO:0006952);;	--	--	--	--	LURP-one-related	Protein LURP-one-related 8 OS=Arabidopsis thaliana OX=3702 GN=At2g38640 PE=2 SV=1	S	Function unknown	protein LURP-one-related 8-like [Dendrobium catenatum]
gene-MA16_Dca016711	MSTRG.67267.1	24	28	45	1763	11	72	0.147783	0.224982	0.33018	14.5259	0.089228	0.511459	0.00589663	2.02012	up	--	--	--	--	--	--	--	--	--	S	Function unknown	hypothetical protein MA16_Dca016711 [Dendrobium catenatum]
gene-MA16_Dca012356	MSTRG.68304.1	0	0	0	7	10	9	0	0	0	0.368574	0.545683	0.414988	0.000170711	2.73323	up	[QV]	Secondary metabolites biosynthesis, transport and catabolism;; Defense mechanisms	Molecular Function: monooxygenase activity (GO:0004497);; Molecular Function: metal ion binding (GO:0046872);;	--	--	[QI]	Secondary metabolites biosynthesis, transport and catabolism;; Lipid transport and metabolism	Cytochrome P450	Cytochrome P450 714C2 OS=Oryza sativa subsp. japonica OX=39947 GN=CYP714C2 PE=2 SV=1	Q	Secondary metabolites biosynthesis, transport and catabolism	cytochrome P450 714C2-like [Dendrobium catenatum]
gene-MA16_Dca012351	MSTRG.68304.1	0	0	0	7	10	9	0	0	0	0.368574	0.545683	0.414988	0.000170711	2.73323	up	--	--	--	--	--	--	--	Domain of unknown function (DUF4378);; Protein of unknown function (DUF3741)	--	S	Function unknown	uncharacterized protein LOC110097918 [Dendrobium catenatum]
gene-MA16_Dca012357	MSTRG.68304.1	0	0	0	7	10	9	0	0	0	0.368574	0.545683	0.414988	0.000170711	2.73323	up	--	--	Biological Process: transcription, DNA-templated (GO:0006351);;	--	--	[K]	Transcription	Transcription factor S-II (TFIIS), central domain;; BAH domain	Chromatin remodeling protein At4g04260 OS=Arabidopsis thaliana OX=3702 GN=At4g04260 PE=3 SV=2	S	Function unknown	uncharacterized protein LOC110097931 [Dendrobium catenatum]
gene-MA16_Dca012359	MSTRG.68304.1	0	0	0	7	10	9	0	0	0	0.368574	0.545683	0.414988	0.000170711	2.73323	up	[IQ]	Lipid transport and metabolism;; Secondary metabolites biosynthesis, transport and catabolism	Cellular Component: plasmodesma (GO:0009506);; Cellular Component: chloroplast stroma (GO:0009570);; Biological Process: response to cytokinin (GO:0009735);; Biological Process: positive regulation of seed germination (GO:0010030);; Biological Process: seed coat development (GO:0010214);; Biological Process: oxalate catabolic process (GO:0033611);; Cellular Component: apoplast (GO:0048046);; Mole…	--	--	[I]	Lipid transport and metabolism	AMP-binding enzyme;; AMP-binding enzyme C-terminal domain	Oxalate--CoA ligase OS=Arabidopsis thaliana OX=3702 GN=AAE3 PE=1 SV=1	IQ	Lipid transport and metabolism;; Secondary metabolites biosynthesis, transport and catabolism	oxalate--CoA ligase [Dendrobium catenatum]
gene-MA16_Dca012353	MSTRG.68304.1	0	0	0	7	10	9	0	0	0	0.368574	0.545683	0.414988	0.000170711	2.73323	up	[EG]	Amino acid transport and metabolism;; Carbohydrate transport and metabolism	Molecular Function: dihydroxy-acid dehydratase activity (GO:0004160);; Molecular Function: copper ion binding (GO:0005507);; Biological Process: branched-chain amino acid biosynthetic process (GO:0009082);; Biological Process: embryo sac development (GO:0009553);; Biological Process: pollen development (GO:0009555);; Cellular Component: chloroplast stroma (GO:0009570);; Biological Process: respon…	K01687|0|mus:103980689|K01687 dihydroxy-acid dehydratase [EC:4.2.1.9] | (RefSeq) dihydroxy-acid dehydratase, chloroplastic	Valine, leucine and isoleucine biosynthesis (ko00290);; Pantothenate and CoA biosynthesis (ko00770);; 2-Oxocarboxylic acid metabolism (ko01210);; Biosynthesis of amino acids (ko01230)	[E]	Amino acid transport and metabolism	Dehydratase family	Dihydroxy-acid dehydratase, chloroplastic OS=Arabidopsis thaliana OX=3702 GN=DHAD PE=1 SV=1	E	Amino acid transport and metabolism	dihydroxy-acid dehydratase, chloroplastic [Dendrobium catenatum]
gene-MA16_Dca012354	MSTRG.68304.1	0	0	0	7	10	9	0	0	0	0.368574	0.545683	0.414988	0.000170711	2.73323	up	--	--	--	--	--	[R]	General function prediction only	PPR repeat family;; PPR repeat;; PPR repeat;; Pentatricopeptide repeat domain;; Pentacotripeptide-repeat region of PRORP;; Evolutionarily conserved signalling intermediate in Toll pathway;; Mitochondrial 28S ribosomal protein S27;; Tetratricopeptide repeat	Pentatricopeptide repeat-containing protein At5g14770, mitochondrial OS=Arabidopsis thaliana OX=3702 GN=At5g14770 PE=3 SV=2	S	Function unknown	Pentatricopeptide repeat-containing protein [Dendrobium catenatum]
gene-MA16_Dca012358	MSTRG.68304.1	0	0	0	7	10	9	0	0	0	0.368574	0.545683	0.414988	0.000170711	2.73323	up	[T]	Signal transduction mechanisms	Molecular Function: protein kinase activity (GO:0004672);; Molecular Function: ATP binding (GO:0005524);; Biological Process: protein phosphorylation (GO:0006468);;	K14500|0|egu:105059035|K14500 BR-signaling kinase [EC:2.7.11.1] | (RefSeq) probable serine/threonine-protein kinase At5g41260	Plant hormone signal transduction (ko04075)	--	--	Protein tyrosine kinase;; Protein kinase domain;; Tetratricopeptide repeat	Probable serine/threonine-protein kinase BSK3 OS=Oryza sativa subsp. japonica OX=39947 GN=BSK3 PE=1 SV=1	T	Signal transduction mechanisms	probable serine/threonine-protein kinase BSK3 [Dendrobium catenatum]
gene-MA16_Dca012352	MSTRG.68304.1	0	0	0	7	10	9	0	0	0	0.368574	0.545683	0.414988	0.000170711	2.73323	up	--	--	--	K10403|9.63908e-125|pper:PRUPE_ppa018128mg|K10403 kinesin family member 22 | (RefSeq) hypothetical protein	--	[Z]	Cytoskeleton	Kinesin motor domain;; Microtubule binding;; Helix-hairpin-helix motif	Kinesin-like protein KIN-10C OS=Oryza sativa subsp. japonica OX=39947 GN=KIN10C PE=2 SV=1	Z	Cytoskeleton	Kinesin-like calmodulin-binding protein [Dendrobium catenatum]
gene-MA16_Dca012355	MSTRG.68304.1	0	0	0	7	10	9	0	0	0	0.368574	0.545683	0.414988	0.000170711	2.73323	up	--	--	--	--	--	--	--	--	--	--	--	hypothetical protein MA16_Dca012355 [Dendrobium catenatum]
gene-MA16_Dca024216	MSTRG.68585.6	5	4	4	0	0	0	0.254789	0.253511	0.22953	0	0	0	0.00934873	-1.89985	down	[X]	Mobilome: prophages, transposons	--	--	--	[R]	General function prediction only	Reverse transcriptase (RNA-dependent DNA polymerase);; Integrase core domain;; GAG-pre-integrase domain	Retrovirus-related Pol polyprotein from transposon TNT 1-94 OS=Nicotiana tabacum OX=4097 PE=2 SV=1	L	Replication, recombination and repair	Retrovirus-related Pol polyprotein from transposon TNT 1-94 [Dendrobium catenatum]
gene-MA16_Dca024215	MSTRG.68585.6	5	4	4	0	0	0	0.254789	0.253511	0.22953	0	0	0	0.00934873	-1.89985	down	--	--	--	--	--	--	--	Helix-loop-helix DNA-binding domain	Transcription factor bHLH96 OS=Arabidopsis thaliana OX=3702 GN=BHLH96 PE=1 SV=1	K	Transcription	transcription factor bHLH96-like [Dendrobium catenatum]
gene-MA16_Dca024214	MSTRG.68585.6	5	4	4	0	0	0	0.254789	0.253511	0.22953	0	0	0	0.00934873	-1.89985	down	--	--	--	--	--	--	--	--	--	G	Carbohydrate transport and metabolism	hypothetical protein MA16_Dca024214 [Dendrobium catenatum]
gene-MA16_Dca024213	MSTRG.68585.6	5	4	4	0	0	0	0.254789	0.253511	0.22953	0	0	0	0.00934873	-1.89985	down	--	--	Cellular Component: endoplasmic reticulum (GO:0005783);; Cellular Component: Golgi apparatus (GO:0005794);; Biological Process: negative regulation of ethylene-activated signaling pathway (GO:0010105);; Cellular Component: integral component of membrane (GO:0016021);;	K20726|5.4908e-30|pda:103712839|K20726 transmembrane protein 222 | (RefSeq) protein REVERSION-TO-ETHYLENE SENSITIVITY1	--	[S]	Function unknown	Protein of unknown function (DUF778)	Protein REVERSION-TO-ETHYLENE SENSITIVITY1 OS=Arabidopsis thaliana OX=3702 GN=RTE1 PE=1 SV=1	S	Function unknown	protein REVERSION-TO-ETHYLENE SENSITIVITY1-like, partial [Dendrobium catenatum]
gene-MA16_Dca024047	MSTRG.69169.1	13	7	11	23	20	40	0.30552	0.216021	0.313393	0.720912	0.603105	1.07829	0.00618802	1.2892	up	--	--	--	--	--	--	--	--	--	S	Function unknown	hypothetical protein MA16_Dca024047 [Dendrobium catenatum]
gene-MA16_Dca024053	MSTRG.69169.1	13	7	11	23	20	40	0.30552	0.216021	0.313393	0.720912	0.603105	1.07829	0.00618802	1.2892	up	[J]	Translation, ribosomal structure and biogenesis	Molecular Function: structural constituent of ribosome (GO:0003735);; Biological Process: translation (GO:0006412);; Cellular Component: large ribosomal subunit (GO:0015934);;	K02874|5.92803e-69|egu:105046789|K02874 large subunit ribosomal protein L14 | (RefSeq) 50S ribosomal protein HLP, mitochondrial	Ribosome (ko03010)	[J]	Translation, ribosomal structure and biogenesis	Ribosomal protein L14p/L23e	50S ribosomal protein HLP, mitochondrial OS=Arabidopsis thaliana OX=3702 GN=HLP PE=2 SV=1	J	Translation, ribosomal structure and biogenesis	50S ribosomal protein L14, chloroplastic [Dendrobium catenatum]
gene-MA16_Dca024045	MSTRG.69169.1	13	7	11	23	20	40	0.30552	0.216021	0.313393	0.720912	0.603105	1.07829	0.00618802	1.2892	up	[F]	Nucleotide transport and metabolism	Molecular Function: kinase activity (GO:0016301);; Biological Process: cellular metabolic process (GO:0044237);;	K00939|2.45288e-40|cic:CICLE_v10032565mg|K00939 adenylate kinase [EC:2.7.4.3] | (RefSeq) hypothetical protein	Purine metabolism (ko00230)	[F]	Nucleotide transport and metabolism	Adenylate kinase;; AAA domain	Adenylate kinase 3 OS=Oryza sativa subsp. japonica OX=39947 GN=ADK-A PE=2 SV=1	F	Nucleotide transport and metabolism	Adenylate kinase B [Dendrobium catenatum]
gene-MA16_Dca024050	MSTRG.69169.1	13	7	11	23	20	40	0.30552	0.216021	0.313393	0.720912	0.603105	1.07829	0.00618802	1.2892	up	--	--	Cellular Component: integral component of membrane (GO:0016021);;	--	--	[S]	Function unknown	Vitamin B6 photo-protection and homoeostasis	Protein root UVB sensitive 3 OS=Arabidopsis thaliana OX=3702 GN=RUS3 PE=2 SV=1	S	Function unknown	protein root UVB sensitive 3 isoform X1 [Dendrobium catenatum]
gene-MA16_Dca024055	MSTRG.69169.1	13	7	11	23	20	40	0.30552	0.216021	0.313393	0.720912	0.603105	1.07829	0.00618802	1.2892	up	--	--	--	--	--	--	--	--	--	--	--	hypothetical protein MA16_Dca024055 [Dendrobium catenatum]
gene-MA16_Dca024054	MSTRG.69169.1	13	7	11	23	20	40	0.30552	0.216021	0.313393	0.720912	0.603105	1.07829	0.00618802	1.2892	up	--	--	--	--	--	[O]	Posttranslational modification, protein turnover, chaperones	Ring finger domain;; RING-H2 zinc finger domain;; RING-like zinc finger;; Zinc finger, C3HC4 type (RING finger);; RING-type zinc-finger;; Zinc finger, C3HC4 type (RING finger);; Anaphase-promoting complex subunit 11 RING-H2 finger	Putative RING-H2 finger protein ATL71 OS=Arabidopsis thaliana OX=3702 GN=ATL71 PE=3 SV=1	O	Posttranslational modification, protein turnover, chaperones	RING-H2 finger protein ATL70 [Dendrobium catenatum]
gene-MA16_Dca024052	MSTRG.69169.1	13	7	11	23	20	40	0.30552	0.216021	0.313393	0.720912	0.603105	1.07829	0.00618802	1.2892	up	[T]	Signal transduction mechanisms	Molecular Function: acid phosphatase activity (GO:0003993);; Biological Process: dephosphorylation (GO:0016311);; Molecular Function: metal ion binding (GO:0046872);;	--	--	[G]	Carbohydrate transport and metabolism	Calcineurin-like phosphoesterase;; Iron/zinc purple acid phosphatase-like protein C;; Purple acid Phosphatase, N-terminal domain	Probable inactive purple acid phosphatase 1 OS=Arabidopsis thaliana OX=3702 GN=PAP1 PE=2 SV=1	S	Function unknown	probable inactive purple acid phosphatase 1 [Dendrobium catenatum]
gene-MA16_Dca024046	MSTRG.69169.1	13	7	11	23	20	40	0.30552	0.216021	0.313393	0.720912	0.603105	1.07829	0.00618802	1.2892	up	--	--	--	--	--	--	--	--	--	--	--	hypothetical protein MA16_Dca024046 [Dendrobium catenatum]
gene-MA16_Dca024048	MSTRG.69169.1	13	7	11	23	20	40	0.30552	0.216021	0.313393	0.720912	0.603105	1.07829	0.00618802	1.2892	up	--	--	--	--	--	--	--	--	--	--	--	hypothetical protein MA16_Dca024048 [Dendrobium catenatum]
gene-MA16_Dca024051	MSTRG.69169.1	13	7	11	23	20	40	0.30552	0.216021	0.313393	0.720912	0.603105	1.07829	0.00618802	1.2892	up	--	--	--	--	--	--	--	--	--	S	Function unknown	hypothetical protein MA16_Dca024051 [Dendrobium catenatum]
gene-MA16_Dca016036	MSTRG.69889.3	15	5	8	0	0	0	0.371224	0.166445	0.241671	0	0	0	0.000298624	-2.63764	down	[I]	Lipid transport and metabolism	Molecular Function: catalytic activity (GO:0003824);; Cellular Component: integral component of membrane (GO:0016021);;	--	--	[I]	Lipid transport and metabolism	alpha/beta hydrolase fold;; Alpha/beta hydrolase family;; Serine aminopeptidase, S33	--	S	Function unknown	uncharacterized protein LOC110095408 isoform X1 [Dendrobium catenatum]
gene-MA16_Dca016034	MSTRG.69889.3	15	5	8	0	0	0	0.371224	0.166445	0.241671	0	0	0	0.000298624	-2.63764	down	--	--	--	--	--	--	--	--	--	S	Function unknown	hypothetical protein MA16_Dca016034 [Dendrobium catenatum]
gene-MA16_Dca016033	MSTRG.69889.3	15	5	8	0	0	0	0.371224	0.166445	0.241671	0	0	0	0.000298624	-2.63764	down	[O]	Posttranslational modification, protein turnover, chaperones	--	K09613|0|egu:105050807|K09613 COP9 signalosome complex subunit 5 [EC:3.4.-.-] | (RefSeq) COP9 signalosome complex subunit 5b	--	[OT]	Posttranslational modification, protein turnover, chaperones;; Signal transduction mechanisms	JAB1/Mov34/MPN/PAD-1 ubiquitin protease	COP9 signalosome complex subunit 5b OS=Arabidopsis thaliana OX=3702 GN=CSN5B PE=1 SV=1	S	Function unknown	COP9 signalosome complex subunit 5b-like [Dendrobium catenatum]
gene-MA16_Dca016040	MSTRG.69889.3	15	5	8	0	0	0	0.371224	0.166445	0.241671	0	0	0	0.000298624	-2.63764	down	--	--	Cellular Component: mitochondrion (GO:0005739);; Cellular Component: membrane (GO:0016020);; Molecular Function: hydrolase activity (GO:0016787);; Biological Process: macromolecule metabolic process (GO:0043170);; Biological Process: primary metabolic process (GO:0044238);; Molecular Function: metal ion binding (GO:0046872);;	--	--	[R]	General function prediction only	Reverse transcriptase (RNA-dependent DNA polymerase);; Retroviral aspartyl protease;; Cauliflower mosaic virus peptidase (A3)	RNA-directed DNA polymerase homolog OS=Oenothera berteroana OX=3950 PE=4 SV=1	L	Replication, recombination and repair	RNA-directed DNA polymerase [Dendrobium catenatum]
gene-MA16_Dca016032	MSTRG.69889.3	15	5	8	0	0	0	0.371224	0.166445	0.241671	0	0	0	0.000298624	-2.63764	down	[T]	Signal transduction mechanisms	Molecular Function: protein serine/threonine kinase activity (GO:0004674);; Molecular Function: ATP binding (GO:0005524);; Biological Process: protein phosphorylation (GO:0006468);;	K04733|0|egu:105049435|K04733 interleukin-1 receptor-associated kinase 4 [EC:2.7.11.1] | (RefSeq) probable serine/threonine-protein kinase PIX7	--	[T]	Signal transduction mechanisms	Protein tyrosine kinase;; Protein kinase domain	Probable serine/threonine-protein kinase PIX7 OS=Arabidopsis thaliana OX=3702 GN=PIX7 PE=1 SV=1	T	Signal transduction mechanisms	probable serine/threonine-protein kinase PIX7 [Dendrobium catenatum]
gene-MA16_Dca016041	MSTRG.69889.3	15	5	8	0	0	0	0.371224	0.166445	0.241671	0	0	0	0.000298624	-2.63764	down	[Q]	Secondary metabolites biosynthesis, transport and catabolism	Molecular Function: iron ion binding (GO:0005506);; Biological Process: cellular response to starvation (GO:0009267);; Cellular Component: integral component of membrane (GO:0016021);; Molecular Function: dioxygenase activity (GO:0051213);; Biological Process: oxidation-reduction process (GO:0055114);;	--	--	[QR]	Secondary metabolites biosynthesis, transport and catabolism;; General function prediction only	non-haem dioxygenase in morphine synthesis N-terminal	Probable 2-oxoglutarate-dependent dioxygenase DIN11 OS=Arabidopsis thaliana OX=3702 GN=DIN11 PE=2 SV=1	S	Function unknown	Protein SRG1 [Dendrobium catenatum]
gene-MA16_Dca016031	MSTRG.69889.3	15	5	8	0	0	0	0.371224	0.166445	0.241671	0	0	0	0.000298624	-2.63764	down	[F]	Nucleotide transport and metabolism	Molecular Function: adenine phosphoribosyltransferase activity (GO:0003999);; Cellular Component: cytoplasm (GO:0005737);; Biological Process: adenine salvage (GO:0006168);; Biological Process: nucleoside metabolic process (GO:0009116);;	K00759|3.74574e-94|pda:103704319|K00759 adenine phosphoribosyltransferase [EC:2.4.2.7] | (RefSeq) adenine phosphoribosyltransferase 2-like	Purine metabolism (ko00230)	[F]	Nucleotide transport and metabolism	Phosphoribosyl transferase domain	Adenine phosphoribosyltransferase 5 OS=Arabidopsis thaliana OX=3702 GN=APT5 PE=1 SV=1	F	Nucleotide transport and metabolism	Adenine phosphoribosyltransferase 2 [Dendrobium catenatum]
gene-MA16_Dca016042	MSTRG.69889.3	15	5	8	0	0	0	0.371224	0.166445	0.241671	0	0	0	0.000298624	-2.63764	down	[Q]	Secondary metabolites biosynthesis, transport and catabolism	--	--	--	[QR]	Secondary metabolites biosynthesis, transport and catabolism;; General function prediction only	2OG-Fe(II) oxygenase superfamily	Probable 2-oxoglutarate-dependent dioxygenase At3g50210 OS=Arabidopsis thaliana OX=3702 GN=At3g50210 PE=2 SV=1	S	Function unknown	Gibberellin 2-beta-dioxygenase 4 [Dendrobium catenatum]
gene-MA16_Dca016039	MSTRG.69889.3	15	5	8	0	0	0	0.371224	0.166445	0.241671	0	0	0	0.000298624	-2.63764	down	--	--	--	--	--	[R]	General function prediction only	Formin Homology 2 Domain;; PPR repeat family;; Pentatricopeptide repeat domain;; PPR repeat;; PPR repeat;; Pentacotripeptide-repeat region of PRORP	Pentatricopeptide repeat-containing protein At3g46610 OS=Arabidopsis thaliana OX=3702 GN=At3g46610 PE=2 SV=1	S	Function unknown	Pentatricopeptide repeat-containing protein [Dendrobium catenatum]
gene-MA16_Dca016038	MSTRG.69889.3	15	5	8	0	0	0	0.371224	0.166445	0.241671	0	0	0	0.000298624	-2.63764	down	--	--	Cellular Component: mitochondrion (GO:0005739);; Cellular Component: chloroplast inner membrane (GO:0009706);;	--	--	--	--	Protein RETICULATA-related	Protein RETICULATA-RELATED 6, chloroplastic OS=Arabidopsis thaliana OX=3702 GN=RER6 PE=2 SV=1	S	Function unknown	protein RETICULATA-RELATED 1, chloroplastic [Dendrobium catenatum]
gene-MA16_Dca016035	MSTRG.69889.3	15	5	8	0	0	0	0.371224	0.166445	0.241671	0	0	0	0.000298624	-2.63764	down	--	--	Molecular Function: oxidoreductase activity (GO:0016491);; Biological Process: oxidation-reduction process (GO:0055114);;	--	--	[S]	Function unknown	--	--	S	Function unknown	ALKBH5 [Dendrobium catenatum]
gene-MA16_Dca016037	MSTRG.69889.3	15	5	8	0	0	0	0.371224	0.166445	0.241671	0	0	0	0.000298624	-2.63764	down	--	--	--	--	--	--	--	Ubiquitin family	BAG family molecular chaperone regulator 1 OS=Arabidopsis thaliana OX=3702 GN=BAG1 PE=1 SV=1	O	Posttranslational modification, protein turnover, chaperones	BAG family molecular chaperone regulator 1-like isoform X1 [Dendrobium catenatum]
gene-MA16_Dca023265	MSTRG.70684.1	16	11	17	0	0	2	0.196131	0.177921	0.244422	0	0	0.019943	7.56479e-05	-2.73058	down	--	--	Cellular Component: extracellular region (GO:0005576);; Molecular Function: manganese ion binding (GO:0030145);; Molecular Function: nutrient reservoir activity (GO:0045735);;	--	--	--	--	Cupin	Auxin-binding protein ABP20 OS=Prunus persica OX=3760 GN=ABP20 PE=2 SV=1	S	Function unknown	auxin-binding protein ABP20-like [Dendrobium catenatum]
gene-MA16_Dca023266	MSTRG.70684.1	16	11	17	0	0	2	0.196131	0.177921	0.244422	0	0	0.019943	7.56479e-05	-2.73058	down	--	--	Cellular Component: extracellular region (GO:0005576);; Molecular Function: manganese ion binding (GO:0030145);; Molecular Function: nutrient reservoir activity (GO:0045735);;	--	--	--	--	Cupin	Auxin-binding protein ABP19a OS=Prunus persica OX=3760 GN=ABP19A PE=3 SV=1	S	Function unknown	auxin-binding protein ABP19a-like [Dendrobium catenatum]
gene-MA16_Dca023268	MSTRG.70684.1	16	11	17	0	0	2	0.196131	0.177921	0.244422	0	0	0.019943	7.56479e-05	-2.73058	down	[C]	Energy production and conversion	Molecular Function: NADPH dehydrogenase activity (GO:0003959);; Cellular Component: peroxisome (GO:0005777);; Biological Process: jasmonic acid biosynthetic process (GO:0009695);; Molecular Function: FMN binding (GO:0010181);; Molecular Function: 12-oxophytodienoate reductase activity (GO:0016629);; Biological Process: oxylipin biosynthetic process (GO:0031408);; Biological Process: oxidation-red…	K05894|0|egu:105053093|K05894 12-oxophytodienoic acid reductase [EC:1.3.1.42] | (RefSeq) 12-oxophytodienoate reductase 7	alpha-Linolenic acid metabolism (ko00592)	[CR]	Energy production and conversion;; General function prediction only	NADH:flavin oxidoreductase / NADH oxidase family	12-oxophytodienoate reductase 7 OS=Oryza sativa subsp. japonica OX=39947 GN=OPR7 PE=2 SV=1	C	Energy production and conversion	12-oxophytodienoate reductase 7 [Dendrobium catenatum]
gene-MA16_Dca023269	MSTRG.70684.1	16	11	17	0	0	2	0.196131	0.177921	0.244422	0	0	0.019943	7.56479e-05	-2.73058	down	--	--	Molecular Function: ATP binding (GO:0005524);; Cellular Component: nucleus (GO:0005634);; Biological Process: regulation of transcription, DNA-templated (GO:0006355);; Biological Process: developmental process (GO:0032502);;	--	--	--	--	WRC;; QLQ	Growth-regulating factor 1 OS=Oryza sativa subsp. japonica OX=39947 GN=GRF1 PE=3 SV=1	K	Transcription	Growth-regulating factor 1 [Dendrobium catenatum]
gene-MA16_Dca023270	MSTRG.70684.1	16	11	17	0	0	2	0.196131	0.177921	0.244422	0	0	0.019943	7.56479e-05	-2.73058	down	--	--	--	K09285|5.24112e-50|mus:103995048|K09285 AP2-like factor, ANT lineage | (RefSeq) AP2-like ethylene-responsive transcription factor AIL1 isoform X2	--	--	--	AP2 domain	AP2-like ethylene-responsive transcription factor AIL1 OS=Arabidopsis thaliana OX=3702 GN=AIL1 PE=2 SV=1	K	Transcription	AP2-like ethylene-responsive transcription factor AIL1 [Dendrobium catenatum]
gene-MA16_Dca023264	MSTRG.70684.1	16	11	17	0	0	2	0.196131	0.177921	0.244422	0	0	0.019943	7.56479e-05	-2.73058	down	--	--	Cellular Component: integral component of membrane (GO:0016021);;	--	--	--	--	GDP-fucose protein O-fucosyltransferase	O-fucosyltransferase 35 OS=Arabidopsis thaliana OX=3702 GN=OFUT35 PE=2 SV=1	S	Function unknown	Uncharacterized protein MA16_Dca023264 [Dendrobium catenatum]
gene-MA16_Dca023274	MSTRG.70684.1	16	11	17	0	0	2	0.196131	0.177921	0.244422	0	0	0.019943	7.56479e-05	-2.73058	down	--	--	--	--	--	--	--	--	--	--	--	hypothetical protein MA16_Dca023274 [Dendrobium catenatum]
gene-MA16_Dca023271	MSTRG.70684.1	16	11	17	0	0	2	0.196131	0.177921	0.244422	0	0	0.019943	7.56479e-05	-2.73058	down	--	--	--	--	--	--	--	--	--	--	--	hypothetical protein MA16_Dca023271 [Dendrobium catenatum]
gene-MA16_Dca023275	MSTRG.70684.1	16	11	17	0	0	2	0.196131	0.177921	0.244422	0	0	0.019943	7.56479e-05	-2.73058	down	[J]	Translation, ribosomal structure and biogenesis	Molecular Function: damaged DNA binding (GO:0003684);; Molecular Function: RNA binding (GO:0003723);; Molecular Function: structural constituent of ribosome (GO:0003735);; Cellular Component: nucleus (GO:0005634);; Biological Process: DNA repair (GO:0006281);; Biological Process: translation (GO:0006412);; Molecular Function: oxidized purine nucleobase lesion DNA N-glycosylase activity (GO:000853…	K02985|5.45497e-161|nnu:104609344|K02985 small subunit ribosomal protein S3e | (RefSeq) 40S ribosomal protein S3-3-like	Ribosome (ko03010)	[J]	Translation, ribosomal structure and biogenesis	Ribosomal protein S3, C-terminal domain;; KH domain	40S ribosomal protein S3-3 OS=Arabidopsis thaliana OX=3702 GN=RPS3C PE=1 SV=1	J	Translation, ribosomal structure and biogenesis	40S ribosomal protein S3-3-like [Dendrobium catenatum]
gene-MA16_Dca023272	MSTRG.70684.1	16	11	17	0	0	2	0.196131	0.177921	0.244422	0	0	0.019943	7.56479e-05	-2.73058	down	--	--	Molecular Function: DNA binding (GO:0003677);; Molecular Function: transcription factor activity, sequence-specific DNA binding (GO:0003700);; Cellular Component: nucleus (GO:0005634);; Biological Process: regulation of transcription, DNA-templated (GO:0006355);; Biological Process: multicellular organism development (GO:0007275);;	K09285|5.59432e-48|adu:107464795|K09285 AP2-like factor, ANT lineage | (RefSeq) AP2-like ethylene-responsive transcription factor AIL1	--	--	--	AP2 domain	AP2-like ethylene-responsive transcription factor ANT OS=Arabidopsis thaliana OX=3702 GN=ANT PE=1 SV=2	K	Transcription	AP2-like ethylene-responsive transcription factor ANT [Dendrobium catenatum]
gene-MA16_Dca023267	MSTRG.70684.1	16	11	17	0	0	2	0.196131	0.177921	0.244422	0	0	0.019943	7.56479e-05	-2.73058	down	--	--	Cellular Component: nucleus (GO:0005634);; Cellular Component: plant-type cell wall (GO:0009505);; Biological Process: response to cytokinin (GO:0009735);; Molecular Function: manganese ion binding (GO:0030145);; Cellular Component: extracellular matrix (GO:0031012);; Biological Process: oxalate metabolic process (GO:0033609);; Molecular Function: nutrient reservoir activity (GO:0045735);; Molecu…	--	--	--	--	Cupin	Auxin-binding protein ABP19a OS=Prunus persica OX=3760 GN=ABP19A PE=3 SV=1	S	Function unknown	auxin-binding protein ABP19a-like [Dendrobium catenatum]
gene-MA16_Dca023273	MSTRG.70684.1	16	11	17	0	0	2	0.196131	0.177921	0.244422	0	0	0.019943	7.56479e-05	-2.73058	down	[C]	Energy production and conversion	Cellular Component: extracellular region (GO:0005576);; Biological Process: metabolic process (GO:0008152);; Molecular Function: oxidoreductase activity (GO:0016491);;	K00279|0|egu:105041828|K00279 cytokinin dehydrogenase [EC:1.5.99.12] | (RefSeq) cytokinin dehydrogenase 11-like	Zeatin biosynthesis (ko00908)	[C]	Energy production and conversion	Cytokinin dehydrogenase 1, FAD and cytokinin binding;; FAD binding domain	Cytokinin dehydrogenase 11 OS=Oryza sativa subsp. japonica OX=39947 GN=CKX11 PE=2 SV=1	C	Energy production and conversion	cytokinin dehydrogenase 11 isoform X1 [Dendrobium catenatum]
gene-MA16_Dca022897	MSTRG.70733.2	51	1	89	0	0	0	0.443773	0.000724	0.926347	0	0	0	0.00041211	-2.59101	down	[I]	Lipid transport and metabolism	--	--	--	[V]	Defense mechanisms	alpha/beta hydrolase fold;; Carboxylesterase family	Probable carboxylesterase 11 OS=Arabidopsis thaliana OX=3702 GN=CXE11 PE=2 SV=1	I	Lipid transport and metabolism	putative carboxylesterase 11 [Dendrobium catenatum]
gene-MA16_Dca022896	MSTRG.70733.2	51	1	89	0	0	0	0.443773	0.000724	0.926347	0	0	0	0.00041211	-2.59101	down	[IR]	Lipid transport and metabolism;; General function prediction only	Molecular Function: hydrolase activity, acting on ester bonds (GO:0016788);;	--	--	--	--	GDSL-like Lipase/Acylhydrolase	GDSL esterase/lipase At5g33370 OS=Arabidopsis thaliana OX=3702 GN=At5g33370 PE=2 SV=1	S	Function unknown	GDSL esterase/lipase At5g33370-like [Dendrobium catenatum]
gene-MA16_Dca022895	MSTRG.70733.2	51	1	89	0	0	0	0.443773	0.000724	0.926347	0	0	0	0.00041211	-2.59101	down	--	--	--	K14861|0|pda:103720976|K14861 nucleolar pre-ribosomal-associated protein 1 | (RefSeq) uncharacterized LOC103720976	--	[S]	Function unknown	Ribosome 60S biogenesis N-terminal	--	S	Function unknown	hypothetical protein MA16_Dca022895 [Dendrobium catenatum]
gene-MA16_Dca022892	MSTRG.70733.2	51	1	89	0	0	0	0.443773	0.000724	0.926347	0	0	0	0.00041211	-2.59101	down	--	--	--	--	--	[R]	General function prediction only	--	Uncharacterized mitochondrial protein AtMg00860 OS=Arabidopsis thaliana OX=3702 GN=AtMg00860 PE=4 SV=1	L	Replication, recombination and repair	hypothetical protein MA16_Dca022892 [Dendrobium catenatum]
gene-MA16_Dca022893	MSTRG.70733.2	51	1	89	0	0	0	0.443773	0.000724	0.926347	0	0	0	0.00041211	-2.59101	down	--	--	--	--	--	--	--	--	--	--	--	hypothetical protein MA16_Dca022893 [Dendrobium catenatum]
gene-MA16_Dca022894	MSTRG.70733.2	51	1	89	0	0	0	0.443773	0.000724	0.926347	0	0	0	0.00041211	-2.59101	down	--	--	--	--	--	--	--	--	--	S	Function unknown	hypothetical protein MA16_Dca022894 [Dendrobium catenatum]
gene-MA16_Dca022894	MSTRG.70733.3	45	92	29	0	0	0	0.829918	2.26121	0.644221	0	0	0	1.13142e-09	-4.2467	down	--	--	--	--	--	--	--	--	--	S	Function unknown	hypothetical protein MA16_Dca022894 [Dendrobium catenatum]
gene-MA16_Dca022893	MSTRG.70733.3	45	92	29	0	0	0	0.829918	2.26121	0.644221	0	0	0	1.13142e-09	-4.2467	down	--	--	--	--	--	--	--	--	--	--	--	hypothetical protein MA16_Dca022893 [Dendrobium catenatum]
gene-MA16_Dca022892	MSTRG.70733.3	45	92	29	0	0	0	0.829918	2.26121	0.644221	0	0	0	1.13142e-09	-4.2467	down	--	--	--	--	--	[R]	General function prediction only	--	Uncharacterized mitochondrial protein AtMg00860 OS=Arabidopsis thaliana OX=3702 GN=AtMg00860 PE=4 SV=1	L	Replication, recombination and repair	hypothetical protein MA16_Dca022892 [Dendrobium catenatum]
gene-MA16_Dca022895	MSTRG.70733.3	45	92	29	0	0	0	0.829918	2.26121	0.644221	0	0	0	1.13142e-09	-4.2467	down	--	--	--	K14861|0|pda:103720976|K14861 nucleolar pre-ribosomal-associated protein 1 | (RefSeq) uncharacterized LOC103720976	--	[S]	Function unknown	Ribosome 60S biogenesis N-terminal	--	S	Function unknown	hypothetical protein MA16_Dca022895 [Dendrobium catenatum]
gene-MA16_Dca022896	MSTRG.70733.3	45	92	29	0	0	0	0.829918	2.26121	0.644221	0	0	0	1.13142e-09	-4.2467	down	[IR]	Lipid transport and metabolism;; General function prediction only	Molecular Function: hydrolase activity, acting on ester bonds (GO:0016788);;	--	--	--	--	GDSL-like Lipase/Acylhydrolase	GDSL esterase/lipase At5g33370 OS=Arabidopsis thaliana OX=3702 GN=At5g33370 PE=2 SV=1	S	Function unknown	GDSL esterase/lipase At5g33370-like [Dendrobium catenatum]
gene-MA16_Dca022897	MSTRG.70733.3	45	92	29	0	0	0	0.829918	2.26121	0.644221	0	0	0	1.13142e-09	-4.2467	down	[I]	Lipid transport and metabolism	--	--	--	[V]	Defense mechanisms	alpha/beta hydrolase fold;; Carboxylesterase family	Probable carboxylesterase 11 OS=Arabidopsis thaliana OX=3702 GN=CXE11 PE=2 SV=1	I	Lipid transport and metabolism	putative carboxylesterase 11 [Dendrobium catenatum]
gene-MA16_Dca020499	MSTRG.71921.1	45	16	4	0	0	0	0.325234	0.146744	0.034039	0	0	0	6.59748e-05	-2.91199	down	[EH]	Amino acid transport and metabolism;; Coenzyme transport and metabolism	Biological Process: metabolic process (GO:0008152);; Molecular Function: transaminase activity (GO:0008483);;	K18482|0|pda:103702576|K18482 4-amino-4-deoxychorismate lyase [EC:4.1.3.38] | (RefSeq) D-amino-acid transaminase, chloroplastic-like	Folate biosynthesis (ko00790)	[E]	Amino acid transport and metabolism	Amino-transferase class IV	D-amino-acid transaminase, chloroplastic OS=Arabidopsis thaliana OX=3702 GN=DAAT PE=1 SV=1	E	Amino acid transport and metabolism	D-amino-acid transaminase, chloroplastic-like [Dendrobium catenatum]
gene-MA16_Dca020496	MSTRG.71921.1	45	16	4	0	0	0	0.325234	0.146744	0.034039	0	0	0	6.59748e-05	-2.91199	down	--	--	--	--	--	[R]	General function prediction only	--	--	S	Function unknown	hypothetical protein MA16_Dca020496 [Dendrobium catenatum]
gene-MA16_Dca020493	MSTRG.71921.1	45	16	4	0	0	0	0.325234	0.146744	0.034039	0	0	0	6.59748e-05	-2.91199	down	--	--	Cellular Component: integral component of membrane (GO:0016021);;	--	--	--	--	--	--	S	Function unknown	hypothetical protein MA16_Dca020493 [Dendrobium catenatum]
gene-MA16_Dca020498	MSTRG.71921.1	45	16	4	0	0	0	0.325234	0.146744	0.034039	0	0	0	6.59748e-05	-2.91199	down	[R]	General function prediction only	Cellular Component: integral component of membrane (GO:0016021);;	--	--	--	--	SnoaL-like domain	F-box protein SKIP8 OS=Arabidopsis thaliana OX=3702 GN=SKIP8 PE=1 SV=1	S	Function unknown	F-box protein SKIP8 [Dendrobium catenatum]
gene-MA16_Dca020494	MSTRG.71921.1	45	16	4	0	0	0	0.325234	0.146744	0.034039	0	0	0	6.59748e-05	-2.91199	down	--	--	--	--	--	--	--	Protein of unknown function (DUF 659);; hAT family C-terminal dimerisation region	--	S	Function unknown	hypothetical protein MA16_Dca020494 [Dendrobium catenatum]
gene-MA16_Dca020495	MSTRG.71921.1	45	16	4	0	0	0	0.325234	0.146744	0.034039	0	0	0	6.59748e-05	-2.91199	down	--	--	--	--	--	--	--	--	--	--	--	hypothetical protein MA16_Dca020495 [Dendrobium catenatum]
gene-MA16_Dca020497	MSTRG.71921.1	45	16	4	0	0	0	0.325234	0.146744	0.034039	0	0	0	6.59748e-05	-2.91199	down	--	--	--	--	--	[S]	Function unknown	Uncharacterized conserved protein (DUF2043)	UV-stimulated scaffold protein A homolog OS=Arabidopsis thaliana OX=3702 GN=At3g61800 PE=3 SV=1	S	Function unknown	UV-stimulated scaffold protein A homolog [Dendrobium catenatum]
gene-MA16_Dca027230	MSTRG.73691.3	4	1	1	51	6	115	0.034392	0.005992	0.006306	0.583888	0.06403	1.16242	3.21199e-05	2.92009	up	--	--	--	--	--	--	--	Myb/SANT-like DNA-binding domain	L10-interacting MYB domain-containing protein OS=Arabidopsis thaliana OX=3702 GN=LIMYB PE=1 SV=1	S	Function unknown	L10-interacting MYB domain-containing protein-like [Dendrobium catenatum]
